# Supplementary material for: Critical Role of COI1-Dependent Jasmonate Pathway in AAL toxin induced PCD in Tomato Revealed by Comparative Proteomics
Source: Sci Rep. 2016 Jun 21;6:28451. doi: 10.1038/srep28451 (PMC4914994; doi:10.1038/srep28451)
Supplement: Supplementary Table S1 [file srep28451-s2.zip › Supplementary Table S2_peptide_information.xlsx]

## Sheet: AAL-Toxin peptide information
Sequence Id	Observed	Mr(expt)	Mr(calc)	Mass Error (ppm)	Charge	Xcorr	Prob	Peptide Sequence	Modification	Max Num Enzymatic Termini	Total Spectral Count	Spectra Intensity	Total Intensity	CA+TA+JA-1:115.1 Intensity	CA+TA+JA-2:119.1 Intensity	CA+TA-1:114.1 Intensity	CA+TA-2:118.1 Intensity	CA-1:113.1 Intensity	CA-2:117.1 Intensity	jai1+TA-1:116.1 Intensity	jai1+TA-2:121.1 Intensity	Query	Replicate	Source File
Solyc00g005050.2.1_1	530.272	1587.79	1587.79	0.58	3	3.99	1	HAYVDPNDPTR	iTRAQ8plex[+304.20536] (N-term)	2	2	3.28646e+07	4.69212e+07	723377	10642.6	505621	522041	488017	539683	144294	843733	8821.8821.3	rep3, rep4	LTB_7
Solyc00g005050.2.1_1	926.015	1850.02	1850.02	1.46	2	2.5	0.99	IFLQQPSTESQLR	iTRAQ8plex[+304.20536] (N-term)	2	1	2.92804e+07	2.92804e+07	17662.2	575880	437044	600372	371946	432085	621456	1.08259e+06	7547.7547.2	rep1, rep2	LTA3
Solyc00g005050.2.1_1	495.754	989.492	989.497	5.39	2	2.31	0.95	TYQSTS	iTRAQ8plex[+304.20536] (N-term)	2	1	952462	952462	20466.8	4894.72	10618.4	9726.56	9605.44	11013	3947.75	17204.8	2594.2594.2	rep1, rep2	LTA_1
Solyc00g005840.2.1_1	678.731	2033.17	2033.18	3.69	3	2.93	1	TAQEHPEILFLK	iTRAQ8plex[+304.20536] (N-term); iTRAQ8plex[+304.20536] (K12)	2	3	3.85201e+07	5.93408e+07	816488	714263	702698	771035	675621	796601	1.00117e+06	45778.4	23432.23432.3	rep1, rep2	LTA_7
Solyc00g005840.2.1_1	577.303	1152.59	1152.6	5.2	2	2.31	0.95	AHATITR	iTRAQ8plex[+304.20536] (N-term); Phospho[+79.966331] (T4)	2	1	2.15835e+08	2.15835e+08	4.00518e+06	4.28793e+06	4.08366e+06	4465071	4.025e+06	4.60286e+06	6.22892e+06	178198	6633.6633.2	rep1, rep2	LTA3
Solyc00g005840.2.1_1	773.429	1544.84	1544.84	0.97	2	2.31	0.95	VLPYFHFYR	iTRAQ8plex[+304.20536] (N-term)	2	1	1.64343e+07	1.64343e+07	245964	259462	282454	243316	268163	267179	348331	407015	11931.11931.2	rep1, rep2	LTA_8
Solyc00g005840.2.1_1	468.286	1401.84	1401.84	6.17	3	2.41	0.95	IAFTTNK	iTRAQ8plex[+304.20536] (N-term); iTRAQ8plex[+304.20536] (K7)	2	1	1.03076e+07	1.03076e+07	148273	6523.84	7749.31	4547.42	138246	145910	163061	33659.5	5978.5978.3	rep1, rep2	LTA8
Solyc00g005840.2.1_1	556.788	1111.56	1111.57	5.77	2	2.31	0.95	DVSAAASST	iTRAQ8plex[+304.20536] (N-term)	2	1	1.35232e+06	1.35232e+06	38803.4	0	18765.3	4332.95	17595.8	9235.45	11022.8	11759	23264.23264.2	rep3, rep4	LTB_1
Solyc00g005840.2.1_1	520.326	1557.96	1557.95	6.64	3	2.41	0.95	IAFTTNKR	iTRAQ8plex[+304.20536] (N-term); iTRAQ8plex[+304.20536] (K7)	2	1	3.31073e+07	3.31073e+07	759142	634176	622556	529798	692333	685422	5646.31	905831	6559.6559.3	rep3, rep4	LTB_8
Solyc00g005850.1.1_1	424.23	1269.67	1269.68	6.99	3	2.41	0.95	DGGGDNK	iTRAQ8plex[+304.20536] (N-term); iTRAQ8plex[+304.20536] (K7)	2	2	1.44294e+07	9.60619e+07	179187	150535	8815.91	162198	173183	193482	16578.7	346769	1409.1409.3	rep1, rep2	LTA6
Solyc00g005850.1.1_1	483.288	1929.12	1929.13	3.81	4	2.6	0.96	NEAKEEAVK	iTRAQ8plex[+304.20536] (N-term); iTRAQ8plex[+304.20536] (K4); iTRAQ8plex[+304.20536] (K9)	2	1	9.61712e+07	9.61712e+07	1.96096e+06	2.24862e+06	2.39896e+06	2090733	2.22885e+06	2.24904e+06	59015	3.15151e+06	10463.10463.4	rep1, rep2	LTA_8
Solyc00g005870.1.1_1	404.217	1209.63	1209.62	5.83	3	2.41	0.98	TGTRRGAGSGYK		2	2	1.66843e+07	1.77207e+07									7967.8153.3	rep3, rep4	LTB_11
Solyc00g005870.1.1_1	680.733	2039.17	2039.16	4.86	3	2.41	0.95	VDGIQTRSQDKGK	iTRAQ8plex[+304.20536] (N-term); iTRAQ8plex[+304.20536] (K13)	2	2	2.83193e+06	1.15555e+07	49032	52632.9	46736.8	48762.9	40384.2	47633	70634.9	4851.42	40673.40673.3	rep3, rep4	LTB_4
Solyc00g005870.1.1_1	712.047	2133.12	2133.14	9.33	3	2.41	0.95	LPRMGAVMTCSLCK	iTRAQ8plex[+304.20536] (N-term); iTRAQ8plex[+304.20536] (K14); Oxidation[+15.994915] (M8)	2	1	2.54783e+07	2.54783e+07	209787	210484	180247	172776	212565	214032	239809	8755.73	13767.13767.3	rep1, rep2	LTA2
Solyc00g005870.1.1_1	522.31	1563.91	1563.91	3.13	3	2.41	0.95	RNCPKNPK	iTRAQ8plex[+304.20536] (K5); iTRAQ8plex[+304.20536] (K8)	2	1	4.55111e+07	4.55111e+07	1.37406e+06	1.22658e+06	1.08369e+06	1184698	1.00521e+06	1.23732e+06	33009.5	2.04502e+06	11578.11578.3	rep1, rep2	LTA_9
Solyc00g005870.1.1_1	569.341	1136.67	1136.66	3.18	2	2.31	0.95	VMSRVNK	iTRAQ8plex[+304.20536] (N-term)	2	1	1.76221e+08	1.76221e+08	4.62687e+06	4.29454e+06	3.2316e+06	44556.1	3.00606e+06	3.36822e+06	83140.7	5.81044e+06	9095.9095.2	rep3, rep4	LTB_4
Solyc00g005870.1.1_1	769.425	1536.84	1536.83	2.92	2	2.31	0.95	VMSRVNK	iTRAQ8plex[+304.20536] (N-term); iTRAQ8plex[+304.20536] (K7); Oxidation[+15.994915] (M2); Phospho[+79.966331] (S3)	2	1	2.11799e+06	2.11799e+06	38154.4	43536.2	41682.3	42669.6	37013.8	36730	42319	100788	42336.42336.2	rep3, rep4	LTB_4
Solyc00g005870.1.1_1	625.015	1872.02	1872.04	7.13	3	2.41	0.95	GPNHNKRNCPK	iTRAQ8plex[+304.20536] (N-term); iTRAQ8plex[+304.20536] (K11)	2	1	3.26869e+06	3.26869e+06	50041.7	48923.3	54593.7	50013.1	48707.1	55238.6	67044.6	7632.54	12740.12740.3	rep1, rep2	LTA3
Solyc00g005870.1.1_1	493.267	1476.78	1476.78	1.36	3	2.41	0.95	CSCRSWK	iTRAQ8plex[+304.20536] (N-term); iTRAQ8plex[+304.20536] (K7)	2	1	3.17851e+07	3.17851e+07	534871	5312.94	3387.43	518722	375927	417387	91927.3	641157	5318.5693.3	rep1, rep2	LTA_9
Solyc00g005900.1.1_1	982.074	1962.13	1962.15	7.06	2	2.31	0.95	IGGVSGANAERVPK	iTRAQ8plex[+304.20536] (N-term); iTRAQ8plex[+304.20536] (K14)	2	1	2.81675e+07	2.81675e+07	679293	763035	482579	463147	722463	25092.8	541846	659945	30577.30577.2	rep3, rep4	LTB_4
Solyc00g005900.1.1_1	476.763	951.511	951.518	6.95	2	2.31	0.95	EEGVSK	iTRAQ8plex[+304.20536] (K6)	2	1	3.07907e+06	3.07907e+06	143920	33343.2	30472	22627.8	19173.9	1468.53	4515.8	42081.6	30764.31294.2	rep1, rep2	LTA_1
Solyc00g005900.1.1_1	667.872	1333.73	1333.73	1.79	2	2.31	0.95	IGGVSGANAER	iTRAQ8plex[+304.20536] (N-term)	2	1	9.00389e+06	9.00389e+06	145177	5892.7	122352	141416	113195	4632.45	7112.46	267649	9947.9947.2	rep1, rep2	LTA_3
Solyc00g006540.1.1_1	625.685	1874.03	1874.04	5.02	3	2.41	0.99	GLGERHLKPLGVWWAR		2	2	8.04985e+07	1.06923e+08									19410.19410.3	rep3, rep4	LTB_3
Solyc00g006540.1.1_1	468.791	935.566	935.571	5.12	2	2.31	0.95	GVTSLR	iTRAQ8plex[+304.20536] (N-term)	2	1	5.32155e+07	5.32155e+07	1.54961e+06	1.40189e+06	971090	9487.36	738409	889550	136018	1.95002e+06	7915.7915.2	rep3, rep4	LTB_4
Solyc00g006540.1.1_1	618.346	1234.68	1234.68	4.36	2	2.31	0.95	GTSIDPSVR	iTRAQ8plex[+304.20536] (N-term)	2	1	5.8127e+07	5.8127e+07	642175	625981	4540.38	1032098	570283	575145	27580.5	1.50302e+06	14878.15361.2	rep3, rep4	LTB_3
Solyc00g006560.1.1_1	658.347	1972.02	1972.02	2.59	3	2.41	0.96	DDNLDALVTHIPAMK	Oxidation[+15.994915] (M14); iTRAQ8plex[+304.20536] (K15)	2	1	1.63622e+07	1.63622e+07	11463.3	5168.46	154067	159387	8497.22	8131.05	215865	41117.9	31496.31496.3	rep1, rep2	LTA_2
Solyc00g006560.1.1_1	744.423	2230.25	2230.26	7.9	3	2.41	0.95	LVEKFWQIGLDMK	iTRAQ8plex[+304.20536] (N-term); iTRAQ8plex[+304.20536] (K13); Oxidation[+15.994915] (M12)	2	1	2.10159e+07	2.10159e+07	236572	245167	246401	234801	259154	8562.55	307952	46214.6	32300.32300.3	rep1, rep2	LTA_6
Solyc00g006590.1.1_1	621.357	1861.05	1861.04	7.35	3	2.41	0.99	IPLKEDKEEIESK	iTRAQ8plex[+304.20536] (K13)	2	5	5.37469e+06	9.05417e+07	94191.5	114833	121825	94156.3	118309	5538.93	5123.22	148423	15807.15807.3	rep3, rep4	LTB_11
Solyc00g006590.1.1_1	574.292	1146.57	1146.56	5.84	2	2.31	0.95	RSKDDEELR		2	1	19492201	19492201									9409.9409.2	rep1, rep2	LTA_3
Solyc00g006590.1.1_1	572.315	1713.92	1713.92	1.05	3	2.41	0.95	EDKEEIESK	iTRAQ8plex[+304.20536] (K3); iTRAQ8plex[+304.20536] (K9)	2	1	2.93539e+07	2.93539e+07	575858	507698	506684	476575	487703	504603	21963.8	210184	22631.22631.3	rep1, rep2	LTA_6
Solyc00g006590.1.1_1	617.337	1232.66	1232.66	0.16	2	2.31	0.95	GVYIKNR	iTRAQ8plex[+304.20536] (N-term); Phospho[+79.966331] (Y3)	2	2	2.02648e+07	1.72033e+08	641937	314745	296066	264041	278554	290950	8157.97	481590	4624.4624.2	rep3, rep4	LTB2
Solyc00g006590.1.1_1	1034.54	2067.06	2067.07	4.76	2	2.31	0.95	NREKANYLSER	iTRAQ8plex[+304.20536] (N-term); iTRAQ8plex[+304.20536] (K4); Phospho[+79.966331] (Y7)	2	1	1.52632e+07	1.52632e+07	176346	251696	340725	243585	286378	299593	407466	409726	16953.16953.2	rep1, rep2	LTA_7
Solyc00g006800.2.1_1	885.519	1769.02	1769.03	3.66	2	3.4	1	GVTSNPAIFQK	iTRAQ8plex[+304.20536] (N-term); iTRAQ8plex[+304.20536] (K11)	2	8	3.16963e+07	6.48823e+08	849864	993794	1006568	872293	900114	936994	1.08263e+06	1.36897e+06	19353.19353.2	rep3, rep4	LTB_4
Solyc00g006800.2.1_1	752.428	1502.84	1502.84	0.7	2	3.08	1	VTSVASFFVSR	iTRAQ8plex[+304.20536] (N-term)	2	7	2.01304e+08	3.02847e+08	3.1743e+06	3.49558e+06	2.66784e+06	2657288	2.80402e+06	3.00674e+06	3.35861e+06	145839	10366.10366.2	rep1, rep2	LTA3
Solyc00g006800.2.1_1	740.411	2218.21	2218.22	4.63	3	4.24	1	AANAQAALAYDLYQK	iTRAQ8plex[+304.20536] (N-term); iTRAQ8plex[+304.20536] (K15)	2	3	7.24025e+07	1.2521e+08	1.05435e+06	1.19557e+06	1.01363e+06	1011224	853830	884079	1.39046e+06	15737.6	27178.27277.3	rep3, rep4	LTB_4
Solyc00g006800.2.1_1	664.037	1989.09	1989.09	0.02	3	4.01	1	SFDSLLDSLQEK	iTRAQ8plex[+304.20536] (N-term); iTRAQ8plex[+304.20536] (K12)	2	3	16511760	5.30781e+07	249997	219705	7460.29	216110	202872	200718	295411	38908.4	34510.34510.3	rep3, rep4	LTB_3
Solyc00g006800.2.1_1	694.905	1387.79	1387.8	2.56	2	2.58	1	IGTPEALDLR	iTRAQ8plex[+304.20536] (N-term)	2	3	3.14219e+07	7.31438e+07	682180	543122	469175	507698	418364	435091	692552	8740.9	22911.22911.2	rep1, rep2	LTA_3
Solyc00g006800.2.1_1	806.993	1611.97	1611.98	6.26	2	2.52	1	LLWASTSVK	iTRAQ8plex[+304.20536] (N-term); iTRAQ8plex[+304.20536] (K9)	2	5	1.33042e+07	1.24856e+08	420907	477762	429443	416700	387675	435810	549355	730044	27012.27012.2	rep3, rep4	LTB_5
Solyc00g006800.2.1_1	597.637	1789.89	1789.89	0.32	3	3.8	0.95	AISTSNAYNDQFR	iTRAQ8plex[+304.20536] (N-term)	2	8	8.58316e+06	1.37441e+08	139874	110936	84298	80982.8	97160.5	92081.2	21002	153972	16699.16699.3	rep3, rep4	LTB_2
Solyc00g006800.2.1_1	677.418	1352.82	1352.83	5.04	2	2.35	0.97	WEALVK	iTRAQ8plex[+304.20536] (N-term); iTRAQ8plex[+304.20536] (K6)	2	6	5.37122e+07	2.07813e+08	1.21084e+06	1.36435e+06	1.65153e+06	1466584	1.31036e+06	1.3128e+06	1.82757e+06	5833.1	25389.25513.2	rep3, rep4	LTB_5
Solyc00g006800.2.1_1	643.352	1927.03	1927.04	0.94	3	2.69	0.95	LADDTEGTVEAAK	iTRAQ8plex[+304.20536] (N-term); iTRAQ8plex[+304.20536] (K13)	2	4	2.68668e+07	6.6108e+07	475758	12599.9	7881.39	346900	313303	342703	8378.12	638534	18663.18663.3	rep1, rep2	LTA_3
Solyc00g006800.2.1_1	676.918	1351.82	1351.83	5.2	2	2.31	0.95	ELVQAGK	iTRAQ8plex[+304.20536] (N-term); iTRAQ8plex[+304.20536] (K7)	2	2	1.71086e+07	1.18861e+08	483529	503572	528549	523428	452617	508456	21075.2	960205	11353.11353.2	rep1, rep2	LTA_4
Solyc00g006800.2.1_1	482.922	1445.74	1445.75	2.01	3	2.41	1	DIQDACK	iTRAQ8plex[+304.20536] (N-term); iTRAQ8plex[+304.20536] (K7); Methylthio[+45.987721] (C6)	2	2	8.48117e+07	1.4726e+08	1.39444e+06	1.54378e+06	1.74902e+06	1670330	1.73752e+06	1.93859e+06	2.11113e+06	61031.5	17092.17092.3	rep3, rep4	LTB_4
Solyc00g006800.2.1_1	666.404	1330.79	1330.81	10	2	2.31	0.95	SNVYIK	iTRAQ8plex[+304.20536] (N-term); iTRAQ8plex[+304.20536] (K6)	2	1	1.2182e+07	1.2182e+07									3944.3944.2	rep1, rep2	LTA5
Solyc00g006800.2.1_1	471.282	1410.82	1410.81	6.36	3	2.41	0.95	VERSNVYIK	iTRAQ8plex[+304.20536] (K9)	2	1	1.35863e+07	1.35863e+07	392156	388847	419985	351125	398067	425914	51513.5	501736	8262.8262.3	rep3, rep4	LTB_12
Solyc00g006800.2.1_1	632.391	1894.15	1894.16	4.4	3	2.41	0.95	VDTLIDKLLEK	iTRAQ8plex[+304.20536] (N-term); iTRAQ8plex[+304.20536] (K11)	2	1	1.03925e+08	1.03925e+08	992336	1.25487e+06	2.11053e+06	1604015	2.07817e+06	2.20188e+06	2.35225e+06	70488.8	25394.25394.3	rep3, rep4	LTB_7
Solyc00g006800.2.1_1	572.676	1715.01	1715.02	7.72	3	2.41	0.95	VERSNVYIK	iTRAQ8plex[+304.20536] (N-term); iTRAQ8plex[+304.20536] (K9)	2	1	5.27538e+06	5.27538e+06	80031.6	79225.7	129858	83697.9	107202	111259	129874	16847.1	36457.36457.3	rep1, rep2	LTA_4
Solyc00g006800.2.1_1	686.416	2056.23	2056.22	3.25	3	2.41	0.95	LLEKIGTPEALDLRGK	iTRAQ8plex[+304.20536] (N-term)	2	1	3.05067e+06	3.05067e+06	50300.6	36947.3	45335.1	42491.7	54054.9	44393.8	78173.9	90729.4	39499.39499.3	rep1, rep2	LTA_4
Solyc00g006800.2.1_1	590.655	1768.94	1768.96	6.76	3	2.41	0.95	DIDSVYWELVVK	iTRAQ8plex[+304.20536] (N-term)	2	1	3.81724e+06	3.81724e+06	76037.6	66070.9	71275.7	64692.4	69951.3	69114.4	6829	105689	13207.13207.3	rep3, rep4	LTB_2
Solyc00g006810.2.1_1	877.827	2630.46	2630.46	0.34	3	4.62	0.95	VGSQEVIPAFEEAITGIALGGIR	iTRAQ8plex[+304.20536] (N-term)	2	1	2.74547e+06	2.74547e+06	6382.53	6347.82	5872.05	7176.08	4328.2	4334.91	11169.8	14250.4	16887.16914.3	rep3, rep4	LTB2
Solyc00g006810.2.1_1	767.731	2300.17	2300.18	3.52	3	3.57	0.95	YPDYTETQSGLQYK	iTRAQ8plex[+304.20536] (N-term); iTRAQ8plex[+304.20536] (K14)	2	2	2.25797e+07	4.21781e+07	393512	360238	349972	362936	351680	354339	533234	650091	21022.21022.3	rep3, rep4	LTB_3
Solyc00g006810.2.1_1	835.457	2503.35	2503.35	0.57	3	2.41	0.95	IIVPPELGYPNYDYDK	iTRAQ8plex[+304.20536] (N-term); iTRAQ8plex[+304.20536] (K16)	2	2	1.68527e+07	3.89448e+07	225091	194786	177812	167467	181162	196202	254418	7284.54	32337.32337.3	rep3, rep4	LTB_3
Solyc00g006810.2.1_1	450.944	1349.81	1349.81	1.63	3	2.41	0.95	VGSGPTPK	iTRAQ8plex[+304.20536] (N-term); iTRAQ8plex[+304.20536] (K8)	2	6	1.50549e+08	4.25448e+08	2.87587e+06	3.2256e+06	3.13095e+06	2832421	3.33066e+06	3.34993e+06	4.22475e+06	86739.1	7607.7607.3	rep3, rep4	LTB_5
Solyc00g006810.2.1_1	527.322	1578.94	1578.95	4.43	3	2.41	0.95	GKDYGK	iTRAQ8plex[+304.20536] (N-term); iTRAQ8plex[+304.20536] (K2); iTRAQ8plex[+304.20536] (K6)	2	1	2.56149e+07	2.56149e+07	641869	597786	863806	580365	821525	638536	54059.5	1.10906e+06	7433.7433.3	rep1, rep2	LTA_9
Solyc00g006810.2.1_1	715.894	1429.77	1429.78	4.31	2	2.31	0.95	VGSGPTPK	iTRAQ8plex[+304.20536] (N-term); iTRAQ8plex[+304.20536] (K8); Phospho[+79.966331] (T6)	2	1	5.08302e+07	5.08302e+07	665267	670553	647472	593702	665582	632078	12884.7	35290.4	23286.23286.2	rep1, rep2	LTA_6
Solyc00g006810.2.1_1	467.253	1398.74	1398.74	0.72	3	2.41	0.95	DYGKTK	iTRAQ8plex[+304.20536] (N-term); iTRAQ8plex[+304.20536] (K6); Phospho[+79.966331] (Y2)	2	1	9.23132e+07	9.23132e+07	2.65807e+06	1.99177e+06	1.76306e+06	2050979	1.71616e+06	2.44968e+06	62223.2	121888	11082.11082.3	rep1, rep2	LTA_8
Solyc00g006810.2.1_1	651.867	1301.72	1301.71	8.78	2	2.31	0.95	DYGKTKMR	iTRAQ8plex[+304.20536] (N-term)	2	1	1.50359e+07	1.50359e+07	456083	372728	357222	342893	291988	301803	22556.7	626891	18297.18297.2	rep1, rep2	LTA_6
Solyc00g006810.2.1_1	536.307	1605.9	1605.91	9.48	3	2.41	0.95	DYGKTKMR	iTRAQ8plex[+304.20536] (N-term); iTRAQ8plex[+304.20536] (K4)	2	2	6.64051e+06	2.4661e+07	141828	129694	125618	124171	128781	131793	19917.9	247165	5089.5089.3	rep1, rep2	LTA_6
Solyc00g006820.2.1_1	581.311	1160.61	1160.61	3.67	2	2.31	0.95	SAIKGSSK	iTRAQ8plex[+304.20536] (N-term); Phospho[+79.966331] (S7)	2	1	1.85066e+06	1.85066e+06	4055.55	42264.2	39312.8	46809.8	48959.7	53390.8	52694.2	95935.6	3070.3070.2	rep3, rep4	LTB4
Solyc00g006820.2.1_1	445.928	1334.76	1334.75	6.27	3	2.41	0.95	SVTRGK	iTRAQ8plex[+304.20536] (N-term); iTRAQ8plex[+304.20536] (K6); Phospho[+79.966331] (T3)	2	1	1.22306e+08	1.22306e+08	2.08715e+06	2.36484e+06	2.13565e+06	2008518	2.31738e+06	2.3531e+06	3.09069e+06	3.77799e+06	10063.10063.3	rep1, rep2	LTA_4
Solyc00g006820.2.1_1	514.657	1540.95	1540.95	2.2	3	2.41	0.95	RSAIKGSSK	iTRAQ8plex[+304.20536] (N-term); iTRAQ8plex[+304.20536] (K5)	2	1	7.50236e+07	7.50236e+07	1.78416e+06	1.90963e+06	2.00844e+06	1524067	1.70486e+06	1.94713e+06	84598.3	2.55897e+06	11162.11162.3	rep1, rep2	LTA_8
Solyc00g006820.2.1_1	401.253	1200.73	1200.73	0.11	3	2.41	0.95	VAQVLVAAFRK		2	1	1.7694e+07	1.7694e+07									3139.3139.3	rep1, rep2	LTA9
Solyc00g006820.2.1_1	587.317	1758.93	1758.95	10	3	2.41	0.95	LGIYFLESDDRK	iTRAQ8plex[+304.20536] (K12)	2	1	6.8467e+07	6.8467e+07									21451.21451.3	rep1, rep2	LTA_7
Solyc00g006850.1.1_1	650.738	1949.19	1949.18	6.79	3	2.41	0.98	SLHMIKMIQIK	iTRAQ8plex[+304.20536] (K6); iTRAQ8plex[+304.20536] (K11)	2	1	5.78343e+07	5.78343e+07	313917	365263	481865	465490	577193	550131	642028	29260.5	36903.36903.3	rep1, rep2	LTA_3
Solyc00g006890.1.1_1	1077.08	2152.15	2152.15	0.99	2	2.98	0.96	ALQTYDMKGLMNK	iTRAQ8plex[+304.20536] (N-term); iTRAQ8plex[+304.20536] (K13); Oxidation[+15.994915] (M7); Oxidation[+15.994915] (M11)	2	16	3.12807e+07	8.20674e+08	477224	564088	604190	606855	447130	445723	510247	543582	9137.9137.2	rep3, rep4	LTB4
Solyc00g006890.1.1_1	1077.08	2152.14	2152.15	2.92	2	2.76	0.95	ALQTYDMKGLMNK	iTRAQ8plex[+304.20536] (N-term); iTRAQ8plex[+304.20536] (K8); Oxidation[+15.994915] (M7); Oxidation[+15.994915] (M11)	2	1	2.66642e+07	2.66642e+07	399556	523461	517814	540345	379162	394101	440334	577756	8984.8984.2	rep1, rep2	LTA4
Solyc00g006890.1.1_1	527.298	1578.87	1578.86	8.5	3	2.41	0.95	ADGAISLDCGIIK	iTRAQ8plex[+304.20536] (K13)	2	1	2.59447e+07	2.59447e+07	521156	461358	417265	427631	483269	431995	23288.2	70640.5	19437.19437.3	rep1, rep2	LTA_6
Solyc00g006890.1.1_1	765.385	1528.76	1528.76	1.2	2	2.31	0.95	ADMMQELPFK	iTRAQ8plex[+304.20536] (N-term); Oxidation[+15.994915] (M4)	2	1	1.06957e+07	1.06957e+07	413260	383348	371626	335151	288518	317353	9509.29	532274	20247.20247.2	rep3, rep4	LTB_8
Solyc00g006890.1.1_1	713.055	2136.14	2136.15	5.42	3	2.41	0.95	ALQTYDMKGLMNK	iTRAQ8plex[+304.20536] (N-term); iTRAQ8plex[+304.20536] (K13); Oxidation[+15.994915] (M11)	2	2	1.95564e+07	4.6145e+07	8869.4	182280	177910	169285	167349	165986	8457.75	316093	18223.18223.3	rep3, rep4	LTB_3
Solyc00g006890.1.1_1	439.956	1316.85	1316.84	1.19	3	2.41	0.95	GVGILTLGKR	iTRAQ8plex[+304.20536] (K9)	2	4	6.43988e+07	1.64034e+08	20591.5	14277.7	1.8868e+06	1608380	1.78295e+06	15954	233889	2.11321e+06	5044.5610.3	rep3, rep4	LTB_12
Solyc00g006890.1.1_1	531.968	1592.88	1592.87	8.43	3	2.41	0.95	ALQTYDMK	iTRAQ8plex[+304.20536] (N-term); iTRAQ8plex[+304.20536] (K8); Oxidation[+15.994915] (M7)	2	1	6.9232e+07	6.9232e+07	1.08204e+06	1.07669e+06	1.09397e+06	1199685	1.08121e+06	1.25804e+06	1.681e+06	308918	20642.20642.3	rep3, rep4	LTB_5
Solyc00g007010.2.1_1	502.606	1504.79	1504.8	4.49	3	2.41	0.95	DMTATSQK	iTRAQ8plex[+304.20536] (N-term); iTRAQ8plex[+304.20536] (K8); Oxidation[+15.994915] (M2)	2	1	1.98887e+06	1.98887e+06	29520.8	33518.2	54123.5	53716.1	42375.4	37881.6	70419.6	89646.7	5301.5426.3	rep1, rep2	LTA_4
Solyc00g007010.2.1_1	681.885	1361.75	1361.76	1.97	2	2.31	0.95	TVQGIVNDGR	iTRAQ8plex[+304.20536] (N-term)	2	1	2.46087e+07	2.46087e+07	476476	468112	426065	491715	338650	339690	631537	921261	14822.14822.2	rep1, rep2	LTA_3
Solyc00g007010.2.1_1	713.881	1425.75	1425.76	5.38	2	2.31	0.95	TNVTQSMLGR	iTRAQ8plex[+304.20536] (N-term); Oxidation[+15.994915] (M7)	2	1	4.95336e+07	4.95336e+07	786054	757623	687363	693258	711592	648284	828272	1.197e+06	25380.25380.2	rep1, rep2	LTA_2
Solyc00g007010.2.1_1	737.416	1472.82	1472.83	6.16	2	2.31	0.95	LEEAPRVAER	iTRAQ8plex[+304.20536] (N-term)	2	3	1.29943e+07	4.46694e+07	267289	242273	287590	262765	338947	303535	374983	20849.7	27737.27737.2	rep3, rep4	LTB_6
Solyc00g007010.2.1_1	692.379	1382.74	1382.75	6.02	2	2.31	0.95	TGTRMWRR	iTRAQ8plex[+304.20536] (N-term); Oxidation[+15.994915] (M5)	2	1	4.76898e+07	4.76898e+07	1.11223e+06	1.07154e+06	874705	785521	1.14328e+06	1.07544e+06	28579.5	33940.1	20230.20230.2	rep1, rep2	LTA_6
Solyc00g007010.2.1_1	476.752	951.489	951.485	4.1	2	2.31	0.95	MLEFQLR	Oxidation[+15.994915] (M1)	2	1	9.22516e+07	9.22516e+07									18465.18465.2	rep1, rep2	LTA_2
Solyc00g007010.2.1_1	562.975	1685.9	1685.91	2.76	3	2.41	0.95	LIDEIPHCSSLR	iTRAQ8plex[+304.20536] (N-term)	2	1	9.75375e+06	9.75375e+06	68655.3	70319.2	5953.44	102062	38788.2	48141.3	123541	39523.6	12374.12374.3	rep1, rep2	LTA3
Solyc00g007010.2.1_1	442.228	1323.66	1323.67	6.81	3	2.41	0.95	VDGSMK	iTRAQ8plex[+304.20536] (N-term); iTRAQ8plex[+304.20536] (K6); Phospho[+79.966331] (S4)	2	1	2.78852e+06	2.78852e+06	48004	42759.8	61156.6	47243.8	59785.5	56339.5	66545.6	3975.17	18206.18206.3	rep3, rep4	LTB_11
Solyc00g007060.2.1_1	459.59	1375.75	1375.75	3.29	3	3.44	1	GSLENHLFR	iTRAQ8plex[+304.20536] (N-term)	2	2	1.79731e+07	3.03601e+07	288165	285716	264718	271674	225136	256378	6733.1	31594.8	4571.4571.3	rep1, rep2	LTA8
Solyc00g007060.2.1_1	791.991	1581.97	1581.97	4.07	2	2.31	0.95	VGTGMVVAIK	iTRAQ8plex[+304.20536] (N-term); iTRAQ8plex[+304.20536] (K10)	2	2	2.50727e+07	2.14921e+08	623622	766898	739252	769561	810789	871761	1.01708e+06	1.23314e+06	20645.20645.2	rep3, rep4	LTB_5
Solyc00g007060.2.1_1	533.666	1597.97	1597.97	3.58	3	2.41	0.95	VGTGMVVAIK	iTRAQ8plex[+304.20536] (N-term); iTRAQ8plex[+304.20536] (K10); Oxidation[+15.994915] (M5)	2	2	2.59078e+07	5.77128e+07	427737	10623.8	487150	429554	429022	8428.79	614131	86287.7	31735.31735.3	rep3, rep4	LTB_4
Solyc00g007060.2.1_1	718.055	2151.14	2151.15	2.02	3	2.41	0.95	GLAFLHSSEKQIIYRDFK		2	1	9.2814e+06	9.2814e+06									28527.28527.3	rep1, rep2	LTA_8
Solyc00g007060.2.1_1	843.475	1684.94	1684.94	3.9	2	2.31	0.95	ELLLVYEFMPK	iTRAQ8plex[+304.20536] (N-term)	2	1	1.87643e+07	1.87643e+07	365720	378978	617373	596365	528365	542694	888936	1.11679e+06	25874.25874.2	rep1, rep2	LTA_4
Solyc00g007060.2.1_1	426.929	1277.76	1277.77	3.41	3	2.41	0.95	VGTGMVVAIK	iTRAQ8plex[+304.20536] (K10)	2	2	8.67748e+07	1.17042e+08	2031.2	2.38586e+06	2.79542e+06	2551698	965574	1.02863e+06	28460.4	200485	9758.10094.3	rep3, rep4	LTB_9
Solyc00g007060.2.1_1	547.277	1092.54	1092.55	7.95	2	2.31	0.95	SESSSHR	iTRAQ8plex[+304.20536] (N-term)	2	1	1.51886e+07	1.51886e+07	216479	222519	320314	349242	119747	144374	393421	568021	1407.1407.2	rep3, rep4	LTB3
Solyc00g007060.2.1_1	539.305	1076.6	1076.6	5.54	2	2.31	0.95	KLKSIMDAR	Oxidation[+15.994915] (M6)	2	1	2.64751e+07	2.64751e+07									19528.19528.2	rep1, rep2	LTA_2
Solyc00g007090.2.1_1	615.833	1229.65	1229.65	3.47	2	2.31	0.95	QFVPISR	iTRAQ8plex[+304.20536] (N-term); Phospho[+79.966331] (S6)	2	1	1.04827e+08	1.04827e+08	1.6377e+06	1.64817e+06	2.29346e+06	2087004	2.96079e+06	3.05216e+06	2.94667e+06	127799	17416.17416.2	rep1, rep2	LTA_4
Solyc00g007090.2.1_1	700.375	1398.74	1398.74	6.5	2	2.31	0.95	YTYVHEVGK	iTRAQ8plex[+304.20536] (K9)	2	1	7.77404e+06	7.77404e+06	84861.4	6210.55	96065.5	1942.5	97718.2	105100	3894.15	3810.71	36511.36548.2	rep1, rep2	LTA_4
Solyc00g007120.2.1_1	692.391	1382.77	1382.77	2.36	2	2.52	0.97	LTIEEATFR	iTRAQ8plex[+304.20536] (N-term)	2	2	2.33262e+07	2.71551e+07	13121.5	345249	452000	429485	400019	460253	582080	35056.4	7580.7580.2	rep1, rep2	LTA3
Solyc00g007120.2.1_1	528.632	1582.87	1582.88	2.25	3	2.41	0.99	TSAENQTPK	iTRAQ8plex[+304.20536] (N-term); iTRAQ8plex[+304.20536] (K9)	2	1	5.66265e+06	5.66265e+06	162603	6735.93	165865	168240	144037	149592	4866	276806	6206.6206.3	rep3, rep4	LTB_5
Solyc00g007120.2.1_1	590.879	1179.74	1179.74	1.13	2	2.31	0.95	LPSAGK	iTRAQ8plex[+304.20536] (N-term); iTRAQ8plex[+304.20536] (K6)	2	1	4.74579e+07	4.74579e+07	1.39805e+06	1.49706e+06	1.71102e+06	1560519	1.5799e+06	1.51395e+06	82626.6	2.64932e+06	9794.9794.2	rep1, rep2	LTA_5
Solyc00g007120.2.1_1	491.284	980.553	980.556	2.86	2	2.31	0.95	TSADKR	iTRAQ8plex[+304.20536] (N-term)	2	1	2.23446e+07	2.23446e+07	536716	473523	393050	421205	441048	440399	78359.2	6214.94	12170.12170.2	rep1, rep2	LTA_7
Solyc00g007120.2.1_1	622.036	1863.08	1863.07	8.11	3	2.41	0.95	KVMELEKEILEAK	iTRAQ8plex[+304.20536] (K13)	2	2	1.5666e+07	2.29244e+07	309446	5237.67	444292	360108	439914	455890	9628.81	707769	12586.12668.3	rep1, rep2	LTA_9
Solyc00g007120.2.1_1	762.956	1523.9	1523.91	10	2	2.31	0.95	SEKLPSAGK	iTRAQ8plex[+304.20536] (N-term); iTRAQ8plex[+304.20536] (K9)	2	1	1.74145e+08	1.74145e+08									16811.16974.2	rep3, rep4	LTB_4
Solyc00g007120.2.1_1	776.396	1550.78	1550.78	1	2	2.31	0.95	DSFARFDSFR	iTRAQ8plex[+304.20536] (N-term)	2	1	6.43094e+06	6.43094e+06	114839	106673	76564.8	80697.8	83886.9	4574.66	4785.95	135521	16512.16512.2	rep3, rep4	LTB_2
Solyc00g007120.2.1_1	576.828	1151.64	1151.64	3.69	2	2.31	0.95	MELYRTIVK		2	1	2.50435e+07	2.50435e+07									29206.29206.2	rep1, rep2	LTA_2
Solyc00g007190.2.1_1	546.68	1637.02	1637.02	2.13	3	2.41	0.97	RGRAIELSK	iTRAQ8plex[+304.20536] (N-term); iTRAQ8plex[+304.20536] (K9)	2	5	3.94055e+06	1.4103e+07	52473.2	58909.1	4570.51	76653.3	49271.6	48350.9	45449.5	54709.7	37680.37680.3	rep1, rep2	LTA_3
Solyc00g007190.2.1_1	588.993	1763.96	1763.96	2.98	3	2.41	0.95	DHKPNTTSEK	iTRAQ8plex[+304.20536] (N-term); iTRAQ8plex[+304.20536] (K10)	2	1	4.54151e+07	4.54151e+07	679481	593672	683087	631157	830171	888794	17150.8	13667.1	10693.10693.3	rep3, rep4	LTB_4
Solyc00g007190.2.1_1	634.903	1267.79	1267.8	3.41	2	2.31	0.95	AIELSK	iTRAQ8plex[+304.20536] (N-term); iTRAQ8plex[+304.20536] (K6)	2	1	1.11238e+08	1.11238e+08	2.70292e+06	3.16598e+06	3.06537e+06	3167575	2.50317e+06	2.64554e+06	3.97879e+06	5.57276e+06	5261.5261.2	rep1, rep2	LTA4
Solyc00g007190.2.1_1	547.833	2187.3	2187.32	6.91	4	2.6	1	CSKELVREALK	iTRAQ8plex[+304.20536] (N-term); iTRAQ8plex[+304.20536] (K3); iTRAQ8plex[+304.20536] (K11)	2	1	8.01626e+06	8.01626e+06	80902.1	87590.2	84271.6	89108.1	67344.6	65675.9	113107	4294.31	7881.7881.4	rep1, rep2	LTA7
Solyc00g007190.2.1_1	454.271	906.526	906.533	7.77	2	2.31	0.95	GVLSDI	iTRAQ8plex[+304.20536] (N-term)	2	1	3.65379e+06	3.65379e+06	76562.7	55380.7	4970.04	97008.5	63935.2	48500.9	4966.58	6191.95	23408.23408.2	rep3, rep4	LTB_2
Solyc00g007190.2.1_1	712.096	2133.27	2133.28	7.64	3	2.41	0.95	ALGDWHIKGPK	iTRAQ8plex[+304.20536] (N-term); iTRAQ8plex[+304.20536] (K8); iTRAQ8plex[+304.20536] (K11)	2	1	2.51741e+07	2.51741e+07	303296	340575	12587.1	344864	395683	393534	492429	6948.62	33246.33246.3	rep3, rep4	LTB_4
Solyc00g007190.2.1_1	631.391	1260.77	1260.77	3.04	2	2.31	0.95	ELVREALK	iTRAQ8plex[+304.20536] (K8)	2	1	2.62106e+07	2.62106e+07	479532	400809	403759	402176	390242	426018	542256	52928.5	28349.28349.2	rep1, rep2	LTA_4
Solyc00g007190.2.1_1	466.233	1395.68	1395.68	0.36	3	2.41	0.95	HIGSSK	iTRAQ8plex[+304.20536] (N-term); iTRAQ8plex[+304.20536] (K6); Phospho[+79.966331] (S4); Phospho[+79.966331] (S5)	2	1	5.74471e+06	5.74471e+06	9107.82	7425.26	157108	164475	170434	5328.14	6285.11	7383.75	14203.14203.3	rep3, rep4	LTB_10
Solyc00g007190.2.1_1	726.892	1451.77	1451.77	1.69	2	2.31	0.95	TMLIANAGDSR	iTRAQ8plex[+304.20536] (N-term)	2	1	2.75928e+07	2.75928e+07	357452	363938	517229	496164	527554	522382	671322	815215	14243.14243.2	rep1, rep2	LTA_3
Solyc00g007200.2.1_1	566.005	1694.99	1695	2.54	3	2.41	0.95	FNFQKYIK	iTRAQ8plex[+304.20536] (N-term); iTRAQ8plex[+304.20536] (K8)	2	1	4.42585e+07	4.42585e+07	794417	841462	897090	920973	1.03051e+06	997797	1.28913e+06	70872	28567.28567.3	rep3, rep4	LTB_5
Solyc00g007200.2.1_1	692.111	2073.31	2073.3	6.45	3	2.41	0.95	ALFEALEKIK	iTRAQ8plex[+304.20536] (N-term); iTRAQ8plex[+304.20536] (K8); iTRAQ8plex[+304.20536] (K10)	2	1	3.51253e+07	3.51253e+07	590913	724579	650167	649915	627447	657406	772789	77280.9	29271.29271.3	rep1, rep2	LTA_7
Solyc00g007250.1.1_1	519.327	1036.64	1036.64	0.84	2	2.31	0.95	VKSMLR	iTRAQ8plex[+304.20536] (N-term)	2	1	2.40826e+07	2.40826e+07	359834	25403.5	17435.5	15063	255461	222367	8277.74	20686.8	15288.15288.2	rep1, rep2	LTA_3
Solyc00g007250.1.1_1	643.379	1927.12	1927.13	9.06	3	2.41	0.95	VFGCKAFAHVLK	iTRAQ8plex[+304.20536] (N-term); iTRAQ8plex[+304.20536] (K12)	2	1	2.20076e+07	2.20076e+07	234140	213979	10774.9	235508	164804	273649	9875.4	39853.7	11525.11525.3	rep1, rep2	LTA3
Solyc00g007250.1.1_1	519.324	1036.63	1036.63	7.67	2	2.31	0.95	MTKLPK	Oxidation[+15.994915] (M1); iTRAQ8plex[+304.20536] (K3)	2	1	1.27368e+08	1.27368e+08	2.07992e+06	2.28421e+06	2.37776e+06	2391533	2.21408e+06	2.27916e+06	3.22223e+06	348598	20926.20926.2	rep1, rep2	LTA_4
Solyc00g007270.2.1_1	550.809	1099.6	1099.61	3.95	2	2.31	1	SLIDSYV	iTRAQ8plex[+304.20536] (N-term)	2	2	2.04667e+06	1.50528e+07	46302	24178.4	32665.6	33263.6	34067.9	31582.3	38989.8	55576	27271.27271.2	rep3, rep4	LTB_2
Solyc00g007270.2.1_1	496.62	1486.84	1486.84	2.87	3	2.99	1	NSLPDGVVVQR	iTRAQ8plex[+304.20536] (N-term)	2	8	4.31311e+07	6.17532e+08	373985	190464	162868	175897	203511	5702.49	624254	322357	15975.15975.3	rep3, rep4	LTB_2
Solyc00g007270.2.1_1	560.623	1678.85	1678.85	2.86	3	2.87	0.95	EAQPTAIVDEMR	iTRAQ8plex[+304.20536] (N-term); Oxidation[+15.994915] (M11)	2	11	5.62829e+07	2.04846e+08	1.48665e+06	16732.1	491732	6527.9	586010	565183	75238.5	5674.71	15295.15297.3	rep1, rep2	LTA_2
Solyc00g007270.2.1_1	936.464	1870.91	1870.92	2.03	2	2.31	0.98	EAQPTAIVDEMRK	iTRAQ8plex[+304.20536] (N-term); Phospho[+79.966331] (T5)	2	2	9.85002e+06	1.20872e+07	272625	232366	206434	218865	188521	205356	318105	447797	27336.27336.2	rep3, rep4	LTB_3
Solyc00g007270.2.1_1	630.352	1258.69	1258.7	7.53	2	2.31	0.95	LCAGNK	iTRAQ8plex[+304.20536] (N-term); iTRAQ8plex[+304.20536] (K6); Methylthio[+45.987721] (C2)	2	1	5.71081e+07	5.71081e+07	1.78159e+06	36655.6	2.22865e+06	2228768	2.2859e+06	2.31873e+06	99810.3	3.35579e+06	13457.13457.2	rep3, rep4	LTB_5
Solyc00g007270.2.1_1	597.985	1790.93	1790.95	10	3	2.41	0.95	EAQPTAIVDEMRK	iTRAQ8plex[+304.20536] (K13)	2	1	2.39175e+07	2.39175e+07									12841.12841.3	rep3, rep4	LTB_8
Solyc00g007300.2.1_1	688.912	1375.81	1375.81	0.28	2	2.31	0.95	LETIARQNK	iTRAQ8plex[+304.20536] (N-term)	2	1	2.77933e+07	2.77933e+07	537453	609925	595380	548809	514917	581474	711285	67441.8	29664.29664.2	rep1, rep2	LTA_7
Solyc00g007300.2.1_1	659.359	1975.06	1975.06	1.12	3	2.41	0.95	VLVMNMDKEEK	iTRAQ8plex[+304.20536] (N-term); iTRAQ8plex[+304.20536] (K11); Oxidation[+15.994915] (M4); Oxidation[+15.994915] (M6)	2	1	5.52751e+06	5.52751e+06	157314	7260.52	191054	146568	187608	191023	230300	285042	23019.23019.3	rep1, rep2	LTA_9
Solyc00g007300.2.1_1	619.342	1236.67	1236.68	8.77	2	2.31	0.95	ILQEMQR	iTRAQ8plex[+304.20536] (N-term); Oxidation[+15.994915] (M5)	2	1	7.65802e+06	7.65802e+06	153762	133571	137819	116976	130677	162672	171868	9446.4	40368.40368.2	rep3, rep4	LTB_2
Solyc00g007300.2.1_1	556.646	1666.91	1666.92	5.24	3	2.41	0.95	EEKMKLETIAR	iTRAQ8plex[+304.20536] (K3); Oxidation[+15.994915] (M4)	2	1	4.72706e+06	4.72706e+06	120158	117034	116125	113243	110932	122957	165788	8722.91	24612.24612.3	rep3, rep4	LTB_9
Solyc00g007300.2.1_1	914.967	1827.92	1827.93	5.07	2	2.31	0.95	NASSAPQIVDTTLK	Phospho[+79.966331] (S3); iTRAQ8plex[+304.20536] (K14)	2	1	3.63191e+06	3.63191e+06	46154.4	29220	18997.8	26959.2	21537.6	16758.4	19540.5	102125	34547.34547.2	rep3, rep4	LTB_1
Solyc00g007300.2.1_1	665.05	1992.13	1992.11	6.93	3	2.41	0.95	NLVYFQSKEEK	iTRAQ8plex[+304.20536] (N-term); iTRAQ8plex[+304.20536] (K11)	2	1	7.61795e+06	7.61795e+06	182891	172273	241121	206618	234191	229626	244697	18887.5	29989.29989.3	rep1, rep2	LTA_8
Solyc00g008100.1.1_1	647.353	1292.69	1292.69	1.71	2	2.31	0.95	SDYVRHGR	iTRAQ8plex[+304.20536] (N-term)	2	5	1.19104e+07	7.23287e+07	350082	323144	187086	197274	233596	259246	273682	20129.3	30085.30085.2	rep3, rep4	LTB_6
Solyc00g008100.1.1_1	580.66	1738.96	1738.96	0.24	3	2.41	0.95	ALHANMALGKHTR	iTRAQ8plex[+304.20536] (N-term); Oxidation[+15.994915] (M6)	2	2	2.69991e+07	4.0849e+07	410518	495316	646356	502767	591879	601643	17746.6	895468	11957.11957.3	rep3, rep4	LTB_9
Solyc00g008100.1.1_1	409.244	1632.94	1632.96	8.98	4	2.6	0.95	ALHANMALGK	iTRAQ8plex[+304.20536] (N-term); iTRAQ8plex[+304.20536] (K10)	2	2	978915	3.70264e+07	25204	29154.2	24945.1	26532.5	21876.5	28734	31832.4	44331.7	2035.2035.4	rep3, rep4	LTB11
Solyc00g008100.1.1_1	643.664	1927.97	1927.97	2.51	3	2.41	0.95	HGMLSSPLDIIHCR	iTRAQ8plex[+304.20536] (N-term); Methylthio[+45.987721] (C13)	2	1	3.39236e+06	3.39236e+06	94374.5	107033	96678.4	92332.9	81613.2	94046.3	4665.14	146990	14536.14536.3	rep3, rep4	LTB_12
Solyc00g008680.2.1_1	471.306	1410.9	1410.91	7.29	3	2.41	0.98	LVSLFPK	iTRAQ8plex[+304.20536] (N-term); iTRAQ8plex[+304.20536] (K7)	2	4	1.70579e+06	4.29295e+07	14375.2	18136.1	21803.7	18300.1	20378.6	18975.3	38111.1	19466.1	8961.8961.3	rep3, rep4	LTB5
Solyc00g008680.2.1_1	416.221	830.426	830.425	2.09	2	2.31	0.95	EEIRER		2	1	4.28909e+06	4.28909e+06									12051.12051.2	rep1, rep2	LTA_3
Solyc00g008680.2.1_1	597.336	1788.99	1788.97	9.63	3	2.41	0.95	LLHWLCKEEIR	iTRAQ8plex[+304.20536] (N-term); Methylthio[+45.987721] (C6)	2	2	3.29917e+07	7.66026e+07	624188	587639	453317	464417	421545	457565	646658	11058.5	20137.20137.3	rep3, rep4	LTB_3
Solyc00g009020.2.1_1	658.679	1973.02	1973.02	0.48	3	7.01	1	FNIEVETHEIPDAR	iTRAQ8plex[+304.20536] (N-term)	2	12	8.24361e+07	3.7797e+08	954628	1.0446e+06	8617.75	939455	945959	1.04321e+06	1.33494e+06	30050.4	23612.23721.3	rep3, rep4	LTB_6
Solyc00g009020.2.1_1	913.044	1824.07	1824.08	4.63	2	3.98	1	ANLLSESEIIK	iTRAQ8plex[+304.20536] (N-term); iTRAQ8plex[+304.20536] (K11)	2	6	2.28193e+07	3.83759e+08	523677	611053	545853	548861	541755	525935	752783	985907	27518.27813.2	rep3, rep4	LTB_4
Solyc00g009020.2.1_1	847.794	2540.36	2540.36	0.75	3	4.29	0.95	GLIDSQGIEDLQMAALDK	iTRAQ8plex[+304.20536] (N-term); iTRAQ8plex[+304.20536] (K18); Oxidation[+15.994915] (M13)	2	3	1.90256e+07	4.84733e+07	7034.2	5546.9	3967.51	210031	3696.27	4810.9	276939	7647.94	32954.32978.3	rep1, rep2	LTA_3
Solyc00g009020.2.1_1	776.424	2326.25	2326.25	1.07	3	4.1	1	ITIDPEDPAAVSEYAK	iTRAQ8plex[+304.20536] (N-term); iTRAQ8plex[+304.20536] (K16)	2	8	8.55695e+07	2.22428e+08	584895	653344	574817	602549	548657	545356	778842	1.10684e+06	5736.5736.3	rep1, rep2	LTA2
Solyc00g009020.2.1_1	719.936	1437.86	1437.87	5.25	2	2.57	0.96	AQLEELK	iTRAQ8plex[+304.20536] (N-term); iTRAQ8plex[+304.20536] (K7)	2	5	2.47862e+07	2.04087e+08	822814	948945	766955	878250	754937	759583	1.09943e+06	1.3517e+06	17020.17020.2	rep3, rep4	LTB_5
Solyc00g009020.2.1_1	638.398	1274.78	1274.79	5.04	2	2.43	0.99	LETAIGVLR	iTRAQ8plex[+304.20536] (N-term)	2	6	4.17463e+07	4.198e+08	1.01123e+06	963332	712181	855474	733415	743242	1.10413e+06	15169.6	28320.28320.2	rep1, rep2	LTA_3
Solyc00g009020.2.1_1	761.442	1520.87	1520.87	0.79	2	2.35	1	DIFYEVK	iTRAQ8plex[+304.20536] (N-term); iTRAQ8plex[+304.20536] (K7)	2	10	5.95318e+07	9.29328e+08	1.24875e+06	1.33712e+06	1.13758e+06	1122194	912924	1.0002e+06	1.41742e+06	2.03698e+06	7504.7504.2	rep1, rep2	LTA3
Solyc00g009020.2.1_1	587.317	1758.93	1758.93	0.83	3	3.56	1	DALEAMETQK	iTRAQ8plex[+304.20536] (N-term); iTRAQ8plex[+304.20536] (K10); Oxidation[+15.994915] (M6)	2	9	1.70147e+08	3.38782e+08	1.85262e+06	1.79526e+06	1.62915e+06	1604657	1.54637e+06	1.59171e+06	69133	3.46672e+06	4221.4221.3	rep1, rep2	LTA3
Solyc00g009020.2.1_1	553.984	1658.93	1658.93	3.32	3	2.98	1	YEEQLELK	iTRAQ8plex[+304.20536] (N-term); iTRAQ8plex[+304.20536] (K8)	2	17	4.39727e+06	9.02727e+08	96659.8	4054.41	113026	111543	115876	120583	176310	177103	21106.21106.3	rep3, rep4	LTB_12
Solyc00g009020.2.1_1	503.974	1508.9	1508.9	1.7	3	2.64	0.99	EAAAPTTLK	iTRAQ8plex[+304.20536] (N-term); iTRAQ8plex[+304.20536] (K9)	2	4	9.65024e+07	3.0946e+08	1.74018e+06	1.64691e+06	1.72627e+06	1755447	1.50938e+06	1.59535e+06	42538.7	3.2571e+06	12154.12154.3	rep1, rep2	LTA_4
Solyc00g009020.2.1_1	607.363	1212.71	1212.72	6.73	2	2.31	0.99	NKLETAIGVLR		2	1	1.68085e+08	1.68085e+08									23753.23753.2	rep1, rep2	LTA_8
Solyc00g009020.2.1_1	457.272	1368.79	1368.79	1.91	3	2.41	0.95	KEEMPK	iTRAQ8plex[+304.20536] (N-term); iTRAQ8plex[+304.20536] (K6)	2	1	7.09764e+07	7.09764e+07	1.2706e+06	1.37816e+06	1.70049e+06	1568198	1.51622e+06	1.62613e+06	2.28467e+06	23277.7	10786.10786.3	rep3, rep4	LTB_5
Solyc00g009020.2.1_1	468.547	1870.16	1870.17	4.79	4	2.6	1	AQLEELKK	iTRAQ8plex[+304.20536] (N-term); iTRAQ8plex[+304.20536] (K7); iTRAQ8plex[+304.20536] (K8)	2	3	2.52814e+07	5.91726e+07	539845	668278	770926	611512	768685	678288	15376.4	28419.1	16153.16153.4	rep1, rep2	LTA_9
Solyc00g009020.2.1_1	616.023	1845.05	1845.05	2.39	3	2.41	0.95	EAAAPTTLKGDQVLK	iTRAQ8plex[+304.20536] (N-term)	2	1	8.33968e+07	8.33968e+07	1.77632e+06	1.85685e+06	1.75053e+06	1629402	1.46622e+06	1.69147e+06	2.04932e+06	42428.9	20636.20636.3	rep1, rep2	LTA_7
Solyc00g009020.2.1_1	731.423	2191.25	2191.23	8.58	3	2.41	0.95	DALEAMETQKK	iTRAQ8plex[+304.20536] (N-term); iTRAQ8plex[+304.20536] (K10); iTRAQ8plex[+304.20536] (K11); Oxidation[+15.994915] (M6)	2	1	2.49084e+07	2.49084e+07	144545	171130	290804	260441	230577	237510	314564	268590	39250.39250.3	rep1, rep2	LTA_3
Solyc00g009020.2.1_1	609.344	1216.67	1216.66	8.21	2	2.31	0.95	DIFYEVK	iTRAQ8plex[+304.20536] (K7)	2	2	8.23326e+06	2.86162e+08	6627.97	153085	146814	140673	121505	129253	174413	31993.8	10828.10828.2	rep1, rep2	LTA3
Solyc00g009020.2.1_1	534.616	1600.83	1600.84	5.84	3	2.41	0.95	DIFYEVK	iTRAQ8plex[+304.20536] (N-term); iTRAQ8plex[+304.20536] (K7); Phospho[+79.966331] (Y4)	2	1	1.23002e+07	1.23002e+07	416269	347447	9238.95	300221	322737	306094	26737.2	9631.63	15759.15759.3	rep3, rep4	LTB_8
Solyc00g009040.2.1_1	493.632	1477.87	1477.88	0.87	3	2.41	0.95	FTNVYVK	iTRAQ8plex[+304.20536] (N-term); iTRAQ8plex[+304.20536] (K7)	2	1	3.52258e+07	3.52258e+07	1.02343e+06	1.16128e+06	521172	559183	465607	524852	19519.7	56471.8	20702.20702.3	rep3, rep4	LTB_6
Solyc00g009040.2.1_1	733.915	1465.81	1465.82	0.47	2	2.31	0.95	GANLYLK	iTRAQ8plex[+304.20536] (N-term); iTRAQ8plex[+304.20536] (K7); Phospho[+79.966331] (Y5)	2	1	2.37638e+07	2.37638e+07	361950	338424	13679.5	10558.1	282918	269668	23208	6619.73	5603.5603.2	rep1, rep2	LTA2
Solyc00g009040.2.1_1	806.958	1611.9	1611.9	1.48	2	2.31	0.95	VAVDSNGQSK	iTRAQ8plex[+304.20536] (N-term); iTRAQ8plex[+304.20536] (K10)	2	1	1.5776e+07	1.5776e+07	843536	623374	401962	460078	438032	515343	586914	575614	17478.17478.2	rep3, rep4	LTB_5
Solyc00g009040.2.1_1	742.923	1483.83	1483.83	1.88	2	2.31	0.95	ALNEMNGK	iTRAQ8plex[+304.20536] (N-term); iTRAQ8plex[+304.20536] (K8)	2	2	4.64594e+06	3.15095e+07	129118	117428	113189	99223.2	97235.2	4997.8	6824.41	6954.32	30951.30951.2	rep3, rep4	LTB_8
Solyc00g009040.2.1_1	713.389	1424.76	1424.76	1.29	2	2.31	0.95	ASRFEK	iTRAQ8plex[+304.20536] (N-term); iTRAQ8plex[+304.20536] (K6); Phospho[+79.966331] (S2)	2	1	1.32178e+07	1.32178e+07	357478	309510	319898	292813	315166	313552	17614.2	509030	18046.18046.2	rep1, rep2	LTA_6
Solyc00g009040.2.1_1	500.948	1499.82	1499.82	0.32	3	2.41	0.95	ALNEMNGK	iTRAQ8plex[+304.20536] (N-term); iTRAQ8plex[+304.20536] (K8); Oxidation[+15.994915] (M5)	2	2	9.14027e+07	9.35335e+07	2.27099e+06	798398	2.04622e+06	933238	1.1765e+06	886521	1.24539e+06	197373	29496.29496.3	rep3, rep4	LTB_4
Solyc00g009040.2.1_1	521.303	1040.59	1040.59	1.13	2	2.31	0.95	ASRFEK	iTRAQ8plex[+304.20536] (K6)	2	1	2.26964e+07	2.26964e+07	518563	25077.1	540260	478172	445452	502804	173093	755049	6131.6131.2	rep3, rep4	LTB_10
Solyc00g009040.2.1_1	846.949	1691.88	1691.87	7.23	2	2.31	0.95	VAVDSNGQSK	iTRAQ8plex[+304.20536] (N-term); iTRAQ8plex[+304.20536] (K10); Phospho[+79.966331] (S5)	2	1	587264	587264	32483	37043.3	20326.1	26134.6	28252.2	24756.8	27177.3	37610.1	21075.21075.2	rep3, rep4	LTB_12
Solyc00g009060.2.1_1	834.464	1666.91	1666.92	4.16	2	2.32	0.99	ILFTEEQISQR	iTRAQ8plex[+304.20536] (N-term)	2	1	2.65998e+07	2.65998e+07	413049	405893	428263	413981	350568	384515	513358	626277	27364.27364.2	rep3, rep4	LTB_3
Solyc00g009060.2.1_1	821.949	1641.88	1641.88	1.85	2	2.31	0.95	INLPVSVDFVR	iTRAQ8plex[+304.20536] (N-term); Phospho[+79.966331] (S6)	2	1	7.67698e+06	7.67698e+06	37916.2	47081.3	38164.7	34657.4	32483.3	35708.9	52771.8	71954.9	38899.38899.2	rep3, rep4	LTB_5
Solyc00g009110.2.1_1	733.397	1464.78	1464.78	1.54	2	2.31	0.95	VCVGTWNVAGR	iTRAQ8plex[+304.20536] (N-term)	2	2	9.63832e+07	1.17225e+08	2.77112e+06	2.93127e+06	33359	11605.8	116294	164142	37217.6	1.62361e+06	3883.3883.2	rep1, rep2	LTA3
Solyc00g009110.2.1_1	651.387	1300.76	1300.76	1.51	2	2.31	0.95	QFPSSK	iTRAQ8plex[+304.20536] (N-term); iTRAQ8plex[+304.20536] (K6)	2	1	2.16438e+07	2.16438e+07	634204	640814	538757	520866	662454	696030	29795.4	911511	11757.11757.2	rep1, rep2	LTA_5
Solyc00g009110.2.1_1	596.686	1787.03	1787.03	3.03	3	2.41	0.95	ALTFTDAEIAK	iTRAQ8plex[+304.20536] (N-term); iTRAQ8plex[+304.20536] (K11)	2	3	1.31497e+07	8.69661e+07	355844	392499	363700	366877	323141	328728	12924.3	691482	14074.14074.3	rep1, rep2	LTA_9
Solyc00g009110.2.1_1	682.392	2044.15	2044.17	7.04	3	2.41	0.95	QSGLNDAKDGK	iTRAQ8plex[+304.20536] (N-term); iTRAQ8plex[+304.20536] (K8); iTRAQ8plex[+304.20536] (K11)	2	1	2.47141e+06	2.47141e+06	49640.2	61788.7	6178.75	58919.8	47170.7	48938.3	84835.2	97900.4	37675.37675.3	rep3, rep4	LTB_7
Solyc00g009110.2.1_1	417.934	1250.78	1250.78	1.69	3	2.41	0.95	VSPVNK	iTRAQ8plex[+304.20536] (N-term); iTRAQ8plex[+304.20536] (K6)	2	5	1.90929e+07	7.17731e+08	5881.88	517490	608789	506642	617085	601453	45432.6	732667	9518.9518.3	rep3, rep4	LTB_9
Solyc00g009110.2.1_1	605.358	1813.05	1813.07	8.2	3	2.41	0.95	AQYINAKEIR	iTRAQ8plex[+304.20536] (N-term); iTRAQ8plex[+304.20536] (K7)	2	1	1.06245e+08	1.06245e+08	1.95074e+06	2.04019e+06	2.73205e+06	2699899	1.80663e+06	1.85385e+06	2.95617e+06	3.77151e+06	15637.15637.3	rep1, rep2	LTA_8
Solyc00g009110.2.1_1	602.378	1804.11	1804.1	5.37	3	2.41	0.95	VGIDDALPKIR	iTRAQ8plex[+304.20536] (N-term); iTRAQ8plex[+304.20536] (K9)	2	1	2.71473e+07	2.71473e+07	880709	215816	9903.98	208142	222346	251766	9100.34	142888	19815.19815.3	rep3, rep4	LTB_2
Solyc00g009110.2.1_1	426.222	1275.64	1275.64	0.92	3	2.41	0.95	RNTDVHEIHR		2	1	2.0589e+07	2.0589e+07									8814.8814.3	rep3, rep4	LTB_9
Solyc00g009800.1.1_1	680.899	1359.78	1359.79	4.74	2	2.31	1	GVDQRGLVGR	iTRAQ8plex[+304.20536] (N-term)	2	3	1.05689e+07	9.09821e+07	167623	121173	178561	196906	154708	175390	8388.04	279015	15861.15861.2	rep3, rep4	LTB_2
Solyc00g010770.1.1_1	602.686	1805.04	1805.02	7.29	3	2.41	0.95	GFKETVEMIK	iTRAQ8plex[+304.20536] (N-term); iTRAQ8plex[+304.20536] (K3); Oxidation[+15.994915] (M8)	2	1	3.5625e+07	3.5625e+07	793892	894317	973092	740169	824529	861678	1.12806e+06	46828.6	24799.24799.3	rep1, rep2	LTA_8
Solyc00g010770.1.1_1	681.726	2042.15	2042.17	5.89	3	2.41	0.95	INVGCILCCKQIK	iTRAQ8plex[+304.20536] (N-term); iTRAQ8plex[+304.20536] (K13)	2	1	2.64334e+07	2.64334e+07	526043	427230	436819	388586	472133	494445	562161	72731.8	27297.27297.3	rep1, rep2	LTA_7
Solyc00g010770.1.1_1	538.319	1611.94	1611.94	5.43	3	2.41	0.95	DTITQWIK	iTRAQ8plex[+304.20536] (N-term); iTRAQ8plex[+304.20536] (K8)	2	1	4.3708e+07	4.3708e+07	936612	920259	957011	895644	932789	965219	48411.5	45080.6	16839.16839.3	rep1, rep2	LTA_7
Solyc00g010770.1.1_1	598.335	1791.98	1791.97	4.53	3	2.41	0.95	GFKETVEMIKYK	Oxidation[+15.994915] (M8); iTRAQ8plex[+304.20536] (K12)	2	1	2.32648e+07	2.32648e+07	386710	337698	427569	385982	397545	388376	605156	877474	12296.12296.3	rep1, rep2	LTA_3
Solyc00g010770.1.1_1	583.67	1747.99	1748	7.74	3	2.41	0.95	ETVEMIKYK	iTRAQ8plex[+304.20536] (K7); iTRAQ8plex[+304.20536] (K9)	2	1	1.28847e+07	1.28847e+07	219301	222958	196004	209341	218763	227578	322064	71463.6	32977.32977.3	rep1, rep2	LTA_4
Solyc00g010770.1.1_1	602.684	1805.03	1805.02	4.76	3	2.41	0.95	GFKETVEMIK	iTRAQ8plex[+304.20536] (N-term); iTRAQ8plex[+304.20536] (K10); Oxidation[+15.994915] (M8)	2	1	9.34889e+06	9.34889e+06	154780	212636	263039	193605	222873	236022	309564	5914.44	26200.26200.3	rep1, rep2	LTA_9
Solyc00g010770.1.1_1	436.918	1307.73	1307.74	3.63	3	2.41	0.95	DTITQWIK	iTRAQ8plex[+304.20536] (N-term)	2	1	834464	834464	24679.8	34500.9	26838.2	28014.1	30090.8	19647.6	36531.7	23612.2	4046.4046.3	rep1, rep2	LTA_10
Solyc00g011310.1.1_1	402.239	1203.69	1203.7	4.04	3	2.41	0.99	RDVQVQR	iTRAQ8plex[+304.20536] (N-term)	2	3	1.42155e+07	3.56125e+07	340948	2068.2	9449.76	219131	200473	199202	2740.74	5531.74	5290.5554.3	rep1, rep2	LTA_8
Solyc00g011310.1.1_1	429.916	1286.72	1286.74	8.81	3	2.41	0.95	KNPNQQVR	iTRAQ8plex[+304.20536] (N-term)	2	1	1.02271e+08	1.02271e+08	1.80508e+06	1.81492e+06	2.71364e+06	2440917	2.40976e+06	2.82245e+06	85657	4.70213e+06	8129.8129.3	rep1, rep2	LTA_9
Solyc00g011310.1.1_1	492.618	1474.83	1474.84	5.99	3	2.41	0.95	DVTAKQGLSPR	iTRAQ8plex[+304.20536] (N-term)	2	1	3.62028e+07	3.62028e+07	351038	324309	13815.9	290905	360248	333298	386129	582141	16210.16210.3	rep1, rep2	LTA_9
Solyc00g011310.1.1_1	814.066	1626.12	1626.11	5.67	2	2.31	0.95	GRKLLK	iTRAQ8plex[+304.20536] (N-term); iTRAQ8plex[+304.20536] (K3); iTRAQ8plex[+304.20536] (K6)	2	1	5.5346e+06	5.5346e+06	113072	103524	116880	119655	93149.8	117211	4537.95	206905	19302.19302.2	rep3, rep4	LTB_6
Solyc00g011890.2.1_1	695.077	2082.21	2082.22	5.55	3	2.94	0.95	VLPDSLIGESFIGK	iTRAQ8plex[+304.20536] (N-term); iTRAQ8plex[+304.20536] (K14)	2	2	7.67032e+06	1.09582e+07	117420	6858.95	140005	133613	119098	119842	187438	29077.8	34808.34808.3	rep1, rep2	LTA_3
Solyc00g011890.2.1_1	929.994	1857.97	1857.98	3.64	2	2.31	0.95	VLPDSLIGESFIGK	Phospho[+79.966331] (S5); iTRAQ8plex[+304.20536] (K14)	2	5	6.20053e+07	1.52707e+08	2.4021e+06	2.84274e+06	1.3922e+06	1367972	2.04967e+06	2.20518e+06	2.30534e+06	58231.5	22412.22412.2	rep3, rep4	LTB_4
Solyc00g011890.2.1_1	965.961	1929.91	1929.91	1.4	2	2.31	0.99	SIKADFVVSDVVPVACR	Phospho[+79.966331] (S9); Methylthio[+45.987721] (C16)	2	2	5.09222e+06	1.05302e+07									36744.36744.2	rep3, rep4	LTB_3
Solyc00g011890.2.1_1	597.31	1788.91	1788.91	1.03	3	2.41	0.95	RDYFNEEPFLR	iTRAQ8plex[+304.20536] (N-term)	2	1	3.14183e+07	3.14183e+07	709089	763452	11530.9	576586	710310	762919	763089	67611.6	23376.23376.3	rep3, rep4	LTB_8
Solyc00g011890.2.1_1	742.406	1482.8	1482.8	2.64	2	2.31	0.95	YEAMYAK	iTRAQ8plex[+304.20536] (N-term); iTRAQ8plex[+304.20536] (K7)	2	5	3.99048e+07	2.37352e+08	900858	686234	518284	747202	700794	522305	20750.8	1.03874e+06	4821.4821.2	rep1, rep2	LTA2
Solyc00g011890.2.1_1	656.726	1967.16	1967.16	0.56	3	2.41	0.95	ASILATEVEWLK	iTRAQ8plex[+304.20536] (N-term); iTRAQ8plex[+304.20536] (K12)	2	1	4.26133e+07	4.26133e+07	421385	443061	480743	460801	365707	369943	591141	125591	38163.38163.3	rep3, rep4	LTB_4
Solyc00g011890.2.1_1	746.913	1491.81	1491.82	6.13	2	2.31	0.95	SSEQVLEIQR	iTRAQ8plex[+304.20536] (N-term)	2	1	1.09913e+07	1.09913e+07	7755.97	182181	191545	193229	180716	173019	250958	313757	16663.16663.2	rep3, rep4	LTB_3
Solyc00g011890.2.1_1	663.371	1324.73	1324.73	1.44	2	2.31	0.95	YSETAVVPR	iTRAQ8plex[+304.20536] (N-term)	2	1	1.77097e+07	1.77097e+07	317095	9346.98	332709	364570	233693	273971	7031.2	643883	14784.14784.2	rep1, rep2	LTA_3
Solyc00g011890.2.1_1	488.807	975.599	975.602	2.96	2	2.31	0.95	VVEVAR	iTRAQ8plex[+304.20536] (N-term)	2	1	4.6067e+06	4.6067e+06	122693	6215.34	135498	123380	111826	125135	11337	5132.27	13014.13014.2	rep1, rep2	LTA_10
Solyc00g011890.2.1_1	481.634	1441.88	1441.88	0.97	3	2.41	0.95	DIIDVPLVVR	iTRAQ8plex[+304.20536] (N-term)	2	1	1.93118e+08	1.93118e+08	2.46396e+06	2.64305e+06	3.16812e+06	3136222	2.23619e+06	88217.4	4.17208e+06	421139	17241.17241.3	rep1, rep2	LTA_4
Solyc00g011890.2.1_1	555.326	1662.95	1662.95	2.86	3	2.41	0.95	ASILATEVEWLK	iTRAQ8plex[+304.20536] (K12)	2	2	1.26581e+07	5.66964e+07	348665	314666	359813	315943	337024	327642	417772	47392.4	25818.25818.3	rep1, rep2	LTA_8
Solyc00g011890.2.1_1	491.979	1472.91	1472.9	6.68	3	2.41	0.95	IHPSKQR	iTRAQ8plex[+304.20536] (N-term); iTRAQ8plex[+304.20536] (K5)	2	1	3.87394e+07	3.87394e+07	816590	806531	799463	722820	859456	925195	22548.8	58525.6	16849.16849.3	rep1, rep2	LTA_8
Solyc00g011890.2.1_1	591.37	1180.72	1180.73	2.43	2	2.31	0.95	LPFVFVR	iTRAQ8plex[+304.20536] (N-term)	2	1	1.17352e+07	1.17352e+07	47396.8	39804.4	53336.5	4959.81	38935.7	3893.59	6503.16	26905.3	10449.10449.2	rep1, rep2	LTA4
Solyc00g011890.2.1_1	568.274	1701.8	1701.79	8.38	3	2.41	0.95	NMLEYYQGGVEMIR		2	1	1.0248e+07	1.0248e+07									4923.4923.3	rep3, rep4	LTB3
Solyc00g011890.2.1_1	566.312	1695.91	1695.91	5.38	3	2.41	0.95	ILQDTAYGK	iTRAQ8plex[+304.20536] (N-term); iTRAQ8plex[+304.20536] (K9); Phospho[+79.966331] (T5)	2	1	1.34359e+07	1.34359e+07	349557	381083	479012	397091	371017	339006	14838.2	6161.77	12599.12599.3	rep3, rep4	LTB_9
Solyc00g011890.2.1_1	615.706	1844.1	1844.08	8.24	3	2.41	0.95	IGAFMGREIVK	iTRAQ8plex[+304.20536] (N-term); iTRAQ8plex[+304.20536] (K11); Oxidation[+15.994915] (M5)	2	1	1.22941e+06	1.22941e+06	37274.2	38443.3	29379.7	29487.5	33599.9	28522.8	37332.5	4473.83	39013.39528.3	rep1, rep2	LTA_4
Solyc00g012690.1.1_1	503.812	1005.61	1005.61	3.79	2	2.31	0.95	VIVTDR	iTRAQ8plex[+304.20536] (N-term)	2	2	1.22867e+07	3.78027e+07	302555	261469	7920.87	216495	229808	227149	17117.2	343930	12989.12989.2	rep3, rep4	LTB_3
Solyc00g012690.1.1_1	453.255	1356.74	1356.74	1.45	3	2.41	0.95	VDIARSKGK	iTRAQ8plex[+304.20536] (N-term); Phospho[+79.966331] (S6)	2	2	2.82108e+07	8.64971e+07	695508	497657	6065.01	480128	481094	480067	47830.3	14148.7	12953.12953.3	rep1, rep2	LTA_6
Solyc00g012690.1.1_1	566.345	1696.01	1696.01	2.59	3	2.41	0.95	AAPILLDTPEKPK	iTRAQ8plex[+304.20536] (K13)	2	1	2.69556e+07	2.69556e+07	400465	11036.1	479752	446630	484899	528319	604151	80251.9	27617.27617.3	rep3, rep4	LTB_5
Solyc00g012690.1.1_1	616.346	1846.01	1846.03	8.09	3	2.41	0.95	EVSNHDVVKKIMK	Oxidation[+15.994915] (M12); iTRAQ8plex[+304.20536] (K13)	2	1	1.97981e+07	1.97981e+07	391173	405622	364350	343285	513491	477901	6111.88	6994.84	22236.22236.3	rep1, rep2	LTA_5
Solyc00g012690.1.1_1	404.902	1211.69	1211.69	5.34	3	2.41	0.95	KVPTKGAK	Phospho[+79.966331] (T4); iTRAQ8plex[+304.20536] (K8)	2	2	4.50632e+07	4.60755e+07	693115	669196	632113	721396	610917	10750.8	27560.5	1.07425e+06	6713.6713.3	rep3, rep4	LTB_4
Solyc00g012690.1.1_1	581.034	1740.08	1740.09	10	3	2.41	0.95	LKKLPFQMK	iTRAQ8plex[+304.20536] (N-term); iTRAQ8plex[+304.20536] (K2)	2	1	4.02875e+06	4.02875e+06									4806.4806.3	rep1, rep2	LTA10
Solyc00g012690.1.1_1	510.291	1527.85	1527.86	5.52	3	2.41	0.95	YPLGFKKDEK	iTRAQ8plex[+304.20536] (K10)	2	1	2.46036e+07	2.46036e+07	457072	524604	671200	572899	653682	672033	56959.8	949626	7694.7694.3	rep3, rep4	LTB_11
Solyc00g013140.1.1_1	759.438	1516.86	1516.86	1.21	2	2.31	0.95	VATSRPAK	iTRAQ8plex[+304.20536] (N-term); iTRAQ8plex[+304.20536] (K8); Phospho[+79.966331] (S4)	2	1	3.92898e+07	3.92898e+07	797272	873479	800743	827846	746394	695013	1.28069e+06	1.40078e+06	21880.21880.2	rep3, rep4	LTB_5
Solyc00g013140.1.1_1	506.959	1517.86	1517.84	8.29	3	2.41	0.95	LGISAGNAK	iTRAQ8plex[+304.20536] (N-term); iTRAQ8plex[+304.20536] (K9); Phospho[+79.966331] (S4)	2	1	1.02985e+08	1.02985e+08	1.75679e+06	41381.8	1.60227e+06	1490728	1.63088e+06	1.79515e+06	115525	619803	9572.9572.3	rep3, rep4	LTB_5
Solyc00g013140.1.1_1	447.258	1338.75	1338.75	0.14	3	2.41	0.95	RPPPPTRYISR		2	3	3.27971e+07	7.78238e+07									4955.4955.3	rep3, rep4	LTB_12
Solyc00g013140.1.1_1	490.29	1467.85	1467.85	1.09	3	2.41	0.95	DVILELAYTK	iTRAQ8plex[+304.20536] (K10)	2	1	5.13311e+07	5.13311e+07	564254	491646	22445.1	523611	553176	25968.3	24547.4	56229.7	19657.19657.3	rep3, rep4	LTB_7
Solyc00g013170.1.1_1	472.921	1415.74	1415.75	7.17	3	2.41	0.98	VGSVVSLHSNYVR		2	1	2.40666e+07	2.40666e+07									6978.6978.3	rep3, rep4	LTB_9
Solyc00g013330.1.1_1	631.39	1891.15	1891.14	6.37	3	2.41	0.95	AVEQGIPSNIKK	iTRAQ8plex[+304.20536] (N-term); iTRAQ8plex[+304.20536] (K12)	2	1	3.98937e+07	3.98937e+07	510151	667924	440603	422831	512714	542377	527923	90680	9542.9542.3	rep1, rep2	LTA4
Solyc00g013330.1.1_1	861.461	1720.91	1720.92	5.56	2	2.31	0.95	SQHVNYDKGKNK	iTRAQ8plex[+304.20536] (N-term)	2	1	1.28158e+07	1.28158e+07	329817	293894	285076	302448	184518	172035	406516	583345	22266.22266.2	rep1, rep2	LTA_2
Solyc00g013330.1.1_1	864.914	1727.81	1727.81	1.76	2	2.31	0.95	EMKILMSIGNQTQR	Phospho[+79.966331] (S7)	2	1	8.28892e+07	8.28892e+07									25838.25838.2	rep1, rep2	LTA_2
Solyc00g013330.1.1_1	588.693	1763.06	1763.04	8.75	3	2.41	0.95	AVEQGIPSNIK	iTRAQ8plex[+304.20536] (N-term); iTRAQ8plex[+304.20536] (K11)	2	1	2.29826e+07	2.29826e+07	514332	570496	657977	590179	590849	640931	777559	1.07902e+06	16321.16321.3	rep1, rep2	LTA_9
Solyc00g013770.1.1_1	589.679	1766.01	1766.01	0.05	3	2.41	0.95	DVERGNLDLK	iTRAQ8plex[+304.20536] (N-term); iTRAQ8plex[+304.20536] (K10)	2	5	4.07904e+07	3.59079e+08	711129	645630	824778	857775	392752	14296.2	22817.7	24860.3	19909.19909.3	rep1, rep2	LTA_6
Solyc00g014830.2.1_1	651.393	1951.16	1951.16	0.28	3	3.29	1	LVDIGTVTAQQAK	iTRAQ8plex[+304.20536] (N-term); iTRAQ8plex[+304.20536] (K13)	2	1	9.79548e+07	9.79548e+07	1.66519e+06	1.67818e+06	1.37364e+06	1366323	1.47089e+06	1.61374e+06	2.03059e+06	72448	25032.25054.3	rep3, rep4	LTB_4
Solyc00g014830.2.1_1	637.358	1272.7	1272.7	1.46	2	2.31	0.99	LLEFYER	iTRAQ8plex[+304.20536] (N-term)	2	5	6.80378e+07	2.54148e+08	1.39129e+06	1.52073e+06	998454	943664	1.12354e+06	1140687	1.35501e+06	75778.1	9473.9473.2	rep1, rep2	LTA3
Solyc00g014830.2.1_1	703.891	1405.77	1405.77	3.97	2	2.31	0.95	LLNCEVPLR	iTRAQ8plex[+304.20536] (N-term); Methylthio[+45.987721] (C4)	2	1	1.32151e+07	1.32151e+07	249079	209462	218658	224747	210898	234887	276728	9491.93	32794.32794.2	rep3, rep4	LTB_3
Solyc00g014830.2.1_1	735.05	2202.13	2202.15	9.66	3	2.41	0.99	GEFGVFLVSNGSNRPYR	iTRAQ8plex[+304.20536] (N-term)	2	1	1.49627e+07	1.49627e+07	296634	240288	7132.39	204117	205634	188063	258965	12786.8	26977.26977.3	rep1, rep2	LTA_5
Solyc00g014830.2.1_1	744.384	1486.75	1486.75	2	2	2.31	0.95	DWGFSGVMLR	iTRAQ8plex[+304.20536] (N-term); Oxidation[+15.994915] (M8)	2	1	2.22161e+07	2.22161e+07	533113	497303	422667	399414	418873	437733	545330	7960.71	8699.8699.2	rep3, rep4	LTB4
Solyc00g014830.2.1_1	582.299	1162.58	1162.58	5.77	2	2.31	0.95	IEEMRQSVR	Oxidation[+15.994915] (M4)	2	1	3.88436e+07	3.88436e+07									10830.10830.2	rep3, rep4	LTB_7
Solyc00g014970.1.1_1	453.256	1356.75	1356.75	3.05	3	2.41	0.95	VGVSVMLLR	iTRAQ8plex[+304.20536] (N-term); Phospho[+79.966331] (S4)	2	1	2.09214e+07	2.09214e+07	558830	369988	369720	353151	374897	382230	54329.6	7920.16	13335.13335.3	rep3, rep4	LTB_7
Solyc00g014970.1.1_1	736.388	2206.14	2206.13	6.54	3	2.41	0.95	LWSYCEVLTLTKNMR	iTRAQ8plex[+304.20536] (N-term); Methylthio[+45.987721] (C5)	2	1	9.47802e+06	9.47802e+06	132526	105771	70375.1	79925.2	74769.4	4287.74	6045.13	141684	21779.21779.3	rep3, rep4	LTB_2
Solyc00g014970.1.1_1	606.404	1210.79	1210.8	2.95	2	2.31	0.95	QILPVIPK	iTRAQ8plex[+304.20536] (N-term)	2	1	2.65224e+07	2.65224e+07	8243.7	594415	646407	641006	644857	662371	59741.2	1.16456e+06	13440.13440.2	rep3, rep4	LTB_6
Solyc00g014970.1.1_1	439.258	1314.75	1314.74	9.22	3	2.41	0.95	LLSGASVLDIEAK		2	1	5.51225e+06	5.51225e+06									5708.5708.3	rep1, rep2	LTA_11
Solyc00g014970.1.1_1	647.4	1292.79	1292.78	4.75	2	2.31	0.95	VGVSVMLLR	iTRAQ8plex[+304.20536] (N-term); Oxidation[+15.994915] (M6)	2	2	8.16934e+06	1.52782e+07	157124	6516.98	202255	184584	183015	175680	253641	18976.2	37101.37101.2	rep3, rep4	LTB_3
Solyc00g014970.1.1_1	647.876	1293.74	1293.72	9.45	2	2.31	0.95	LKVGVSVMLLR	Phospho[+79.966331] (S6)	2	1	3.40654e+07	3.40654e+07									10747.10747.2	rep1, rep2	LTA_4
Solyc00g014970.1.1_1	495.298	988.582	988.574	7.61	2	2.31	0.95	VGVSVMLLR	Oxidation[+15.994915] (M6)	2	1	4.43802e+07	4.43802e+07									7177.7177.2	rep3, rep4	LTB_8
Solyc00g015610.1.1_1	711.388	1420.76	1420.77	9.2	2	2.31	0.95	SFILQTQLMGGVK		2	1	1.82805e+07	1.82805e+07									23258.23258.2	rep3, rep4	LTB_3
Solyc00g015610.1.1_1	678.346	1354.68	1354.69	8.85	2	2.31	0.95	YNNQDKGGR	iTRAQ8plex[+304.20536] (N-term)	2	1	5.05181e+07	5.05181e+07	779980	828189	738780	915001	773856	869519	1.12666e+06	1.61774e+06	20355.20355.2	rep1, rep2	LTA_2
Solyc00g015610.1.1_1	581.342	1741	1740.99	7.69	3	2.41	0.95	IEEQVEKMK	iTRAQ8plex[+304.20536] (N-term); iTRAQ8plex[+304.20536] (K9)	2	1	2.37253e+07	2.37253e+07	446495	15850.1	14146.4	388619	343999	371846	8499.8	13211.9	5137.5137.3	rep1, rep2	LTA7
Solyc00g015610.1.1_1	924.441	1846.87	1846.87	0.59	2	2.31	0.95	LAEICKYTLVGK	iTRAQ8plex[+304.20536] (N-term); Methylthio[+45.987721] (C5); Phospho[+79.966331] (T8); Phospho[+79.966331] (Y7)	2	1	1.50039e+06	1.50039e+06	40043.7	35020	37194.7	34060.9	32015.4	34927.6	40979.9	52496.7	9626.9626.2	rep3, rep4	LTB2
Solyc00g015610.1.1_1	667.716	2000.13	2000.11	8.87	3	2.41	0.95	IEEQVEKMKDK	iTRAQ8plex[+304.20536] (N-term); iTRAQ8plex[+304.20536] (K11); Oxidation[+15.994915] (M8)	2	1	8.30642e+07	8.30642e+07	1.25043e+06	1.26891e+06	1.13854e+06	1175938	1.09203e+06	1.07905e+06	1.3984e+06	36432	28178.28178.3	rep1, rep2	LTA_3
Solyc00g015610.1.1_1	562.635	1684.88	1684.88	0.38	3	2.41	0.95	NPHEHLGRHER	iTRAQ8plex[+304.20536] (N-term)	2	3	3.69826e+07	3.96161e+08	553217	33282.6	382800	419241	357248	28852.7	20741.4	633819	15424.15424.3	rep3, rep4	LTB_9
Solyc00g015610.1.1_1	547.994	1640.96	1640.95	6.22	3	2.41	0.95	LAEICKYTLVGK	iTRAQ8plex[+304.20536] (N-term)	2	1	1.10719e+07	1.10719e+07	365816	298156	323411	297130	332613	294551	40122.3	566050	8216.8216.3	rep1, rep2	LTA_8
Solyc00g015610.1.1_1	741.366	1480.72	1480.73	5.92	2	2.31	0.95	EEYHNNFPK	iTRAQ8plex[+304.20536] (K9)	2	1	1.25035e+07	1.25035e+07	495958	378287	363778	325220	290580	342507	10250.5	28695.4	24369.24369.2	rep1, rep2	LTA_6
Solyc00g015610.1.1_1	550.288	1647.84	1647.84	0.62	3	2.41	0.95	DSTTGVCSPK	iTRAQ8plex[+304.20536] (N-term); iTRAQ8plex[+304.20536] (K10); Methylthio[+45.987721] (C7)	2	1	1.98696e+06	1.98696e+06	38140.8	35273.2	29400	31813.7	2185.29	39271	2548.33	3735.47	3052.3052.3	rep3, rep4	LTB3
Solyc00g015610.1.1_1	660.888	1319.76	1319.77	7.44	2	2.31	0.95	VFLTTILESIGK		2	2	3367367	4.98829e+06									13165.13165.2	rep1, rep2	LTA4
Solyc00g015610.1.1_1	542.28	1623.82	1623.83	5.61	3	2.41	0.95	ISGWNREESSR	iTRAQ8plex[+304.20536] (N-term)	2	1	9.23285e+07	9.23285e+07	1.34948e+06	1.8492e+06	1.49326e+06	1684631	1.36205e+06	1.53231e+06	2.16904e+06	134402	24512.24512.3	rep1, rep2	LTA_8
Solyc00g015610.1.1_1	510.286	1527.84	1527.84	5.97	3	2.41	0.95	WKQMDGR	iTRAQ8plex[+304.20536] (N-term); iTRAQ8plex[+304.20536] (K2)	2	1	1.24902e+07	1.24902e+07	219546	187038	6152.47	173246	200014	198009	19303.8	339690	7004.7004.3	rep3, rep4	LTB_3
Solyc00g015610.1.1_1	485.909	1454.7	1454.69	6.36	3	2.41	0.95	ENFNEQQDK	iTRAQ8plex[+304.20536] (N-term)	2	1	2.27916e+06	2.27916e+06	80762.1	52448.2	57726.1	42365.5	49919.2	39088.9	12480.6	61259.6	7888.7888.3	rep1, rep2	LTA_11
Solyc00g015610.1.1_1	660.816	1319.62	1319.62	3.77	2	2.31	0.95	ISGWNREESSR		2	1	1.34153e+06	1.34153e+06									7228.7228.2	rep3, rep4	LTB_3
Solyc00g015610.1.1_1	662.374	1984.1	1984.11	6.52	3	2.41	0.95	IEEQVEKMKDK	iTRAQ8plex[+304.20536] (N-term); iTRAQ8plex[+304.20536] (K11)	2	1	1.76281e+06	1.76281e+06	42153.9	4428.49	38726.6	38041.5	37983.9	37073.9	56042.7	73510.9	34866.34866.3	rep1, rep2	LTA_5
Solyc00g015740.1.1_1	582.356	1162.7	1162.7	1.37	2	2.31	0.95	TTAQVALR	iTRAQ8plex[+304.20536] (N-term)	2	1	4.95589e+07	4.95589e+07	1.3007e+06	1.31495e+06	1.14608e+06	1163775	1.07823e+06	1.14636e+06	40784.2	1.92973e+06	11140.11140.2	rep3, rep4	LTB_4
Solyc00g015740.1.1_1	438.58	1312.72	1312.73	9.96	3	2.41	0.95	AIGVSNFSSK	iTRAQ8plex[+304.20536] (N-term)	2	1	9.22982e+06	9.22982e+06	377463	8913.16	8748.55	205990	288572	307409	20800.3	307058	11212.11212.3	rep3, rep4	LTB_10
Solyc00g015740.1.1_1	422.909	1265.7	1265.69	9.04	3	2.41	0.95	FSNIPQEK	iTRAQ8plex[+304.20536] (K8)	2	1	9.80444e+06	9.80444e+06	388211	356929	291258	226188	312505	296361	21910.1	367606	4430.4430.3	rep3, rep4	LTB_10
Solyc00g015770.1.1_1	460.639	1378.89	1378.9	5.79	3	2.41	0.95	EIGLVLK	iTRAQ8plex[+304.20536] (N-term); iTRAQ8plex[+304.20536] (K7)	2	1	8.49323e+06	8.49323e+06	163080	152586	157023	6018.57	155808	171777	211499	26981.2	6665.6665.3	rep1, rep2	LTA5
Solyc00g015770.1.1_1	607.012	1818.01	1818.01	4.47	3	2.41	0.95	ANMSISFMKKLTK	iTRAQ8plex[+304.20536] (N-term); Oxidation[+15.994915] (M8)	2	1	3.3639e+07	3.3639e+07	395169	304419	12634.9	330104	348694	356819	446904	39481.2	23285.23285.3	rep3, rep4	LTB_3
Solyc00g015770.1.1_1	438.58	1312.72	1312.73	9.96	3	2.41	0.95	AIGVSNFSSK	iTRAQ8plex[+304.20536] (N-term)	2	1	9.22982e+06	9.22982e+06	377463	8913.16	8748.55	205990	288572	307409	20800.3	307058	11212.11212.3	rep3, rep4	LTB_10
Solyc00g015770.1.1_1	589.314	1764.92	1764.91	7.4	3	2.41	0.95	DFCKSK	iTRAQ8plex[+304.20536] (N-term); iTRAQ8plex[+304.20536] (K4); iTRAQ8plex[+304.20536] (K6); Methylthio[+45.987721] (C3); Phospho[+79.966331] (S5)	2	1	1.37516e+07	1.37516e+07	420306	4884.08	279298	293988	279277	304243	67551.1	474888	11912.11912.3	rep3, rep4	LTB_7
Solyc00g017210.1.1_1	859.501	2575.48	2575.48	1.14	3	5.27	0.95	VAPEEHPILLTEAPLNPK	iTRAQ8plex[+304.20536] (N-term); iTRAQ8plex[+304.20536] (K18)	2	4	1.55101e+07	4.0403e+07	97072.1	112101	87587.3	75894	121894	125501	87209.4	117364	6905.6905.3	rep3, rep4	LTB7
Solyc00g017210.1.1_1	718.869	1435.72	1435.72	0.96	2	3.08	1	GYSFTTTAER	iTRAQ8plex[+304.20536] (N-term)	2	7	1.5779e+08	6.07839e+08	2.32687e+06	5551.49	2.74659e+06	2782228	2.40358e+06	2.6582e+06	5678.73	5.69987e+06	5052.5447.2	rep1, rep2	LTA3
Solyc00g017210.1.1_1	588.632	1762.87	1762.88	3.49	3	4.58	1	AEYDESGPSIVHR	iTRAQ8plex[+304.20536] (N-term)	2	6	4.14263e+07	1.03225e+08	1.00607e+06	596723	18736.2	552862	530784	601911	66820.2	1.28166e+06	13331.13331.3	rep3, rep4	LTB_7
Solyc00g017210.1.1_1	501.642	1501.9	1501.9	0.75	3	4.38	1	AVFPSIVGRPR	iTRAQ8plex[+304.20536] (N-term)	2	13	1.18488e+09	1.61594e+09	7.75593e+06	75087.1	9.01524e+06	7424322	8.93065e+06	1.03296e+07	1.34595e+07	4.73071e+06	5460.5460.3	rep1, rep2	LTA8
Solyc00g017210.1.1_1	584.993	1751.96	1751.96	3.7	3	4.12	0.95	HTGVMVGMGQK	iTRAQ8plex[+304.20536] (N-term); iTRAQ8plex[+304.20536] (K11)	2	2	1.27599e+07	2.08138e+07	326868	322010	345597	308117	297956	330022	19322.6	587638	12549.12549.3	rep1, rep2	LTA_9
Solyc00g017210.1.1_1	597.649	1789.92	1789.93	3.21	3	4.1	1	DAYVGDEAQSK	iTRAQ8plex[+304.20536] (N-term); iTRAQ8plex[+304.20536] (K11)	2	34	2.11821e+07	1.2344e+09	191795	194499	7371.2	190072	179708	187642	6519.05	297880	1396.1396.3	rep3, rep4	LTB2
Solyc00g017210.1.1_1	595.657	1783.95	1783.95	2.93	3	4.05	1	HTGVMVGMGQK	iTRAQ8plex[+304.20536] (N-term); iTRAQ8plex[+304.20536] (K11); Oxidation[+15.994915] (M5); Oxidation[+15.994915] (M8)	2	9	1.65668e+07	6.475e+07	251711	241988	273631	257648	261358	269645	23517.3	429206	7244.7244.3	rep1, rep2	LTA_9
Solyc00g017210.1.1_1	536.325	1070.63	1070.64	4.35	2	2.31	0.99	VVAPPER	iTRAQ8plex[+304.20536] (N-term)	2	16	1.3624e+08	1.67412e+09	3.26876e+06	3.19269e+06	3.11224e+06	3100065	3.19349e+06	3.51454e+06	64490.6	5.07905e+06	8886.8886.2	rep1, rep2	LTA_4
Solyc00g017210.1.1_1	474.792	947.569	947.571	1.77	2	2.31	0.95	LDLAGR	iTRAQ8plex[+304.20536] (N-term)	2	7	2.93664e+07	2.04488e+09	726287	658565	635545	595491	653911	618204	63970.9	9360.69	16408.16408.2	rep1, rep2	LTA_2
Solyc00g017210.1.1_1	535.765	1069.51	1069.52	5.08	2	2.31	0.98	CDVDIR	iTRAQ8plex[+304.20536] (N-term); Methylthio[+45.987721] (C1)	2	13	1.67637e+07	3.6138e+08	189115	217664	307682	319698	285650	296929	384877	523296	5309.5309.2	rep3, rep4	LTB3
Solyc00g017210.1.1_1	400.24	1197.7	1197.7	0.17	3	2.85	1	AVFPSIVGRPR		2	1	4.03257e+06	4.03257e+06									5093.5093.3	rep3, rep4	LTB7
Solyc00g017210.1.1_1	839.77	2516.29	2516.29	0.22	3	2.75	0.95	DLYGNIVLSGGTTMFPGIADR	iTRAQ8plex[+304.20536] (N-term); Oxidation[+15.994915] (M14)	2	1	6.80487e+06	6.80487e+06	114387	75539.8	86922.8	98765	79782.3	90930.5	5349.04	134161	42281.42281.3	rep1, rep2	LTA_2
Solyc00g017210.1.1_1	649.684	1946.03	1946.03	1.41	3	2.5	0.95	DAYVGDEAQSKR	iTRAQ8plex[+304.20536] (N-term); iTRAQ8plex[+304.20536] (K11)	2	3	1.39402e+07	4.05045e+07	350329	282991	272427	286120	307223	341729	46321.9	505195	10571.10571.3	rep3, rep4	LTB_7
Solyc00g017210.1.1_1	590.322	1767.94	1767.96	9.32	3	2.41	0.96	HTGVMVGMGQK	iTRAQ8plex[+304.20536] (N-term); iTRAQ8plex[+304.20536] (K11); Oxidation[+15.994915] (M5)	2	1	1.27544e+07	1.27544e+07	305359	357529	390231	322662	410367	386618	17403.2	541787	10468.10468.3	rep1, rep2	LTA_9
Solyc00g017210.1.1_1	470.32	1407.94	1407.94	1.65	3	2.41	0.95	RGILTLK	iTRAQ8plex[+304.20536] (N-term); iTRAQ8plex[+304.20536] (K7)	2	3	2.60122e+07	7.04822e+07	457278	521274	531287	431623	478944	558021	633846	44270.8	4614.4614.3	rep1, rep2	LTA9
Solyc00g017210.1.1_1	438.28	1311.82	1311.82	0.73	3	2.41	0.95	IKVVAPPER	iTRAQ8plex[+304.20536] (N-term)	2	1	6.70379e+07	6.70379e+07	1.12291e+06	1.23453e+06	1.48305e+06	1445631	1.51643e+06	1.52789e+06	44329.3	88163.6	12193.12193.3	rep1, rep2	LTA_8
Solyc00g017210.1.1_1	765.938	1529.86	1529.86	1.34	2	2.31	0.95	DLTDALMK	iTRAQ8plex[+304.20536] (N-term); iTRAQ8plex[+304.20536] (K8); Oxidation[+15.994915] (M7)	2	1	6.65823e+07	6.65823e+07	862448	838290	894799	864849	705533	742573	32890.7	2.04541e+06	4746.4746.2	rep1, rep2	LTA2
Solyc00g017210.1.1_1	449.265	1344.77	1344.77	1.02	3	2.41	0.95	TSSSVEK	iTRAQ8plex[+304.20536] (N-term); iTRAQ8plex[+304.20536] (K7)	2	6	2.08579e+07	6.3239e+07	493616	522686	459652	534114	460361	13438.9	19696.8	800813	6337.6337.3	rep3, rep4	LTB_5
Solyc00g017210.1.1_1	580.023	1737.05	1737.06	7.83	3	2.41	0.95	EIVRDIKEK	iTRAQ8plex[+304.20536] (N-term); iTRAQ8plex[+304.20536] (K9)	2	1	9.1421e+07	9.1421e+07	1.95884e+06	1.81526e+06	1.86007e+06	1904249	1.46441e+06	1778322	48777.4	2.9038e+06	15914.15914.3	rep1, rep2	LTA_8
Solyc00g017210.1.1_1	590.327	1767.96	1767.96	0.41	3	2.41	0.95	HTGVMVGMGQK	iTRAQ8plex[+304.20536] (N-term); iTRAQ8plex[+304.20536] (K11); Oxidation[+15.994915] (M8)	2	2	6.3727e+06	1.77447e+07	7609.53	168796	199161	161054	179926	169430	30344.6	258489	8631.8631.3	rep3, rep4	LTB_9
Solyc00g017210.1.1_1	752.476	1502.94	1502.94	1.25	2	2.31	0.95	VVAPPERK	iTRAQ8plex[+304.20536] (N-term); iTRAQ8plex[+304.20536] (K8)	2	1	3.15909e+07	3.15909e+07	498448	575102	662741	613042	592952	688125	923026	31452.8	29415.29415.2	rep1, rep2	LTA_7
Solyc00g017210.1.1_1	766.921	1531.83	1531.82	3.73	2	2.31	0.95	TGKQGEPK	Phospho[+79.966331] (T1); iTRAQ8plex[+304.20536] (K3); iTRAQ8plex[+304.20536] (K8)	2	1	1.80176e+07	1.80176e+07	269258	10314.9	288013	284525	280565	314765	381617	62372.6	31873.31873.2	rep1, rep2	LTA_6
Solyc00g017210.1.1_1	537.611	1609.81	1609.82	9.14	3	2.41	0.95	DLTDALMK	iTRAQ8plex[+304.20536] (N-term); iTRAQ8plex[+304.20536] (K8); Phospho[+79.966331] (T3); Oxidation[+15.994915] (M7)	2	1	2.25263e+07	2.25263e+07	330386	290880	10714.3	311556	287135	326923	8860.56	10098	15763.15763.3	rep1, rep2	LTA_3
Solyc00g017880.1.1_1	427.628	1279.86	1279.86	3.04	3	2.41	0.95	KHKPLLIK	iTRAQ8plex[+304.20536] (K8)	2	3	6.70726e+06	2.91753e+07	70724.3	95500.1	86760.5	85018.4	79268.2	89913.4	124570	14475.7	7938.7938.3	rep3, rep4	LTB5
Solyc00g017880.1.1_1	652.958	1303.9	1303.91	3.8	2	2.31	0.95	IILPLK	iTRAQ8plex[+304.20536] (N-term); iTRAQ8plex[+304.20536] (K6)	2	3	1.09757e+06	1.55878e+07	14859.4	20504.7	25229.4	22581.9	23279.4	25307.1	30579.7	53815.6	5056.5324.2	rep3, rep4	LTB6
Solyc00g017880.1.1_1	616.8	1231.59	1231.59	1.9	2	2.31	0.95	EEFQKNYFK		2	2	5.36438e+06	1.04847e+07									25724.25724.2	rep3, rep4	LTB_2
Solyc00g017880.1.1_1	1165.62	2329.22	2329.22	0.44	2	2.31	0.95	DSQQIIMVTGPNMAGK	iTRAQ8plex[+304.20536] (N-term); iTRAQ8plex[+304.20536] (K16); Oxidation[+15.994915] (M7); Oxidation[+15.994915] (M13)	2	1	1.44412e+07	1.44412e+07	122091	9306.5	161745	165484	151361	158989	226035	313614	5138.5138.2	rep1, rep2	LTA3
Solyc00g017880.1.1_1	548.984	1643.93	1643.95	10	3	2.41	0.95	LAAEKISPK	iTRAQ8plex[+304.20536] (N-term); iTRAQ8plex[+304.20536] (K9); Phospho[+79.966331] (S7)	2	1	3.17163e+07	3.17163e+07									11848.11848.3	rep3, rep4	LTB_8
Solyc00g017880.1.1_1	588.829	1175.64	1175.65	5.08	2	2.31	0.95	QSAYLYK	iTRAQ8plex[+304.20536] (N-term)	2	1	4.87199e+07	4.87199e+07	827202	852865	803224	873399	779184	776600	1.17314e+06	60961.1	28851.28876.2	rep1, rep2	LTA_4
Solyc00g018770.1.1_1	657.404	1969.19	1969.19	1.73	3	2.41	0.98	FKELPVFEKPK	iTRAQ8plex[+304.20536] (N-term); iTRAQ8plex[+304.20536] (K11)	2	1	2.49229e+07	2.49229e+07	938332	595962	613586	584499	640025	586301	19351.2	1.13835e+06	16312.16312.3	rep1, rep2	LTA_5
Solyc00g018770.1.1_1	590.353	1768.04	1768.03	1.79	3	2.41	0.95	SWKSLISDPK	iTRAQ8plex[+304.20536] (K3); iTRAQ8plex[+304.20536] (K10)	2	1	1.9862e+07	1.9862e+07	533391	473367	463584	462235	478218	473835	35995.6	843943	12615.12615.3	rep3, rep4	LTB_8
Solyc00g018770.1.1_1	630.37	1258.73	1258.73	3.9	2	2.31	0.95	VSTDHLRK	iTRAQ8plex[+304.20536] (N-term)	2	1	5.45189e+07	5.45189e+07	660087	651778	829255	766562	772706	750575	25414.5	1.36695e+06	10676.10676.2	rep3, rep4	LTB_4
Solyc00g018770.1.1_1	773.94	1545.87	1545.88	10	2	2.31	0.95	MPTLGVLK	iTRAQ8plex[+304.20536] (N-term); iTRAQ8plex[+304.20536] (K8); Phospho[+79.966331] (T3)	2	1	7.08256e+06	7.08256e+06									17279.17279.2	rep1, rep2	LTA_5
Solyc00g018770.1.1_1	696.413	2086.22	2086.21	1.23	3	2.41	0.95	FVSGTINWLASRK	iTRAQ8plex[+304.20536] (N-term); iTRAQ8plex[+304.20536] (K13)	2	1	2.02872e+07	2.02872e+07	153248	177468	237907	223499	239221	278994	356900	32751.3	42009.42009.3	rep3, rep4	LTB_4
Solyc00g019740.1.1_1	803.489	1604.96	1604.98	7.53	2	2.43	1	NIFYLISK	iTRAQ8plex[+304.20536] (N-term); iTRAQ8plex[+304.20536] (K8)	2	8	1.00094e+07	1.27886e+08	364565	412056	288996	301319	267261	243044	424592	10300.4	34029.34029.2	rep3, rep4	LTB_4
Solyc00g019740.1.1_1	562.654	1684.94	1684.94	1.11	3	2.41	0.95	NIFYLISK	iTRAQ8plex[+304.20536] (N-term); iTRAQ8plex[+304.20536] (K8); Phospho[+79.966331] (Y4)	2	1	1.36963e+08	1.36963e+08	2.14563e+06	43928.4	1.98888e+06	1918143	1.97667e+06	1.91072e+06	2.57011e+06	561110	29285.29285.3	rep3, rep4	LTB_4
Solyc00g019950.1.1_1	705.378	1408.74	1408.75	3.63	2	3.15	1	VQTSADEVTR	iTRAQ8plex[+304.20536] (N-term)	2	5	2.76665e+07	1.72178e+08	904103	662496	385677	409884	414149	444436	477869	701537	10921.10921.2	rep1, rep2	LTA_2
Solyc00g019950.1.1_1	942.987	1883.96	1883.96	1.97	2	3.11	1	VVSEPIEMTQEFR	iTRAQ8plex[+304.20536] (N-term); Oxidation[+15.994915] (M8)	2	7	1.75052e+07	1.09944e+08	232896	243157	169120	169009	162835	174549	9111.96	303450	5806.5806.2	rep3, rep4	LTB3
Solyc00g019950.1.1_1	583.955	1748.84	1748.85	2.19	3	3.75	1	YFDFASPWEQR	iTRAQ8plex[+304.20536] (N-term)	2	3	9.96064e+06	3.99978e+07	151586	4179.26	92946.2	109581	110265	6236.93	129127	6557.08	33572.33572.3	rep1, rep2	LTA_3
Solyc00g019950.1.1_1	765.919	1529.82	1529.83	4.27	2	2.31	1	YDDPEKR	iTRAQ8plex[+304.20536] (N-term); iTRAQ8plex[+304.20536] (K6)	2	6	7.72977e+06	2.15132e+08	8140.68	6868.15	116141	99575.1	6262.05	6298	7035.53	189143	7638.7638.2	rep1, rep2	LTA_7
Solyc00g019950.1.1_1	544.646	1630.91	1630.92	2.15	3	2.41	0.95	YSWETLPK	iTRAQ8plex[+304.20536] (N-term); iTRAQ8plex[+304.20536] (K8)	2	2	7.41777e+07	9.47264e+07	1.95489e+06	1.0531e+06	1.15223e+06	1051029	1.19129e+06	7503.37	1.46719e+06	63316.2	22402.22402.3	rep1, rep2	LTA_4
Solyc00g019950.1.1_1	624.331	1246.65	1246.66	7.51	2	2.31	0.95	DLPLSGYVEVR		2	2	3.80134e+07	4.64525e+07									22239.22239.2	rep1, rep2	LTA_2
Solyc00g019950.1.1_1	517.959	1550.85	1550.86	4.69	3	2.41	0.95	DLPLSGYVEVR	iTRAQ8plex[+304.20536] (N-term)	2	1	4.55733e+07	4.55733e+07	1.01679e+06	872877	973368	864226	931915	892370	126293	1.56098e+06	10013.10013.3	rep1, rep2	LTA_7
Solyc00g019950.1.1_1	409.548	1225.62	1225.62	1.42	3	2.41	0.95	YDDPEKR	iTRAQ8plex[+304.20536] (K6)	2	1	1.72808e+07	1.72808e+07	713107	4915.9	303032	256052	301274	291500	93743.7	414317	5389.5389.3	rep3, rep4	LTB_7
Solyc00g021490.1.1_1	416.561	1246.66	1246.67	3.74	3	2.41	0.95	MKSILQK	Oxidation[+15.994915] (M1); Phospho[+79.966331] (S3); iTRAQ8plex[+304.20536] (K7)	2	1	4.12974e+07	4.12974e+07	740468	951513	1.1058e+06	1025707	844881	961806	25904	1.52171e+06	6895.6895.3	rep1, rep2	LTA_5
Solyc00g021490.1.1_1	668.051	2001.13	2001.12	2.33	3	2.41	0.95	EEIQYLKDDIK	iTRAQ8plex[+304.20536] (K7); iTRAQ8plex[+304.20536] (K11)	2	1	1.10635e+07	1.10635e+07	441020	179121	164107	193049	153326	210883	4585.35	21071.1	32725.32725.3	rep3, rep4	LTB_5
Solyc00g021490.1.1_1	514.282	1539.82	1539.84	7.33	3	2.41	0.95	DNNAEIEK	iTRAQ8plex[+304.20536] (N-term); iTRAQ8plex[+304.20536] (K8)	2	1	2.63993e+08	2.63993e+08	3.75117e+06	3.93772e+06	4.64177e+06	4238681	4.8394e+06	4.80866e+06	6.36098e+06	71829.4	22731.22731.3	rep3, rep4	LTB_5
Solyc00g021520.1.1_1	905.006	1808	1808.01	4.78	2	2.31	0.95	VALVGYTNVGK	iTRAQ8plex[+304.20536] (N-term); iTRAQ8plex[+304.20536] (K11); Phospho[+79.966331] (Y6)	2	1	4.63343e+06	4.63343e+06	110306	95025.4	100732	98071.9	72244	88807.4	2805.48	3415.23	9376.9376.2	rep1, rep2	LTA2
Solyc00g021520.1.1_1	563.003	1685.99	1685.99	4.31	3	2.41	0.95	KDNNTVFIK	iTRAQ8plex[+304.20536] (K1); iTRAQ8plex[+304.20536] (K9)	2	1	3.03657e+07	3.03657e+07	22070.9	637997	590263	509910	515801	513789	711883	53840	4932.4932.3	rep1, rep2	LTA9
Solyc00g021520.1.1_1	601.011	1800.01	1800.03	7.83	3	2.41	0.95	ILDRTNLILDIFAQR		2	1	1.17103e+07	1.17103e+07									32568.32568.3	rep3, rep4	LTB_7
Solyc00g021520.1.1_1	696.392	1390.77	1390.78	7.75	2	2.31	0.95	NLKNSK	iTRAQ8plex[+304.20536] (N-term); iTRAQ8plex[+304.20536] (K6); Phospho[+79.966331] (S5)	2	1	4.46557e+07	4.46557e+07	592951	519074	596249	618533	446014	492602	862013	32960.8	22400.22400.2	rep3, rep4	LTB_3
Solyc00g021520.1.1_1	603.671	1807.99	1808.01	7.78	3	2.41	0.98	VALVGYTNVGK	iTRAQ8plex[+304.20536] (N-term); iTRAQ8plex[+304.20536] (K11); Phospho[+79.966331] (T7)	2	1	7.09608e+06	7.09608e+06	6303.86	73604.5	74170.9	68241	72802.5	72600.4	5508.95	4553.05	7815.7815.3	rep3, rep4	LTB2
Solyc00g021520.1.1_1	557.827	1113.64	1113.64	0.49	2	2.31	0.95	ELEVKILDR		2	1	2.15887e+07	2.15887e+07									28263.28263.2	rep3, rep4	LTB_3
Solyc00g021520.1.1_1	439.939	1316.8	1316.79	3.3	3	2.41	0.95	TFIGSGK	iTRAQ8plex[+304.20536] (N-term); iTRAQ8plex[+304.20536] (K7)	2	1	3.29434e+07	3.29434e+07	736047	841730	646270	674960	640225	688399	901830	331935	17885.17885.3	rep1, rep2	LTA_5
Solyc00g021520.1.1_1	736.431	2206.27	2206.26	3.86	3	2.41	0.96	LTRMWTHLERQK	iTRAQ8plex[+304.20536] (N-term); iTRAQ8plex[+304.20536] (K12)	2	1	2.20602e+07	2.20602e+07	243671	292504	296802	310668	214101	237990	353017	109428	32200.32200.3	rep1, rep2	LTA_4
Solyc00g021520.1.1_1	678.829	1355.64	1355.64	5.03	2	2.31	0.95	MWTHLER	iTRAQ8plex[+304.20536] (N-term); Phospho[+79.966331] (T3)	2	1	3.62634e+07	3.62634e+07	1.31363e+06	537951	624673	557178	547438	613581	832693	51970.2	25991.25991.2	rep3, rep4	LTB_3
Solyc00g021520.1.1_1	764.5	1526.98	1526.99	4.31	2	2.31	0.95	VSKPGK	iTRAQ8plex[+304.20536] (N-term); iTRAQ8plex[+304.20536] (K3); iTRAQ8plex[+304.20536] (K6)	2	1	2.74467e+07	2.74467e+07	453371	611114	530595	492970	551933	583351	547807	33155.7	33573.33573.2	rep3, rep4	LTB_5
Solyc00g021520.1.1_1	566.018	1695.03	1695.05	10	3	2.41	0.95	DRISLLKDK	iTRAQ8plex[+304.20536] (N-term); iTRAQ8plex[+304.20536] (K9)	2	1	5.44611e+07	5.44611e+07									17755.17755.3	rep3, rep4	LTB_9
Solyc00g021520.1.1_1	804.417	1606.82	1606.81	3.53	2	2.31	0.95	SGDFDDCIK	iTRAQ8plex[+304.20536] (N-term); iTRAQ8plex[+304.20536] (K9)	2	1	8.56415e+06	8.56415e+06	126689	112252	108966	106571	93145.2	119237	154467	7684.42	41593.41593.2	rep1, rep2	LTA_2
Solyc00g021520.1.1_1	777.418	1552.82	1552.82	2.81	2	2.31	0.95	KMIYDEKTAVDLK		2	1	4.83572e+06	4.83572e+06									31529.31529.2	rep1, rep2	LTA_2
Solyc00g021520.1.1_1	1126.06	2250.11	2250.13	9.27	2	2.31	0.95	GGIGMRGPGETEIETDRR	iTRAQ8plex[+304.20536] (N-term); Oxidation[+15.994915] (M5)	2	1	1.97901e+07	1.97901e+07	595025	659725	204091	202354	31583.8	47053.2	238405	303006	25936.25936.2	rep1, rep2	LTA_2
Solyc00g021520.1.1_1	454.932	1361.77	1361.76	8.07	3	2.41	0.95	KGKILYEK	Phospho[+79.966331] (Y6); iTRAQ8plex[+304.20536] (K8)	2	1	1.15759e+08	1.15759e+08	1.92496e+06	2.19848e+06	1.59428e+06	1485823	2.25959e+06	2.25018e+06	489358	151795	11247.11247.3	rep3, rep4	LTB_6
Solyc00g021520.1.1_1	458.923	1373.75	1373.76	8.7	3	2.41	0.95	NTWMAK	iTRAQ8plex[+304.20536] (N-term); iTRAQ8plex[+304.20536] (K6); Oxidation[+15.994915] (M4)	2	2	2.3874e+07	1.35098e+08	635632	587444	627764	622108	519800	591559	111882	21857.3	7116.7116.3	rep1, rep2	LTA_9
Solyc00g021520.1.1_1	542.291	1623.85	1623.86	6.77	3	2.41	0.95	IDDFSYEK	iTRAQ8plex[+304.20536] (N-term); iTRAQ8plex[+304.20536] (K8)	2	1	1.52024e+07	1.52024e+07	433669	447148	373050	376497	385743	416497	36359.2	658489	8264.8264.3	rep1, rep2	LTA_9
Solyc00g021530.1.1_1	606.993	1817.96	1817.97	5.55	3	2.41	0.95	DTMTVENSLGK	iTRAQ8plex[+304.20536] (N-term); iTRAQ8plex[+304.20536] (K11); Oxidation[+15.994915] (M3)	2	3	1.83448e+08	2.71612e+08	2.53986e+06	2.05722e+06	1.49101e+06	1889590	1.54466e+06	1.84522e+06	60427.3	38570.6	5161.5161.3	rep1, rep2	LTA2
Solyc00g021530.1.1_1	563.689	1688.05	1688.03	6.56	3	2.41	0.95	HLIEWVKR	iTRAQ8plex[+304.20536] (N-term); iTRAQ8plex[+304.20536] (K7)	2	1	4.356e+07	4.356e+07	956327	1.03747e+06	918381	813116	935732	949932	36600	36791.9	15640.15640.3	rep1, rep2	LTA_9
Solyc00g021530.1.1_1	512.266	1022.52	1022.52	2.12	2	2.31	0.95	EEEANK	iTRAQ8plex[+304.20536] (K6)	2	1	1.35532e+07	1.35532e+07	403799	106546	69779.8	91480.8	59348	9288.15	24966	95173.9	27096.27544.2	rep1, rep2	LTA_1
Solyc00g021530.1.1_1	741.445	1480.88	1480.87	3.17	2	2.31	0.95	ALDDIAQK	iTRAQ8plex[+304.20536] (N-term); iTRAQ8plex[+304.20536] (K8)	2	1	5.82788e+06	5.82788e+06	147979	183084	154445	145194	205769	6291.08	184885	19862.9	30487.30487.2	rep1, rep2	LTA_8
Solyc00g021530.1.1_1	612.027	1833.06	1833.08	9.3	3	2.41	0.95	RQCYTVKISK	iTRAQ8plex[+304.20536] (N-term); iTRAQ8plex[+304.20536] (K10)	2	1	1.11902e+07	1.11902e+07	275629	8401.15	185399	153193	179911	177558	217087	83757.9	34008.34008.3	rep1, rep2	LTA_4
Solyc00g021640.2.1_1	772.362	1542.71	1542.71	2.66	2	2.31	0.97	SSMQEEDLER	iTRAQ8plex[+304.20536] (N-term); Oxidation[+15.994915] (M3)	2	1	1.46606e+06	1.46606e+06	34261.8	29089.5	30425.8	28439.7	37242.8	40474.2	52732.8	59649.8	9062.9062.2	rep3, rep4	LTB_3
Solyc00g021640.2.1_1	655.91	1309.8	1309.81	6.77	2	2.31	0.95	SLFLSKRR	iTRAQ8plex[+304.20536] (N-term)	2	1	5.11283e+07	5.11283e+07	620207	712933	752855	796462	972609	975228	1.06656e+06	76537.7	33554.33554.2	rep3, rep4	LTB_4
Solyc00g021640.2.1_1	448.274	1341.8	1341.79	4.67	3	2.41	0.95	EGGKPKPTPK	iTRAQ8plex[+304.20536] (N-term)	2	1	2.89031e+07	2.89031e+07	1033010	717861	877532	622306	695096	728262	66883.6	1.10757e+06	4735.4735.3	rep3, rep4	LTB_9
Solyc00g023040.1.1_1	666.369	1330.72	1330.72	5.37	2	2.31	0.99	MIEAAILEADKK		2	1	5.4745e+06	5.4745e+06									34822.34822.2	rep1, rep2	LTA_2
Solyc00g023040.1.1_1	717.75	2150.23	2150.24	4.12	3	2.41	0.95	NRFRDLTLHSHLLPK	iTRAQ8plex[+304.20536] (K15)	2	1	7.16288e+06	7.16288e+06	92674.9	99555.4	98351.5	109374	87226	102693	135731	8375.45	36596.36596.3	rep1, rep2	LTA_4
Solyc00g023270.1.1_1	641.417	1280.82	1280.83	7.68	2	2.31	0.95	VQVSIK	iTRAQ8plex[+304.20536] (N-term); iTRAQ8plex[+304.20536] (K6)	2	1	5.07474e+07	5.07474e+07	1.12186e+06	1.2874e+06	1.5647e+06	1539414	1.44701e+06	1.51373e+06	71778.1	2.60894e+06	15240.15240.2	rep3, rep4	LTB_5
Solyc00g023270.1.1_1	657.713	1970.12	1970.13	6.58	3	2.41	0.95	FDIGPGLEGTTKK	iTRAQ8plex[+304.20536] (N-term); iTRAQ8plex[+304.20536] (K12)	2	1	9.80883e+07	9.80883e+07	1.51317e+06	1.64584e+06	1.64213e+06	1552408	1.7701e+06	1.84469e+06	41311	572213	17782.17782.3	rep1, rep2	LTA_7
Solyc00g023270.1.1_1	641.371	1280.73	1280.73	3.02	2	2.31	0.95	KELTEVMK	iTRAQ8plex[+304.20536] (K8)	2	1	3.26498e+07	3.26498e+07	551351	570044	585370	537273	575116	581261	780365	79202	26312.26312.2	rep1, rep2	LTA_6
Solyc00g023270.1.1_1	425.234	848.454	848.455	0.98	2	2.31	0.95	WVFELR		2	1	1.21428e+07	1.21428e+07									6621.6621.2	rep1, rep2	LTA_10
Solyc00g023270.1.1_1	436.765	871.515	871.513	2.19	2	2.31	0.95	QGQILSVK		2	1	4.08102e+07	4.08102e+07									6847.7221.2	rep1, rep2	LTA_2
Solyc00g024150.2.1_1	573.326	1716.96	1716.96	2.99	3	3.8	1	VLGNPDTEHK	iTRAQ8plex[+304.20536] (N-term); iTRAQ8plex[+304.20536] (K10)	2	2	4.29552e+07	8.19815e+07	423394	450039	513543	464368	557924	569924	15165.1	912773	3415.3415.3	rep1, rep2	LTA7
Solyc00g024150.2.1_1	576.322	1725.94	1725.94	1.99	3	3.18	1	DPFPAEVESK	iTRAQ8plex[+304.20536] (N-term); iTRAQ8plex[+304.20536] (K10)	2	2	2.63399e+07	3.78266e+07	391642	12621.3	438377	445797	363669	402521	17162.3	36782.2	20400.20400.3	rep3, rep4	LTB_3
Solyc00g024150.2.1_1	546.322	1090.63	1090.63	0.43	2	2.31	1	TSDLVPR	iTRAQ8plex[+304.20536] (N-term)	2	2	2.61866e+07	4.31428e+07	722869	579208	515206	503776	528340	550773	26374.9	993232	13484.13484.2	rep1, rep2	LTA_3
Solyc00g024150.2.1_1	936.489	1870.96	1870.96	2.6	2	2.31	0.95	LKDFDCGVELINR	iTRAQ8plex[+304.20536] (N-term); Methylthio[+45.987721] (C6)	2	1	1.52011e+07	1.52011e+07	173334	204823	171309	187370	147745	176011	236143	354061	17479.17479.2	rep3, rep4	LTB_3
Solyc00g024570.1.1_1	488.279	974.543	974.545	2.25	2	2.31	0.95	VNPDAR	iTRAQ8plex[+304.20536] (N-term)	2	2	1.26906e+07	2.12239e+07	311922	8072.43	319055	286727	270926	305417	31419.9	490165	6697.6697.2	rep3, rep4	LTB_4
Solyc00g024570.1.1_1	630.87	1259.73	1259.73	1.97	2	2.31	0.95	LPEDIIEK	iTRAQ8plex[+304.20536] (K8)	2	1	4.26013e+07	4.26013e+07	890397	964061	1.45579e+06	1269297	1.40917e+06	1.42166e+06	31741.1	2.00259e+06	19319.19319.2	rep3, rep4	LTB_5
Solyc00g024570.1.1_1	680.347	1358.68	1358.67	2.64	2	2.31	0.95	NFAILGSIAFAR	Phospho[+79.966331] (S7)	2	1	6.13225e+07	6.13225e+07									42907.42907.2	rep3, rep4	LTB_2
Solyc00g024570.1.1_1	734.427	2200.26	2200.25	4.32	3	2.41	0.96	ILDSNFLTVLHIK	iTRAQ8plex[+304.20536] (N-term); iTRAQ8plex[+304.20536] (K13); Phospho[+79.966331] (T8)	2	1	1.32972e+07	1.32972e+07	237097	251228	269272	233074	263417	281143	372067	10770.7	36751.36751.3	rep3, rep4	LTB_4
Solyc00g024570.1.1_1	664.899	1327.78	1327.78	3.74	2	2.31	0.95	KITKVEVK	Phospho[+79.966331] (T3); iTRAQ8plex[+304.20536] (K8)	2	1	5.38157e+07	5.38157e+07	461944	535568	725787	641151	933434	1.00939e+06	5274.69	51068.9	29915.29937.2	rep3, rep4	LTB_7
Solyc00g024570.1.1_1	640.359	1278.7	1278.71	2.32	2	2.31	0.95	FPCPIVGSR	iTRAQ8plex[+304.20536] (N-term)	2	1	1.7248e+07	1.7248e+07	452310	647848	369643	441049	221994	235132	7833.47	784345	12583.12583.2	rep1, rep2	LTA_9
Solyc00g024570.1.1_1	519.3	1554.88	1554.88	0.2	3	2.41	0.95	KHDFIQVLVSELK		2	1	1.49017e+08	1.49017e+08									12493.12493.3	rep3, rep4	LTB_3
Solyc00g024570.1.1_1	896.495	1790.97	1790.98	0.6	2	2.31	0.95	NFAILGSIAFARK	iTRAQ8plex[+304.20536] (N-term); Phospho[+79.966331] (S7)	2	1	3.79594e+07	3.79594e+07	417868	497900	532027	525026	507783	482441	716838	985419	25711.25711.2	rep3, rep4	LTB_3
Solyc00g024570.1.1_1	714.378	1426.74	1426.75	5.55	2	2.31	0.95	ATNNLLELR	iTRAQ8plex[+304.20536] (N-term); Phospho[+79.966331] (T2)	2	1	8.19307e+06	8.19307e+06									46485.46485.2	rep1, rep2	LTA_2
Solyc00g024570.1.1_1	519.29	1554.85	1554.84	5.52	3	2.41	0.95	DGTKRYK	iTRAQ8plex[+304.20536] (N-term); iTRAQ8plex[+304.20536] (K7); Phospho[+79.966331] (T3)	2	1	9.65925e+06	9.65925e+06	250317	110955	6649.65	79006.4	84471.8	95913	124967	157656	14003.14003.3	rep1, rep2	LTA_2
Solyc00g025650.1.1_1	463.297	1386.87	1386.86	9.12	3	2.41	0.95	REPLHK	iTRAQ8plex[+304.20536] (N-term); iTRAQ8plex[+304.20536] (K6)	2	1	5.26357e+06	5.26357e+06	145542	126875	126835	131164	131957	145077	14296.8	216790	11953.11953.3	rep1, rep2	LTA_10
Solyc00g025650.1.1_1	542.312	1623.91	1623.92	5.01	3	2.41	0.95	KDKSIAFK	iTRAQ8plex[+304.20536] (K3); iTRAQ8plex[+304.20536] (K8); Phospho[+79.966331] (S4)	2	1	7.42474e+07	7.42474e+07	1.31403e+06	1.51137e+06	1.26477e+06	1274628	1.28065e+06	1.2472e+06	1.83695e+06	106525	21563.21563.3	rep1, rep2	LTA_7
Solyc00g025650.1.1_1	467.282	1398.82	1398.81	6.22	3	2.41	0.95	LEELVSHLR	iTRAQ8plex[+304.20536] (N-term)	2	1	7.29153e+06	7.29153e+06	85868.7	88708.4	7106.93	94987.3	94021	95693.8	109605	7863.28	28142.28142.3	rep1, rep2	LTA_8
Solyc00g025650.1.1_1	582.817	1163.62	1163.63	6.45	2	2.31	0.95	SIAFKSK	iTRAQ8plex[+304.20536] (N-term); Phospho[+79.966331] (S6)	2	1	1.30616e+07	1.30616e+07	335689	340329	406837	364980	363766	362310	7445.59	10664.1	18930.18930.2	rep1, rep2	LTA_9
Solyc00g025660.1.1_1	417.274	1248.8	1248.8	0.32	3	2.41	0.95	VQVAPK	iTRAQ8plex[+304.20536] (N-term); iTRAQ8plex[+304.20536] (K6)	2	6	3.59096e+07	2.07373e+08	744288	693066	1.06932e+06	1060294	734530	718947	34242.4	9446.95	12878.12878.3	rep3, rep4	LTB_6
Solyc00g025660.1.1_1	431.25	1290.73	1290.73	3.5	3	2.41	0.95	GILTEEPTK	iTRAQ8plex[+304.20536] (N-term)	2	1	2.35127e+07	2.35127e+07	518216	525113	534886	480712	849311	573011	38973.6	46233.6	14605.14605.3	rep3, rep4	LTB_6
Solyc00g025660.1.1_1	585.327	1168.64	1168.64	2.51	2	2.31	0.95	DLKSQMK	Oxidation[+15.994915] (M6); iTRAQ8plex[+304.20536] (K7)	2	1	2.31474e+07	2.31474e+07	577984	620273	655052	625492	477168	504163	36263.1	51380.8	13341.13341.2	rep3, rep4	LTB_6
Solyc00g025660.1.1_1	491.763	981.512	981.503	8.34	2	2.31	0.95	DTSAER	iTRAQ8plex[+304.20536] (N-term)	2	1	9.58804e+06	9.58804e+06	175320	127351	5797.01	101077	117312	99232.1	53723.6	185812	9687.9687.2	rep3, rep4	LTB_3
Solyc00g026160.2.1_1	662.037	1983.09	1983.09	3.26	3	2.41	0.95	ELESLPHQSIVQATK	iTRAQ8plex[+304.20536] (N-term)	2	7	5.69444e+07	2.91665e+08	363606	412968	538497	539073	549413	580585	740247	58839.4	10878.10878.3	rep1, rep2	LTA4
Solyc00g026160.2.1_1	598.693	1793.06	1793.04	9.35	3	2.41	0.95	VHYGTRPDLK	iTRAQ8plex[+304.20536] (N-term); iTRAQ8plex[+304.20536] (K10)	2	4	1.31428e+07	8.72786e+07	294317	256202	258607	273208	276612	275566	9286.66	8558.79	24077.24077.3	rep3, rep4	LTB_6
Solyc00g026160.2.1_1	719.728	2156.16	2156.15	6.52	3	2.41	0.95	LLSCNTFELTFSK	iTRAQ8plex[+304.20536] (N-term); iTRAQ8plex[+304.20536] (K13); Methylthio[+45.987721] (C4)	2	1	4.6309e+06	4.6309e+06	55962.1	46658.2	58449.7	58599.1	38029.9	51749	81888.8	7545.33	35135.35135.3	rep3, rep4	LTB_6
Solyc00g026860.1.1_1	742.402	1482.79	1482.8	9.2	2	2.31	0.95	RAAKSGAHTTIASGR		2	1	1.24737e+07	1.24737e+07									33655.33655.2	rep3, rep4	LTB_2
Solyc00g026860.1.1_1	653.365	1957.07	1957.09	8.58	3	2.41	0.95	LANGEGIGTQVLAPTGR	iTRAQ8plex[+304.20536] (N-term)	2	1	1.30671e+07	1.30671e+07	119410	130653	112105	124837	114549	125400	180901	230125	6889.6889.3	rep3, rep4	LTB4
Solyc00g026860.1.1_1	564.662	1690.96	1690.98	8.41	3	2.41	0.95	LARNGAAFAEIVR	iTRAQ8plex[+304.20536] (N-term)	2	1	1.27511e+07	1.27511e+07	226072	5163.59	250540	211084	223141	261825	279054	32273.7	27856.27856.3	rep3, rep4	LTB_8
Solyc00g026860.1.1_1	816.454	1630.89	1630.91	8.24	2	2.31	0.95	AAKSGAHTTIASGR	iTRAQ8plex[+304.20536] (N-term)	2	1	3.23125e+06	3.23125e+06	60259.1	67425.7	55229.7	64798.6	51341.6	60512.2	75096.7	107750	5382.5382.2	rep3, rep4	LTB2
Solyc00g026860.1.1_1	573.787	1145.56	1145.55	8.14	2	2.31	0.95	GEVIACVDGAGR		2	1	995926	995926									5075.5075.2	rep1, rep2	LTA_3
Solyc00g026860.1.1_1	659.399	1975.18	1975.17	1.22	3	2.41	0.95	RIVVKVGSSLVTNDGK	iTRAQ8plex[+304.20536] (K5)	2	1	4.07919e+07	4.07919e+07	865654	756455	769921	564111	640860	22724.5	21600.7	9267.19	16729.16729.3	rep1, rep2	LTA_8
Solyc00g026860.1.1_1	680.35	1358.68	1358.69	6.7	2	2.31	0.95	MQSVIAQAK	Phospho[+79.966331] (S3); iTRAQ8plex[+304.20536] (K9)	2	1	2.416e+07	2.416e+07	584602	453559	618967	511842	610833	502283	685367	751106	19124.19124.2	rep3, rep4	LTB_6
Solyc00g027670.1.1_1	500.966	1499.88	1499.88	2.64	3	2.41	0.97	NKKSGLPPMPK	iTRAQ8plex[+304.20536] (K11)	2	3	3.10047e+07	6.75331e+07	833552	645605	613179	583592	623518	586758	44815.1	46252.4	15300.15300.3	rep1, rep2	LTA_7
Solyc00g027670.1.1_1	498.289	1491.84	1491.84	5.61	3	2.41	0.95	GEPPPVQIHSK	iTRAQ8plex[+304.20536] (K11)	2	1	8.90289e+06	8.90289e+06	123857	1872.96	3266.96	139510	3099.43	141276	205548	11688.2	18097.18400.3	rep3, rep4	LTB_10
Solyc00g027770.2.1_1	417.9	1250.68	1250.68	1.66	3	2.41	1	IDHHQAAR	iTRAQ8plex[+304.20536] (N-term)	2	2	1.61388e+06	9.13525e+06	37105	25044	46387.2	46826.5	41132.2	38582.3	2716.45	64223.7	4168.4168.3	rep1, rep2	LTA_10
Solyc00g027990.1.1_1	566.005	1694.99	1695	6.11	3	2.41	0.95	VKVEEDQIK	iTRAQ8plex[+304.20536] (N-term); iTRAQ8plex[+304.20536] (K9)	2	1	3.77014e+07	3.77014e+07	756331	747400	793477	692720	815248	803418	1.00733e+06	85028.7	27924.27924.3	rep1, rep2	LTA_4
Solyc00g027990.1.1_1	480.273	958.531	958.534	2.9	2	2.31	0.95	EEIKALEK		2	1	1.25535e+07	1.25535e+07									16146.16146.2	rep3, rep4	LTB_3
Solyc00g027990.1.1_1	784.484	1566.95	1566.94	5.47	2	2.31	0.95	EEIKALEK	iTRAQ8plex[+304.20536] (N-term); iTRAQ8plex[+304.20536] (K8)	2	2	6.08236e+06	1.71884e+07	144949	132272	181469	162400	177650	166586	4784.61	283296	17164.17164.2	rep1, rep2	LTA_5
Solyc00g027990.1.1_1	490.287	1467.84	1467.84	1.14	3	2.41	0.95	VEEDQIK	iTRAQ8plex[+304.20536] (N-term); iTRAQ8plex[+304.20536] (K7)	2	1	41189418	41189418	530646	625388	793483	763617	796985	864060	1.12084e+06	63126.1	24178.24643.3	rep3, rep4	LTB_5
Solyc00g027990.1.1_1	488.634	1462.88	1462.88	2.09	3	2.41	0.95	IRNPNNK	iTRAQ8plex[+304.20536] (N-term); iTRAQ8plex[+304.20536] (K7)	2	1	6.44041e+07	6.44041e+07	918956	747013	1.8294e+06	601732	1.84456e+06	1.37338e+06	37461.5	946715	11061.11061.3	rep3, rep4	LTB_9
Solyc00g028110.1.1_1	450.276	1347.8	1347.82	10	3	2.41	0.95	FTLQIPAVR	iTRAQ8plex[+304.20536] (N-term)	2	1	5.25865e+07	5.25865e+07									5572.5583.3	rep1, rep2	LTA_9
Solyc00g028110.1.1_1	565.996	1694.97	1694.98	6.29	3	2.41	0.95	HHAVFPSLLKDK	iTRAQ8plex[+304.20536] (K12)	2	1	6.15606e+07	6.15606e+07	1.95356e+06	2.1017e+06	1.29647e+06	1335283	945669	993677	110978	2.05834e+06	10257.10257.3	rep1, rep2	LTA_7
Solyc00g028110.1.1_1	586.361	1756.06	1756.06	0.57	3	2.41	0.95	HHAVFPSLLK	iTRAQ8plex[+304.20536] (N-term); iTRAQ8plex[+304.20536] (K10)	2	1	5.71479e+06	5.71479e+06	79613.9	92448.4	90541.7	80530.4	1584.27	2977.21	101193	14896.2	38034.38176.3	rep1, rep2	LTA_3
Solyc00g028110.1.1_1	559.826	1117.64	1117.63	4.34	2	2.31	0.95	AATRTSRVTR		2	2	3.30163e+07	8.63644e+07									12230.12293.2	rep1, rep2	LTA_3
Solyc00g028120.1.1_1	570.68	1709.02	1709.02	0.03	3	2.41	0.99	VTGAALPYLVFVR	iTRAQ8plex[+304.20536] (N-term)	2	1	5.22818e+07	5.22818e+07	1.06808e+06	859358	958057	1016461	736057	856857	1.01286e+06	97305.7	26786.26786.3	rep3, rep4	LTB_4
Solyc00g028120.1.1_1	583.337	1746.99	1746.99	2.12	3	2.41	0.95	VQGKIDPKGPYGGK	iTRAQ8plex[+304.20536] (K14)	2	1	4.95975e+07	4.95975e+07	777333	806432	639819	614720	777614	781970	952273	56898.8	28537.28537.3	rep1, rep2	LTA_4
Solyc00g028120.1.1_1	599.711	1796.11	1796.13	9.51	3	2.41	0.95	VQGKIDPK	iTRAQ8plex[+304.20536] (N-term); iTRAQ8plex[+304.20536] (K4); iTRAQ8plex[+304.20536] (K8)	2	1	1.31965e+07	1.31965e+07	455003	315747	6722.57	293595	270875	332518	345725	88891.6	28818.28818.3	rep1, rep2	LTA_8
Solyc00g028120.1.1_1	616.014	1845.02	1845.01	1.92	3	2.41	0.95	GERVFCRADGK	iTRAQ8plex[+304.20536] (N-term); iTRAQ8plex[+304.20536] (K11)	2	1	1.89449e+07	1.89449e+07	208575	199180	286069	313375	230110	272154	352269	41193.1	10011.10011.3	rep1, rep2	LTA4
Solyc00g028530.1.1_1	437.259	1308.75	1308.76	3.01	3	2.41	0.95	ASRAVFAQR	iTRAQ8plex[+304.20536] (N-term)	2	1	1.12986e+07	1.12986e+07	447943	6286.66	244233	252041	171882	161799	79110.1	322037	5573.5573.3	rep1, rep2	LTA_8
Solyc00g028530.1.1_1	484.796	967.576	967.567	9.15	2	2.31	0.95	RSPPRISR		2	2	1.48091e+07	3.68411e+07									4759.4759.2	rep3, rep4	LTB_11
Solyc00g028530.1.1_1	445.267	888.519	888.518	0.89	2	2.31	0.95	FLALGNVR		2	2	15299683	3.80128e+07									4877.5385.2	rep1, rep2	LTA_10
Solyc00g028530.1.1_1	695.368	1388.72	1388.72	2.07	2	2.31	0.95	ASRAVFAQR	iTRAQ8plex[+304.20536] (N-term); Phospho[+79.966331] (S2)	2	1	1.65542e+07	1.65542e+07	306777	264290	247491	233954	240579	248319	29211.2	404337	9068.9068.2	rep3, rep4	LTB_7
Solyc00g028530.1.1_1	466.624	1396.85	1396.85	2.38	3	2.41	0.95	HARIALGVEK	iTRAQ8plex[+304.20536] (N-term)	2	1	8.2644e+06	8.2644e+06	8747.55	244417	285988	245110	360486	374153	12946.6	375055	4234.4234.3	rep3, rep4	LTB_12
Solyc00g028530.1.1_1	563.83	1125.64	1125.64	1.64	2	2.31	0.95	SPPRISRWK		2	1	1.32022e+07	1.32022e+07									7369.7369.2	rep3, rep4	LTB_12
Solyc00g028960.1.1_1	450.251	1347.73	1347.74	4.3	3	2.41	0.97	MESVMK	iTRAQ8plex[+304.20536] (N-term); iTRAQ8plex[+304.20536] (K6); Oxidation[+15.994915] (M5)	2	1	4.80413e+07	4.80413e+07	882474	955921	847421	874659	790711	876398	26182.6	1.45103e+06	7544.7544.3	rep1, rep2	LTA_4
Solyc00g028960.1.1_1	498.01	1491.01	1491.01	2.36	3	2.41	0.95	LKQLLIR	iTRAQ8plex[+304.20536] (N-term); iTRAQ8plex[+304.20536] (K2)	2	1	7.81048e+06	7.81048e+06	2066.14	1291.19	3485.02	162449	215024	1239.74	262712	1824.6	24791.25002.3	rep1, rep2	LTA_9
Solyc00g029080.1.1_1	675.39	1348.76	1348.76	2.19	2	2.31	0.95	VEAKSNEIR	iTRAQ8plex[+304.20536] (N-term)	2	1	1.54965e+07	1.54965e+07	298060	251476	199216	237203	7179.13	214600	302901	436025	17275.17275.2	rep3, rep4	LTB_2
Solyc00g029080.1.1_1	893.945	1785.87	1785.88	3.09	2	2.31	0.95	WIYTLPTGAKGHDDGR		2	1	2.24325e+07	2.24325e+07									21021.21021.2	rep1, rep2	LTA_2
Solyc00g029080.1.1_1	495.949	1484.82	1484.83	3.22	3	2.41	0.95	AGLGFEKFGQK	iTRAQ8plex[+304.20536] (N-term)	2	1	3.1643e+07	3.1643e+07	833074	889083	753667	683234	554708	660184	94896.5	1.04898e+06	6231.6231.3	rep3, rep4	LTB_9
Solyc00g029080.1.1_1	830.433	1658.85	1658.85	3.09	2	2.31	0.95	AGELTDADAAFFK	iTRAQ8plex[+304.20536] (N-term)	2	2	1.66383e+06	8.48151e+06	45441.6	23828.1	27592.5	18825.1	19454.8	22737.6	31491.5	46293.3	14916.14916.2	rep3, rep4	LTB_2
Solyc00g029080.1.1_1	634.363	1900.07	1900.05	6.51	3	2.41	0.95	ENVTMKEEKGK	iTRAQ8plex[+304.20536] (N-term); iTRAQ8plex[+304.20536] (K11)	2	1	2.35121e+07	2.35121e+07	537872	501961	23718.1	474835	438385	441751	36321	745980	15562.15562.3	rep3, rep4	LTB_7
Solyc00g029080.1.1_1	542.958	1625.85	1625.84	7.3	3	2.41	0.95	GHDDGRSMK	iTRAQ8plex[+304.20536] (N-term); iTRAQ8plex[+304.20536] (K9); Oxidation[+15.994915] (M8)	2	1	9.7551e+06	9.7551e+06	146948	151603	147830	135421	133836	155802	4200.33	8324.56	3706.3706.3	rep1, rep2	LTA8
Solyc00g029080.1.1_1	530.64	1588.9	1588.9	1.67	3	2.41	0.95	SMKLEETK	Oxidation[+15.994915] (M2); iTRAQ8plex[+304.20536] (K3); iTRAQ8plex[+304.20536] (K8)	2	1	2.11133e+07	2.11133e+07	347588	380400	446573	381065	289850	314196	533354	125408	25980.25980.3	rep1, rep2	LTA_5
Solyc00g029080.1.1_1	563.351	1687.03	1687.04	4.78	3	2.41	0.95	EEKGKGK	iTRAQ8plex[+304.20536] (K3); iTRAQ8plex[+304.20536] (K5); iTRAQ8plex[+304.20536] (K7)	2	1	3.86233e+07	3.86233e+07	1.11683e+06	962088	950831	740688	761888	794870	103400	1.08559e+06	12024.12024.3	rep1, rep2	LTA_2
Solyc00g029080.1.1_1	411.548	1231.62	1231.62	2.48	3	2.41	0.95	TGRSVGVIAHR	Phospho[+79.966331] (S4)	2	1	2.73277e+07	2.73277e+07									8017.8017.3	rep3, rep4	LTB_8
Solyc00g029080.1.1_1	534.348	1066.68	1066.69	4.16	2	2.31	0.95	KPILQSLIR		2	1	8.80088e+06	8.80088e+06									26863.26996.2	rep3, rep4	LTB_9
Solyc00g030210.1.1_1	751.92	1501.83	1501.84	4.28	2	2.31	0.95	ALMRVASKVK	iTRAQ8plex[+304.20536] (N-term); Oxidation[+15.994915] (M3); Phospho[+79.966331] (S7)	2	1	1.53601e+07	1.53601e+07	463306	486830	393051	363413	402981	451423	541538	757691	5759.5759.2	rep1, rep2	LTA4
Solyc00g030210.1.1_1	415.237	1242.69	1242.7	9.1	3	2.41	0.95	VEGIHQTR	iTRAQ8plex[+304.20536] (N-term)	2	1	1.26858e+08	1.26858e+08	1.81214e+06	1.87864e+06	1.97697e+06	1682600	2.09196e+06	2.26392e+06	2.35443e+06	49588.3	11764.11764.3	rep1, rep2	LTA_9
Solyc00g030210.1.1_1	630.342	1258.67	1258.68	6.91	2	2.31	0.95	ALMRVASK	iTRAQ8plex[+304.20536] (N-term); Phospho[+79.966331] (S7)	2	1	3.01129e+07	3.01129e+07	804848	784344	656684	703313	675063	763087	21625.4	1.24147e+06	17480.17480.2	rep3, rep4	LTB_4
Solyc00g030210.1.1_1	553.822	1105.63	1105.64	10	2	2.31	0.95	LSGEQLR	iTRAQ8plex[+304.20536] (N-term)	2	1	8.45815e+07	8.45815e+07									13399.13399.2	rep3, rep4	LTB_4
Solyc00g030210.1.1_1	622.719	1865.13	1865.14	5.82	3	2.41	0.95	QLAKLLDLSEK	iTRAQ8plex[+304.20536] (K4); iTRAQ8plex[+304.20536] (K11)	2	1	8.44445e+06	8.44445e+06	313648	428514	6391.74	185776	246065	209889	334340	9753.72	23893.23893.3	rep3, rep4	LTB_9
Solyc00g030210.1.1_1	560.34	1118.66	1118.67	6.58	2	2.31	0.95	AVVERNK	iTRAQ8plex[+304.20536] (N-term)	2	1	3.09669e+06	3.09669e+06	56081.4	55739.7	47934.9	43047.6	47115.2	53721	52205.3	19546.5	39773.39773.2	rep3, rep4	LTB_3
Solyc00g030210.1.1_1	765.428	1528.84	1528.85	7.03	2	2.31	0.95	SLNVQPDSPIR	iTRAQ8plex[+304.20536] (N-term)	2	1	1.37337e+07	1.37337e+07	260624	261837	246110	248450	206166	214180	19341.8	385046	15918.15918.2	rep3, rep4	LTB_7
Solyc00g030210.1.1_1	796.404	1590.79	1590.8	2.05	2	2.31	0.95	VSLGFVAETER	iTRAQ8plex[+304.20536] (N-term); Phospho[+79.966331] (S2)	2	1	1.78249e+07	1.78249e+07	73700.4	91094.1	144989	125042	117960	4590.8	222138	24925.3	32771.32771.2	rep1, rep2	LTA_7
Solyc00g030210.1.1_1	650.365	1948.07	1948.09	9.3	3	2.41	0.95	EALQTQAEGRVTLTK	iTRAQ8plex[+304.20536] (N-term)	2	1	3.65007e+08	3.65007e+08	3.65088e+06	4.66974e+06	4.72633e+06	4729652	4.6731e+06	5.77623e+06	6.72648e+06	9.39374e+06	17925.17925.3	rep1, rep2	LTA_4
Solyc00g030210.1.1_1	472.943	1415.81	1415.8	0.98	3	2.41	0.95	RQVLPDAADK	iTRAQ8plex[+304.20536] (K10)	2	1	2.15479e+07	2.15479e+07	788890	494249	517509	475815	554346	579367	50730	822000	7138.7138.3	rep1, rep2	LTA_8
Solyc00g030210.1.1_1	683.355	1364.69	1364.7	4.52	2	2.31	0.95	VGGKTGTAYK	Phospho[+79.966331] (T5); iTRAQ8plex[+304.20536] (K10)	2	1	1.66857e+07	1.66857e+07	311882	307569	313909	267695	258523	285863	10303.8	389257	20541.20541.2	rep3, rep4	LTB_6
Solyc00g030210.1.1_1	442.61	1324.81	1324.82	7.27	3	2.41	0.95	SAALLDK	iTRAQ8plex[+304.20536] (N-term); iTRAQ8plex[+304.20536] (K7)	2	1	3.60116e+08	3.60116e+08	5.02182e+06	5.58902e+06	5.28278e+06	4775566	5.7543e+06	6.43422e+06	7.92893e+06	9.29197e+06	9622.9622.3	rep1, rep2	LTA_5
Solyc00g030210.1.1_1	644.309	1286.6	1286.59	9.45	2	2.31	0.95	VSLGFVAETER	Phospho[+79.966331] (S2)	2	1	8.74385e+06	8.74385e+06									35149.35149.2	rep3, rep4	LTB_7
Solyc00g030210.1.1_1	469.633	1405.88	1405.87	2.09	3	2.41	0.95	ALMRVASKVK	iTRAQ8plex[+304.20536] (N-term)	2	1	1.42468e+07	1.42468e+07	378271	389156	515244	411699	367300	391467	14514.2	25534.7	15716.15716.3	rep1, rep2	LTA_9
Solyc00g030210.1.1_1	598.357	1194.7	1194.71	5.86	2	2.31	0.95	ALMRVASK	Oxidation[+15.994915] (M3); iTRAQ8plex[+304.20536] (K8)	2	1	4.16263e+07	4.16263e+07	620561	10375	347939	403800	338644	7517.98	39575.7	6595.54	36285.36285.2	rep3, rep4	LTB_1
Solyc00g030210.1.1_1	491.275	980.534	980.529	5.28	2	2.31	0.95	VGGKTGTAYK		2	1	1.84429e+07	1.84429e+07									9363.9363.2	rep3, rep4	LTB_10
Solyc00g030520.2.1_1	689.357	1376.7	1376.71	5.39	2	2.31	0.95	MGLINMKVWNR	Oxidation[+15.994915] (M1)	2	1	1.63906e+07	1.63906e+07									30434.30434.2	rep1, rep2	LTA_2
Solyc00g030520.2.1_1	1056.03	2110.04	2110.06	9.45	2	2.31	0.95	AAGSKLCWDLANK	iTRAQ8plex[+304.20536] (N-term); iTRAQ8plex[+304.20536] (K5); Phospho[+79.966331] (S4); Methylthio[+45.987721] (C7)	2	2	1.32869e+07	1.52676e+07	126720	94826.4	278969	274570	59744.6	4802.61	354262	435633	21754.21754.2	rep3, rep4	LTB_3
Solyc00g030520.2.1_1	524.296	1569.87	1569.88	9.38	3	2.41	0.95	LCWDLANK	iTRAQ8plex[+304.20536] (N-term); iTRAQ8plex[+304.20536] (K8)	2	1	2.69213e+07	2.69213e+07	927119	10707.9	805990	616642	551805	579506	19008.2	968050	10312.10312.3	rep1, rep2	LTA_5
Solyc00g030520.2.1_1	542.303	1623.89	1623.9	8.28	3	2.41	0.95	HASWMIQK	iTRAQ8plex[+304.20536] (N-term); iTRAQ8plex[+304.20536] (K8); Oxidation[+15.994915] (M5)	2	1	3.20216e+07	3.20216e+07	634027	707210	705540	625997	651468	671529	34884.8	21859.2	9440.9440.3	rep1, rep2	LTA_9
Solyc00g031500.1.1_1	940.488	1878.96	1878.97	2.87	2	2.31	0.95	ALREKNFDFVTR	iTRAQ8plex[+304.20536] (N-term); Phospho[+79.966331] (T11)	2	1	4.24163e+06	4.24163e+06	81820.9	80469.9	71862	69364.9	73290.5	74459.6	68240.6	128470	17777.17777.2	rep3, rep4	LTB_2
Solyc00g031500.1.1_1	861.482	1720.95	1720.96	4.26	2	2.31	0.95	VEVGSAGAVMRLGR	iTRAQ8plex[+304.20536] (N-term); Oxidation[+15.994915] (M10)	2	2	2.61224e+07	2.6775e+07	507621	512846	445724	472546	486715	523676	633083	802061	28466.28466.2	rep3, rep4	LTB_3
Solyc00g031500.1.1_1	581.351	1741.03	1741.02	7.97	3	2.41	0.95	EVPAVSKRIEPGR	iTRAQ8plex[+304.20536] (K7)	2	1	2.55082e+08	2.55082e+08	2.33046e+06	3.12168e+06	3.60032e+06	3722122	2.86296e+06	2.78827e+06	5.309e+06	79994.4	24743.24743.3	rep1, rep2	LTA_4
Solyc00g031500.1.1_1	744.369	1486.72	1486.73	7.13	2	2.31	0.95	DVSIDNITAR	iTRAQ8plex[+304.20536] (N-term); Phospho[+79.966331] (S3)	2	1	5.40844e+06	5.40844e+06	112933	85322.9	73192.3	4255.74	71129.4	79209.4	4549.9	134332	20160.20160.2	rep3, rep4	LTB_2
Solyc00g031500.1.1_1	510.626	1528.86	1528.87	8.93	3	2.41	0.95	SKPPTRR	iTRAQ8plex[+304.20536] (N-term); iTRAQ8plex[+304.20536] (K2); Phospho[+79.966331] (T5)	2	1	1.30053e+08	1.30053e+08	2.96042e+06	3.10938e+06	2.73701e+06	2886469	2.22613e+06	2.44735e+06	3.83303e+06	442049	14434.14434.3	rep3, rep4	LTB_5
Solyc00g031500.1.1_1	773.426	1544.84	1544.85	5.9	2	2.31	0.95	KVEVGSAGAVMRLGR	Oxidation[+15.994915] (M11)	2	2	1.51275e+06	5.62216e+06									14166.14166.2	rep3, rep4	LTB_2
Solyc00g035010.1.1_1	673.408	1344.8	1344.8	1.6	2	2.31	0.95	AVDALQVGIR	iTRAQ8plex[+304.20536] (N-term)	2	1	4.95036e+07	4.95036e+07	1.15554e+06	1.04923e+06	906069	911779	872321	901039	1.1646e+06	14985.7	21768.21868.2	rep1, rep2	LTA_6
Solyc00g035010.1.1_1	606.873	1211.72	1211.73	5.79	2	2.31	0.95	VSILIRK	iTRAQ8plex[+304.20536] (N-term); Phospho[+79.966331] (S2)	2	1	1.48669e+07	1.48669e+07	549140	476137	467915	451029	460390	493860	43360.2	791509	6669.6669.2	rep1, rep2	LTA_5
Solyc00g035010.1.1_1	544.006	1629	1629.01	7.55	3	2.41	0.95	ALEKAFKSK	iTRAQ8plex[+304.20536] (N-term); iTRAQ8plex[+304.20536] (K9)	2	1	5.47428e+07	5.47428e+07	480639	624004	577161	540675	625677	648958	772669	105637	9203.9203.3	rep3, rep4	LTB4
Solyc00g035010.1.1_1	647.873	1293.73	1293.73	3.71	2	2.31	0.95	VADAAIICSK	iTRAQ8plex[+304.20536] (N-term)	2	1	3.03048e+07	3.03048e+07	453737	414494	550870	500473	495889	558497	752553	44119.9	31118.31118.2	rep1, rep2	LTA_3
Solyc00g035010.1.1_1	442.61	1324.81	1324.82	6.51	3	2.41	0.95	EKALEK	iTRAQ8plex[+304.20536] (K2); iTRAQ8plex[+304.20536] (K6)	2	1	1.08436e+08	1.08436e+08	1.5472e+06	1.90566e+06	2.02906e+06	1826191	1.47865e+06	1.63705e+06	2.67059e+06	45529.8	15024.15024.3	rep3, rep4	LTB_4
Solyc00g035010.1.1_1	515.959	1544.85	1544.86	5.34	3	2.41	0.95	MLDMGSRK	iTRAQ8plex[+304.20536] (N-term); iTRAQ8plex[+304.20536] (K8)	2	1	6.36913e+06	6.36913e+06	162046	158833	4882.53	135363	138143	145664	13110.7	248472	1423.1423.3	rep1, rep2	LTA7
Solyc00g035010.1.1_1	516.963	1547.87	1547.85	7.83	3	2.41	0.95	QRSWRK	iTRAQ8plex[+304.20536] (N-term); iTRAQ8plex[+304.20536] (K6); Phospho[+79.966331] (S3)	2	1	8.29852e+06	8.29852e+06	233644	171160	7084.39	165758	154640	167856	26635.3	308865	6349.6349.3	rep1, rep2	LTA_8
Solyc00g035010.1.1_1	944.458	1886.9	1886.92	8.27	2	2.31	0.95	DEPFIADFDIRHVADK		2	1	1.74951e+06	1.74951e+06									37602.37602.2	rep3, rep4	LTB_2
Solyc00g042120.1.1_1	886.539	1771.06	1771.05	6.97	2	2.31	0.95	LEPGATLSIAVQLR	iTRAQ8plex[+304.20536] (N-term)	2	1	6.17121e+06	6.17121e+06	200945	224407	212193	190048	178867	6305.16	231989	6748.47	32209.32209.2	rep1, rep2	LTA_4
Solyc00g042120.1.1_1	648.365	1942.07	1942.08	4.92	3	2.41	0.95	AKKLDDLEFFLSGR	iTRAQ8plex[+304.20536] (N-term)	2	1	1.0413e+08	1.0413e+08	1.50135e+06	1.67843e+06	1.9503e+06	1970268	1.78729e+06	1.8991e+06	41491.9	2.94444e+06	19068.19080.3	rep1, rep2	LTA_8
Solyc00g042120.1.1_1	962.476	1922.94	1922.95	7.07	2	2.31	0.95	EHDLDDRHADAVAR	iTRAQ8plex[+304.20536] (N-term)	2	1	1.27759e+07	1.27759e+07	117150	110131	276117	178148	176731	8980.42	431613	326599	23057.23057.2	rep1, rep2	LTA_7
Solyc00g042130.1.1_1	619.986	1856.93	1856.94	1.41	3	4.06	1	EAYPGDVFYLHSR	iTRAQ8plex[+304.20536] (N-term)	2	26	9.96599e+07	9.15102e+08	559905	19665.8	18787.2	463165	494621	495805	616119	12442.5	6115.6115.3	rep1, rep2	LTA7
Solyc00g042130.1.1_1	560.337	1118.66	1118.66	1.36	2	2.42	1	ELIIGDR	iTRAQ8plex[+304.20536] (N-term)	2	28	9.9015e+08	7.42165e+09	472780	1.46471e+07	1.39558e+07	13366980	1.54554e+07	1.72146e+07	1.84187e+07	2.84221e+07	6200.6200.2	rep1, rep2	LTA3
Solyc00g042130.1.1_1	582.855	1163.69	1163.7	6	2	2.32	0.98	QMSLLLR	iTRAQ8plex[+304.20536] (N-term)	2	4	1.03924e+09	1.90103e+09	1.29934e+07	1.46099e+07	1.33109e+07	13291340	1.65032e+07	1.67426e+07	1.88336e+07	2.38067e+07	7506.7506.2	rep3, rep4	LTB4
Solyc00g042130.1.1_1	598.847	1195.68	1195.69	3.65	2	2.31	0.99	LELAQYR	iTRAQ8plex[+304.20536] (N-term)	2	7	6.81342e+07	5.3333e+08	1583935	1.58452e+06	1.32037e+06	1331709	1.30832e+06	1.40398e+06	1.74216e+06	172780	6691.6691.2	rep1, rep2	LTA4
Solyc00g042130.1.1_1	408.235	814.454	814.455	1.59	2	2.31	0.99	ELIIGDR		2	3	1.45847e+07	4.70302e+07									4407.4407.2	rep3, rep4	LTB2
Solyc00g042130.1.1_1	590.853	1179.69	1179.7	3.39	2	2.31	0.95	QMSLLLR	iTRAQ8plex[+304.20536] (N-term); Oxidation[+15.994915] (M2)	2	11	6.25063e+08	2.84488e+09	7.92431e+06	9.25977e+06	9.13295e+06	8714545	9.61045e+06	1.02715e+07	1.20733e+07	58859.3	15566.15746.2	rep3, rep4	LTB_4
Solyc00g042130.1.1_1	438.751	875.486	875.49	3.8	2	2.31	0.97	QMSLLLR	Oxidation[+15.994915] (M2)	2	3	1.16883e+07	2.93221e+07									14206.14206.2	rep1, rep2	LTA_3
Solyc00g042130.1.1_1	506.296	1010.58	1010.58	5.77	2	2.31	0.95	QAVAYR	iTRAQ8plex[+304.20536] (N-term)	2	4	8.4434e+07	2.9209e+08	1.86763e+06	1.92824e+06	1.31007e+06	1369139	1.22069e+06	1.41473e+06	31946.5	2.49618e+06	3066.3066.2	rep1, rep2	LTA4
Solyc00g042130.1.1_1	613.369	1837.08	1837.09	5.03	3	2.41	0.99	ELIIGDRQTGK	iTRAQ8plex[+304.20536] (N-term); iTRAQ8plex[+304.20536] (K11)	2	1	5.86159e+07	5.86159e+07	1.00045e+06	1.23478e+06	990418	984991	974487	1.38299e+06	2.90579e+06	1.67156e+06	15380.15380.3	rep3, rep4	LTB_8
Solyc00g042130.1.1_1	772.409	2314.2	2314.21	1.83	3	2.41	0.95	DNGMHALIVYDDLSK	iTRAQ8plex[+304.20536] (N-term); iTRAQ8plex[+304.20536] (K15); Oxidation[+15.994915] (M4)	2	1	1.36966e+07	1.36966e+07	267599	7231.55	242097	232700	241242	257775	324685	11618.5	29657.29657.3	rep3, rep4	LTB_5
Solyc00g042130.1.1_1	681.064	2040.17	2040.19	8.03	3	2.41	0.95	LNSLAQAMKEISK	iTRAQ8plex[+304.20536] (N-term); iTRAQ8plex[+304.20536] (K13)	2	1	2.92266e+07	2.92266e+07	585136	544832	587510	527822	612786	652065	732976	65407.8	25488.25488.3	rep1, rep2	LTA_7
Solyc00g042130.1.1_1	567.338	1698.99	1698.99	1.13	3	2.41	0.95	VGSAAQTKAMK	iTRAQ8plex[+304.20536] (K8); iTRAQ8plex[+304.20536] (K11)	2	1	7.76909e+07	7.76909e+07	1.71962e+06	1.86325e+06	1.81701e+06	1777957	1.60913e+06	1.75541e+06	41206.9	95406.3	16869.16869.3	rep1, rep2	LTA_8
Solyc00g042130.1.1_1	595.275	1188.54	1188.54	5.61	2	2.31	0.95	RSTVAQLVR	Phospho[+79.966331] (T3); Phospho[+79.966331] (S2)	2	1	2.74122e+07	2.74122e+07									23806.23806.2	rep1, rep2	LTA_2
Solyc00g042130.1.1_1	725.405	1448.79	1448.79	6.56	2	2.31	0.95	VGSAAQTK	iTRAQ8plex[+304.20536] (N-term); iTRAQ8plex[+304.20536] (K8); Phospho[+79.966331] (T7)	2	1	3.22738e+07	3.22738e+07	495742	518290	439804	556016	381438	493208	636887	27825.7	22839.22839.2	rep1, rep2	LTA_3
Solyc00g042130.1.1_1	744.422	1486.83	1486.83	0.78	2	2.31	0.95	VVDGLGNPIDGK	iTRAQ8plex[+304.20536] (K12)	2	1	1.36001e+06	1.36001e+06	24728.9	26120.2	32665.3	34882.5	34016.1	29992.2	45893	66632.8	40930.40930.2	rep1, rep2	LTA_3
Solyc00g042130.1.1_1	572.674	1715	1714.99	7.24	3	2.41	0.95	VGSAAQTKAMK	iTRAQ8plex[+304.20536] (N-term); iTRAQ8plex[+304.20536] (K11); Oxidation[+15.994915] (M10)	2	1	8.42717e+07	8.42717e+07	1.30591e+06	1.54727e+06	622281	642631	35130.3	44151.1	753341	57664.3	7080.7080.3	rep1, rep2	LTA3
Solyc00g042130.1.1_1	427.247	1278.72	1278.73	6.88	3	2.41	0.95	LNSLAQAMK	iTRAQ8plex[+304.20536] (K9)	2	1	2.80067e+07	2.80067e+07	701135	659545	679573	613621	686345	682767	46779.9	200068	8728.8728.3	rep3, rep4	LTB_6
Solyc00g042130.1.1_1	515.316	1028.62	1028.61	7.24	2	2.31	0.95	RSTVAQLVR		2	1	3.77849e+06	3.77849e+06									3900.3934.2	rep3, rep4	LTB2
Solyc00g042130.1.1_1	685.414	1368.81	1368.82	4.28	2	2.31	0.95	VGSAAQTK	iTRAQ8plex[+304.20536] (N-term); iTRAQ8plex[+304.20536] (K8)	2	1	5.58256e+07	5.58256e+07	433143	448900	531735	483539	570848	545781	669735	69435.8	31753.31753.2	rep1, rep2	LTA_3
Solyc00g042130.1.1_1	569.328	1136.64	1136.63	8.77	2	2.31	0.95	SAHAAILADIR		2	1	1.23223e+07	1.23223e+07									17916.17916.2	rep3, rep4	LTB_9
Solyc00g042140.1.1_1	636.008	1905	1905.01	4.18	3	5.85	0.95	VALVYGQMNEPPGAR	iTRAQ8plex[+304.20536] (N-term)	2	17	5.22322e+07	7.30801e+08	276902	212016	11278.1	8389.69	211745	226016	297393	14339.6	7045.7045.3	rep3, rep4	LTB3
Solyc00g042140.1.1_1	641.34	1921	1921	2.77	3	4.98	0.95	VALVYGQMNEPPGAR	iTRAQ8plex[+304.20536] (N-term); Oxidation[+15.994915] (M8)	2	72	4.80708e+07	4.02623e+09	161088	135148	4950.93	121137	150317	6948.09	2598.02	1537.92	6224.6731.3	rep3, rep4	LTB2
Solyc00g042140.1.1_1	640.39	1278.76	1278.76	3.14	2	3.19	1	IGLFGGAGVGK	iTRAQ8plex[+304.20536] (K11)	2	3	9.93186e+07	1.26569e+08	1.23653e+06	37320.7	1.03312e+06	992229	1.31802e+06	1.51118e+06	1.35986e+06	202369	7388.7388.2	rep1, rep2	LTA3
Solyc00g042140.1.1_1	528.661	1582.96	1582.97	2.34	3	4.64	1	IGLFGGAGVGK	iTRAQ8plex[+304.20536] (N-term); iTRAQ8plex[+304.20536] (K11)	2	36	9.28071e+06	2.58686e+09	61406.8	81878.6	78690.6	86739.2	94870.1	103641	128830	30222.5	7814.7814.3	rep3, rep4	LTB5
Solyc00g042140.1.1_1	809.411	1616.81	1616.8	5.77	2	2.31	1	VALVYGQMNEPPGAR	Oxidation[+15.994915] (M8)	2	3	1.53876e+07	1.96328e+07									3554.3554.2	rep1, rep2	LTA2
Solyc00g042140.1.1_1	609.372	1825.09	1825.1	5.41	3	2.49	0.95	GGKIGLFGGAGVGK	iTRAQ8plex[+304.20536] (N-term); iTRAQ8plex[+304.20536] (K14)	2	1	2.13028e+07	2.13028e+07	456778	498327	484573	440352	588943	557317	668618	14524.9	19170.19170.3	rep1, rep2	LTA_9
Solyc00g042140.1.1_1	571.021	1710.04	1710.05	8.54	3	2.41	0.96	VIDLLAPYAK	iTRAQ8plex[+304.20536] (N-term); iTRAQ8plex[+304.20536] (K10)	2	2	1.60805e+06	1.13668e+07	4021.7	40560	19289.4	24566.1	9250.99	12931.3	20481.2	4251.84	10302.10302.3	rep3, rep4	LTB3
Solyc00g042140.1.1_1	427.263	1278.77	1278.76	5.11	3	2.41	0.95	IGLFGGAGVGK	iTRAQ8plex[+304.20536] (N-term)	2	1	1.69172e+07	1.69172e+07	405020	5706.23	378604	364146	364576	367389	35420.3	203704	14260.14260.3	rep3, rep4	LTB_7
Solyc00g047200.1.1_1	877.41	1752.81	1752.81	3.38	2	3.41	1	GIPNSYTDETDHT	iTRAQ8plex[+304.20536] (N-term)	2	3	1.00267e+07	2.13434e+07	3841.49	171909	137066	134294	135486	135966	13123.8	275489	15920.15971.2	rep1, rep2	LTA_2
Solyc00g048510.2.1_1	509.949	1526.82	1526.84	7.22	3	2.41	0.96	GYIVYPK	iTRAQ8plex[+304.20536] (N-term); iTRAQ8plex[+304.20536] (K7); Phospho[+79.966331] (Y5)	2	1	1.67434e+07	1.67434e+07	389051	375024	11771.5	342238	336587	328783	12833	24033.2	18876.18876.3	rep3, rep4	LTB_8
Solyc00g048510.2.1_1	586.359	1756.06	1756.06	4.11	3	2.41	0.95	MISETITIIK	iTRAQ8plex[+304.20536] (N-term); iTRAQ8plex[+304.20536] (K10)	2	1	2.79212e+06	2.79212e+06	27948	25885.8	35216.4	38655.2	32691.5	33698.6	37800.1	2897.99	10793.10793.3	rep3, rep4	LTB3
Solyc00g050130.1.1_1	661.875	1321.73	1321.74	7.88	2	2.31	0.95	VEGRGMVVR	iTRAQ8plex[+304.20536] (N-term); Oxidation[+15.994915] (M6)	2	1	3.14073e+07	3.14073e+07	685288	539169	588147	599750	889762	533108	737064	14958.5	7782.7782.2	rep1, rep2	LTA4
Solyc00g050130.1.1_1	653.881	1305.75	1305.75	2.4	2	2.31	0.95	VEGRGMVVR	iTRAQ8plex[+304.20536] (N-term)	2	1	7.84083e+07	7.84083e+07	2.21826e+06	1.9073e+06	1.69693e+06	1760751	1.24693e+06	1.37121e+06	36989.1	3.07843e+06	14739.14739.2	rep3, rep4	LTB_4
Solyc00g050130.1.1_1	808.424	1614.83	1614.84	1.73	2	2.31	0.95	VVLPEGFEERVEGR		2	2	4.31421e+07	4.85959e+07									27380.27380.2	rep3, rep4	LTB_3
Solyc00g050130.1.1_1	541.317	1620.93	1620.95	10	3	2.41	0.95	VFITNVLK	iTRAQ8plex[+304.20536] (N-term); iTRAQ8plex[+304.20536] (K8); Phospho[+79.966331] (T4)	2	2	3.31891e+07	2.56747e+08									19697.19712.3	rep1, rep2	LTA_3
Solyc00g050130.1.1_1	657.365	1312.71	1312.72	3.13	2	2.31	0.95	SASLEFLDK	iTRAQ8plex[+304.20536] (N-term)	2	1	4.39961e+07	4.39961e+07	548633	638371	996228	785822	807354	890452	1.07658e+06	246416	26865.26865.2	rep1, rep2	LTA_6
Solyc00g050130.1.1_1	570.337	1707.99	1707.99	1.53	3	2.41	0.95	CHLLSKNTGK	iTRAQ8plex[+304.20536] (K6); iTRAQ8plex[+304.20536] (K10)	2	1	1.80399e+07	1.80399e+07	246059	5501.25	255653	253872	276066	286595	303609	37623.8	28725.28725.3	rep1, rep2	LTA_3
Solyc00g060700.1.1_1	772.95	1543.88	1543.89	3.5	2	2.31	0.95	LGVMFPEK	iTRAQ8plex[+304.20536] (N-term); iTRAQ8plex[+304.20536] (K8); Oxidation[+15.994915] (M4)	2	1	6.98803e+07	6.98803e+07	1.70046e+06	1.83423e+06	2.34997e+06	2247191	2.06055e+06	2.1182e+06	1.93667e+06	2.22531e+06	23680.23680.2	rep1, rep2	LTA_4
Solyc00g060700.1.1_1	577.978	1730.91	1730.91	1.99	3	2.41	0.95	GAFTGYITGGGAVEK	iTRAQ8plex[+304.20536] (N-term)	2	1	5.08627e+07	5.08627e+07	778963	941369	833761	856932	896529	976397	25693.1	163605	21501.21501.3	rep1, rep2	LTA_8
Solyc00g060700.1.1_1	764.954	1527.89	1527.89	1.6	2	2.31	0.95	LGVMFPEK	iTRAQ8plex[+304.20536] (N-term); iTRAQ8plex[+304.20536] (K8)	2	2	2.65144e+07	4.92102e+07	464040	576705	815427	737933	581639	706134	805459	13367.1	29198.29198.2	rep3, rep4	LTB_5
Solyc00g060700.1.1_1	433.27	1296.79	1296.79	1.09	3	2.41	0.95	AVSGDIK	iTRAQ8plex[+304.20536] (N-term); iTRAQ8plex[+304.20536] (K7)	2	2	1.37269e+07	2.6228e+07	444236	7746.67	270722	277058	264969	349258	83269.7	487892	8312.8312.3	rep3, rep4	LTB_7
Solyc00g060700.1.1_1	410.89	1229.65	1229.64	3.19	3	2.41	0.95	ITINMAPADLR	Oxidation[+15.994915] (M5)	2	2	1.39977e+07	3.9014e+07									6386.6434.3	rep1, rep2	LTA_8
Solyc00g060700.1.1_1	611.333	1830.98	1830.97	3.41	3	2.41	0.95	EESEKMKTLAFAK	Oxidation[+15.994915] (M6); iTRAQ8plex[+304.20536] (K7)	2	1	2.34146e+07	2.34146e+07	429622	343193	366232	362748	298738	294818	452594	27515.9	26693.26693.3	rep1, rep2	LTA_2
Solyc00g060700.1.1_1	542.362	1624.06	1624.07	0.94	3	2.41	0.95	LLNRIFIK	iTRAQ8plex[+304.20536] (N-term); iTRAQ8plex[+304.20536] (K8)	2	1	4.38839e+07	4.38839e+07	754776	895666	1.07457e+06	803062	949053	1.01962e+06	21341.9	37216.7	17257.17257.3	rep1, rep2	LTA_9
Solyc00g060700.1.1_1	916.483	1830.95	1830.97	10	2	2.31	0.95	EESEKMKTLAFAK	Oxidation[+15.994915] (M6); iTRAQ8plex[+304.20536] (K13)	2	2	4.7588e+06	5.26945e+06									33989.33989.2	rep3, rep4	LTB_5
Solyc00g065630.1.1_1	629.34	1885	1885	3.04	3	2.41	0.95	IVQRQQDPMEPPK	Oxidation[+15.994915] (M9); iTRAQ8plex[+304.20536] (K13)	2	1	1.70913e+07	1.70913e+07	271162	291689	289369	278853	293842	313686	380238	41431.2	25956.25956.3	rep1, rep2	LTA_5
Solyc00g065630.1.1_1	658.305	1314.6	1314.59	6.3	2	2.31	0.95	GDPSERDR	iTRAQ8plex[+304.20536] (N-term); Phospho[+79.966331] (S4)	2	1	1.13013e+07	1.13013e+07	26076.4	19406.7	17666.5	16719.3	12461.4	11726.2	22083.3	27247.5	7872.7872.2	rep1, rep2	LTA_3
Solyc00g065630.1.1_1	515.317	1542.93	1542.94	8.31	3	2.41	0.95	VALGLAKPTQNK	iTRAQ8plex[+304.20536] (N-term)	2	1	9.63745e+07	9.63745e+07	1.37776e+06	1.64382e+06	1.69765e+06	1658857	1.33663e+06	1.41908e+06	1.61664e+06	178836	27335.27335.3	rep3, rep4	LTB_5
Solyc00g065630.1.1_1	565.308	1692.9	1692.9	2.38	3	2.41	0.95	QQDPMEPPK	iTRAQ8plex[+304.20536] (N-term); iTRAQ8plex[+304.20536] (K9); Oxidation[+15.994915] (M5)	2	3	1.93542e+07	3.79783e+07	412079	396730	445209	389752	398591	390190	557936	27661	19599.19599.3	rep3, rep4	LTB_9
Solyc00g065630.1.1_1	523.298	1044.58	1044.58	0.77	2	2.31	0.95	LAEKEKEAK		2	1	11260132	11260132									26478.26478.2	rep1, rep2	LTA_2
Solyc00g065630.1.1_1	508.266	1521.78	1521.77	1.87	3	2.41	0.95	LTAEDQEAWR	iTRAQ8plex[+304.20536] (N-term)	2	1	5.17767e+07	5.17767e+07	455335	537423	674884	604615	669185	682667	885323	270069	32656.32656.3	rep3, rep4	LTB_4
Solyc00g065630.1.1_1	730.745	2189.21	2189.21	1.58	3	2.41	0.95	IVQRQQDPMEPPK	iTRAQ8plex[+304.20536] (N-term); iTRAQ8plex[+304.20536] (K13); Oxidation[+15.994915] (M9)	2	1	2.36482e+07	2.36482e+07	505509	521759	526948	473823	464658	450979	10331.2	26828.2	24279.24279.3	rep3, rep4	LTB_7
Solyc00g065930.1.1_1	518.323	1551.95	1551.94	1.2	3	2.41	0.95	QGTIDAVIK	iTRAQ8plex[+304.20536] (N-term); iTRAQ8plex[+304.20536] (K9)	2	1	5.88097e+07	5.88097e+07	1.02126e+06	1.0859e+06	880151	819729	1.11752e+06	1.13508e+06	1.08107e+06	106618	25851.25851.3	rep3, rep4	LTB_4
Solyc00g065930.1.1_1	729.1	2184.28	2184.3	9.64	3	2.41	0.95	LFLAGLMKAMPEKK	iTRAQ8plex[+304.20536] (N-term); iTRAQ8plex[+304.20536] (K14)	2	1	6.54643e+06	6.54643e+06	56966.5	60615.3	85537.5	78892.9	73286.1	75645.6	110499	136051	42059.42059.3	rep3, rep4	LTB_4
Solyc00g065930.1.1_1	558.969	1673.88	1673.88	5.51	3	2.41	0.95	TLFDKMSYTHK	iTRAQ8plex[+304.20536] (K11)	2	1	2.03204e+07	2.03204e+07	638716	527902	432518	448869	432149	473586	37799.9	29357.8	18180.18180.3	rep1, rep2	LTA_6
Solyc00g065930.1.1_1	519.981	1556.92	1556.92	2.13	3	2.41	0.95	LAMDIMKK	iTRAQ8plex[+304.20536] (N-term); iTRAQ8plex[+304.20536] (K8)	2	1	1.91535e+07	1.91535e+07	642605	547669	635462	532548	551763	599322	32393.8	977453	10504.10504.3	rep1, rep2	LTA_9
Solyc00g065930.1.1_1	460.792	919.568	919.564	4.02	2	2.31	0.95	VDAALK	iTRAQ8plex[+304.20536] (N-term)	2	1	8.32838e+06	8.32838e+06	326442	238758	7029.92	185622	168043	167565	38918.6	4766.67	3934.3934.2	rep1, rep2	LTA6
Solyc00g065930.1.1_1	647.829	1293.64	1293.64	5.01	2	2.31	0.95	DENTPADTK	iTRAQ8plex[+304.20536] (N-term)	2	1	5.27022e+06	5.27022e+06	60478.8	102298	50571.2	77353	60415.7	5278.09	5175.65	100919	5481.5481.2	rep1, rep2	LTA_2
Solyc00g065930.1.1_1	468.287	1401.84	1401.85	8.8	3	2.41	0.95	LIDELQLVR	iTRAQ8plex[+304.20536] (N-term)	2	1	4.77705e+06	4.77705e+06	257018	31032.9	42516.7	39542.2	29372	52932.4	4204.3	54170.7	25582.25582.3	rep3, rep4	LTB_2
Solyc00g065930.1.1_1	525.317	1572.93	1572.92	5.5	3	2.41	0.95	LAMDIMKK	iTRAQ8plex[+304.20536] (N-term); iTRAQ8plex[+304.20536] (K7); Oxidation[+15.994915] (M3)	2	1	1.13213e+07	1.13213e+07	415566	437048	337938	332345	296999	378204	10155.6	542665	10937.10939.3	rep1, rep2	LTA_10
Solyc00g065930.1.1_1	611.371	1831.09	1831.08	4.04	3	2.41	0.95	MPKATPMK	iTRAQ8plex[+304.20536] (N-term); iTRAQ8plex[+304.20536] (K3); iTRAQ8plex[+304.20536] (K8); Oxidation[+15.994915] (M7)	2	1	9.93484e+06	9.93484e+06	326656	281168	320476	250330	300204	301519	23048.8	476166	10604.10604.3	rep3, rep4	LTB_9
Solyc00g071180.2.1_1	634.841	1267.67	1267.67	3.34	2	2.76	1	VEFDDLAR	iTRAQ8plex[+304.20536] (N-term)	2	10	7.73217e+07	2.33225e+08	3.50236e+06	3.48164e+06	20173.6	569749	455582	526784	31669.4	82148	4942.4942.2	rep1, rep2	LTA2
Solyc00g071180.2.1_1	784.102	2349.28	2349.29	3.13	3	3.93	0.95	AQNAHLEYVENLNVK	iTRAQ8plex[+304.20536] (N-term); iTRAQ8plex[+304.20536] (K15)	2	2	3.53925e+07	4.82169e+07	1.02918e+06	1.34166e+06	396820	348563	368864	339964	460526	603434	20480.20480.3	rep1, rep2	LTA_8
Solyc00g071180.2.1_1	1225.16	2448.32	2448.32	0.71	2	2.31	1	TGDIVDVPDPNIPPLQDLAR	iTRAQ8plex[+304.20536] (N-term)	2	2	4.33457e+06	5.27293e+06	111656	109352	47854	48507.6	38720.5	44890.7	67064.5	83274.2	10456.10456.2	rep1, rep2	LTA2
Solyc00g071180.2.1_1	482.739	963.462	963.466	3.89	2	2.31	1	VEFDDLAR		2	1	3.98062e+06	3.98062e+06									5514.5514.2	rep3, rep4	LTB2
Solyc00g071180.2.1_1	531.632	1591.87	1591.88	4.98	3	2.41	1	FAVQDYNK	iTRAQ8plex[+304.20536] (N-term); iTRAQ8plex[+304.20536] (K8)	2	7	1.33145e+07	2.95492e+08	636428	751576	5831.72	84705.2	57659.5	3061.34	114431	4641.14	4944.4944.3	rep3, rep4	LTB5
Solyc00g071180.2.1_1	532.969	1595.88	1595.89	5.52	3	2.41	0.97	EWEHFIK	iTRAQ8plex[+304.20536] (N-term); iTRAQ8plex[+304.20536] (K7)	2	2	3.50592e+07	1.01771e+08	1.25106e+06	1.42598e+06	23048.8	545358	478449	540496	748781	94698.1	21704.21704.3	rep1, rep2	LTA_8
Solyc00g071180.2.1_1	487.928	1460.76	1460.78	10	3	2.41	0.98	EWEDFK	iTRAQ8plex[+304.20536] (N-term); iTRAQ8plex[+304.20536] (K6)	2	2	4.98664e+07	7.44283e+07									21225.21225.3	rep3, rep4	LTB_5
Solyc00g071180.2.1_1	635.094	1902.26	1902.24	8.89	3	2.41	0.95	VISFKLVGK	iTRAQ8plex[+304.20536] (N-term); iTRAQ8plex[+304.20536] (K5); iTRAQ8plex[+304.20536] (K9)	2	2	2.03974e+07	2.94618e+07	494528	381832	327497	367633	370125	444323	47418.3	698779	10689.10689.3	rep3, rep4	LTB_7
Solyc00g071180.2.1_1	533.685	1598.03	1598.04	2.61	3	2.41	0.95	VISFKLVGK	iTRAQ8plex[+304.20536] (N-term); iTRAQ8plex[+304.20536] (K9)	2	4	1.60081e+07	5.06899e+07	443795	461473	501231	432690	550264	508194	28386	805326	10495.10495.3	rep3, rep4	LTB_9
Solyc00g072400.2.1_1	701.409	1400.8	1400.81	7.46	2	2.31	0.99	GFDVIDK	iTRAQ8plex[+304.20536] (N-term); iTRAQ8plex[+304.20536] (K7)	2	3	4.39873e+07	1.33507e+08	1.7246e+06	1.7156e+06	1.3609e+06	9894.68	1.56478e+06	1.60922e+06	1.75765e+06	16384.4	19687.19687.2	rep1, rep2	LTA_4
Solyc00g072400.2.1_1	516.956	1547.84	1547.85	2.19	3	2.41	0.95	DFAESMIK	iTRAQ8plex[+304.20536] (N-term); iTRAQ8plex[+304.20536] (K8)	2	1	3.32261e+07	3.32261e+07	569374	609503	536469	522221	414264	426853	629591	144447	19155.19155.3	rep1, rep2	LTA_3
Solyc00g072400.2.1_1	610.364	1218.71	1218.72	9	2	2.31	0.95	VVEDAVRK	iTRAQ8plex[+304.20536] (N-term)	2	1	1.44711e+07	1.44711e+07	359810	406798	350140	326183	328288	357779	9296.55	5374.9	17699.17699.2	rep3, rep4	LTB_9
Solyc00g072400.2.1_1	521.281	1040.55	1040.54	5.92	2	2.31	0.95	DSTTASR	iTRAQ8plex[+304.20536] (N-term)	2	1	1.52851e+07	1.52851e+07	452332	371286	475542	384647	270498	301851	30866.7	641855	7499.7499.2	rep1, rep2	LTA_8
Solyc00g085070.2.1_1	596.341	1786	1786	1.78	3	2.41	0.95	EKAATLPNVR	iTRAQ8plex[+304.20536] (N-term); iTRAQ8plex[+304.20536] (K2); Phospho[+79.966331] (T5)	2	1	2.23928e+07	2.23928e+07	12661.8	345633	422683	368550	375236	448112	534881	14146.2	5752.5752.3	rep1, rep2	LTA9
Solyc00g085070.2.1_1	602.362	1804.07	1804.07	3.08	3	2.41	0.95	VVGYALFKDGK	iTRAQ8plex[+304.20536] (N-term); iTRAQ8plex[+304.20536] (K11)	2	1	6.95525e+06	6.95525e+06	117798	140399	124971	132042	131678	144948	166790	25862.4	33736.33736.3	rep1, rep2	LTA_6
Solyc00g085070.2.1_1	485.245	1452.71	1452.72	5.52	3	2.41	0.95	GHIKTMPNR	iTRAQ8plex[+304.20536] (N-term); Phospho[+79.966331] (T5); Oxidation[+15.994915] (M6)	2	1	8.43664e+06	8.43664e+06	158965	6919.72	166459	135483	154033	148671	29212.4	270943	8391.8391.3	rep1, rep2	LTA_10
Solyc00g085070.2.1_1	604.325	1206.63	1206.63	2.01	2	2.31	0.95	GVQYKTK	Phospho[+79.966331] (T6); iTRAQ8plex[+304.20536] (K7)	2	1	9.45238e+06	9.45238e+06	243377	8197.22	7246.23	194048	186027	184065	32604.4	293255	7663.7663.2	rep3, rep4	LTB_9
Solyc00g088090.1.1_1	870.441	1738.87	1738.88	9.54	2	2.31	0.95	IDITVSVKTTAK	iTRAQ8plex[+304.20536] (N-term); Phospho[+79.966331] (T10); Phospho[+79.966331] (S6)	2	1	1.9268e+07	1.9268e+07	445302	318661	283807	277543	268286	9817.25	375976	8049	10209.10209.2	rep1, rep2	LTA3
Solyc00g088090.1.1_1	499.621	1495.84	1495.86	10	3	2.41	0.95	EVGNILEYKK	iTRAQ8plex[+304.20536] (N-term)	2	3	3.32285e+07	3.71696e+08									20206.20206.3	rep1, rep2	LTA_7
Solyc00g088090.1.1_1	789.435	1576.86	1576.85	1.5	2	2.31	0.95	NSTCKKDK	iTRAQ8plex[+304.20536] (N-term); iTRAQ8plex[+304.20536] (K8); Methylthio[+45.987721] (C4)	2	1	6.08814e+06	6.08814e+06	235344	197078	225427	205046	173298	200860	8043.64	336337	15880.15880.2	rep3, rep4	LTB_6
Solyc00g088090.1.1_1	563.982	1688.92	1688.92	4.93	3	2.41	0.95	GTTVEQYRIYR	iTRAQ8plex[+304.20536] (N-term)	2	2	4.82697e+07	1.13347e+08	1.35276e+06	1.38751e+06	1.20413e+06	1125990	1.12124e+06	8137.46	73386.1	2.15249e+06	11470.11470.3	rep1, rep2	LTA_8
Solyc00g088090.1.1_1	446.547	1336.62	1336.63	9.95	3	2.41	0.95	GTTVEQYR	iTRAQ8plex[+304.20536] (N-term); Phospho[+79.966331] (T3)	2	1	2.94264e+07	2.94264e+07	477562	446939	412483	392104	441723	423202	8737.63	26443.7	15901.15901.3	rep1, rep2	LTA_3
Solyc00g088090.1.1_1	715.872	1429.73	1429.74	10	2	2.31	0.95	QPASDPK	iTRAQ8plex[+304.20536] (N-term); iTRAQ8plex[+304.20536] (K7); Phospho[+79.966331] (S4)	2	1	3.43204e+07	3.43204e+07									5056.5056.2	rep1, rep2	LTA5
Solyc00g088090.1.1_1	672.392	2014.15	2014.15	3.59	3	2.41	0.95	AKESDPNDVK	iTRAQ8plex[+304.20536] (N-term); iTRAQ8plex[+304.20536] (K2); iTRAQ8plex[+304.20536] (K10)	2	1	4.8076e+06	4.8076e+06	82813.5	89438.2	4447.27	91287.2	72122.8	3358.82	122559	6557.79	35353.35353.3	rep1, rep2	LTA_6
Solyc00g088090.1.1_1	608.87	1215.73	1215.74	10	2	2.31	0.95	DIEPVVIK	iTRAQ8plex[+304.20536] (N-term)	2	1	4.28349e+07	4.28349e+07									24962.24962.2	rep1, rep2	LTA_2
Solyc00g090120.1.1_1	568.343	1134.67	1134.67	3.59	2	2.31	0.95	GSQVTAIR	iTRAQ8plex[+304.20536] (N-term)	2	1	1.86363e+08	1.86363e+08	4.38794e+06	4.39124e+06	3.56563e+06	3362969	3.3842e+06	3.80149e+06	4.7529e+06	6.06734e+06	16815.16815.2	rep3, rep4	LTB_4
Solyc00g090120.1.1_1	545.347	1088.68	1088.69	6.15	2	2.31	0.95	AGIAVAGVK	iTRAQ8plex[+304.20536] (N-term)	2	2	5.00754e+07	9.99531e+07	1.1818e+06	910310	872991	817752	940408	858735	18776.6	115267	23597.23597.2	rep3, rep4	LTB_5
Solyc00g094010.1.1_1	598.892	1195.77	1195.78	5.08	2	2.31	0.95	LGIASK	iTRAQ8plex[+304.20536] (N-term); iTRAQ8plex[+304.20536] (K6)	2	3	3.23439e+08	3.75101e+08	6.00524e+06	7.51523e+06	9.16106e+06	7849957	9.58628e+06	9.5894e+06	1.21896e+07	1.46814e+07	14076.14277.2	rep3, rep4	LTB_5
Solyc00g094010.1.1_1	468.969	1403.88	1403.89	2.24	3	2.41	0.95	RISRLGIASK	iTRAQ8plex[+304.20536] (N-term)	2	1	4.17789e+07	4.17789e+07	680368	794649	1.09198e+06	863198	1.19479e+06	1.15027e+06	53449.3	1.38193e+06	7880.7880.3	rep3, rep4	LTB_10
Solyc00g094010.1.1_1	622.027	1863.06	1863.08	10	3	2.41	0.95	LGIASKALYDNAVPK	iTRAQ8plex[+304.20536] (N-term)	2	1	1.64071e+07	1.64071e+07									34617.34617.3	rep3, rep4	LTB_3
Solyc00g094010.1.1_1	599.821	1197.63	1197.63	2.43	2	2.31	0.95	DYALAGER	iTRAQ8plex[+304.20536] (N-term)	2	1	9.52818e+06	9.52818e+06	231689	237209	212812	209192	202344	205463	284120	30259.5	32269.32269.2	rep3, rep4	LTB_3
Solyc00g094010.1.1_1	584.322	1749.94	1749.96	10	3	2.41	0.95	QGFERSAYGK	iTRAQ8plex[+304.20536] (N-term); iTRAQ8plex[+304.20536] (K10)	2	1	3.0942e+07	3.0942e+07									24381.24381.3	rep1, rep2	LTA_3
Solyc00g094020.1.1_1	595.025	1782.05	1782.06	2.48	3	2.41	0.95	DLTRRSELGK	iTRAQ8plex[+304.20536] (N-term); iTRAQ8plex[+304.20536] (K10)	2	1	1.8469e+07	1.8469e+07	378846	365101	391406	372139	365131	395071	524030	22594.7	19232.19232.3	rep3, rep4	LTB_9
Solyc00g094020.1.1_1	930.516	1859.02	1859.02	0.68	2	2.31	0.95	AINTEKEMLVHVR	iTRAQ8plex[+304.20536] (N-term); Oxidation[+15.994915] (M8)	2	1	2.14527e+07	2.14527e+07	287604	266783	311772	10477.1	146567	160216	7245.96	584415	5907.5907.2	rep1, rep2	LTA2
Solyc00g094020.1.1_1	746.414	1490.81	1490.81	4.03	2	2.31	0.95	GLSNREK	iTRAQ8plex[+304.20536] (N-term); iTRAQ8plex[+304.20536] (K7); Phospho[+79.966331] (S3)	2	1	1.39063e+07	1.39063e+07	296851	281177	246837	223558	229408	256489	352161	10795.6	35744.35744.2	rep3, rep4	LTB_3
Solyc00g094020.1.1_1	490.924	1469.75	1469.76	6.65	3	2.41	0.95	HEGPMPIVDR	iTRAQ8plex[+304.20536] (N-term); Oxidation[+15.994915] (M5)	2	1	1.15596e+07	1.15596e+07	7950.27	178666	204417	238710	231548	242003	302240	442579	4415.4415.3	rep1, rep2	LTA_8
Solyc00g094020.1.1_1	920.491	1838.97	1838.98	8.02	2	2.31	0.95	IGQIEAQVAGGATLK	Phospho[+79.966331] (T13); iTRAQ8plex[+304.20536] (K15)	2	1	7.88427e+06	7.88427e+06	12490.3	222132	179087	192350	170296	9402.72	242371	347271	8092.8092.2	rep1, rep2	LTA3
Solyc00g094020.1.1_1	402.001	1603.97	1603.97	0.19	4	2.6	1	RALMGAITLLNK	iTRAQ8plex[+304.20536] (N-term)	2	1	2.58758e+06	2.58758e+06	39354.2	55282.9	68492.4	61605.5	68568.1	78013.9	83012.8	83066.7	2252.2252.4	rep1, rep2	LTA11
Solyc00g094020.1.1_1	692.755	2075.24	2075.26	9.07	3	2.41	0.95	LRAENMKKPRPK	iTRAQ8plex[+304.20536] (N-term); iTRAQ8plex[+304.20536] (K12)	2	1	3e+07	3e+07	694009	734192	901299	829593	665750	736798	874244	16163.6	22811.22811.3	rep1, rep2	LTA_8
Solyc00g094020.1.1_1	810.409	1618.8	1618.8	0.08	2	2.31	0.95	APAETARTGSFK	Phospho[+79.966331] (S10); iTRAQ8plex[+304.20536] (K12)	2	1	4.59504e+07	4.59504e+07	579318	541633	586856	556148	493810	529087	785203	8798.42	25653.25653.2	rep1, rep2	LTA_6
Solyc00g094020.1.1_1	616.358	1846.05	1846.06	3.04	3	2.41	0.95	ASEKEQDK	iTRAQ8plex[+304.20536] (N-term); iTRAQ8plex[+304.20536] (K4); iTRAQ8plex[+304.20536] (K8)	2	1	7.23546e+07	7.23546e+07	1.47962e+06	1.53984e+06	1.44836e+06	1269742	1.40984e+06	1.43874e+06	54670.2	2.31758e+06	7118.7118.3	rep1, rep2	LTA_5
Solyc00g099570.1.1_1	531.335	1060.65	1060.65	0.05	2	2.31	0.95	LEVGAIR	iTRAQ8plex[+304.20536] (N-term)	2	4	4.75533e+07	8.46744e+07	810548	806415	794536	788896	800934	819156	26057.2	39821.4	20770.20770.2	rep1, rep2	LTA_7
Solyc00g099570.1.1_1	431.901	1292.68	1292.69	2.34	3	2.41	0.95	GRDDNRTR	iTRAQ8plex[+304.20536] (N-term)	2	1	2.72407e+07	2.72407e+07	462515	7151.42	427210	439654	475497	393859	35719.3	17922.9	11803.11803.3	rep3, rep4	LTB_8
Solyc00g099570.1.1_1	510.32	1527.94	1527.94	1.12	3	2.41	0.95	LPTRLEVGAIR	iTRAQ8plex[+304.20536] (N-term)	2	2	2.15817e+07	5.5377e+07	470892	528827	630323	586602	545214	524285	832855	22975.8	15569.15569.3	rep3, rep4	LTB_9
Solyc00g099570.1.1_1	570.016	1707.03	1707.03	3.07	3	2.41	0.95	AGGIVARHRLPTR	iTRAQ8plex[+304.20536] (N-term)	2	1	5.62997e+07	5.62997e+07	912547	878781	817990	855430	865923	894488	1.14507e+06	83636.8	22146.22146.3	rep1, rep2	LTA_4
Solyc00g099570.1.1_1	426.239	1275.69	1275.69	0.09	3	2.41	0.95	GVGGNRDAAR	iTRAQ8plex[+304.20536] (N-term)	2	1	3.40445e+06	3.40445e+06	39658.9	35979.8	30243.1	36261.6	29254.5	36043.3	15827.5	1875.04	1418.1418.3	rep3, rep4	LTB3
Solyc00g099570.1.1_1	432.25	862.485	862.493	9.55	2	2.31	0.95	GVGGNR	iTRAQ8plex[+304.20536] (N-term)	2	1	1.12244e+07	1.12244e+07	345169	112722	6769.68	105411	31308.7	171415	11692.9	73900.3	33394.33394.2	rep1, rep2	LTA_1
Solyc00g109860.1.1_1	508.61	1522.81	1522.8	7.5	3	2.41	0.95	AYFLGIRGSR	iTRAQ8plex[+304.20536] (N-term); Phospho[+79.966331] (Y2)	2	1	3.61311e+07	3.61311e+07	69473.4	51904.5	62366.1	1005634	1.14914e+06	1.25758e+06	37077.1	39977.2	19043.19312.3	rep3, rep4	LTB_9
Solyc00g109860.1.1_1	669.837	1337.66	1337.67	7.84	2	2.31	0.95	QQAETAKNKLK	Phospho[+79.966331] (T5)	2	1	5.60581e+07	5.60581e+07									20220.20220.2	rep1, rep2	LTA_4
Solyc00g109860.1.1_1	481.949	1442.82	1442.83	3.97	3	2.41	0.95	AYFLGIRGSR	iTRAQ8plex[+304.20536] (N-term)	2	1	1.92822e+07	1.92822e+07	10215	275056	306550	263136	257447	278093	353714	70566.4	5394.5394.3	rep1, rep2	LTA9
Solyc00g109860.1.1_1	1040.54	2079.06	2079.05	0.81	2	2.31	0.95	ICSRRVEPQWGHQQSIR		2	1	4.94157e+06	4.94157e+06									30941.31313.2	rep1, rep2	LTA_2
Solyc00g110070.1.1_1	755.44	2263.3	2263.29	2.12	3	2.41	0.95	RNSQLRPLTVPTHERR	iTRAQ8plex[+304.20536] (N-term)	2	1	7.00058e+07	7.00058e+07	1.60878e+06	1.47339e+06	823489	961470	1.48891e+06	1.47889e+06	1.17929e+06	2.04656e+06	28787.28787.3	rep1, rep2	LTA_3
Solyc00g110070.1.1_1	644.361	1286.71	1286.71	6.03	2	2.31	0.95	DEPLPEKR	iTRAQ8plex[+304.20536] (N-term)	2	1	3.32288e+07	3.32288e+07	613195	636120	613071	600026	576897	566148	31883	1.0596e+06	11789.11789.2	rep1, rep2	LTA_8
Solyc00g110070.1.1_1	636.765	1271.51	1271.53	10	2	2.31	0.95	HASMDDGR	iTRAQ8plex[+304.20536] (N-term); Phospho[+79.966331] (S3)	2	1	2.36827e+07	2.36827e+07									9411.9544.2	rep1, rep2	LTA_3
Solyc00g110070.1.1_1	591.824	1181.63	1181.64	3.94	2	2.31	0.95	MSSTPSIR	iTRAQ8plex[+304.20536] (N-term)	2	1	6.72972e+07	6.72972e+07	1.01159e+06	807152	867003	933353	1.12501e+06	1.12215e+06	22692.7	1.68447e+06	11964.11964.2	rep1, rep2	LTA_3
Solyc00g110070.1.1_1	884.462	1766.91	1766.92	7.84	2	2.31	0.95	LTKYMASSLENEIIR		2	1	7.01777e+06	7.01777e+06									28643.28643.2	rep1, rep2	LTA_2
Solyc00g110870.2.1_1	637.046	1908.11	1908.13	9.33	3	2.41	0.98	LKESVGRK	iTRAQ8plex[+304.20536] (N-term); iTRAQ8plex[+304.20536] (K2); iTRAQ8plex[+304.20536] (K8); Phospho[+79.966331] (S4)	2	1	1.1595e+07	1.1595e+07	325308	398597	349855	409591	359529	334410	404759	530004	20011.20011.3	rep3, rep4	LTB_9
Solyc00g110870.2.1_1	488.272	1461.79	1461.81	7.9	3	2.41	0.95	ASAEVLGK	iTRAQ8plex[+304.20536] (N-term); iTRAQ8plex[+304.20536] (K8); Phospho[+79.966331] (S2)	2	2	659531	3.24455e+06	8250.39	20861.2	18316.2	13382.2	15146.7	16719.5	2834.97	30456.7	11501.11501.3	rep1, rep2	LTA_12
Solyc00g112490.1.1_1	425.594	1273.76	1273.77	5.16	3	2.41	0.96	STLNVALPR	iTRAQ8plex[+304.20536] (N-term)	2	1	3.25812e+06	3.25812e+06	76192.6	75789.3	54746.8	59259.3	78191.6	74208.7	61546.8	13548	22392.22392.3	rep1, rep2	LTA_9
Solyc00g112490.1.1_1	460.301	1377.88	1377.89	9.01	3	2.41	0.95	VTVAPRK	iTRAQ8plex[+304.20536] (N-term); iTRAQ8plex[+304.20536] (K7)	2	1	2.37988e+08	2.37988e+08	2.75725e+06	3.57976e+06	3.76966e+06	3394689	4.27717e+06	4.07667e+06	72489	468129	11629.11629.3	rep1, rep2	LTA_5
Solyc00g117650.1.1_1	647.332	1938.97	1938.99	7.08	3	2.41	0.95	AMASIAEMQKR	iTRAQ8plex[+304.20536] (N-term); iTRAQ8plex[+304.20536] (K10); Phospho[+79.966331] (S4); Oxidation[+15.994915] (M8)	2	2	1.04276e+08	2.24373e+08	1.92446e+06	1.94249e+06	2.12308e+06	2032979	2.25711e+06	2.28698e+06	2.99839e+06	55978.8	22268.22268.3	rep3, rep4	LTB_4
Solyc00g117650.1.1_1	635.376	1903.11	1903.11	3.81	3	2.41	0.95	ALSSPRYNFLK	iTRAQ8plex[+304.20536] (N-term); iTRAQ8plex[+304.20536] (K11)	2	3	7.7358e+06	6.56885e+07	101330	111347	110577	114383	95882.8	110916	169647	5826.46	32437.32437.3	rep1, rep2	LTA_5
Solyc00g117650.1.1_1	568.651	1702.93	1702.92	5.91	3	2.41	0.95	AMASIAEMQK	iTRAQ8plex[+304.20536] (N-term); iTRAQ8plex[+304.20536] (K10); Oxidation[+15.994915] (M8)	2	1	1.59344e+07	1.59344e+07	284771	284439	502810	391612	419698	434652	596145	34795.4	27308.27308.3	rep3, rep4	LTB_8
Solyc00g117650.1.1_1	626.314	1250.61	1250.61	2.05	2	2.31	0.95	AMASIAEMQKR	Oxidation[+15.994915] (M2)	2	1	2.9167e+06	2.9167e+06									19430.19430.2	rep3, rep4	LTB_1
Solyc00g124860.1.1_1	807.924	1613.83	1613.84	6.27	2	2.31	0.95	VDVSHANLQDGR	iTRAQ8plex[+304.20536] (N-term)	2	2	2.79125e+07	3.64299e+07	423345	391227	312245	11809.7	337031	358586	9070.64	704411	6092.6092.2	rep1, rep2	LTA2
Solyc00g124860.1.1_1	542.315	1623.92	1623.92	0.78	3	2.41	0.95	VASGMAIHSK	iTRAQ8plex[+304.20536] (N-term); iTRAQ8plex[+304.20536] (K10); Oxidation[+15.994915] (M5)	2	2	2.04734e+07	5.68612e+07	272189	12335.2	230028	215618	171814	196861	6597.26	11545.8	5045.5045.3	rep1, rep2	LTA7
Solyc00g124860.1.1_1	539.329	1614.96	1614.96	5.75	3	2.41	0.95	NQIFLSASK	iTRAQ8plex[+304.20536] (N-term); iTRAQ8plex[+304.20536] (K9)	2	1	1.38e+06	1.38e+06	40352.9	40356.9	29736.8	34051.3	28766.5	34791.6	41827.7	4122.98	7638.7638.3	rep1, rep2	LTA6
Solyc00g125990.1.1_1	548.337	1641.99	1641.99	2.25	3	3.07	1	YIADLGALAK	iTRAQ8plex[+304.20536] (N-term); iTRAQ8plex[+304.20536] (K10)	2	1	2.01828e+07	2.01828e+07	329705	335525	9849.93	255963	262590	284374	335682	38903.8	9489.9489.3	rep3, rep4	LTB4
Solyc00g125990.1.1_1	476.634	1426.88	1426.88	3.61	3	2.41	0.95	VSKFGGPK	iTRAQ8plex[+304.20536] (N-term); iTRAQ8plex[+304.20536] (K8)	2	4	2.86571e+07	1.46611e+08	449893	515766	578294	585608	529110	526987	768911	53399.9	21246.21246.3	rep1, rep2	LTA_5
Solyc00g130190.1.1_1	691.866	1381.72	1381.71	4.94	2	2.31	0.95	TGGLPAFHAAVDAR		2	2	4.5769e+07	9.21642e+07									22708.22708.2	rep3, rep4	LTB_7
Solyc00g130190.1.1_1	692.374	1382.73	1382.74	3.12	2	2.31	0.95	IMRRACCAR	iTRAQ8plex[+304.20536] (N-term)	2	1	520534	520534	14733.4	6352.26	14452.9	10453.2	11024.6	14371.9	1755.13	25945	5700.5700.2	rep1, rep2	LTA11
Solyc00g130190.1.1_1	595.355	1188.7	1188.69	6.03	2	2.31	0.95	QVGGGAALGR	iTRAQ8plex[+304.20536] (N-term)	2	1	6.24191e+07	6.24191e+07	1.80586e+06	1.62826e+06	1.68562e+06	1581081	1.1864e+06	1.26603e+06	42565.5	2.26796e+06	16889.16889.2	rep1, rep2	LTA_8
Solyc00g130190.1.1_1	540.805	1079.59	1079.6	7.56	2	2.31	0.95	VPGGQYR	iTRAQ8plex[+304.20536] (N-term)	2	1	5.63358e+07	5.63358e+07	1.41948e+06	1.40211e+06	1.26699e+06	1219329	1.08344e+06	993341	40298.7	2.16635e+06	11732.11732.2	rep1, rep2	LTA_4
Solyc00g130190.1.1_1	476.266	1425.77	1425.77	3.88	3	2.41	0.95	ELHVYLLR	iTRAQ8plex[+304.20536] (N-term); Phospho[+79.966331] (Y5)	2	1	4.44359e+07	4.44359e+07	1.55446e+06	340014	6331.62	388332	404084	490864	42554	5386.39	17388.17413.3	rep3, rep4	LTB_2
Solyc00g130190.1.1_1	449.607	1345.8	1345.8	2.94	3	2.41	0.95	ELHVYLLR	iTRAQ8plex[+304.20536] (N-term)	2	1	3.13856e+06	3.13856e+06	110101	91518.3	101646	85597.4	95757.8	84911.8	109269	16961	21385.21385.3	rep3, rep4	LTB_8
Solyc00g130190.1.1_1	460.257	1377.75	1377.76	10	3	2.41	0.95	ARGGHHGAGVR	iTRAQ8plex[+304.20536] (N-term)	2	1	4.82716e+07	4.82716e+07									7742.7742.3	rep1, rep2	LTA_7
Solyc00g130800.1.1_1	906.014	1810.01	1810.03	9.2	2	2.31	0.95	EAIEASVLQDK	iTRAQ8plex[+304.20536] (N-term); iTRAQ8plex[+304.20536] (K11)	2	1	1.12706e+07	1.12706e+07	279876	304732	238206	245527	230523	274907	325035	413317	6711.6711.2	rep1, rep2	LTA4
Solyc00g130800.1.1_1	567.344	1132.67	1132.68	2.1	2	2.31	0.95	IELADLR	iTRAQ8plex[+304.20536] (N-term)	2	1	3.73856e+07	3.73856e+07	652705	22691.9	561931	543698	607440	622739	641648	37378.4	19231.19231.2	rep1, rep2	LTA_3
Solyc00g130800.1.1_1	491.978	1472.91	1472.91	3.36	3	2.41	0.95	VTIYELK	iTRAQ8plex[+304.20536] (N-term); iTRAQ8plex[+304.20536] (K7)	2	1	2.95269e+07	2.95269e+07	576937	581792	593619	630793	626046	627766	20735.1	55806.8	16620.16620.3	rep3, rep4	LTB_5
Solyc00g130800.1.1_1	569.323	1704.95	1704.93	7.33	3	2.41	0.95	AVDSDGMFKK	iTRAQ8plex[+304.20536] (N-term); iTRAQ8plex[+304.20536] (K10)	2	1	1.94855e+07	1.94855e+07	11469.4	240766	208926	7534.83	250057	211002	279009	101559	9746.9746.3	rep1, rep2	LTA3
Solyc00g130800.1.1_1	676.047	2025.12	2025.13	7.97	3	2.41	0.95	AVDSDGMFKK	iTRAQ8plex[+304.20536] (N-term); iTRAQ8plex[+304.20536] (K9); iTRAQ8plex[+304.20536] (K10); Oxidation[+15.994915] (M7)	2	1	3.4514e+07	3.4514e+07	13254.6	564277	347318	639601	10818.2	433257	534879	1.10908e+06	20087.20087.3	rep3, rep4	LTB_9
Solyc00g131710.1.1_1	547.646	1639.92	1639.92	3.28	3	2.41	0.96	VSPMKGVMRFGK	iTRAQ8plex[+304.20536] (N-term)	2	7	8.06079e+07	3.19197e+08	905804	954467	911587	790554	912383	953219	1.12304e+06	16109.5	4960.4960.3	rep1, rep2	LTA8
Solyc00g131710.1.1_1	434.279	1299.81	1299.82	9.18	3	2.41	0.95	FGKRGK	iTRAQ8plex[+304.20536] (N-term); iTRAQ8plex[+304.20536] (K6)	2	2	2.26613e+07	3.75368e+07	233817	308928	333955	287260	370097	392645	454042	17471.7	8222.8222.3	rep1, rep2	LTA5
Solyc00g131710.1.1_1	701.926	1401.84	1401.84	0.99	2	2.31	0.95	GVMRFGK	iTRAQ8plex[+304.20536] (N-term); iTRAQ8plex[+304.20536] (K7)	2	2	9.85177e+07	1.29272e+08	1.46048e+06	2.09079e+06	2.29855e+06	1971442	2.20848e+06	2.37856e+06	2.9601e+06	3.55174e+06	9561.9561.2	rep1, rep2	LTA_4
Solyc00g131710.1.1_1	941.522	1881.03	1881.04	4.9	2	2.31	0.95	WEGIAMDFVVGLLK	iTRAQ8plex[+304.20536] (K14)	2	1	1.16728e+07	1.16728e+07	165427	166396	155143	161277	193585	184685	218584	304534	10104.10104.2	rep3, rep4	LTB4
Solyc00g131710.1.1_1	496.627	1486.86	1486.86	2.42	3	2.41	0.95	RGKVSPR	iTRAQ8plex[+304.20536] (N-term); iTRAQ8plex[+304.20536] (K3); Phospho[+79.966331] (S5)	2	1	3.96898e+06	3.96898e+06	4063.77	81842.4	86698.4	74823.5	79155.8	74825.3	98107.5	18429	6689.6689.3	rep1, rep2	LTA9
Solyc00g131710.1.1_1	496.255	1485.74	1485.75	5.1	3	2.41	0.95	GMQFTSK	iTRAQ8plex[+304.20536] (N-term); iTRAQ8plex[+304.20536] (K7); Phospho[+79.966331] (T5)	2	1	4.81743e+07	4.81743e+07	941782	941032	984442	999241	667365	733220	51642.9	1.47081e+06	9411.9411.3	rep1, rep2	LTA_5
Solyc00g131710.1.1_1	694.892	1387.77	1387.78	6.47	2	2.31	0.95	LYILEVVR	iTRAQ8plex[+304.20536] (N-term); Phospho[+79.966331] (Y2)	2	1	6.8574e+06	6.8574e+06	90463.2	75110.5	124926	146434	79285.9	88141	5579.27	284440	13119.13119.2	rep3, rep4	LTB_3
Solyc00g131710.1.1_1	418.915	1253.72	1253.73	7.96	3	2.41	0.95	GVMRFGKR	iTRAQ8plex[+304.20536] (K7)	2	1	1.25618e+06	1.25618e+06	53300.4	43105.7	52664.1	42883	46144	45249.7	3376.67	81212.2	4235.4235.3	rep3, rep4	LTB_10
Solyc00g131710.1.1_1	549.319	1644.94	1644.94	2.86	3	2.41	0.95	QKEYADRK	iTRAQ8plex[+304.20536] (N-term); iTRAQ8plex[+304.20536] (K2)	2	1	2.22818e+08	2.22818e+08	4.09e+06	5.16057e+06	5.77438e+06	4644625	5.63603e+06	5.57859e+06	7.28982e+06	6.89359e+06	15462.15462.3	rep3, rep4	LTB_9
Solyc00g131710.1.1_1	659.697	1976.07	1976.05	9.73	3	2.41	0.95	VRDLEFMEGEK	iTRAQ8plex[+304.20536] (N-term); iTRAQ8plex[+304.20536] (K11); Oxidation[+15.994915] (M7)	2	1	6.82383e+06	6.82383e+06	97090.2	79012.5	91445.2	68885.2	64348	64315.1	95265	97470.2	39199.39199.3	rep1, rep2	LTA_3
Solyc00g131710.1.1_1	496.275	1485.8	1485.81	3.63	3	2.41	0.95	EADMREK	iTRAQ8plex[+304.20536] (N-term); iTRAQ8plex[+304.20536] (K7)	2	1	7.5476e+06	7.5476e+06	100169	94786.3	42714.3	90917.9	32470.4	43307.7	17257.5	131887	28001.28001.3	rep1, rep2	LTA_1
Solyc00g131710.1.1_1	623.354	1867.05	1867.03	10	3	2.41	0.95	GMQFTSKFWK	iTRAQ8plex[+304.20536] (N-term); iTRAQ8plex[+304.20536] (K7)	2	1	3.97796e+06	3.97796e+06									10155.10155.3	rep3, rep4	LTB_11
Solyc00g131710.1.1_1	1063.59	2125.17	2125.18	2.44	2	2.31	0.95	VRDLEFMEGEKVLLK	iTRAQ8plex[+304.20536] (N-term); Oxidation[+15.994915] (M7)	2	1	563218	563218	20099.1	27891.2	23333.5	19127.8	18409.7	32311	31786.2	37524.6	39754.39754.2	rep1, rep2	LTA_3
Solyc00g134830.1.1_1	782.469	1562.92	1562.93	6.57	2	2.31	0.96	ALVFSDPLAKAK	iTRAQ8plex[+304.20536] (N-term)	2	3	2.35282e+07	1.35721e+08	787605	789745	681793	643356	767888	824413	11041.9	893909	20673.20673.2	rep3, rep4	LTB_5
Solyc00g134830.1.1_1	913.546	1825.08	1825.08	1.79	2	2.31	0.95	SVDADIPFLLK	iTRAQ8plex[+304.20536] (N-term); iTRAQ8plex[+304.20536] (K11)	2	1	1.2365e+07	1.2365e+07	319879	387882	301893	365696	323842	324982	482575	644893	26264.26264.2	rep1, rep2	LTA_4
Solyc00g134830.1.1_1	516.293	1545.86	1545.86	1.04	3	2.41	0.95	LEAITHPLIR	iTRAQ8plex[+304.20536] (N-term); Phospho[+79.966331] (T5)	2	1	4.058e+07	4.058e+07	756020	730037	782383	794018	645608	630326	25786.7	35316.6	17485.17485.3	rep3, rep4	LTB_7
Solyc00g134830.1.1_1	434.251	1299.73	1299.72	5.31	3	2.41	0.95	ESGQSGK	iTRAQ8plex[+304.20536] (N-term); iTRAQ8plex[+304.20536] (K7)	2	4	1.0518e+08	2.11968e+08	2.39505e+06	2.83746e+06	2.29185e+06	16060.2	2.12915e+06	2.30061e+06	3.17922e+06	314788	12384.12960.3	rep3, rep4	LTB_5
Solyc00g134830.1.1_1	666.868	1331.72	1331.71	7.01	2	2.31	0.95	MLEIGLTGGIGSGK		2	1	8.11852e+06	8.11852e+06									34869.34869.2	rep1, rep2	LTA_2
Solyc00g134830.1.1_1	592.819	1183.63	1183.63	6.39	2	2.31	0.95	VADMFAAR	iTRAQ8plex[+304.20536] (N-term)	2	1	4.05451e+07	4.05451e+07	1.31092e+06	1.33555e+06	1.18852e+06	1261088	1.01796e+06	1.11739e+06	1.46635e+06	38345.3	20301.20301.2	rep3, rep4	LTB_4
Solyc00g134830.1.1_1	674.373	2020.1	2020.09	3.09	3	2.41	0.98	AGQLLTDNEWLTSIR	iTRAQ8plex[+304.20536] (N-term)	2	1	1.79302e+07	1.79302e+07	265403	263744	168060	163072	158762	167414	219207	9262.5	35511.35511.3	rep3, rep4	LTB_3
Solyc00g134830.1.1_1	927.506	1853	1853	3.3	2	2.31	0.95	DAMRALVFSDPLAK	iTRAQ8plex[+304.20536] (N-term); Oxidation[+15.994915] (M3)	2	1	1.48466e+07	1.48466e+07	269459	274451	9818.49	196926	169872	195432	10536.1	403641	5541.5541.2	rep1, rep2	LTA2
Solyc00g134830.1.1_1	718.369	1434.72	1434.71	8.17	2	2.31	0.95	VMARNGFTR	iTRAQ8plex[+304.20536] (N-term); Phospho[+79.966331] (T8)	2	1	4.88583e+06	4.88583e+06	132036	124829	92600.2	94334.1	74077.4	80163.8	114651	8886.36	42413.42413.2	rep1, rep2	LTA_2
Solyc00g134830.1.1_1	660.34	1318.67	1318.67	0.95	2	2.31	0.95	EETQISRVMAR		2	1	2.43298e+06	2.43298e+06									36888.36888.2	rep3, rep4	LTB_5
Solyc00g135040.1.1_1	574.953	1721.84	1721.83	5.26	3	2.41	0.95	DAGSAEHPAYTSGR	iTRAQ8plex[+304.20536] (N-term)	2	1	3.17699e+07	3.17699e+07	748441	668260	1.1974e+06	972860	670575	710541	36876	1.32755e+06	14742.14742.3	rep3, rep4	LTB_8
Solyc00g135040.1.1_1	865.917	1729.82	1729.83	4.15	2	2.31	0.95	SAMMWALMDGSAR	iTRAQ8plex[+304.20536] (N-term)	2	3	8.61277e+06	2.09977e+07	3809.9	179066	4017.63	135767	130748	138213	204208	310525	14051.14081.2	rep1, rep2	LTA_3
Solyc00g135040.1.1_1	496.301	990.587	990.588	0.53	2	2.31	0.95	VEARGR	iTRAQ8plex[+304.20536] (N-term)	2	1	1.61837e+08	1.61837e+08	3.34396e+06	3.3789e+06	3.343e+06	3374527	3.55147e+06	3.71374e+06	4.77155e+06	41587.4	17830.18002.2	rep1, rep2	LTA_4
Solyc00g135040.1.1_1	560.353	1118.69	1118.68	8.04	2	2.31	0.95	VEARGRK	iTRAQ8plex[+304.20536] (N-term)	2	1	8.16247e+07	8.16247e+07	1.7712e+06	1.74609e+06	1.54905e+06	1680388	1.33307e+06	1.50855e+06	2.17695e+06	32506.5	18403.18403.2	rep1, rep2	LTA_4
Solyc00g135060.1.1_1	723.935	1445.85	1445.85	0.6	2	2.31	0.95	VLGWDVAGVVK	iTRAQ8plex[+304.20536] (N-term)	2	1	4.90236e+07	4.90236e+07	876614	907832	858653	866226	745107	761676	1.00589e+06	51491.2	23115.23115.2	rep1, rep2	LTA_3
Solyc00g135060.1.1_1	606.68	1817.02	1817.02	0.73	3	2.41	0.99	VAELIDAGTLK	iTRAQ8plex[+304.20536] (N-term); iTRAQ8plex[+304.20536] (K11); Phospho[+79.966331] (T9)	2	3	1.3561e+07	1.05259e+08	254115	9668.26	283737	230957	248607	251126	339475	30975.3	22847.22847.3	rep3, rep4	LTB_9
Solyc00g135060.1.1_1	606.691	1817.05	1817.05	3.51	3	2.41	0.95	LALIDDPKSLDVSK	iTRAQ8plex[+304.20536] (N-term)	2	1	1.7157e+08	1.7157e+08	1.67082e+06	1.96101e+06	1.91472e+06	1907638	2.02119e+06	2.01372e+06	2.80718e+06	88476.3	26221.26221.3	rep1, rep2	LTA_4
Solyc00g135060.1.1_1	496.29	1485.85	1485.85	0.44	3	2.41	0.95	AHELLESGKAK	iTRAQ8plex[+304.20536] (N-term)	2	2	2.47229e+07	4.56421e+07	431873	5938.96	455005	391784	444368	430718	37865.2	668708	15685.15685.3	rep1, rep2	LTA_6
Solyc00g135060.1.1_1	584.358	1750.05	1750.06	4.36	3	2.41	0.95	VLGWDVAGVVK	iTRAQ8plex[+304.20536] (N-term); iTRAQ8plex[+304.20536] (K11)	2	1	1.03764e+07	1.03764e+07	304279	345992	338170	284967	284207	295578	22696.2	465323	10141.10141.3	rep3, rep4	LTB_9
Solyc00g139760.1.1_1	649.035	1944.08	1944.09	6.63	3	2.41	0.98	LGGDVTTPGTIALQAAR	iTRAQ8plex[+304.20536] (N-term)	2	2	3.55726e+07	5.91581e+07	720064	783965	592569	557416	534299	586512	21270.3	974779	17514.17514.3	rep3, rep4	LTB_8
Solyc00g139760.1.1_1	548.851	1095.69	1095.69	0.03	2	2.31	0.95	GAGGVK	iTRAQ8plex[+304.20536] (N-term); iTRAQ8plex[+304.20536] (K6)	2	1	9.0038e+07	9.0038e+07	3.57815e+06	4.32299e+06	2.45128e+06	2300398	1.57137e+06	1.71078e+06	70283.1	3.38715e+06	6351.6351.2	rep1, rep2	LTA_5
Solyc00g139760.1.1_1	696.367	1390.72	1390.71	6.12	2	2.31	0.95	AAGQDGQGDIR	iTRAQ8plex[+304.20536] (N-term)	2	1	1.08755e+06	1.08755e+06	53463.8	43419.3	47402.5	34512.3	36853.5	46959.8	59482.7	88093.5	22564.22564.2	rep3, rep4	LTB_12
Solyc00g140060.2.1_1	546.612	1636.81	1636.82	1.53	3	4.03	0.95	FIEAHPEYDGR	iTRAQ8plex[+304.20536] (N-term)	2	6	5.13027e+07	1.47285e+08	735133	611071	732385	733984	652574	661482	38895.1	29281.8	16540.16633.3	rep1, rep2	LTA_6
Solyc00g140060.2.1_1	616.343	1846.01	1846.01	2.68	3	3.38	1	ESTFLAAQMPK	iTRAQ8plex[+304.20536] (N-term); iTRAQ8plex[+304.20536] (K11); Oxidation[+15.994915] (M9)	2	2	5.88777e+07	1.28222e+08	1.07883e+06	1.11069e+06	932968	925130	869303	848705	31281.2	90753.6	18052.18052.3	rep3, rep4	LTB_4
Solyc00g140060.2.1_1	501.287	1500.84	1500.84	0.61	3	2.41	0.96	QLDQFDK	iTRAQ8plex[+304.20536] (N-term); iTRAQ8plex[+304.20536] (K7)	2	1	9.18598e+07	9.18598e+07	1.79216e+06	1.82459e+06	1.71357e+06	1738493	1.4888e+06	1.75176e+06	2.47945e+06	528580	15767.15767.3	rep1, rep2	LTA_4
Solyc00g140060.2.1_1	480.63	1438.87	1438.86	4.12	3	2.41	0.95	VTSDGKPK	iTRAQ8plex[+304.20536] (N-term); iTRAQ8plex[+304.20536] (K8)	2	3	3.01952e+07	6.92744e+07	367611	4543.61	473152	455948	445196	399537	537129	29480.8	29672.29728.3	rep3, rep4	LTB_4
Solyc00g140060.2.1_1	667.319	1332.62	1332.61	9.37	2	2.31	0.95	FIEAHPEYDGR		2	1	1.43954e+07	1.43954e+07									9619.9619.2	rep1, rep2	LTA_8
Solyc00g144470.1.1_1	882.972	1763.93	1763.93	2.8	2	2.31	0.95	ILQYFENCRFK	iTRAQ8plex[+304.20536] (N-term)	2	3	1.73465e+07	3.19729e+07	407364	361740	330069	310324	266177	274664	382606	495700	31015.31015.2	rep1, rep2	LTA_3
Solyc00g144470.1.1_1	799.469	2395.38	2395.39	2.72	3	2.41	0.95	IQVHHRSEGILNGSIK	iTRAQ8plex[+304.20536] (N-term); iTRAQ8plex[+304.20536] (K16)	2	1	7.57656e+06	7.57656e+06	137139	155513	159099	143445	143006	152896	189707	244795	6512.6512.3	rep1, rep2	LTA7
Solyc00g144470.1.1_1	547.354	1092.69	1092.7	3.61	2	2.31	0.95	QLIFLR	iTRAQ8plex[+304.20536] (N-term)	2	1	1.16372e+07	1.16372e+07	263092	279768	8698.24	232778	191418	3190.19	250889	34221.3	7999.7999.2	rep1, rep2	LTA5
Solyc00g144470.1.1_1	689.364	2065.07	2065.08	4.98	3	2.41	0.95	ISMESMNAVFQGK	iTRAQ8plex[+304.20536] (N-term); iTRAQ8plex[+304.20536] (K13); Oxidation[+15.994915] (M3)	2	1	2.04048e+07	2.04048e+07	185180	174088	162875	5146.32	148142	4515.54	191440	14277.9	9404.9404.3	rep1, rep2	LTA2
Solyc00g147770.1.1_1	711.887	1421.76	1421.76	2.43	2	2.31	0.95	VKPYASVFK	iTRAQ8plex[+304.20536] (N-term); Phospho[+79.966331] (Y4)	2	1	5.25906e+07	5.25906e+07	1.88547e+06	1.96615e+06	666578	697697	486233	500640	885236	93452.6	25128.25128.2	rep1, rep2	LTA_3
Solyc00g147770.1.1_1	501.607	1501.8	1501.8	0.89	3	2.41	0.96	RYDARDLIDPIR		2	1	5.31897e+07	5.31897e+07									4797.4797.3	rep1, rep2	LTA_7
Solyc00g147770.1.1_1	591.018	1770.03	1770.05	7.43	3	2.41	0.95	GLSSRSTVLDK	iTRAQ8plex[+304.20536] (N-term); iTRAQ8plex[+304.20536] (K11)	2	1	2.62515e+07	2.62515e+07	558856	666007	590492	553816	618785	647222	20309.6	53468.1	19861.19861.3	rep3, rep4	LTB_6
Solyc00g147770.1.1_1	418.742	835.469	835.466	3.18	2	2.31	0.95	KFTRER		2	1	3.43503e+07	3.43503e+07									6993.6993.2	rep1, rep2	LTA_2
Solyc00g147770.1.1_1	818.944	1635.87	1635.86	7.59	2	2.31	0.95	LVRDTTIQDAIIAK	Phospho[+79.966331] (T6)	2	1	2.39956e+07	2.39956e+07									16489.16489.2	rep1, rep2	LTA_3
Solyc00g147770.1.1_1	605.995	1814.96	1814.97	7.28	3	2.41	0.95	NWSVFEHIHSKK	iTRAQ8plex[+304.20536] (N-term)	2	1	1.75223e+06	1.75223e+06	3249.66	32064.6	23659.7	25335.3	26127.3	27583.6	36505.1	3324.43	8435.8435.3	rep3, rep4	LTB7
Solyc00g147770.1.1_1	533.307	1596.9	1596.91	5.95	3	2.41	0.95	GVEKHYEK	iTRAQ8plex[+304.20536] (K4); iTRAQ8plex[+304.20536] (K8)	2	1	3.70878e+07	3.70878e+07	547307	400219	9544.26	312101	331400	321570	92076.8	8090.56	9199.9199.3	rep1, rep2	LTA_2
Solyc00g164680.1.1_1	484.945	1451.81	1451.82	4.33	3	2.98	1	TAQNPEGK	iTRAQ8plex[+304.20536] (N-term); iTRAQ8plex[+304.20536] (K8)	2	5	1.64228e+07	3.04297e+07	229709	236700	318535	294064	325715	329457	1866.69	435482	5909.5949.3	rep3, rep4	LTB_5
Solyc00g164680.1.1_1	515.296	1542.86	1542.87	2.85	3	2.67	1	WSLESWK	iTRAQ8plex[+304.20536] (N-term); iTRAQ8plex[+304.20536] (K7)	2	3	2.32529e+07	1.00209e+08	331843	368090	413892	411082	476361	473491	537864	9411.07	27404.27404.3	rep1, rep2	LTA_5
Solyc00g164680.1.1_1	568.955	1703.84	1703.85	4.11	3	2.41	0.95	EKWQVEMGYSK	Oxidation[+15.994915] (M7); iTRAQ8plex[+304.20536] (K11)	2	4	3.8503e+08	5.21147e+08	1.16846e+07	6.60093e+06	5.68391e+06	22496.1	6.87052e+06	6.37363e+06	183235	8.0775e+06	8645.8669.3	rep3, rep4	LTB_4
Solyc00g164680.1.1_1	704.36	1406.7	1406.7	5.99	2	2.31	0.95	DLGYYWMR	iTRAQ8plex[+304.20536] (N-term)	2	1	2.37122e+06	2.37122e+06	69650.4	2520.82	2570.27	49048	46497.8	2392.09	2646.91	2637	3540.3540.2	rep3, rep4	LTB4
Solyc00g165190.1.1_1	468.211	1401.61	1401.62	6.35	3	2.41	0.98	DMDYIFSK	iTRAQ8plex[+304.20536] (N-term); Phospho[+79.966331] (S7)	2	2	1.86616e+07	2.94294e+07	289084	5563.8	287375	316606	293735	279173	390283	32428.6	19551.19551.3	rep1, rep2	LTA_7
Solyc00g172410.1.1_1	585.337	1752.99	1752.98	2.57	3	2.41	0.95	NLSKNETDPK	iTRAQ8plex[+304.20536] (K4); iTRAQ8plex[+304.20536] (K10)	2	3	1.87989e+08	4.83429e+08	2.15425e+06	2.28185e+06	2.74245e+06	2486613	2.45649e+06	2.54671e+06	3.00727e+06	311461	26048.26048.3	rep3, rep4	LTB_4
Solyc00g172410.1.1_1	707.933	1413.85	1413.85	1.33	2	2.31	0.95	IIFFASTAIK	iTRAQ8plex[+304.20536] (N-term)	2	1	9.99523e+07	9.99523e+07	1.67613e+06	1.9264e+06	2.1834e+06	2107528	3.06821e+06	3.04246e+06	3.61838e+06	3.90728e+06	23642.23642.2	rep3, rep4	LTB_4
Solyc00g172410.1.1_1	588.355	1762.04	1762.05	3.85	3	2.41	0.95	GNLMHGIIRK	iTRAQ8plex[+304.20536] (N-term); iTRAQ8plex[+304.20536] (K10); Oxidation[+15.994915] (M4)	2	2	1.55685e+07	7.04425e+07	242528	212444	194916	195536	188537	171294	17351.4	8620.15	18302.18302.3	rep3, rep4	LTB_2
Solyc00g172410.1.1_1	668.893	1335.77	1335.77	2.67	2	2.31	0.95	EEKGKNLSK	iTRAQ8plex[+304.20536] (K9)	2	1	2.14891e+07	2.14891e+07	619133	19457.8	561806	498722	509670	509353	701817	40846.5	25138.25138.2	rep3, rep4	LTB_7
Solyc00g172410.1.1_1	643.332	1284.65	1284.65	3.77	2	2.31	0.95	LNHYNLK	Phospho[+79.966331] (Y4); iTRAQ8plex[+304.20536] (K7)	2	1	2.05968e+07	2.05968e+07	348589	260371	397641	362394	351522	332895	456073	46638.2	32661.32661.2	rep1, rep2	LTA_3
Solyc00g172410.1.1_1	739.386	1476.76	1476.74	7.97	2	2.31	0.95	VHSLCGK	iTRAQ8plex[+304.20536] (N-term); iTRAQ8plex[+304.20536] (K7); Phospho[+79.966331] (S3); Methylthio[+45.987721] (C5)	2	1	3.31035e+06	3.31035e+06	67798.6	48503.4	43653.9	40662.5	40385.3	38545.5	51619.2	71619.2	26071.26071.2	rep3, rep4	LTB_2
Solyc00g172410.1.1_1	491.292	980.569	980.577	8.11	2	2.31	0.95	IHLKVTDR		2	1	3.97798e+06	3.97798e+06									21712.21712.2	rep3, rep4	LTB_10
Solyc00g174340.1.1_1	688.359	2062.05	2062.06	2.13	3	6.04	0.95	AQVGVGPMSWDANLASR	iTRAQ8plex[+304.20536] (N-term)	2	13	1.58678e+08	4.90449e+08	521040	20366.3	713499	731534	343180	427493	898886	91468.7	6106.6106.3	rep1, rep2	LTA2
Solyc00g174340.1.1_1	693.691	2078.05	2078.05	1.43	3	5.7	1	AQVGVGPMSWDANLASR	iTRAQ8plex[+304.20536] (N-term); Oxidation[+15.994915] (M8)	2	48	3.63835e+07	5.78413e+09	100177	109557	2027.25	240538	72704.5	83776.4	307875	4228.37	31129.31313.3	rep3, rep4	LTB_2
Solyc00g174340.1.1_1	887.93	1773.85	1773.85	0.32	2	3.71	1	AQVGVGPMSWDANLASR	Oxidation[+15.994915] (M8)	2	3	9.19079e+06	6.07481e+07									6514.6514.2	rep3, rep4	LTB2
Solyc00g174340.1.1_1	775.402	2323.18	2323.19	1.11	3	4.65	0.95	AGDCNLIHSGAGENLAK	iTRAQ8plex[+304.20536] (N-term); iTRAQ8plex[+304.20536] (K17); Methylthio[+45.987721] (C4)	2	8	5.78605e+07	2.44706e+08	600741	16568.9	1.50745e+06	1372343	385071	490466	29389.8	1.81547e+06	20945.20945.3	rep3, rep4	LTB_7
Solyc00g174340.1.1_1	614.321	1226.63	1226.63	2.68	2	2.31	0.99	AQNYANSR	iTRAQ8plex[+304.20536] (N-term)	2	14	5.97077e+07	4.17975e+08	781481	849479	1.61157e+06	1822442	3585.59	629777	2.351e+06	2.99162e+06	5610.5622.2	rep3, rep4	LTB_6
Solyc00g174340.1.1_1	535.779	1069.54	1069.55	2.33	2	2.31	0.99	GGGDFTGR	iTRAQ8plex[+304.20536] (N-term)	2	13	3.88223e+08	6.32399e+08	4.43877e+06	1512.3	1423	15170780	1459.1	191683	16971.9	2684.67	7920.8358.2	rep1, rep2	LTA_3
Solyc00g174340.1.1_1	464.926	1391.76	1391.76	4	3	3.28	1	HYTQVVWR	iTRAQ8plex[+304.20536] (N-term)	2	6	7.5227e+06	8.90484e+07	136359	2612.5	6828.06	173901	165125	179490	6199.72	11496.6	15202.15217.3	rep3, rep4	LTB_12
Solyc00g174340.1.1_1	786.724	2357.15	2357.17	6.49	3	2.49	0.95	AGDCNLIHSGAGENLAK	iTRAQ8plex[+304.20536] (N-term); iTRAQ8plex[+304.20536] (K17); Phospho[+79.966331] (S9)	2	2	7.8783e+07	1.22245e+08	801289	885186	1.73468e+06	1465583	881618	1.06043e+06	1.88849e+06	2.32667e+06	20062.20062.3	rep1, rep2	LTA_7
Solyc00g178340.1.1_1	663.858	1325.7	1325.71	7.25	2	2.31	0.99	AYRREDGR	iTRAQ8plex[+304.20536] (N-term)	2	11	4.34927e+06	1.47548e+08	107542	114484	134698	5759.12	4747.43	118767	6765.21	178988	13114.13114.2	rep3, rep4	LTB_12
Solyc00g178340.1.1_1	652.893	1303.77	1303.77	0.47	2	2.31	0.95	RWIPPFGK	iTRAQ8plex[+304.20536] (K8)	2	1	3.3291e+07	3.3291e+07	433660	422070	402871	394338	371976	8867.06	510081	40859.3	26757.26757.2	rep3, rep4	LTB_3
Solyc00g180440.1.1_1	663.912	1325.81	1325.81	3.35	2	2.31	0.95	TITQQK	iTRAQ8plex[+304.20536] (N-term); iTRAQ8plex[+304.20536] (K6)	2	1	1.18156e+08	1.18156e+08	2.3985e+06	2.77876e+06	2.50896e+06	2558270	3.10502e+06	3.25222e+06	3.65051e+06	4.45074e+06	7192.7192.2	rep3, rep4	LTB_5
Solyc00g180440.1.1_1	481.795	961.578	961.582	4.21	2	2.31	0.95	VKRGYIAR		2	1	9.70552e+06	9.70552e+06									5210.5210.2	rep3, rep4	LTB4
Solyc00g180440.1.1_1	673.402	2017.18	2017.19	3.26	3	2.41	0.95	LTKTITQQKIR	iTRAQ8plex[+304.20536] (N-term); iTRAQ8plex[+304.20536] (K9); Phospho[+79.966331] (T4)	2	1	1.3089e+07	1.3089e+07	289205	235579	5860.1	211720	209981	198849	4651.39	7729.12	22657.22657.3	rep3, rep4	LTB_2
Solyc00g183550.1.1_1	551.332	1100.65	1100.66	10	2	2.31	0.95	YPVVELLLR		2	1	6.46078e+07	6.46078e+07									6417.6417.2	rep1, rep2	LTA3
Solyc00g183550.1.1_1	497.279	992.543	992.542	0.98	2	2.31	0.95	AGFRHLHR		2	1	2.59682e+08	2.59682e+08									16902.16902.2	rep1, rep2	LTA_9
Solyc00g183550.1.1_1	499.295	996.574	996.572	2.45	2	2.31	0.95	QGVITPVQR		2	1	1.45207e+07	1.45207e+07									5509.5509.2	rep1, rep2	LTA_9
Solyc00g187050.2.1_1	665.137	2656.52	2656.53	3.16	4	6.55	0.95	ELVNAPANIVTPAVLAEEAK	iTRAQ8plex[+304.20536] (N-term); iTRAQ8plex[+304.20536] (K20)	2	40	4.32574e+07	4.495e+09	514073	547625	169209	155078	109044	114846	212148	11582.3	10751.10751.4	rep1, rep2	LTA2
Solyc00g187050.2.1_1	775.748	2324.22	2324.23	2.34	3	6.09	0.95	INSASAIATGVVLGSFEDNR	iTRAQ8plex[+304.20536] (N-term)	2	37	3.42136e+07	1.0081e+09	128548	2118.78	36534.7	47023.1	32079.1	38983.7	60168.8	10370.1	14213.14593.3	rep3, rep4	LTB2
Solyc00g187050.2.1_1	932.137	2793.39	2793.39	0.7	3	6.07	0.95	DTAVVQWQGDLLAIGATENDMAR	iTRAQ8plex[+304.20536] (N-term); Oxidation[+15.994915] (M21)	2	6	2.97875e+07	1.26001e+08	192696	182914	91071.4	96584.9	75111.7	89326.9	113531	5973.91	11702.11702.3	rep1, rep2	LTA2
Solyc00g187050.2.1_1	768.757	2303.25	2303.25	2.15	3	5.88	0.95	STLESLDILGLGTGPEIER	iTRAQ8plex[+304.20536] (N-term)	2	26	3.07556e+07	7.72058e+08	245054	226744	118829	128679	101527	110637	157484	9546.54	13231.13231.3	rep1, rep2	LTA2
Solyc00g187050.2.1_1	876.805	2627.39	2627.4	2.45	3	5.48	1	INSASAIATGVVLGSFEDNRFR	iTRAQ8plex[+304.20536] (N-term)	2	4	2.61368e+07	4.65958e+07	445393	547957	69954.8	76662	45096.1	46791.8	120578	161487	9943.9943.3	rep1, rep2	LTA5
Solyc00g187050.2.1_1	752.429	2254.26	2254.26	0.42	3	5.23	1	NIAVALASTDGLSAESK	iTRAQ8plex[+304.20536] (N-term); iTRAQ8plex[+304.20536] (K17)	2	32	4.76788e+07	3.13782e+09	708252	730354	14912.5	310081	312666	321738	420994	9857.8	6030.6030.3	rep1, rep2	LTA2
Solyc00g187050.2.1_1	773.21	3088.81	3088.83	4.62	4	4.96	1	ELVNAPANIVTPAVLAEEAKK	iTRAQ8plex[+304.20536] (N-term); iTRAQ8plex[+304.20536] (K20); iTRAQ8plex[+304.20536] (K21)	2	2	1.32511e+07	4.36985e+07	155761	209749	76242.6	40440.4	37667.5	45403.7	80779.6	67176.3	8134.8134.4	rep3, rep4	LTB7
Solyc00g187050.2.1_1	701.708	2102.1	2102.11	2.57	3	5.16	0.95	GLTFDSGGYNLKVGAGSR	iTRAQ8plex[+304.20536] (N-term)	2	2	3.5416e+07	6.26998e+07	942234	902151	556072	532209	524568	551674	12950.5	107819	22110.22110.3	rep3, rep4	LTB_7
Solyc00g187050.2.1_1	609.669	1825.98	1825.99	2.7	3	4.97	1	EVVEAAEASGEK	iTRAQ8plex[+304.20536] (N-term); iTRAQ8plex[+304.20536] (K12)	2	58	2.7157e+07	4.741e+09	437745	540860	219844	224154	178666	174889	289234	334319	4463.4463.3	rep3, rep4	LTB5
Solyc00g187050.2.1_1	624.014	1869.02	1869.02	2.74	3	4.42	1	NDMGGAAAVLGAAK	iTRAQ8plex[+304.20536] (N-term); iTRAQ8plex[+304.20536] (K14); Oxidation[+15.994915] (M3)	2	21	2.55214e+08	4.34477e+09	3.85897e+06	4659485	1.84525e+06	2013905	1.49589e+06	1.43349e+06	2.64509e+06	31606.1	5580.5580.3	rep1, rep2	LTA3
Solyc00g187050.2.1_1	659.815	1317.61	1317.62	1.26	2	2.88	1	TIEVNNTDAEGR		2	3	4.90188e+06	3.30238e+07									2345.2345.2	rep1, rep2	LTA2
Solyc00g187050.2.1_1	927.513	1853.01	1853.03	10	2	2.75	1	NDMGGAAAVLGAAK	iTRAQ8plex[+304.20536] (N-term); iTRAQ8plex[+304.20536] (K14)	2	5	1.8056e+07	4.26522e+08									21123.21123.2	rep1, rep2	LTA_4
Solyc00g187050.2.1_1	826.116	2475.33	2475.33	2.89	3	3.85	0.95	LTLADALIYACNQGVEK	iTRAQ8plex[+304.20536] (N-term); iTRAQ8plex[+304.20536] (K17); Methylthio[+45.987721] (C11)	2	2	6.81157e+06	7.79639e+06	110603	130646	88211.2	75306.4	42608.7	44407.4	103984	6818.74	45743.45743.3	rep3, rep4	LTB_3
Solyc00g187050.2.1_1	941.828	2822.46	2822.47	1.45	3	3.8	0.95	IASTYSDVISVNILDAEQCK	iTRAQ8plex[+304.20536] (N-term); iTRAQ8plex[+304.20536] (K20); Methylthio[+45.987721] (C19)	2	1	6.93826e+06	6.93826e+06	106092	126444	78460.9	91451	55053.9	69040.3	123994	7281.01	39998.39998.3	rep3, rep4	LTB_3
Solyc00g187050.2.1_1	811.453	2431.34	2431.35	4.69	3	3.62	0.95	KSTLESLDILGLGTGPEIER	iTRAQ8plex[+304.20536] (K1)	2	4	1.79438e+07	5.19121e+07	13229.2	283293	282778	283151	8861.79	226186	362234	23625.4	32468.32468.3	rep3, rep4	LTB_5
Solyc00g187050.2.1_1	579.973	1736.9	1736.9	2.41	3	3.47	1	YAEHVCAGVILGR	iTRAQ8plex[+304.20536] (N-term); Methylthio[+45.987721] (C6)	2	1	2.16694e+07	2.16694e+07	361405	4199	3238.89	263518	222123	242918	2713.4	40997.2	27791.28009.3	rep3, rep4	LTB_8
Solyc00g187050.2.1_1	541.613	1621.82	1621.82	3.57	3	3.44	0.95	TIEVNNTDAEGR	iTRAQ8plex[+304.20536] (N-term)	2	42	2.52011e+06	1.14993e+09	65000.1	66180.5	44991.4	38210.5	26330.3	27375.5	2339.38	56881.3	10230.10320.3	rep1, rep2	LTA_11
Solyc00g187050.2.1_1	522.612	1564.81	1564.82	3.36	3	2.69	1	NDMGGAAAVLGAAK	Oxidation[+15.994915] (M3); iTRAQ8plex[+304.20536] (K14)	2	7	8.09798e+06	1.33157e+08	167679	203163	71469.1	70599.4	53454.4	48710.1	6186.41	5456.74	4816.4816.3	rep3, rep4	LTB2
Solyc00g187050.2.1_1	508.268	1521.78	1521.78	1.5	3	2.43	1	EVVEAAEASGEK	iTRAQ8plex[+304.20536] (K12)	2	1	6.30454e+06	6.30454e+06	216926	220475	74633.6	77941.9	79567.6	4762.28	16956.8	114891	11531.11531.3	rep3, rep4	LTB_3
Solyc00g187050.2.1_1	434.931	1301.77	1301.77	1.24	3	2.41	0.95	ALGEIRPSR	iTRAQ8plex[+304.20536] (N-term)	2	18	1.67117e+09	2.36889e+09	6.12458e+07	6.78239e+07	580283	13562830	6.61356e+06	133673	333543	1.05297e+06	11375.11529.3	rep1, rep2	LTA_8
Solyc00g187050.2.1_1	719.344	2155.01	2155.02	6.88	3	2.41	0.95	MPMEESYWESMK	iTRAQ8plex[+304.20536] (N-term); iTRAQ8plex[+304.20536] (K12)	2	1	3.97198e+07	3.97198e+07	949396	1.04215e+06	550090	538653	412388	450311	704274	30070.6	28828.28921.3	rep1, rep2	LTA_4
Solyc00g187050.2.1_1	724.677	2171.01	2171.02	6.41	3	2.41	0.95	MPMEESYWESMK	iTRAQ8plex[+304.20536] (N-term); iTRAQ8plex[+304.20536] (K12); Oxidation[+15.994915] (M3)	2	1	7.63806e+07	7.63806e+07	2.07023e+06	1.91768e+06	925849	6855.08	766472	897913	1.25326e+06	51529	26219.26219.3	rep3, rep4	LTB_4
Solyc00g187050.2.1_1	582.833	1163.65	1163.66	4.89	2	2.31	0.95	SGQSVNLR	iTRAQ8plex[+304.20536] (N-term)	2	13	3.33301e+07	5.08228e+08	1.65443e+06	1.67055e+06	588131	4851.35	377609	424042	20607.5	892702	7147.7207.2	rep1, rep2	LTA_4
Solyc00g187050.2.1_1	926.814	2777.42	2777.4	8.56	3	2.41	0.95	DTAVVQWQGDLLAIGATENDMAR	iTRAQ8plex[+304.20536] (N-term)	2	2	958544	4.01465e+06	19584.8	17666.7	16804.1	17728.1	15309.6	16091.3	27117.2	34610.6	42834.42834.3	rep3, rep4	LTB_3
Solyc00g187050.2.1_1	425.754	849.493	849.497	5.81	2	2.31	0.95	VGAGSR	iTRAQ8plex[+304.20536] (N-term)	2	1	7.05034e+06	7.05034e+06	275884	272042	5340.83	103377	77774.4	70492.2	4904.48	158852	4696.4696.2	rep1, rep2	LTA_11
Solyc00g187050.2.1_1	772.919	1543.82	1543.81	8.27	2	2.31	0.95	VGAGSRIELMK	Phospho[+79.966331] (S5); iTRAQ8plex[+304.20536] (K11)	2	1	5.74026e+06	5.74026e+06	101353	106975	103105	96302.9	85658.2	93405	127560	17980.3	43680.43680.2	rep1, rep2	LTA_2
Solyc00g187050.2.1_1	454.601	1360.78	1360.79	9.85	3	2.41	0.95	FRSESK	iTRAQ8plex[+304.20536] (N-term); iTRAQ8plex[+304.20536] (K6)	2	1	9.94279e+07	9.94279e+07	2.23204e+06	2.24685e+06	2.20466e+06	2167593	2.03827e+06	2.14524e+06	3.07718e+06	129888	12720.12720.3	rep3, rep4	LTB_5
Solyc00g187050.2.1_1	421.285	1260.83	1260.84	8.11	3	2.41	0.95	KTKLALVGK	iTRAQ8plex[+304.20536] (K9)	2	1	3.95683e+07	3.95683e+07	66818.4	66974.6	70272.8	1497044	1.49527e+06	19414.6	115343	2.40534e+06	4812.4971.3	rep3, rep4	LTB_10
Solyc00g203660.1.1_1	588.348	1762.02	1762.03	6.42	3	2.41	0.97	LLFCAEALFK	iTRAQ8plex[+304.20536] (N-term); iTRAQ8plex[+304.20536] (K10)	2	4	660282	5.88576e+06	7990.99	15368.4	14075.7	12839.2	16468.2	12675.8	15318	5799.54	39343.39343.3	rep1, rep2	LTA_6
Solyc00g222460.1.1_1	431.902	1292.68	1292.68	2.57	3	2.41	0.95	VVPGSKLEFCSK		2	1	3.48289e+07	3.48289e+07									10241.10241.3	rep1, rep2	LTA_7
Solyc00g227860.1.1_1	639.352	1915.03	1915.02	7.46	3	2.41	0.98	LAQDGLEESMAK	iTRAQ8plex[+304.20536] (N-term); iTRAQ8plex[+304.20536] (K12); Oxidation[+15.994915] (M10)	2	1	1.20841e+07	1.20841e+07	285370	8900.89	290546	307084	202881	237266	9174.25	393623	18181.18181.3	rep3, rep4	LTB_3
Solyc00g227860.1.1_1	414.903	1241.69	1241.69	0.38	3	2.41	0.95	GHKISFISTPR		2	2	3.96205e+07	5.05317e+07									12580.12580.3	rep1, rep2	LTA_8
Solyc00g227860.1.1_1	877.467	1752.92	1752.92	0.14	2	2.31	0.95	QMKSLFCDK	iTRAQ8plex[+304.20536] (N-term); iTRAQ8plex[+304.20536] (K9); Methylthio[+45.987721] (C7)	2	1	7.76551e+06	7.76551e+06	208780	208452	204395	212123	213080	231641	233110	10010.2	27363.27363.2	rep3, rep4	LTB_7
Solyc00g227860.1.1_1	483.282	1446.82	1446.84	9.19	3	2.41	0.95	IFEATMK	iTRAQ8plex[+304.20536] (N-term); iTRAQ8plex[+304.20536] (K7)	2	1	9.89428e+06	9.89428e+06	208365	209106	246037	219531	309138	218076	7227.08	33434.9	23244.23244.3	rep3, rep4	LTB_6
Solyc00g227860.1.1_1	813.938	1625.86	1625.86	0.55	2	2.31	0.95	GHKISFISTPR	iTRAQ8plex[+304.20536] (N-term); Phospho[+79.966331] (S5)	2	1	3.52029e+07	3.52029e+07	602750	715476	19416.8	532838	565076	636302	951988	1.50684e+06	20876.20876.2	rep1, rep2	LTA_3
Solyc00g227860.1.1_1	612.862	1223.71	1223.72	7.7	2	2.31	0.95	ISFISTPR	iTRAQ8plex[+304.20536] (N-term)	2	1	4.58704e+07	4.58704e+07	1.3242e+06	1.15551e+06	1.21409e+06	1368227	1.058e+06	1.36812e+06	1.63167e+06	34818.9	21948.21948.2	rep1, rep2	LTA_4
Solyc00g227860.1.1_1	500.315	1497.92	1497.92	4.08	3	2.41	0.95	EKVKQMK	iTRAQ8plex[+304.20536] (N-term); iTRAQ8plex[+304.20536] (K7)	2	1	2.77624e+07	2.77624e+07	678771	12426	355074	363113	446631	420832	234598	771860	7398.7398.3	rep1, rep2	LTA_7
Solyc00g227860.1.1_1	562.346	1122.68	1122.67	6.02	2	2.31	0.95	IAYSIPR	iTRAQ8plex[+304.20536] (N-term)	2	1	1.45098e+07	1.45098e+07	310255	255720	8425.49	235597	230655	225370	37280.8	444723	7946.7946.2	rep1, rep2	LTA_6
Solyc00g230080.1.1_1	784.047	2349.12	2349.12	1.72	3	6.71	0.95	AFNPTQAEETYSMVTANR	iTRAQ8plex[+304.20536] (N-term); Oxidation[+15.994915] (M13)	2	23	3.27965e+07	1.05572e+09	136873	149685	8148	154059	108409	114746	178356	7007.75	34103.34103.3	rep3, rep4	LTB_2
Solyc00g230080.1.1_1	778.713	2333.12	2333.13	4.42	3	4.56	0.95	AFNPTQAEETYSMVTANR	iTRAQ8plex[+304.20536] (N-term)	2	3	1.45897e+07	2.24567e+07	4415.73	190527	183863	186584	3697.07	177563	241243	4977.76	28850.28956.3	rep3, rep4	LTB_3
Solyc00g230080.1.1_1	511.273	1530.8	1530.8	1.82	3	3.36	1	AYDFVSQEIR	iTRAQ8plex[+304.20536] (N-term)	2	48	6.17685e+07	1.86644e+09	640748	7076.75	19100.8	451992	383551	399890	537746	652946	26420.26510.3	rep1, rep2	LTA_3
Solyc00g230080.1.1_1	1023.47	2044.92	2044.92	1.18	2	2.31	1	AFNPTQAEETYSMVTANR	Oxidation[+15.994915] (M13)	2	1	1.10409e+06	1.10409e+06									6674.6674.2	rep3, rep4	LTB2
Solyc00g230080.1.1_1	614.304	1226.59	1226.59	0.67	2	2.31	0.95	AYDFVSQEIR		2	1	1.54892e+07	1.54892e+07									20274.20274.2	rep3, rep4	LTB_2
Solyc00g257110.2.1_1	628.346	1882.01	1882.02	2.85	3	4.99	1	ADGFAGVFPEHK	iTRAQ8plex[+304.20536] (N-term); iTRAQ8plex[+304.20536] (K12)	2	12	1.52561e+08	4.0382e+08	1.88346e+06	2.1559e+06	2.02846e+06	2078877	1.97294e+06	2.16804e+06	48473.1	923962	21136.21136.3	rep1, rep2	LTA_6
Solyc00g257110.2.1_1	790.4	2368.18	2368.18	1.08	3	4.22	0.95	HICGMTGDGVNDAPALK	iTRAQ8plex[+304.20536] (N-term); iTRAQ8plex[+304.20536] (K17); Methylthio[+45.987721] (C3); Oxidation[+15.994915] (M5)	2	1	1.39823e+07	1.39823e+07	278958	7942.66	288443	305644	236732	227247	9818.82	484224	19264.19264.3	rep3, rep4	LTB_8
Solyc00g257110.2.1_1	593.313	1776.92	1776.92	2.82	3	3.77	1	ADIGIAVDDATDAAR	iTRAQ8plex[+304.20536] (N-term)	2	8	1.04771e+07	6.80135e+07	62590.3	46644.5	45347.3	44195	45407.8	40205.6	68673.6	5677.11	6991.6991.3	rep3, rep4	LTB2
Solyc00g257110.2.1_1	910.984	1819.95	1819.96	4.81	2	2.45	1	GLDIETIQQHYTV	iTRAQ8plex[+304.20536] (N-term)	2	1	3.87275e+07	3.87275e+07	20504.8	492905	474157	554780	426840	469044	699851	1.04309e+06	8524.8524.2	rep1, rep2	LTA3
Solyc00g257110.2.1_1	488.298	1461.87	1461.88	3.39	3	3.64	1	GHVESVVK	iTRAQ8plex[+304.20536] (N-term); iTRAQ8plex[+304.20536] (K8)	2	4	5.64899e+07	1.36317e+08	869590	955377	946068	982784	883562	902679	57447.8	1.5203e+06	8748.8940.3	rep3, rep4	LTB_9
Solyc00g257110.2.1_1	575.998	1724.97	1724.98	2.6	3	3.12	1	ELSEIAEQAK	iTRAQ8plex[+304.20536] (N-term); iTRAQ8plex[+304.20536] (K10)	2	20	3.9055e+07	3.38686e+08	689168	682454	625137	588726	647531	638679	760044	32542.9	21759.21759.3	rep1, rep2	LTA_3
Solyc00g257110.2.1_1	411.554	1231.64	1231.65	5.81	3	2.9	1	HDSAETIR	iTRAQ8plex[+304.20536] (N-term)	2	6	1.60524e+07	1.2872e+08	717545	6195.57	5887.61	170016	170934	208756	31211.4	1.18464e+06	4809.4809.3	rep3, rep4	LTB_8
Solyc00g257110.2.1_1	526.945	1577.81	1577.81	1.64	3	2.87	1	ADGFAGVFPEHK	iTRAQ8plex[+304.20536] (K12)	2	1	2.65497e+07	2.65497e+07	437495	428285	463542	438952	442529	440703	19883.7	120138	19956.19956.3	rep3, rep4	LTB_6
Solyc00g257110.2.1_1	950.969	1899.92	1899.93	2.82	2	2.31	0.95	GLDIETIQQHYTV	iTRAQ8plex[+304.20536] (N-term); Phospho[+79.966331] (Y11)	2	1	372090	372090									27531.27531.2	rep3, rep4	LTB_12
Solyc00g257110.2.1_1	737.365	1472.71	1472.71	2.34	2	2.31	0.98	ADIGIAVDDATDAAR		2	1	2.51856e+07	2.51856e+07									23308.23308.2	rep3, rep4	LTB_7
Solyc00g257110.2.1_1	636.01	1905.01	1905.01	1.96	3	2.41	0.95	KADIGIAVDDATDAAR	iTRAQ8plex[+304.20536] (K1)	2	1	3.86506e+06	3.86506e+06	92843	99207.9	63866.4	63267.4	50050.2	55150.5	74909.4	5154.74	38239.38239.3	rep1, rep2	LTA_3
Solyc00g257110.2.1_1	546.023	1635.05	1635.05	4.09	3	2.41	0.95	KALELGVAVK	iTRAQ8plex[+304.20536] (N-term); iTRAQ8plex[+304.20536] (K10)	2	2	3.10148e+07	5.96543e+07	262250	4066.99	9728.07	267931	336043	340146	369662	63496.2	10612.10612.3	rep3, rep4	LTB4
Solyc00g257110.2.1_1	546.024	1635.05	1635.05	2.64	3	2.41	0.95	KALELGVAVK	iTRAQ8plex[+304.20536] (K1); iTRAQ8plex[+304.20536] (K10)	2	1	9.34504e+06	9.34504e+06	146270	6504.35	136500	128949	190156	183423	179805	24043.9	32779.32779.3	rep3, rep4	LTB_5
Solyc00g257110.2.1_1	688.879	1375.74	1375.75	6.92	2	2.31	0.95	EAQWALAQR	iTRAQ8plex[+304.20536] (N-term)	2	1	2.8747e+07	2.8747e+07	513328	549864	493903	504377	392748	469989	619527	903515	18254.18254.2	rep1, rep2	LTA_3
Solyc00g257110.2.1_1	715.761	2144.26	2144.27	5.1	3	2.41	0.95	VVMGFMLIALIWK	iTRAQ8plex[+304.20536] (N-term); iTRAQ8plex[+304.20536] (K13); Oxidation[+15.994915] (M6)	2	1	1.31329e+06	1.31329e+06	48493.3	27666.7	32719.8	35294.8	31588.9	29273.6	42654.7	48115.9	40037.40037.3	rep1, rep2	LTA_4
Solyc00g257110.2.1_1	599.36	1196.7	1196.7	3.63	2	2.31	0.95	AIFQRMK	iTRAQ8plex[+304.20536] (N-term)	2	1	8.70472e+07	8.70472e+07	1.77788e+06	1.80592e+06	1.60221e+06	1462686	1.43515e+06	1.53588e+06	2.11221e+06	2.48887e+06	13664.13664.2	rep3, rep4	LTB_9
Solyc00g257110.2.1_1	454.258	1359.75	1359.74	7.36	3	2.41	0.95	HDSAETIRK	iTRAQ8plex[+304.20536] (N-term)	2	1	7.22704e+06	7.22704e+06	184023	187486	6156.14	159558	170891	178821	46519.5	262798	9504.9504.3	rep3, rep4	LTB_11
Solyc00g268310.1.1_1	664.902	1327.79	1327.8	8.37	2	2.31	0.95	SMIELK	iTRAQ8plex[+304.20536] (N-term); iTRAQ8plex[+304.20536] (K6)	2	1	1.93074e+07	1.93074e+07	477945	574255	511936	485173	523243	530447	587277	5906.08	4686.4686.2	rep3, rep4	LTB5
Solyc00g268310.1.1_1	431.908	1292.7	1292.7	0.58	3	2.41	0.96	GLHRTGIR	iTRAQ8plex[+304.20536] (N-term); Phospho[+79.966331] (T5)	2	1	1.79161e+07	1.79161e+07	681560	522228	543131	431730	471864	451140	77367.4	767377	8510.8510.3	rep1, rep2	LTA_9
Solyc00g268310.1.1_1	708.855	1415.7	1415.7	6.29	2	2.31	0.95	VQQDEVPVFEAR		2	2	2.14897e+07	5.56835e+07									16590.16590.2	rep1, rep2	LTA_3
Solyc00g268310.1.1_1	455.272	908.529	908.53	1.21	2	2.31	0.95	GLHRTGIR		2	1	1.90084e+07	1.90084e+07									20077.20077.2	rep1, rep2	LTA_2
Solyc00g268310.1.1_1	518.257	1034.5	1034.5	1.71	2	2.31	0.95	QGSSQVHHR		2	1	1.3184e+07	1.3184e+07									4776.4776.2	rep1, rep2	LTA_7
Solyc00g282510.1.1_1	793.396	2377.16	2377.18	4.55	3	5.49	0.95	ALHGGNFQGTPVGVSMDNTR	iTRAQ8plex[+304.20536] (N-term); Oxidation[+15.994915] (M16)	2	5	4.66514e+07	2.41304e+08	470505	24037.7	21997	17008.7	315763	327012	11870.6	15301.5	16138.16138.3	rep3, rep4	LTB_7
Solyc00g282510.1.1_1	971.554	1941.09	1941.1	3.4	2	3.21	1	TSPQWLGPQIEIIR	iTRAQ8plex[+304.20536] (N-term)	2	3	4.59921e+06	5.61678e+07	55073.3	47933.1	76818.9	80584.2	50934.1	52464.5	130752	175109	8585.8585.2	rep3, rep4	LTB3
Solyc00g282510.1.1_1	552.33	1653.97	1653.97	2.32	3	4.59	1	VVLEGGSPLIPNR	iTRAQ8plex[+304.20536] (N-term)	2	8	3.13035e+07	1.24727e+08	335647	256190	304883	295317	253976	276597	461090	37978.8	26097.26097.3	rep3, rep4	LTB_3
Solyc00g282510.1.1_1	698.061	2091.16	2091.16	1.16	3	4.51	0.95	VAGISGGFFEFQPK	iTRAQ8plex[+304.20536] (N-term); iTRAQ8plex[+304.20536] (K14)	2	4	4.79802e+07	1.61394e+08	205727	246019	392187	394364	295509	313044	677219	365004	10657.10657.3	rep3, rep4	LTB4
Solyc00g282510.1.1_1	497.629	1489.86	1489.87	4.86	3	3.97	0.99	HLEENLK	iTRAQ8plex[+304.20536] (N-term); iTRAQ8plex[+304.20536] (K7)	2	3	1.89672e+07	5.54423e+07	443870	364439	484613	443416	436632	440548	31740.2	847873	11179.11179.3	rep3, rep4	LTB_9
Solyc00g282510.1.1_1	819.974	1637.93	1637.94	4.8	2	2.6	1	INTLLQGYSGIR	iTRAQ8plex[+304.20536] (N-term)	2	2	2.4567e+07	4.14708e+07	336345	386544	378022	386597	390129	351539	552432	11306.5	31386.31386.2	rep1, rep2	LTA_3
Solyc00g282510.1.1_1	690.951	1379.89	1379.9	6.1	2	2.31	0.98	LALASIGK	iTRAQ8plex[+304.20536] (N-term); iTRAQ8plex[+304.20536] (K8)	2	1	9.77369e+07	9.77369e+07	1.83888e+06	2.14979e+06	2.64382e+06	2343688	2.40525e+06	2.45564e+06	3.77565e+06	41982.3	23655.23655.2	rep3, rep4	LTB_5
Solyc00g282510.1.1_1	663.688	1988.04	1988.05	3.39	3	3.18	1	EINSVNDNPLIDVSR	iTRAQ8plex[+304.20536] (N-term)	2	2	9.96382e+06	1.23271e+07	157435	94389.4	91112.8	97669.7	84414.3	80825.3	8426.27	28400	24328.24328.3	rep3, rep4	LTB_2
Solyc00g282510.1.1_1	551.811	1101.61	1101.61	5.43	2	2.31	0.95	SYPLYR	iTRAQ8plex[+304.20536] (N-term)	2	3	7.42829e+07	2.57799e+08	1.47873e+06	1.26498e+06	1.26467e+06	1634326	1.11652e+06	1.63636e+06	2.7313e+06	3.99223e+06	4895.4895.2	rep1, rep2	LTA4
Solyc00g282510.1.1_1	815.47	1628.92	1628.92	0.53	2	2.31	0.99	IGAFEDELK	iTRAQ8plex[+304.20536] (N-term); iTRAQ8plex[+304.20536] (K9)	2	2	3.22725e+07	1.55109e+08	724579	934125	990564	1089002	662854	724455	1.58486e+06	28296.8	28687.28687.2	rep3, rep4	LTB_4
Solyc00g282510.1.1_1	558.008	1671	1671.01	2.33	3	2.83	1	FEILEAITK	iTRAQ8plex[+304.20536] (N-term); iTRAQ8plex[+304.20536] (K9)	2	6	5.61807e+06	2.31899e+07	60449.1	56711.9	102862	96083.3	1772.03	1447.34	147188	2859.38	37268.37530.3	rep1, rep2	LTA_4
Solyc00g282510.1.1_1	548.988	1643.94	1643.95	1.92	3	2.58	0.99	NVNSSIFQK	iTRAQ8plex[+304.20536] (N-term); iTRAQ8plex[+304.20536] (K9)	2	4	2.49658e+07	8.71209e+07	347320	5935.92	409075	431111	439466	446471	18273.1	129095	17965.17965.3	rep1, rep2	LTA_5
Solyc00g282510.1.1_1	515.624	1543.85	1543.85	1.26	3	2.53	1	VVLPDEVENAR	iTRAQ8plex[+304.20536] (N-term)	2	3	6.87611e+06	3.39504e+07	108597	6255.63	73813.6	89482.1	80872.3	61166.2	5640.52	169084	20244.20244.3	rep3, rep4	LTB_2
Solyc00g282510.1.1_1	523.32	1566.94	1566.94	5.02	3	2.41	0.96	TAEAVDILK	iTRAQ8plex[+304.20536] (N-term); iTRAQ8plex[+304.20536] (K9)	2	1	1.15694e+08	1.15694e+08	2.78505e+06	1.85779e+06	1.98244e+06	2146014	1.74656e+06	2.15065e+06	2.97176e+06	75254.3	22510.22510.3	rep3, rep4	LTB_4
Solyc00g282510.1.1_1	564.328	1689.96	1689.96	2.69	3	2.41	0.98	QVLVDYAMK	iTRAQ8plex[+304.20536] (N-term); iTRAQ8plex[+304.20536] (K9); Oxidation[+15.994915] (M8)	2	2	1.16e+08	1.20443e+08	2.50139e+06	2.31696e+06	2.02726e+06	1815735	2.14972e+06	2.36068e+06	2.66551e+06	65000	21492.21674.3	rep3, rep4	LTB_4
Solyc00g282510.1.1_1	664.358	1990.05	1990.04	4.65	3	2.41	0.97	AVGPNGEILNAEEAFR	iTRAQ8plex[+304.20536] (N-term)	2	2	3.07068e+07	3.21055e+07	471083	12013.8	13453.9	259674	277702	245560	8116.91	24584	5958.5958.3	rep1, rep2	LTA2
Solyc00g282510.1.1_1	837.989	1673.97	1673.96	4.23	2	2.31	0.95	QVLVDYAMK	iTRAQ8plex[+304.20536] (N-term); iTRAQ8plex[+304.20536] (K9)	2	1	1.90486e+07	1.90486e+07	512004	528841	608258	614962	586592	644373	915070	1.22647e+06	25503.25503.2	rep3, rep4	LTB_4
Solyc00g282510.1.1_1	825.459	1648.9	1648.89	6.17	2	2.31	0.95	DPSLDYGFK	iTRAQ8plex[+304.20536] (N-term); iTRAQ8plex[+304.20536] (K9)	2	2	5.48722e+07	1.43228e+08	928227	1.11368e+06	1.11195e+06	1261420	883181	999412	1.62098e+06	2.1709e+06	6424.6424.2	rep1, rep2	LTA4
Solyc00g282510.1.1_1	485.957	1454.85	1454.86	5.17	3	2.41	0.95	DTVSQVAK	iTRAQ8plex[+304.20536] (N-term); iTRAQ8plex[+304.20536] (K8)	2	1	7.89625e+07	7.89625e+07	1.00676e+06	934441	1.4245e+06	1396134	1.11934e+06	1.17036e+06	2.22808e+06	2.66039e+06	10818.10818.3	rep3, rep4	LTB_4
Solyc00g282510.1.1_1	684.404	1366.79	1366.8	6.73	2	2.31	0.95	FEILEAITK	iTRAQ8plex[+304.20536] (K9)	2	2	1.62638e+07	2.70481e+07	193921	248084	156988	298666	150855	215455	275339	24565.7	29316.29316.2	rep3, rep4	LTB_3
Solyc00g282510.1.1_1	578.652	1732.93	1732.93	1.96	3	2.41	0.95	AAQKLHEMDPLQKPK		2	1	3.10302e+08	3.10302e+08									16724.16724.3	rep3, rep4	LTB_4
Solyc00g284510.1.1_1	482.957	1445.85	1445.84	8	3	2.41	0.95	SLAIWKCPPK	iTRAQ8plex[+304.20536] (K10)	2	1	2.81499e+07	2.81499e+07	684253	799926	626624	561045	551291	541979	22497.5	24470	13863.13863.3	rep1, rep2	LTA_9
Solyc00g284510.1.1_1	543.65	1627.93	1627.93	4.04	3	2.41	0.95	CPPKEYRK	iTRAQ8plex[+304.20536] (N-term); iTRAQ8plex[+304.20536] (K4)	2	1	2.90561e+07	2.90561e+07	732830	822824	752197	632859	651964	695270	5122.14	7471.2	15450.15546.3	rep1, rep2	LTA_9
Solyc00g284510.1.1_1	554.996	1661.97	1661.96	6.72	3	2.41	0.95	RWVIEAVFPNK	iTRAQ8plex[+304.20536] (K11)	2	1	3.98412e+07	3.98412e+07	1.06081e+06	1.15252e+06	986948	906628	881387	981315	1.33731e+06	55208.6	19735.19735.3	rep1, rep2	LTA_8
Solyc00g289230.1.1_1	457.607	1369.8	1369.8	2.02	3	2.41	0.95	VTEANTK	iTRAQ8plex[+304.20536] (N-term); iTRAQ8plex[+304.20536] (K7)	2	8	2.22516e+07	3.63485e+08	503037	499644	435628	417334	424988	429517	35530.1	26905.1	12752.12752.3	rep3, rep4	LTB_8
Solyc00g289230.1.1_1	879.489	1756.96	1756.96	0.59	2	2.31	0.95	GLSYLHHDSRLR	iTRAQ8plex[+304.20536] (N-term)	2	1	1.14882e+07	1.14882e+07	225518	237295	641178	603300	140986	6786.77	23383.8	373714	16351.16351.2	rep1, rep2	LTA_2
Solyc00g289230.1.1_1	500.304	1497.89	1497.9	5.97	3	2.41	0.95	VTEANTKK	iTRAQ8plex[+304.20536] (N-term); iTRAQ8plex[+304.20536] (K7)	2	1	4.63438e+08	4.63438e+08	6.57016e+06	7.57746e+06	7.18611e+06	6952823	8.19916e+06	393759	9.48167e+06	1.15593e+07	11148.11148.3	rep3, rep4	LTB_4
Solyc00g289230.1.1_1	570.334	1707.98	1707.98	1.46	3	2.41	0.95	ISDFGLARIVEGK	iTRAQ8plex[+304.20536] (K13)	2	1	4.37674e+06	4.37674e+06	80912.9	61285.1	48425.4	55046	44101.6	44988	10761.6	2454.5	4734.4734.3	rep3, rep4	LTB2
Solyc00g304030.1.1_1	581.849	1161.68	1161.69	5.56	2	2.31	0.95	AVASQARR	iTRAQ8plex[+304.20536] (N-term)	2	1	5.93979e+07	5.93979e+07	2.78509e+06	1.55047e+06	1.53688e+06	1329059	1.60473e+06	1.53285e+06	54686.4	36690.2	13918.13918.2	rep3, rep4	LTB_4
Solyc00g304030.1.1_1	453.786	905.557	905.56	3.6	2	2.31	0.95	LGLGSR	iTRAQ8plex[+304.20536] (N-term)	2	1	1.10259e+06	1.10259e+06	29977.4	36888	35171.8	37873.3	30899.5	33718.5	3698.55	53965.1	3569.3569.2	rep3, rep4	LTB11
Solyc00g304030.1.1_1	575.33	1722.97	1722.96	1.62	3	2.41	0.95	IFEQKSRK	iTRAQ8plex[+304.20536] (N-term); iTRAQ8plex[+304.20536] (K5); Phospho[+79.966331] (S6)	2	1	4.37813e+07	4.37813e+07	1.41672e+06	1.29515e+06	1.12578e+06	985075	827048	873859	46884.1	35883.7	17211.17211.3	rep1, rep2	LTA_8
Solyc00g304030.1.1_1	666.404	1330.79	1330.8	3.8	2	2.31	0.95	ARLQANLNK	iTRAQ8plex[+304.20536] (N-term)	2	1	1.69098e+08	1.69098e+08	4.20322e+06	4.13558e+06	4.06871e+06	4128593	2.98039e+06	3.2876e+06	5.65144e+06	6.79384e+06	24044.24044.2	rep3, rep4	LTB_4
Solyc00g304030.1.1_1	980.546	1959.08	1959.09	5.55	2	2.31	0.95	AGEFVAVVGSSGSGK	iTRAQ8plex[+304.20536] (N-term); iTRAQ8plex[+304.20536] (K15)	2	1	5.78416e+07	5.78416e+07	46912.8	48104.2	30963.5	952452	1.11345e+06	1.20669e+06	1.38557e+06	1.7978e+06	6560.6560.2	rep1, rep2	LTA3
Solyc00g304030.1.1_1	709.415	2125.22	2125.24	8.14	3	2.41	0.95	LNTIQWYPLIEK	iTRAQ8plex[+304.20536] (N-term); iTRAQ8plex[+304.20536] (K12)	2	1	1.38408e+07	1.38408e+07	364397	445331	12361.4	413412	301004	329707	7032.71	679652	18551.18551.3	rep1, rep2	LTA_5
Solyc00g304030.1.1_1	432.912	1295.71	1295.73	10	3	2.41	0.95	VMPVIGDPITVR		2	1	2.38934e+06	2.38934e+06									20165.20165.3	rep3, rep4	LTB_12
Solyc00g304030.1.1_1	646.341	1290.67	1290.68	9.3	2	2.31	0.95	NNRIFEQKSR		2	1	6.94809e+07	6.94809e+07									22806.22806.2	rep1, rep2	LTA_2
Solyc00g304030.1.1_1	473.777	945.538	945.53	9.1	2	2.31	0.95	GAGGPAGR	iTRAQ8plex[+304.20536] (N-term)	2	1	3.58113e+07	3.58113e+07	1.04552e+06	788264	839876	752502	668109	733244	65424.4	28105.9	9762.9762.2	rep1, rep2	LTA_5
Solyc00g304030.1.1_1	404.228	1209.66	1209.66	3.24	3	2.41	0.95	HAGVLHHAGRR		2	1	2.69757e+07	2.69757e+07									10413.10413.3	rep3, rep4	LTB_11
Solyc00g304030.1.1_1	491.311	980.606	980.6	6.64	2	2.31	0.95	KIMSAK	iTRAQ8plex[+304.20536] (K6)	2	1	2.43888e+07	2.43888e+07	297131	268234	434170	363346	428785	438996	587364	39500.7	24179.24179.2	rep1, rep2	LTA_5
Solyc00g304030.1.1_1	524.296	1569.87	1569.88	9.38	3	2.41	0.95	LCWDLANK	iTRAQ8plex[+304.20536] (N-term); iTRAQ8plex[+304.20536] (K8)	2	1	2.69213e+07	2.69213e+07	927119	10707.9	805990	616642	551805	579506	19008.2	968050	10312.10312.3	rep1, rep2	LTA_5
Solyc00g304030.1.1_1	493.765	985.514	985.521	6.56	2	2.31	0.95	HQGRGLYR		2	1	2.04461e+07	2.04461e+07									9279.9279.2	rep1, rep2	LTA_3
Solyc00g304030.1.1_1	499.308	996.602	996.595	7.16	2	2.31	0.95	KIMSAK	Oxidation[+15.994915] (M3); iTRAQ8plex[+304.20536] (K6)	2	1	2.52947e+07	2.52947e+07	535561	415715	437250	411616	455943	412440	605300	62472.2	21377.21377.2	rep1, rep2	LTA_5
Solyc00g304030.1.1_1	609.842	1217.67	1217.66	7.58	2	2.31	0.95	GLYRAVR	iTRAQ8plex[+304.20536] (N-term); Phospho[+79.966331] (Y3)	2	1	6.24265e+07	6.24265e+07	705833	707568	873312	828799	920749	895636	1.24314e+06	169366	22970.23204.2	rep3, rep4	LTB_8
Solyc00g304030.1.1_1	404.229	1209.67	1209.66	5.44	3	2.41	0.95	RHAGVLHHAGR		2	1	54102263	54102263									9048.9048.3	rep1, rep2	LTA_2
Solyc00g309530.1.1_1	779.458	1556.9	1556.91	3.33	2	2.31	0.95	AVDLMLSGK	iTRAQ8plex[+304.20536] (N-term); iTRAQ8plex[+304.20536] (K9); Oxidation[+15.994915] (M5)	2	1	2.91335e+07	2.91335e+07	687953	724249	982589	881206	673872	710889	911563	1.18787e+06	18764.18764.2	rep3, rep4	LTB_5
Solyc00g309530.1.1_1	705.398	2113.17	2113.18	2.94	3	2.41	0.95	AVDLMLSGKSQNSR	iTRAQ8plex[+304.20536] (N-term); iTRAQ8plex[+304.20536] (K9)	2	2	5.11109e+07	8.27358e+07	1.15203e+06	1.2111e+06	839111	875614	852441	919290	1.2605e+06	141339	30473.30473.3	rep3, rep4	LTB_4
Solyc00g309530.1.1_1	619.356	1236.7	1236.71	6.4	2	2.31	0.95	AVDLMLSGK	iTRAQ8plex[+304.20536] (K9)	2	1	8.29979e+06	8.29979e+06	175108	4499.02	131781	134294	114865	5206.83	209300	19527.7	30389.30389.2	rep3, rep4	LTB_8
Solyc00g316030.1.1_1	574.829	1147.64	1147.65	6.36	2	2.31	0.95	VEQVDVR	iTRAQ8plex[+304.20536] (N-term)	2	1	1.47399e+07	1.47399e+07	310962	285061	218600	214130	237450	259460	5980.07	326806	4103.4103.2	rep3, rep4	LTB3
Solyc00g316030.1.1_1	486.592	1456.75	1456.75	0.75	3	2.41	0.96	DRTYSK	iTRAQ8plex[+304.20536] (N-term); iTRAQ8plex[+304.20536] (K6); Phospho[+79.966331] (T3)	2	1	4.48797e+06	4.48797e+06	4396.54	5431.82	6683.05	107525	94169.9	104459	3612.03	3434.12	3075.3075.3	rep1, rep2	LTA8
Solyc00g316030.1.1_1	601.349	1801.03	1801.03	1.81	3	2.41	0.95	QMFARWNLK	iTRAQ8plex[+304.20536] (N-term); iTRAQ8plex[+304.20536] (K9)	2	1	2.07908e+07	2.07908e+07	318387	7774.52	402426	353257	354583	362154	488411	65984.1	36084.36084.3	rep3, rep4	LTB_4
Solyc00g316030.1.1_1	613.688	1838.04	1838.05	4.51	3	2.41	0.95	DRTYSKLYGK	iTRAQ8plex[+304.20536] (N-term); iTRAQ8plex[+304.20536] (K10)	2	1	2.34359e+06	2.34359e+06	63076.3	73063.9	64226.4	59693.9	54267.2	66005.8	3209.75	106638	3879.3879.3	rep1, rep2	LTA8
Solyc00g318130.1.1_1	527.633	1579.88	1579.88	0.03	3	2.41	0.99	MARLRGEVSGGK	Oxidation[+15.994915] (M1); iTRAQ8plex[+304.20536] (K12)	2	3	5.96396e+07	8.83549e+07	1.2007e+06	1.2295e+06	1.07405e+06	1131929	1.12889e+06	1.20744e+06	29995.5	60391.3	15385.15385.3	rep3, rep4	LTB_5
Solyc00g318130.1.1_1	908.948	1815.88	1815.89	4.9	2	2.31	0.95	VKYEMFLDIMK	iTRAQ8plex[+304.20536] (N-term); Phospho[+79.966331] (Y3); Oxidation[+15.994915] (M5)	2	2	1.48408e+07	1.73771e+07	386669	309952	337927	334299	9010.9	299174	431329	5505.83	8354.8354.2	rep1, rep2	LTA3
Solyc00g318130.1.1_1	414.582	1240.72	1240.72	0.18	3	2.41	0.95	GEVSGGK	iTRAQ8plex[+304.20536] (N-term); iTRAQ8plex[+304.20536] (K7)	2	1	2.01677e+08	2.01677e+08	5.12078e+06	4.25421e+06	4.2201e+06	4842717	4.00452e+06	5.02123e+06	6.04986e+06	6.87718e+06	8237.8237.3	rep3, rep4	LTB_5
Solyc00g318130.1.1_1	755.364	1508.71	1508.72	4.44	2	2.31	0.95	IDTVTVIER	iTRAQ8plex[+304.20536] (N-term); Phospho[+79.966331] (T3); Phospho[+79.966331] (T5)	2	1	4.00092e+07	4.00092e+07	845634	668314	583129	589838	539437	618608	25231.6	1.06962e+06	4965.4965.2	rep1, rep2	LTA2
Solyc00g318130.1.1_1	452.583	1354.73	1354.74	9.74	3	2.41	0.95	EVKDTFQGK	iTRAQ8plex[+304.20536] (K9)	2	1	1.6854e+06	1.6854e+06	53333.7	48190.7	48121.8	43847.2	55721.6	53907.5	43839.8	64641.9	5163.5163.3	rep1, rep2	LTA_3
Solyc00g318130.1.1_1	559.328	1674.96	1674.96	3.24	3	2.41	0.95	DLFKEYPR	iTRAQ8plex[+304.20536] (N-term); iTRAQ8plex[+304.20536] (K4)	2	2	2.83303e+07	2.98616e+07	448176	419523	414378	383492	370007	358241	22947.4	711662	11511.11511.3	rep1, rep2	LTA_3
Solyc00g318130.1.1_1	900.958	1799.9	1799.89	5.12	2	2.31	0.95	VKYEMFLDIMK	iTRAQ8plex[+304.20536] (N-term); Phospho[+79.966331] (Y3)	2	1	7.22611e+06	7.22611e+06	10912.5	5620.34	140645	138478	4992.75	153862	195513	8889.57	20761.20761.2	rep3, rep4	LTB_2
Solyc00g323130.2.1_1	542.611	1624.81	1624.82	2.68	3	4.36	1	SDGDVFHEIFR	iTRAQ8plex[+304.20536] (N-term)	2	7	2.51508e+07	7.60523e+07	297412	277231	305837	330384	295691	305867	410566	144494	25829.25829.3	rep3, rep4	LTB_7
Solyc00g323130.2.1_1	762.481	1522.95	1522.95	5.3	2	2.39	0.99	LVSEINIK	iTRAQ8plex[+304.20536] (N-term); iTRAQ8plex[+304.20536] (K8)	2	10	6.87784e+07	9.2978e+08	1.53085e+06	1.60236e+06	2.25246e+06	2303366	1.97388e+06	2.07299e+06	2.89761e+06	3.37936e+06	24339.24339.2	rep3, rep4	LTB_5
Solyc00g323130.2.1_1	563.268	1686.78	1686.78	1.02	3	3.12	0.95	CDGDVFHEIFR	iTRAQ8plex[+304.20536] (N-term); Methylthio[+45.987721] (C1)	2	1	1.37482e+07	1.37482e+07	230395	206652	260210	239111	221588	211422	326975	73508.2	30891.30891.3	rep3, rep4	LTB_7
Solyc00g323130.2.1_1	727.056	2178.14	2178.15	0.43	3	2.97	0.95	LNEDIEDPHTLMK	iTRAQ8plex[+304.20536] (N-term); iTRAQ8plex[+304.20536] (K13); Oxidation[+15.994915] (M12)	2	2	1.74776e+07	3.11594e+07	339745	10530.4	407636	406666	315902	317921	16094	581575	18894.18894.3	rep1, rep2	LTA_5
Solyc00g323130.2.1_1	622.025	1863.05	1863.06	4.78	3	2.75	1	VIGGDILDYYK	iTRAQ8plex[+304.20536] (N-term); iTRAQ8plex[+304.20536] (K11)	2	2	2.11184e+07	1.1824e+08	339745	123689	184596	6107.41	170696	181104	217016	18698.4	8491.8491.3	rep3, rep4	LTB3
Solyc00g323130.2.1_1	619.008	1854	1854.01	3.04	3	2.74	1	EIIEEIDEEK	iTRAQ8plex[+304.20536] (N-term); iTRAQ8plex[+304.20536] (K10)	2	4	2.43586e+07	5.51822e+07	529239	511024	492778	436852	438595	411924	553666	57534.8	26018.26018.3	rep1, rep2	LTA_4
Solyc00g323130.2.1_1	721.724	2162.15	2162.15	0.22	3	2.41	0.95	LNEDIEDPHTLMK	iTRAQ8plex[+304.20536] (N-term); iTRAQ8plex[+304.20536] (K13)	2	1	1.29508e+07	1.29508e+07	333622	269935	305704	300687	327496	276367	381941	472274	22602.22602.3	rep3, rep4	LTB_6
Solyc00g323130.2.1_1	773.086	2316.24	2316.25	4.68	3	2.41	0.95	GEDNLVTWILEYEK	iTRAQ8plex[+304.20536] (N-term); iTRAQ8plex[+304.20536] (K14)	2	1	2.17578e+06	2.17578e+06	37343.6	33456.3	36693.4	26242.9	46221.7	30719.7	42349.2	5607.73	41633.41633.3	rep1, rep2	LTA_3
Solyc00g323130.2.1_1	493.941	1478.8	1478.81	5.65	3	2.41	0.95	FCLDVTK	iTRAQ8plex[+304.20536] (N-term); iTRAQ8plex[+304.20536] (K7); Methylthio[+45.987721] (C2)	2	1	6.26535e+07	6.26535e+07	896015	818293	1.52924e+06	1449722	1.19124e+06	1.26491e+06	1.69577e+06	153913	28441.28441.3	rep3, rep4	LTB_4
Solyc01g005000.2.1_1	644.029	1929.06	1929.06	0.1	3	4.77	1	GSSQVIAQYYQLIR	iTRAQ8plex[+304.20536] (N-term)	2	15	1.6964e+08	7.951e+08	645602	676834	538286	595240	487517	564745	753898	40505.2	9448.9448.3	rep1, rep2	LTA3
Solyc01g005000.2.1_1	803.05	2406.13	2406.13	1.22	3	3.49	0.95	NYVDMDEYPVTTELQNR	iTRAQ8plex[+304.20536] (N-term); Oxidation[+15.994915] (M5)	2	12	2.54875e+07	1.35752e+08	273343	8291.68	6708.41	209567	170107	198343	5461.45	13661.2	23104.23104.3	rep3, rep4	LTB_3
Solyc01g005000.2.1_1	483.959	1448.85	1448.86	2.05	3	2.76	1	SINVSGHK	iTRAQ8plex[+304.20536] (N-term); iTRAQ8plex[+304.20536] (K8)	2	1	2.06142e+07	2.06142e+07	574242	526191	538821	534250	500336	575789	32081.4	991821	9011.9011.3	rep1, rep2	LTA_9
Solyc01g005000.2.1_1	912.155	2733.44	2733.46	6.96	3	2.51	0.95	FGWIVPAYTMPADLQHVTVLR	iTRAQ8plex[+304.20536] (N-term); Oxidation[+15.994915] (M10)	2	1	8.15143e+06	8.15143e+06	125437	121094	103076	121176	83916.8	95074.3	140410	6332.88	35224.35224.3	rep3, rep4	LTB_5
Solyc01g005000.2.1_1	475.61	1423.81	1423.81	1.63	3	2.41	0.99	VVIREDFSR	iTRAQ8plex[+304.20536] (N-term)	2	3	5.51107e+07	1.19643e+08	919045	899027	902648	861485	932044	890045	37681.5	59221.5	16384.16482.3	rep1, rep2	LTA_7
Solyc01g005000.2.1_1	885.439	2653.29	2653.31	4.64	3	2.41	0.95	LNLASFVTTWMEPECDK	iTRAQ8plex[+304.20536] (N-term); iTRAQ8plex[+304.20536] (K17); Oxidation[+15.994915] (M11); Methylthio[+45.987721] (C15)	2	1	765229	765229	8827.88	13156.4	17403.5	16667.4	11390.6	14280.2	23184.6	3614.76	11176.11176.3	rep3, rep4	LTB3
Solyc01g005000.2.1_1	906.826	2717.45	2717.47	4.54	3	2.41	0.95	FGWIVPAYTMPADLQHVTVLR	iTRAQ8plex[+304.20536] (N-term)	2	1	1.95826e+06	1.95826e+06	29698.1	19641.2	13835.3	11501	15130.9	18454.8	19614.3	42612.1	36995.36995.3	rep1, rep2	LTA_5
Solyc01g005000.2.1_1	717.432	2149.27	2149.26	7.65	3	2.41	0.95	FEMLEKSIPK	iTRAQ8plex[+304.20536] (N-term); iTRAQ8plex[+304.20536] (K6); iTRAQ8plex[+304.20536] (K10); Oxidation[+15.994915] (M3)	2	2	4.22562e+07	5.76449e+07	536946	694107	700914	665075	654116	690219	979315	48868	29318.29318.3	rep1, rep2	LTA_7
Solyc01g005000.2.1_1	560.361	1678.06	1678.05	6.62	3	2.41	0.95	LLNDLLIEK	iTRAQ8plex[+304.20536] (N-term); iTRAQ8plex[+304.20536] (K9)	2	1	5.27315e+07	5.27315e+07	770625	925130	879469	787584	610146	625309	1.05546e+06	145640	35002.35002.3	rep3, rep4	LTB_4
Solyc01g005000.2.1_1	447.276	1338.8	1338.79	8.48	3	2.41	0.95	TGRFNIISK	iTRAQ8plex[+304.20536] (K9)	2	1	2.71609e+07	2.71609e+07	756248	674555	822938	599459	903583	642730	74682.8	984703	6261.6584.3	rep1, rep2	LTA_9
Solyc01g005000.2.1_1	712.094	2133.26	2133.26	2.12	3	2.41	0.95	FEMLEKSIPK	iTRAQ8plex[+304.20536] (N-term); iTRAQ8plex[+304.20536] (K6); iTRAQ8plex[+304.20536] (K10)	2	1	8.5508e+06	8.5508e+06	141595	117506	115350	117307	97492.4	134245	131737	9340.52	36984.36984.3	rep3, rep4	LTB_3
Solyc01g005000.2.1_1	648.349	1942.03	1942.03	1.64	3	2.41	0.96	VEDNLMINNEK	iTRAQ8plex[+304.20536] (N-term); iTRAQ8plex[+304.20536] (K11); Oxidation[+15.994915] (M6)	2	2	1.16365e+07	3.84596e+07	320055	277603	6601.83	236219	218615	251582	18556.4	415322	8148.8148.3	rep3, rep4	LTB_4
Solyc01g005000.2.1_1	496.288	990.561	990.561	0.25	2	2.31	0.95	YVRTSLPR		2	1	1.52809e+07	1.52809e+07									17474.17474.2	rep3, rep4	LTB_7
Solyc01g005020.2.1_1	727.828	1453.64	1453.65	4.32	2	2.31	1	ESEEEGEDAR	iTRAQ8plex[+304.20536] (N-term)	2	3	1.18272e+06	3.4385e+06	34736	36781.1	18557	22008.3	21016.9	19796.1	28517.9	50460.9	5882.5882.2	rep3, rep4	LTB_3
Solyc01g005020.2.1_1	805.414	1608.81	1608.81	1	2	2.31	0.95	MVTGWTFNWGAVIK		2	2	1.81359e+07	4.08678e+07									28263.28263.2	rep1, rep2	LTA_4
Solyc01g005020.2.1_1	453.951	1358.83	1358.84	5.54	3	2.41	0.95	ILNYTK	iTRAQ8plex[+304.20536] (N-term); iTRAQ8plex[+304.20536] (K6)	2	1	2.46061e+06	2.46061e+06	54707.8	48909.2	60887.2	57598.1	52283.8	3870.25	79549.5	11649.6	5679.5679.3	rep3, rep4	LTB5
Solyc01g005060.2.1_1	758.107	2271.3	2271.32	8.01	3	2.41	0.95	LAIMPLPKNSTNLELGLK	iTRAQ8plex[+304.20536] (N-term); Oxidation[+15.994915] (M4)	2	2	8.04507e+06	2.5429e+07	140074	8322.91	7398.26	124752	125275	139269	198833	4785.4	6573.6573.3	rep1, rep2	LTA7
Solyc01g005060.2.1_1	553.358	1657.05	1657.05	1.52	3	2.41	0.95	EIEVKK	iTRAQ8plex[+304.20536] (N-term); iTRAQ8plex[+304.20536] (K5); iTRAQ8plex[+304.20536] (K6)	2	1	2.97471e+06	2.97471e+06	7411.19	3839.02	124809	3115.11	100533	104591	4238.15	4649.94	14328.14328.3	rep3, rep4	LTB_11
Solyc01g005060.2.1_1	450.553	1348.64	1348.64	6.11	3	2.41	0.95	AYAEEARR	iTRAQ8plex[+304.20536] (N-term); Phospho[+79.966331] (Y2)	2	1	1.07751e+07	1.07751e+07	189783	183998	8571.34	193432	216575	219373	240811	9734.83	19741.19741.3	rep1, rep2	LTA_9
Solyc01g005060.2.1_1	1007.48	2012.95	2012.96	3.7	2	2.31	0.95	VESFIEHQDSCTIR	iTRAQ8plex[+304.20536] (N-term); Methylthio[+45.987721] (C11)	2	1	2.35209e+06	2.35209e+06	56408	51331.8	43942.1	39880	37293.4	49304.3	48565.4	62446.4	15785.15785.2	rep3, rep4	LTB_2
Solyc01g005080.2.1_1	574.255	1146.5	1146.49	5.22	2	2.31	1	ECLEVYRR	Phospho[+79.966331] (Y6)	2	1	6.30324e+07	6.30324e+07									26892.26892.2	rep1, rep2	LTA_2
Solyc01g005080.2.1_1	597.345	1192.68	1192.67	3.12	2	2.31	0.95	AKDEALSR	iTRAQ8plex[+304.20536] (N-term)	2	1	4.83124e+07	4.83124e+07	793652	678663	812974	845070	841124	31357.6	19128.8	1.65611e+06	17063.17063.2	rep1, rep2	LTA_3
Solyc01g005080.2.1_1	563.342	1687	1687	1.08	3	2.41	0.95	LVSILEDYK	iTRAQ8plex[+304.20536] (N-term); iTRAQ8plex[+304.20536] (K9)	2	1	3.84468e+06	3.84468e+06	58268.1	57490.3	68479.9	61429.1	56027.9	65259.9	3575.54	12957.8	11368.11368.3	rep1, rep2	LTA4
Solyc01g005080.2.1_1	583.321	1164.63	1164.63	2.48	2	2.31	0.95	VEEAANTK	iTRAQ8plex[+304.20536] (N-term)	2	1	5.51659e+06	5.51659e+06	163349	131788	113627	113093	77917.1	89193.2	4012.43	155160	3555.3555.2	rep3, rep4	LTB3
Solyc01g005080.2.1_1	575.356	1723.04	1723.05	0.44	3	2.41	0.95	QPEKKSASLK	iTRAQ8plex[+304.20536] (K5); iTRAQ8plex[+304.20536] (K10)	2	1	1.60932e+08	1.60932e+08	2.35272e+06	2.30941e+06	4.0159e+06	3688545	1.77989e+06	1.87272e+06	48879.4	151572	22543.22543.3	rep3, rep4	LTB_4
Solyc01g005080.2.1_1	569.355	1136.69	1136.7	4.99	2	2.31	0.95	LKASRMK	iTRAQ8plex[+304.20536] (N-term)	2	1	7.51356e+06	7.51356e+06	208447	4307.78	188326	144950	109287	185218	36566.3	476046	6783.6783.2	rep1, rep2	LTA_6
Solyc01g005080.2.1_1	528.987	1583.94	1583.95	3.73	3	2.41	0.95	EEKSKLSR	iTRAQ8plex[+304.20536] (K3); iTRAQ8plex[+304.20536] (K5)	2	2	3.47621e+07	4.97769e+07	331447	5992.7	12773.8	225881	241977	259068	279169	31705.7	23780.23780.3	rep1, rep2	LTA_2
Solyc01g005080.2.1_1	473.953	1418.84	1418.84	3.13	3	2.41	0.95	QPEKKSASLK	iTRAQ8plex[+304.20536] (K10)	2	1	1.86483e+08	1.86483e+08	4.02217e+06	4.74294e+06	3.61034e+06	3498199	3.69465e+06	3.65821e+06	5.48417e+06	319722	12771.12771.3	rep3, rep4	LTB_5
Solyc01g005080.2.1_1	915.104	1828.19	1828.2	5.05	2	2.31	0.95	LTKLKASR	iTRAQ8plex[+304.20536] (N-term); iTRAQ8plex[+304.20536] (K3); iTRAQ8plex[+304.20536] (K5)	2	1	4.01634e+06	4.01634e+06	65228.4	57272.3	51726.6	39662.6	51913.8	50312.4	71747	99169.1	38864.38864.2	rep1, rep2	LTA_2
Solyc01g005210.2.1_1	511.326	1530.96	1530.97	5.72	3	2.41	0.95	KPSAKTIEIIK	iTRAQ8plex[+304.20536] (K11)	2	5	1.48069e+07	1.39062e+08	349256	433618	492197	2532.49	431487	436866	47083.3	647944	9688.10106.3	rep3, rep4	LTB_10
Solyc01g005210.2.1_1	667.419	1999.24	1999.24	4.68	3	2.41	0.95	VLKLDSSTPK	iTRAQ8plex[+304.20536] (N-term); iTRAQ8plex[+304.20536] (K3); iTRAQ8plex[+304.20536] (K10)	2	1	3.86017e+06	3.86017e+06	95054.9	93398.1	113668	89181.3	83057.5	4228.2	116011	5790.68	31312.31312.3	rep1, rep2	LTA_8
Solyc01g005210.2.1_1	459.797	1835.16	1835.17	6.05	4	2.6	1	KPSAKTIEIIK	iTRAQ8plex[+304.20536] (K5); iTRAQ8plex[+304.20536] (K11)	2	1	3.80793e+06	3.80793e+06	81761	105732	113288	98237.9	92491.3	3876.39	6007.6	157201	1425.1425.4	rep3, rep4	LTB11
Solyc01g005240.2.1_1	545.314	1088.61	1088.61	0.98	2	2.31	0.99	EGDIPVR	iTRAQ8plex[+304.20536] (N-term)	2	1	1.26074e+07	1.26074e+07	193583	182634	8830.21	184565	207001	216187	15590.8	338494	12740.12740.2	rep3, rep4	LTB_3
Solyc01g005240.2.1_1	459.582	1375.72	1375.72	0.16	3	2.41	0.95	RNVTMLDIASTR		2	1	5.16044e+07	5.16044e+07									5488.5528.3	rep3, rep4	LTB_9
Solyc01g005250.2.1_1	785.426	1568.84	1568.85	5.95	2	3.35	1	GTIVVDNSSAFR	iTRAQ8plex[+304.20536] (N-term)	2	4	2.85784e+07	9.1227e+07	660020	614283	591024	563337	606709	595829	733001	963492	19417.19417.2	rep1, rep2	LTA_3
Solyc01g005250.2.1_1	853.76	2558.26	2558.27	3.29	3	4.36	0.95	AHAESVNLQFENPLDENTAR	iTRAQ8plex[+304.20536] (N-term)	2	1	2.06758e+06	2.06758e+06	39579.4	35789.3	36540	30455.6	34110.7	28675.8	40003.3	55538	24422.24422.3	rep3, rep4	LTB_9
Solyc01g005250.2.1_1	486.945	1457.81	1457.81	2.16	3	3.95	1	NAPGIVVVDDR	iTRAQ8plex[+304.20536] (N-term)	2	13	1.20522e+07	2.35772e+08	181132	147260	138265	127453	121087	119470	160506	211175	17259.17259.3	rep1, rep2	LTA_3
Solyc01g005250.2.1_1	752.362	2254.06	2254.06	1.29	3	3.39	0.95	AHAESVNLQFENPLDENTAR		2	1	2.91962e+07	2.91962e+07									23316.23316.3	rep1, rep2	LTA_6
Solyc01g005250.2.1_1	480.63	1438.87	1438.88	1.39	3	3.1	0.99	FGPLAAQK	iTRAQ8plex[+304.20536] (N-term); iTRAQ8plex[+304.20536] (K8)	2	2	1.06583e+08	1.88786e+08	1.35912e+06	1.72336e+06	1.66185e+06	1751218	1.79372e+06	1.80841e+06	2.25871e+06	90591.4	19207.19207.3	rep1, rep2	LTA_5
Solyc01g005250.2.1_1	707.908	1413.8	1413.8	0.36	2	2.31	0.95	LLASKRSAGK	Phospho[+79.966331] (S7); iTRAQ8plex[+304.20536] (K10)	2	1	5.05468e+06	5.05468e+06	48724.2	68750.9	133779	120061	184303	157416	352303	151387	5963.5963.2	rep3, rep4	LTB_5
Solyc01g005250.2.1_1	641.896	1281.78	1281.78	0.61	2	2.31	0.95	EVLEGK	iTRAQ8plex[+304.20536] (N-term); iTRAQ8plex[+304.20536] (K6)	2	2	4.48584e+07	4.6543e+07	896505	1.07889e+06	1.25139e+06	1240626	1.15328e+06	1.16113e+06	30005	1.95983e+06	12078.12078.2	rep1, rep2	LTA_4
Solyc01g005250.2.1_1	648.416	1942.23	1942.25	10	3	2.41	0.95	LLASKRSAGK	iTRAQ8plex[+304.20536] (N-term); iTRAQ8plex[+304.20536] (K5); iTRAQ8plex[+304.20536] (K10)	2	2	1.46559e+07	8.97173e+07									22020.22020.3	rep1, rep2	LTA_5
Solyc01g005250.2.1_1	635.322	1268.63	1268.62	8.56	2	2.31	0.95	SAGKSMKFEER		2	1	1.94237e+07	1.94237e+07									24860.24860.2	rep3, rep4	LTB_8
Solyc01g005250.2.1_1	560.311	1677.91	1677.9	8.46	3	2.41	0.95	IWSDKDVK	iTRAQ8plex[+304.20536] (N-term); iTRAQ8plex[+304.20536] (K8); Phospho[+79.966331] (S3)	2	1	4.91026e+07	4.91026e+07	1.08373e+06	1.25159e+06	1.12035e+06	1168079	1.10003e+06	1.16486e+06	1.58215e+06	88241	20800.20800.3	rep1, rep2	LTA_8
Solyc01g005250.2.1_1	518.283	1551.82	1551.84	10	3	2.41	0.95	RSAGKSMK	iTRAQ8plex[+304.20536] (K5); iTRAQ8plex[+304.20536] (K8); Phospho[+79.966331] (S6)	2	1	5.85531e+06	5.85531e+06									6761.6761.3	rep1, rep2	LTA6
Solyc01g005250.2.1_1	874.5	1746.98	1746.99	0.7	2	2.31	0.95	GAALNAIQIAEMLL	iTRAQ8plex[+304.20536] (N-term); Oxidation[+15.994915] (M12)	2	1	293521	293521	4442.35	2573.28	2545.06	1783.33	2466.95	1988.59	0	3665.61	17115.17115.2	rep3, rep4	LTB2
Solyc01g005260.2.1_1	568.338	1134.66	1134.67	4.03	2	2.31	0.95	ATQEKVR	iTRAQ8plex[+304.20536] (N-term)	2	1	1.2549e+08	1.2549e+08	5.06282e+06	3.61137e+06	2.53172e+06	2530201	3.15752e+06	3.52829e+06	113555	3.50265e+06	9679.9740.2	rep3, rep4	LTB_4
Solyc01g005260.2.1_1	926.965	1851.91	1851.92	1.01	2	2.31	0.99	EVGEDVLPEEYGGR	iTRAQ8plex[+304.20536] (N-term)	2	1	1.17496e+06	1.17496e+06	25011.3	27091.7	27653.7	1794.74	19714.8	24709.3	39802.3	56715.1	6154.6154.2	rep3, rep4	LTB2
Solyc01g005260.2.1_1	715.065	2142.17	2142.16	6.45	3	2.41	0.95	TLMRFLIARSMNPEK	Oxidation[+15.994915] (M3); Oxidation[+15.994915] (M11); iTRAQ8plex[+304.20536] (K15)	2	1	2.30935e+07	2.30935e+07	850337	3061.86	219912	266157	194261	3438.86	354825	57354	36620.36637.3	rep3, rep4	LTB_4
Solyc01g005260.2.1_1	632.354	1894.04	1894.02	8.69	3	2.41	0.95	AAKMFCQWKK	iTRAQ8plex[+304.20536] (N-term); iTRAQ8plex[+304.20536] (K10); Methylthio[+45.987721] (C6)	2	1	8.76006e+06	8.76006e+06	172847	6427.99	183944	201750	172193	163287	265042	305232	5443.5443.3	rep3, rep4	LTB_6
Solyc01g005310.2.1_1	484.288	1449.84	1449.83	5.17	3	2.41	0.95	KSLAETQELK	iTRAQ8plex[+304.20536] (K10)	2	1	1.02887e+08	1.02887e+08	2.85914e+06	2.57022e+06	1.46973e+06	1469408	1.43756e+06	1.58061e+06	71587	2.50495e+06	10174.10174.3	rep3, rep4	LTB_5
Solyc01g005310.2.1_1	555.64	1663.9	1663.88	9.31	3	2.41	0.95	SARDEIDAVAWK	iTRAQ8plex[+304.20536] (K12)	2	1	3.68414e+07	3.68414e+07	972649	981560	1.0211e+06	943166	917467	1.0216e+06	69476.7	1.09524e+06	13338.13338.3	rep3, rep4	LTB_7
Solyc01g005310.2.1_1	507.281	1518.82	1518.82	1.07	3	2.41	0.95	RLELYKSAR	iTRAQ8plex[+304.20536] (K6); Phospho[+79.966331] (S7)	2	1	1.24515e+07	1.24515e+07	371358	366670	351517	296678	344267	349826	32472.6	564949	7871.7871.3	rep1, rep2	LTA_9
Solyc01g005310.2.1_1	750.781	2249.32	2249.31	4.24	3	2.41	0.95	LPFDRHLSTSNVKK	iTRAQ8plex[+304.20536] (N-term); iTRAQ8plex[+304.20536] (K14)	2	1	8.87865e+06	8.87865e+06	153583	191530	173011	175246	174324	195229	247725	10059	35240.35240.3	rep3, rep4	LTB_7
Solyc01g005310.2.1_1	626.346	1250.68	1250.67	6.84	2	2.31	0.95	HLETVIR	iTRAQ8plex[+304.20536] (N-term); Phospho[+79.966331] (T4)	2	1	1.20265e+07	1.20265e+07	271164	250636	5146.73	209566	171670	195563	4530.21	9735.95	24592.24592.2	rep3, rep4	LTB_6
Solyc01g005310.2.1_1	543.29	1626.85	1626.86	9.39	3	2.41	0.95	AVVFCQVREAR	iTRAQ8plex[+304.20536] (N-term); Methylthio[+45.987721] (C5)	2	1	1.49307e+07	1.49307e+07	192030	4415.54	6060.54	120280	120577	5928.31	25664.7	193408	15733.15733.3	rep3, rep4	LTB_2
Solyc01g005310.2.1_1	556.654	1666.94	1666.93	8.4	3	2.41	0.95	LELYKSAR	iTRAQ8plex[+304.20536] (N-term); iTRAQ8plex[+304.20536] (K5); Phospho[+79.966331] (S6)	2	1	5.71877e+06	5.71877e+06	124221	6270.78	128151	121043	132738	135569	24182.3	193190	8525.8525.3	rep1, rep2	LTA_10
Solyc01g005330.2.1_1	462.603	1384.79	1384.78	1.15	3	2.41	0.95	EVAAMEK	iTRAQ8plex[+304.20536] (N-term); iTRAQ8plex[+304.20536] (K7)	2	2	1.48558e+07	2.31683e+07	325121	377805	365417	348863	371436	386740	21073.3	7215.63	11531.11531.3	rep3, rep4	LTB_12
Solyc01g005330.2.1_1	455.746	1818.95	1818.96	2.4	4	2.6	1	ELTEAQAEIK	iTRAQ8plex[+304.20536] (N-term); iTRAQ8plex[+304.20536] (K10); Phospho[+79.966331] (T3)	2	1	5.13638e+06	5.13638e+06	74901.3	72266.6	53914.9	61820.6	64409.4	52640.1	78943	104906	27217.27217.4	rep3, rep4	LTB_8
Solyc01g005330.2.1_1	614.673	1841	1840.98	7.42	3	2.41	0.95	QIEICQEENK	iTRAQ8plex[+304.20536] (N-term); iTRAQ8plex[+304.20536] (K10)	2	1	2.56232e+07	2.56232e+07	302111	328904	381694	393160	331635	342619	543182	135384	31585.31585.3	rep1, rep2	LTA_3
Solyc01g005330.2.1_1	452.278	1353.81	1353.81	3.78	3	2.41	0.95	INDEKK	iTRAQ8plex[+304.20536] (N-term); iTRAQ8plex[+304.20536] (K6)	2	1	1.73969e+07	1.73969e+07	448622	341926	10826.7	322364	291793	291654	48212.6	557516	7068.7068.3	rep1, rep2	LTA_8
Solyc01g005330.2.1_1	605.341	1208.67	1208.67	5.6	2	2.31	0.95	AMEVEAKK	iTRAQ8plex[+304.20536] (N-term)	2	1	3.26815e+08	3.26815e+08	2.67815e+06	3.1419e+06	3.84783e+06	3492123	3.641e+06	3.98537e+06	92668.9	7.414e+06	3487.3487.2	rep1, rep2	LTA2
Solyc01g005330.2.1_1	809.425	1616.84	1616.83	10	2	2.31	0.95	AAKSEAMLKER	iTRAQ8plex[+304.20536] (N-term); Phospho[+79.966331] (S4)	2	1	1.28213e+07	1.28213e+07									3966.3966.2	rep1, rep2	LTA4
Solyc01g005330.2.1_1	606.349	1816.03	1816.02	4.93	3	2.41	0.95	AMEVEAKKMR	iTRAQ8plex[+304.20536] (N-term); iTRAQ8plex[+304.20536] (K8); Oxidation[+15.994915] (M9)	2	1	6.46235e+07	6.46235e+07	1.00225e+06	21176.6	1.48177e+06	1537811	869445	976764	1.72824e+06	123937	29098.29098.3	rep3, rep4	LTB_4
Solyc01g005330.2.1_1	770.921	1539.83	1539.82	6.02	2	2.31	0.95	MRREVAAMEK	Oxidation[+15.994915] (M1); iTRAQ8plex[+304.20536] (K10)	2	1	4.74088e+07	4.74088e+07	972932	1.11974e+06	1.24785e+06	1254535	1.42718e+06	1.34942e+06	1.84017e+06	2.08778e+06	24150.24150.2	rep3, rep4	LTB_5
Solyc01g005330.2.1_1	957.512	1913.01	1913.01	0.33	2	2.31	0.95	ASMAAQFAAEATLRR	iTRAQ8plex[+304.20536] (N-term); Oxidation[+15.994915] (M3)	2	1	3.08363e+06	3.08363e+06	48480.3	56476.9	29778.6	46734.4	39571.1	37780.8	50265	86323.5	4743.4743.2	rep3, rep4	LTB3
Solyc01g005330.2.1_1	655.349	1308.68	1308.69	5.77	2	2.31	0.95	DDAIEMLAK	iTRAQ8plex[+304.20536] (N-term)	2	1	9.07846e+06	9.07846e+06	256036	207037	196973	197028	199135	208677	37235.1	332509	10912.10912.2	rep3, rep4	LTB_7
Solyc01g005330.2.1_1	702.377	1402.74	1402.73	8.89	2	2.31	0.95	LTESLLESK	Phospho[+79.966331] (S4); iTRAQ8plex[+304.20536] (K9)	2	1	4.36712e+07	4.36712e+07	638175	660088	807154	651379	753486	807693	26226.1	11731.7	19918.19918.2	rep3, rep4	LTB_7
Solyc01g005330.2.1_1	625.007	1872	1872.01	7.71	3	2.41	0.95	DKDDAIEMLAK	iTRAQ8plex[+304.20536] (N-term); iTRAQ8plex[+304.20536] (K11); Oxidation[+15.994915] (M8)	2	1	4.87223e+07	4.87223e+07	856346	947538	1.00698e+06	904662	958460	1.00657e+06	22271.5	57628.4	24833.24833.3	rep1, rep2	LTA_8
Solyc01g005330.2.1_1	733.88	1465.74	1465.75	4.02	2	2.31	0.95	VQEMNEERK	iTRAQ8plex[+304.20536] (N-term)	2	1	1.80433e+08	1.80433e+08	4.03813e+06	3.94242e+06	1.63565e+06	1634814	2.50459e+06	2.54673e+06	2.83804e+06	3.35503e+06	13094.13094.2	rep1, rep2	LTA_4
Solyc01g005330.2.1_1	468.242	1401.7	1401.72	9.38	3	2.41	0.95	GTSKSFDGGSR	iTRAQ8plex[+304.20536] (N-term)	2	1	3.62371e+06	3.62371e+06	90905.7	84200.2	95956.5	86446.1	112117	126471	160914	172476	4345.4345.3	rep3, rep4	LTB_9
Solyc01g005330.2.1_1	574.335	1719.98	1719.97	6.12	3	2.41	0.95	AGHEKDQSLK	iTRAQ8plex[+304.20536] (K5); iTRAQ8plex[+304.20536] (K10)	2	1	6.26661e+07	6.26661e+07	1.12233e+06	1.1023e+06	1.02534e+06	992039	997262	1.05338e+06	1.23482e+06	89495.2	25999.25999.3	rep3, rep4	LTB_4
Solyc01g005330.2.1_1	628.019	1881.04	1881.05	9.05	3	2.41	0.95	LENEVRDKDR	iTRAQ8plex[+304.20536] (N-term); iTRAQ8plex[+304.20536] (K8)	2	1	3.73286e+07	3.73286e+07	996926	1.21892e+06	665096	612709	806614	816084	56439.6	1023346	10595.10711.3	rep1, rep2	LTA_7
Solyc01g005340.2.1_1	495.286	1482.84	1482.85	10	3	2.41	0.95	EGLTEAGAK	iTRAQ8plex[+304.20536] (N-term); iTRAQ8plex[+304.20536] (K9)	2	2	3.68192e+07	4.67906e+07									9446.9446.3	rep1, rep2	LTA_4
Solyc01g005340.2.1_1	558.624	1672.85	1672.86	7.39	3	2.41	0.98	FVGQFDEASELK	iTRAQ8plex[+304.20536] (K12)	2	1	1.66357e+07	1.66357e+07	510457	538837	360513	526572	463490	384337	17384.7	679428	11995.11995.3	rep3, rep4	LTB_9
Solyc01g005340.2.1_1	536.283	1070.55	1070.55	3.32	2	2.31	0.95	GQTALHMAVK	Oxidation[+15.994915] (M7)	2	1	4.00329e+07	4.00329e+07									14238.14393.2	rep1, rep2	LTA_5
Solyc01g005340.2.1_1	475.283	1422.83	1422.83	0.6	3	2.41	0.95	ARIADTVAFR	iTRAQ8plex[+304.20536] (N-term)	2	1	1.24674e+07	1.24674e+07	138883	130689	88173.7	96733.2	114138	4139.42	5631.81	171983	13699.13699.3	rep3, rep4	LTB_3
Solyc01g005340.2.1_1	639.016	1914.03	1914.04	6.37	3	2.41	0.95	ELLAMWPGLCK	iTRAQ8plex[+304.20536] (N-term); iTRAQ8plex[+304.20536] (K11); Methylthio[+45.987721] (C10)	2	1	2.56356e+06	2.56356e+06	76933.9	43705.1	44812.2	40072.4	40899.1	47170.8	54235.9	61823.3	32144.32144.3	rep3, rep4	LTB_2
Solyc01g005340.2.1_1	428.209	1281.61	1281.6	1.19	3	2.41	0.95	RTVSDIK	Phospho[+79.966331] (T2); Phospho[+79.966331] (S4); iTRAQ8plex[+304.20536] (K7)	2	1	2.48751e+07	2.48751e+07	245038	4826.76	253745	217266	303213	306590	314620	119217	23114.23185.3	rep1, rep2	LTA_4
Solyc01g005340.2.1_1	644.355	1930.04	1930.03	3.97	3	2.41	0.95	ELLAMWPGLCK	iTRAQ8plex[+304.20536] (N-term); iTRAQ8plex[+304.20536] (K11); Oxidation[+15.994915] (M5); Methylthio[+45.987721] (C10)	2	1	2.28059e+06	2.28059e+06	28410	27460.7	20448.9	23818.7	20260	24866.4	24693.8	4970.05	12531.12531.3	rep3, rep4	LTB2
Solyc01g005380.2.1_1	745.926	1489.84	1489.84	2.53	2	2.31	1	VTLGGGELVEGR	iTRAQ8plex[+304.20536] (N-term)	2	1	5.77174e+06	5.77174e+06	139517	4930.15	108510	102175	87718.5	94909.2	4922.07	177935	20073.20073.2	rep3, rep4	LTB_2
Solyc01g005380.2.1_1	954.53	1907.05	1907.04	2.1	2	2.31	0.99	QNVSPTTELALQFR	iTRAQ8plex[+304.20536] (N-term)	2	1	3.26025e+06	3.26025e+06	58028.4	65307.9	62275.1	66171.7	63686.4	62017.6	78643.7	105416	7286.7286.2	rep3, rep4	LTB3
Solyc01g005380.2.1_1	531.31	1590.91	1590.92	6.86	3	2.96	0.99	QHDLETLK	iTRAQ8plex[+304.20536] (N-term); iTRAQ8plex[+304.20536] (K8)	2	1	6.24404e+07	6.24404e+07	1.39398e+06	1.38889e+06	1.34052e+06	1213832	1.20916e+06	18419	64139.3	24181.4	12709.12715.3	rep1, rep2	LTA_8
Solyc01g005380.2.1_1	480.828	959.641	959.644	2.99	2	2.31	0.95	LLAALR	iTRAQ8plex[+304.20536] (N-term)	2	2	1.9866e+07	4.10641e+07	596901	548209	465291	437292	427088	456623	573946	66594.7	26779.26779.2	rep3, rep4	LTB_4
Solyc01g005380.2.1_1	494.953	1481.84	1481.85	5.65	3	2.41	0.98	TEGGFVHK	iTRAQ8plex[+304.20536] (N-term); iTRAQ8plex[+304.20536] (K8)	2	1	7.0422e+07	7.0422e+07	1.71922e+06	1.88662e+06	1.76546e+06	1807136	1.56037e+06	1.63233e+06	51411.2	92268.8	10410.10410.3	rep1, rep2	LTA_8
Solyc01g005380.2.1_1	562.345	1684.01	1684.01	3.99	3	2.41	0.95	IMEDKSLLK	iTRAQ8plex[+304.20536] (N-term); iTRAQ8plex[+304.20536] (K9)	2	1	4.1365e+07	4.1365e+07	693263	698260	690008	696951	656399	709459	967044	136762	32115.32115.3	rep3, rep4	LTB_4
Solyc01g005380.2.1_1	507.302	1518.88	1518.89	4.8	3	2.41	0.95	FLLDFEK	iTRAQ8plex[+304.20536] (N-term); iTRAQ8plex[+304.20536] (K7)	2	1	1.22079e+07	1.22079e+07	145439	171527	188598	3576.24	176272	169538	236501	67362.7	10665.10665.3	rep3, rep4	LTB4
Solyc01g005380.2.1_1	562.342	1684	1684.01	0.91	3	2.41	0.95	IMEDKSLLK	iTRAQ8plex[+304.20536] (K5); iTRAQ8plex[+304.20536] (K9)	2	2	3.83764e+07	5.64856e+07	510897	11038.2	595201	600437	583424	615724	868935	90914.8	30738.30738.3	rep1, rep2	LTA_4
Solyc01g005380.2.1_1	802.429	1602.84	1602.84	4.5	2	2.31	0.95	QNVSPTTELALQFR		2	1	1.62852e+07	1.62852e+07									25271.25271.2	rep1, rep2	LTA_3
Solyc01g005380.2.1_1	544.306	1629.89	1629.9	1.1	3	2.41	0.95	RCRFLLDFEK	iTRAQ8plex[+304.20536] (K10)	2	1	1.84643e+07	1.84643e+07	459031	393333	404899	368518	359203	396290	17458.9	43666.9	17397.17397.3	rep1, rep2	LTA_5
Solyc01g005380.2.1_1	559.81	1117.6	1117.61	4.8	2	2.31	0.95	NMLVKMVAGR		2	1	4.34423e+07	4.34423e+07									15558.15558.2	rep3, rep4	LTB_7
Solyc01g005410.2.1_1	700.438	1398.86	1398.87	6.51	2	2.31	0.98	ILFDVGK	iTRAQ8plex[+304.20536] (N-term); iTRAQ8plex[+304.20536] (K7)	2	4	4.69102e+07	1.69727e+08	1.72697e+06	1.88121e+06	1.41744e+06	1360576	1.34853e+06	1.32956e+06	1.95013e+06	50374.8	27324.27324.2	rep3, rep4	LTB_4
Solyc01g005410.2.1_1	641.68	1922.02	1922.02	4.15	3	3.19	1	DVYDGTLFEQK	iTRAQ8plex[+304.20536] (N-term); iTRAQ8plex[+304.20536] (K11)	2	2	4.66493e+07	1.33869e+08	689389	647613	569125	523729	477846	534487	684808	119647	7422.7422.3	rep1, rep2	LTA3
Solyc01g005410.2.1_1	645.72	1934.14	1934.15	6.35	3	3.01	1	WPSPLFPIEIK	iTRAQ8plex[+304.20536] (N-term); iTRAQ8plex[+304.20536] (K11)	2	3	9.69354e+06	2.47597e+07	169197	3308.48	164349	148285	140158	141690	204194	2852.56	37728.37861.3	rep1, rep2	LTA_4
Solyc01g005410.2.1_1	474.277	1419.81	1419.82	9.37	3	2.41	0.95	FEEIFK	iTRAQ8plex[+304.20536] (N-term); iTRAQ8plex[+304.20536] (K6)	2	1	2.435e+07	2.435e+07	566792	666153	461866	448787	381844	385220	601062	238377	27673.27673.3	rep1, rep2	LTA_4
Solyc01g005420.2.1_1	882.974	1763.93	1763.94	1.28	2	2.31	0.95	LIVMDSSPSK	iTRAQ8plex[+304.20536] (N-term); iTRAQ8plex[+304.20536] (K10); Phospho[+79.966331] (S7)	2	1	7.20636e+06	7.20636e+06	224965	229097	194267	224474	7604.36	187276	279715	8255.85	31454.31454.2	rep3, rep4	LTB_5
Solyc01g005420.2.1_1	522.295	1042.57	1042.58	3.89	2	2.31	0.95	KFGEMK	iTRAQ8plex[+304.20536] (K6)	2	2	1.87055e+07	3.5195e+07	583166	609091	606328	531168	442200	479042	35013.4	952239	10412.10412.2	rep1, rep2	LTA_9
Solyc01g005420.2.1_1	631.864	1261.71	1261.73	9.8	2	2.31	0.95	VSIAGK	iTRAQ8plex[+304.20536] (N-term); iTRAQ8plex[+304.20536] (K6); Phospho[+79.966331] (S2)	2	1	1.02684e+07	1.02684e+07	101551	116368	133454	134191	144330	154359	194461	53224.5	37197.37197.2	rep3, rep4	LTB_3
Solyc01g005420.2.1_1	455.26	1362.76	1362.75	5.81	3	2.41	0.95	IELICKRSLSR	Methylthio[+45.987721] (C5)	2	3	1.70134e+06	3.67001e+07									5458.5458.3	rep3, rep4	LTB7
Solyc01g005420.2.1_1	688.88	1375.74	1375.75	1.91	2	2.31	0.95	FGEMKVYAK	iTRAQ8plex[+304.20536] (N-term)	2	1	1.29561e+08	1.29561e+08	1.83458e+06	2.02108e+06	2.87824e+06	2788521	3.25821e+06	3.39691e+06	4.3264e+06	4.99917e+06	10103.10103.2	rep3, rep4	LTB_5
Solyc01g005420.2.1_1	690.892	1379.77	1379.76	3.45	2	2.31	0.95	LIVMDSSPSK	iTRAQ8plex[+304.20536] (K10)	2	1	7.94919e+07	7.94919e+07	1.09133e+06	1.06022e+06	929055	924954	999132	1.13453e+06	1.21361e+06	44860.4	24910.24910.2	rep1, rep2	LTA_6
Solyc01g005430.2.1_1	509.956	1526.85	1526.85	3.2	3	3.05	1	VIPHFPATGER	iTRAQ8plex[+304.20536] (N-term)	2	2	1.79464e+07	6.76989e+07	18755.1	17234	18418.7	14313.2	14377.2	13198.6	19394.7	19798.9	5105.5105.3	rep1, rep2	LTA8
Solyc01g005430.2.1_1	788.463	2362.37	2362.38	6.44	3	2.8	0.95	AITLEEEDLIPSALLK	iTRAQ8plex[+304.20536] (N-term); iTRAQ8plex[+304.20536] (K16)	2	1	2.75516e+06	2.75516e+06	79750.8	48823.1	49240.8	41021.4	46284.4	53071.9	61483.4	5433.34	39056.39056.3	rep3, rep4	LTB_3
Solyc01g005430.2.1_1	525.624	1573.85	1573.86	2.87	3	2.41	0.95	CVNHVNKSELK	iTRAQ8plex[+304.20536] (K11)	2	1	3.82231e+07	3.82231e+07	598492	627034	649021	649293	631787	605943	27153.1	13508.1	8341.8341.3	rep1, rep2	LTA_4
Solyc01g005430.2.1_1	703.905	1405.8	1405.8	5.39	2	2.31	0.95	VSFSSSGK	iTRAQ8plex[+304.20536] (N-term); iTRAQ8plex[+304.20536] (K8)	2	1	7.96033e+07	7.96033e+07	2.27259e+06	960807	1.1778e+06	1006917	1.12964e+06	1.09042e+06	1.32251e+06	28181.5	24474.24478.2	rep1, rep2	LTA_3
Solyc01g005430.2.1_1	594.707	1781.1	1781.08	8.96	3	2.41	0.95	MKGFMKK	iTRAQ8plex[+304.20536] (N-term); iTRAQ8plex[+304.20536] (K2); iTRAQ8plex[+304.20536] (K6)	2	1	1.67554e+08	1.67554e+08	2.84641e+06	4.08472e+06	3.99555e+06	3582827	3.30855e+06	3.63092e+06	5.11795e+06	6.25309e+06	17239.17239.3	rep3, rep4	LTB_8
Solyc01g005430.2.1_1	582.298	1162.58	1162.59	6.93	2	2.31	0.95	CVNHVNK	Methylthio[+45.987721] (C1); iTRAQ8plex[+304.20536] (K7)	2	1	3.00644e+07	3.00644e+07	807072	848397	787553	728368	548894	592272	1.02379e+06	32766.1	21521.21521.2	rep3, rep4	LTB_5
Solyc01g005430.2.1_1	847.47	1692.92	1692.92	4.14	2	2.31	0.95	GFMKKVSFSSSGK	iTRAQ8plex[+304.20536] (K13)	2	1	2.89768e+06	2.89768e+06	59320.4	48350.9	49895.1	44527.7	43183.2	40794.3	61773.2	78162	39710.39710.2	rep3, rep4	LTB_2
Solyc01g005430.2.1_1	710.353	1418.69	1418.69	2.13	2	2.31	0.95	MGDMKDKMK	Oxidation[+15.994915] (M1); Oxidation[+15.994915] (M4); iTRAQ8plex[+304.20536] (K5)	2	1	1.39233e+08	1.39233e+08	1.81944e+06	2.18035e+06	2.69215e+06	2337562	2627640	2.92316e+06	53810.3	4.64862e+06	16550.16550.2	rep1, rep2	LTA_7
Solyc01g005510.2.1_1	467.785	933.554	933.555	1.35	2	2.31	0.95	ILDGGR	iTRAQ8plex[+304.20536] (N-term)	2	1	7.10569e+07	7.10569e+07	1.37367e+06	1.17469e+06	1.15497e+06	1164578	1.30973e+06	1.30881e+06	111504	80228.1	3972.3972.2	rep1, rep2	LTA3
Solyc01g005510.2.1_1	614.376	1840.11	1840.09	8.28	3	2.41	0.95	VGEKVAEPLYK	iTRAQ8plex[+304.20536] (N-term); iTRAQ8plex[+304.20536] (K11)	2	1	2.37226e+07	2.37226e+07	711327	715636	602875	677137	569705	662752	51614.2	1.02579e+06	9296.9296.3	rep1, rep2	LTA_5
Solyc01g005510.2.1_1	583.647	1747.92	1747.92	0.39	3	2.41	0.96	VGEKVAEPLYKMEAGK		2	1	5.7677e+07	5.7677e+07									10004.10004.3	rep1, rep2	LTA_8
Solyc01g005510.2.1_1	774.894	1547.77	1547.77	4.65	2	2.31	0.95	NYNLVDAISR	iTRAQ8plex[+304.20536] (N-term); Phospho[+79.966331] (Y2)	2	1	1.66236e+07	1.66236e+07	10444.6	191230	229850	190040	202325	198379	8019.56	286972	23812.23812.2	rep1, rep2	LTA_5
Solyc01g005510.2.1_1	614.371	1840.09	1840.09	0.03	3	2.41	0.95	VGEKVAEPLYK	iTRAQ8plex[+304.20536] (K4); iTRAQ8plex[+304.20536] (K11)	2	1	2.17167e+07	2.17167e+07	374222	503091	502366	358515	523308	513937	593801	25800.9	22995.22995.3	rep1, rep2	LTA_9
Solyc01g005520.2.1_1	1235.65	2469.28	2469.28	1.37	2	4.21	1	VIATSAVFGEEIWPAAEYGR	iTRAQ8plex[+304.20536] (N-term)	2	1	5.98707e+06	5.98707e+06	6205.26	65853.2	58607.9	66211.1	62259.9	72883.9	95491.9	8569.26	14208.14208.2	rep1, rep2	LTA2
Solyc01g005520.2.1_1	759.405	2275.19	2275.19	0.68	3	4.84	0.95	DGGTYIDAIAPGGFADK	iTRAQ8plex[+304.20536] (N-term); iTRAQ8plex[+304.20536] (K17)	2	6	1.20603e+08	3.62712e+08	1.33119e+06	1.3239e+06	1.07182e+06	1016583	1.00768e+06	997900	1.37684e+06	56860	27544.27603.3	rep1, rep2	LTA_3
Solyc01g005520.2.1_1	659.865	1317.71	1317.72	4.12	2	3.06	1	TDPDLANLR	iTRAQ8plex[+304.20536] (N-term)	2	17	2.05656e+08	7.97315e+08	2.43427e+06	2.32802e+06	3.05795e+06	3008199	3.15311e+06	3.41713e+06	90965.7	5.96554e+06	3843.3843.2	rep1, rep2	LTA2
Solyc01g005520.2.1_1	622.052	1863.13	1863.14	4.27	3	4.56	1	LNQLQAGLSALK	iTRAQ8plex[+304.20536] (N-term); iTRAQ8plex[+304.20536] (K12)	2	7	4.67647e+07	3.66747e+08	343783	19205.2	28100.2	27609.8	545651	30197.4	25544.6	40437.1	31881.31881.3	rep3, rep4	LTB_5
Solyc01g005520.2.1_1	778.427	2332.26	2332.25	2.97	3	4.42	0.95	FDESFINENAINAIK	iTRAQ8plex[+304.20536] (N-term); iTRAQ8plex[+304.20536] (K15)	2	4	8.43359e+07	1.34568e+08	662989	630947	705937	732707	665043	689713	937219	84712.3	9621.9621.3	rep1, rep2	LTA3
Solyc01g005520.2.1_1	608.987	1823.94	1823.94	3.07	3	3.52	0.95	TSEDFETLMK	iTRAQ8plex[+304.20536] (N-term); iTRAQ8plex[+304.20536] (K10); Oxidation[+15.994915] (M9)	2	11	8.19186e+07	7.0636e+08	840709	790014	982803	897763	934309	986511	1.24309e+06	236498	5912.5912.3	rep1, rep2	LTA3
Solyc01g005520.2.1_1	580.997	1739.97	1739.98	5.23	3	3.44	1	VEEVGELTEK	iTRAQ8plex[+304.20536] (N-term); iTRAQ8plex[+304.20536] (K10)	2	24	8.47151e+07	5.60554e+08	1.22097e+06	1.26893e+06	1.35914e+06	1412431	1.44106e+06	1.40214e+06	1.79963e+06	66345.6	22072.22072.3	rep1, rep2	LTA_4
Solyc01g005520.2.1_1	628.646	1882.92	1882.92	4.15	3	3.3	0.95	DAMEAGFEDFK	iTRAQ8plex[+304.20536] (N-term); iTRAQ8plex[+304.20536] (K11); Oxidation[+15.994915] (M3)	2	2	5.22022e+07	2.77935e+08	699992	713434	943639	929000	726186	780522	1.19471e+06	278280	21071.21071.3	rep3, rep4	LTB_3
Solyc01g005520.2.1_1	680.681	2039.02	2039.02	2.39	3	3.28	0.95	DAMEAGFEDFKR	iTRAQ8plex[+304.20536] (N-term); iTRAQ8plex[+304.20536] (K11); Oxidation[+15.994915] (M3)	2	3	5.25795e+07	1.01108e+08	509869	539950	715964	653931	703403	733992	921386	15999	4730.4730.3	rep1, rep2	LTA7
Solyc01g005520.2.1_1	474.284	1419.83	1419.83	3.69	3	2.91	0.95	SLFGFNK	iTRAQ8plex[+304.20536] (N-term); iTRAQ8plex[+304.20536] (K7)	2	13	2.02285e+07	6.53621e+08	257092	7240.43	412961	404105	390978	377187	8140.54	377185	24416.24416.3	rep3, rep4	LTB_6
Solyc01g005520.2.1_1	465.966	1394.88	1394.88	1.51	3	2.74	1	IGPLLMK	iTRAQ8plex[+304.20536] (N-term); iTRAQ8plex[+304.20536] (K7); Oxidation[+15.994915] (M6)	2	5	8.38669e+07	1.49112e+08	893870	8770.23	1.41838e+06	1316683	1.54591e+06	1.66592e+06	1.96258e+06	212853	22390.22474.3	rep1, rep2	LTA_5
Solyc01g005520.2.1_1	460.634	1378.88	1378.88	2.05	3	2.72	0.99	IGPLLMK	iTRAQ8plex[+304.20536] (N-term); iTRAQ8plex[+304.20536] (K7)	2	2	1.30338e+07	2.18276e+07	148179	176749	185666	199052	210669	228053	281299	20157.8	7516.7516.3	rep1, rep2	LTA5
Solyc01g005520.2.1_1	592.322	1182.63	1182.63	2.1	2	2.31	0.99	NAGFISDR	iTRAQ8plex[+304.20536] (N-term)	2	4	3.02938e+07	4.90195e+08	301211	334826	393331	419614	418413	479039	547645	770408	3732.3732.2	rep3, rep4	LTB3
Solyc01g005520.2.1_1	412.238	1233.69	1233.7	6.17	3	2.46	1	EIQVTNAR	iTRAQ8plex[+304.20536] (N-term)	2	3	2.89588e+07	2.00724e+08	20505.7	17316.1	25154.7	18270.9	20829.3	7089.37	26051.4	25077.8	3850.3850.3	rep1, rep2	LTA3
Solyc01g005520.2.1_1	497.28	1488.82	1488.83	7.82	3	2.41	0.99	YEEALEK	iTRAQ8plex[+304.20536] (N-term); iTRAQ8plex[+304.20536] (K7)	2	6	5.73321e+06	1.7629e+07	111230	143546	142258	146307	149524	164754	197998	4681.64	18303.18303.3	rep3, rep4	LTB_12
Solyc01g005520.2.1_1	622.875	1243.74	1243.74	2.68	2	2.31	0.95	FAVGDK	iTRAQ8plex[+304.20536] (N-term); iTRAQ8plex[+304.20536] (K6)	2	7	7.90789e+06	4.10321e+08	135070	160104	7544.43	202514	216511	254221	298608	324956	4095.4095.2	rep3, rep4	LTB5
Solyc01g005520.2.1_1	780.472	1558.93	1558.93	3.51	2	2.31	0.95	LNQLQAGLSALK	iTRAQ8plex[+304.20536] (N-term)	2	1	2.03673e+07	2.03673e+07	593622	731765	732368	714123	760418	743305	767469	895749	22598.22598.2	rep3, rep4	LTB_5
Solyc01g005520.2.1_1	507.767	1013.52	1013.51	4.32	2	2.31	0.98	TDPDLANLR		2	1	3.03988e+06	3.03988e+06									4496.4496.2	rep3, rep4	LTB2
Solyc01g005520.2.1_1	900.04	1798.06	1798.07	1.67	2	2.31	0.95	IGPLLMKMQK	iTRAQ8plex[+304.20536] (N-term); iTRAQ8plex[+304.20536] (K7); Oxidation[+15.994915] (M6); Oxidation[+15.994915] (M8)	2	1	1.1928e+07	1.1928e+07	91070.6	84905.2	79350.6	86793.5	110063	5612.88	133626	180903	25689.25689.2	rep3, rep4	LTB_2
Solyc01g005520.2.1_1	552.803	1103.59	1103.6	3.59	2	2.31	0.95	TMYTIR	iTRAQ8plex[+304.20536] (N-term); Oxidation[+15.994915] (M2)	2	2	3.49711e+06	7.01112e+07	53438.4	63787.5	49247.4	50182.8	57356.8	3986.03	71174.2	105493	3227.3227.2	rep3, rep4	LTB4
Solyc01g005520.2.1_1	544.806	1087.6	1087.6	3.38	2	2.31	0.95	TMYTIR	iTRAQ8plex[+304.20536] (N-term)	2	1	9.5269e+07	9.5269e+07	2.33915e+06	2.08292e+06	1.86565e+06	1801971	1.596e+06	1.6478e+06	53924.2	3.35834e+06	13838.13838.2	rep3, rep4	LTB_4
Solyc01g005520.2.1_1	621.027	1860.06	1860.07	6.72	3	2.41	0.95	ELREGLKLSK	iTRAQ8plex[+304.20536] (N-term); iTRAQ8plex[+304.20536] (K10); Phospho[+79.966331] (S9)	2	1	4.07039e+07	4.07039e+07	458947	447121	461211	520666	495824	544977	729346	103216	31774.32106.3	rep1, rep2	LTA_4
Solyc01g005520.2.1_1	440.219	878.424	878.425	1.05	2	2.31	0.95	NAGFISDR		2	1	1.01928e+07	1.01928e+07									2929.2929.2	rep3, rep4	LTB2
Solyc01g005520.2.1_1	550.327	1098.64	1098.64	2.35	2	2.31	0.95	ASIFMVK	iTRAQ8plex[+304.20536] (K7)	2	1	7.15157e+06	7.15157e+06	208816	4922.7	95307.1	102654	108956	119356	85293	172140	5679.5679.2	rep1, rep2	LTA_7
Solyc01g005540.2.1_1	537.342	1609	1609.01	2.24	3	3.53	1	DVIAFPVLK	iTRAQ8plex[+304.20536] (N-term); iTRAQ8plex[+304.20536] (K9)	2	3	2.25377e+07	1.83283e+08	7583.64	236134	232410	238199	219110	240027	305574	143123	9345.9345.3	rep1, rep2	LTA3
Solyc01g005540.2.1_1	520.804	1039.59	1039.6	3.91	2	2.31	0.95	VYEIGR	iTRAQ8plex[+304.20536] (N-term)	2	4	2.63908e+07	1.22891e+08	528565	512538	16435.5	423312	358868	384060	7996.09	508111	4334.4334.2	rep3, rep4	LTB3
Solyc01g005540.2.1_1	532.64	1594.9	1594.9	0.55	3	2.41	0.95	ETMHNLVK	iTRAQ8plex[+304.20536] (N-term); iTRAQ8plex[+304.20536] (K8); Oxidation[+15.994915] (M3)	2	2	1.35227e+07	3.97111e+07	335155	381701	391139	352700	320887	357943	25731	612991	8150.8150.3	rep1, rep2	LTA_9
Solyc01g005540.2.1_1	605.688	1814.04	1814.04	0.42	3	2.41	0.95	LLSDQFDQLK	iTRAQ8plex[+304.20536] (N-term); iTRAQ8plex[+304.20536] (K10)	2	1	2.09105e+07	2.09105e+07	304250	305835	362524	389676	267868	262958	392244	41169.8	28111.28111.3	rep1, rep2	LTA_3
Solyc01g005540.2.1_1	584.971	1751.89	1751.9	5.05	3	2.41	0.95	SSSGTSTSTSDK	iTRAQ8plex[+304.20536] (N-term); iTRAQ8plex[+304.20536] (K12)	2	2	302254	4.44402e+06									4968.4968.3	rep1, rep2	LTA_4
Solyc01g005540.2.1_1	523.663	1567.97	1567.95	9.26	3	2.41	0.95	AASGLSKAGAK	iTRAQ8plex[+304.20536] (N-term); iTRAQ8plex[+304.20536] (K7)	2	2	1.99349e+07	4.6257e+07	544288	606759	528919	486534	519787	511410	46035.9	905821	8704.8704.3	rep3, rep4	LTB_9
Solyc01g005540.2.1_1	462.292	1383.85	1383.85	1.85	3	2.41	0.95	IATELHLKR	iTRAQ8plex[+304.20536] (N-term)	2	1	5.49549e+06	5.49549e+06	120760	140934	5799.37	4990.72	192353	179674	204119	5672.04	15846.15846.3	rep1, rep2	LTA_10
Solyc01g005540.2.1_1	415.586	1243.74	1243.73	4.8	3	2.41	0.95	AAKEHTRK	iTRAQ8plex[+304.20536] (N-term)	2	1	2.11417e+07	2.11417e+07	613646	679289	623550	554829	546954	584579	42173.5	942198	7918.7918.3	rep1, rep2	LTA_9
Solyc01g005540.2.1_1	567.989	1700.94	1700.95	2.72	3	2.41	0.95	QHNEKKAASGLSK	iTRAQ8plex[+304.20536] (N-term)	2	1	2.47869e+07	2.47869e+07	262473	9987.99	302810	273397	315334	304033	446469	34016.6	6073.6073.3	rep1, rep2	LTA7
Solyc01g005550.2.1_1	556.002	1664.98	1664.97	7.32	3	2.41	0.99	ATINVWEPK	iTRAQ8plex[+304.20536] (N-term); iTRAQ8plex[+304.20536] (K9)	2	2	1.09743e+08	134170008	2.8689e+06	1.41944e+06	3.53074e+06	1496358	2.29551e+06	1.50764e+06	1.8456e+06	106962	20353.20353.3	rep1, rep2	LTA_4
Solyc01g005550.2.1_1	455.904	1364.69	1364.68	9.38	3	2.41	0.95	HTATQMGSGR	iTRAQ8plex[+304.20536] (N-term); Oxidation[+15.994915] (M6)	2	1	2.87435e+07	2.87435e+07	822095	11125	17547.1	478041	492609	451559	106572	28975.1	8771.8771.3	rep1, rep2	LTA_7
Solyc01g005550.2.1_1	468.648	1402.92	1402.91	6.78	3	2.41	0.95	VNKPPIK	iTRAQ8plex[+304.20536] (N-term); iTRAQ8plex[+304.20536] (K7)	2	1	9.39807e+06	9.39807e+06	221436	273138	272512	224051	254738	267157	384433	9497.8	20720.20720.3	rep1, rep2	LTA_9
Solyc01g005560.2.1_1	701.364	2101.07	2101.07	2.6	3	4.94	1	GGETSTNSIASIFAWTR	iTRAQ8plex[+304.20536] (N-term)	2	16	1.82923e+08	3.67507e+08	538451	595260	28080.3	18244.8	421631	487824	703472	73811.4	11049.11049.3	rep1, rep2	LTA3
Solyc01g005560.2.1_1	717.381	2149.12	2149.13	4.47	3	4.82	1	DIFQEVYEANWK	iTRAQ8plex[+304.20536] (N-term); iTRAQ8plex[+304.20536] (K12)	2	14	3.89631e+07	1.83823e+08	364612	3721.97	441085	453623	4359.88	345450	589067	91671.1	34175.34208.3	rep1, rep2	LTA_3
Solyc01g005560.2.1_1	634.679	1901.02	1901.02	2.68	3	4.76	1	LEAACIGAVESGK	iTRAQ8plex[+304.20536] (N-term); iTRAQ8plex[+304.20536] (K13); Methylthio[+45.987721] (C5)	2	8	1.10464e+07	2.40494e+08	64177.2	73978.8	107009	107902	77688.9	85030.7	148230	5432.81	9149.9149.3	rep3, rep4	LTB3
Solyc01g005560.2.1_1	713.851	1425.69	1425.69	2.26	2	3.11	1	CATITPDEAR	iTRAQ8plex[+304.20536] (N-term); Methylthio[+45.987721] (C1)	2	4	4.77068e+07	1.06902e+08	489690	555977	849995	939574	506153	560963	1.07834e+06	1.51873e+06	5052.5052.2	rep3, rep4	LTB3
Solyc01g005560.2.1_1	626.029	1875.06	1875.06	0.44	3	4.35	1	LIDDMVAYALK	iTRAQ8plex[+304.20536] (N-term); iTRAQ8plex[+304.20536] (K11); Oxidation[+15.994915] (M5)	2	11	6.76513e+07	4.58836e+08	1.12128e+06	822119	781016	733482	734420	717392	1.00483e+06	42802.5	28220.28226.3	rep1, rep2	LTA_3
Solyc01g005560.2.1_1	559.015	1674.02	1674.03	4.11	3	4.26	1	DLALIIHGSK	iTRAQ8plex[+304.20536] (N-term); iTRAQ8plex[+304.20536] (K10)	2	8	1.03352e+08	2.83406e+08	2.03879e+06	1.30454e+06	1.12775e+06	1623061	1.06107e+06	1.39188e+06	2.16004e+06	69255	22496.22635.3	rep1, rep2	LTA_7
Solyc01g005560.2.1_1	696.024	2085.05	2085.05	1.07	3	3.99	0.95	AFAEASMNMAFQK	iTRAQ8plex[+304.20536] (N-term); iTRAQ8plex[+304.20536] (K13); Oxidation[+15.994915] (M7); Oxidation[+15.994915] (M9)	2	10	3.96412e+06	5.6312e+08	69348.8	77384.9	72219.6	65041.6	67885.9	61222.5	88012.3	117401	5342.5342.3	rep3, rep4	LTB5
Solyc01g005560.2.1_1	737.439	1472.86	1472.87	4.54	2	2.31	1	LLDFTEK	iTRAQ8plex[+304.20536] (N-term); iTRAQ8plex[+304.20536] (K7)	2	16	1.15812e+07	1.05008e+09	328438	364860	425066	384184	404543	335877	487212	19430.5	27242.27242.2	rep1, rep2	LTA_5
Solyc01g005560.2.1_1	618.825	1235.64	1235.64	4.96	2	2.31	1	ATLDNNER	iTRAQ8plex[+304.20536] (N-term)	2	15	1.18311e+07	1.76417e+08	8617.55	257336	226221	242605	173721	7104.23	297528	416466	2808.2808.2	rep1, rep2	LTA4
Solyc01g005560.2.1_1	595.675	1784.01	1784.01	3.52	3	3.41	1	VTIESAEATQK	iTRAQ8plex[+304.20536] (N-term); iTRAQ8plex[+304.20536] (K11)	2	5	1.42057e+08	4.18533e+08	3.05842e+06	2.2907e+06	1.86211e+06	2457141	1.40533e+06	1.91247e+06	2.64583e+06	3.0036e+06	15374.15374.3	rep3, rep4	LTB_4
Solyc01g005560.2.1_1	620.696	1859.07	1859.07	1.93	3	3.38	1	LIDDMVAYALK	iTRAQ8plex[+304.20536] (N-term); iTRAQ8plex[+304.20536] (K11)	2	12	5.60618e+06	2.57182e+07	61558.1	71666.4	67768.4	58524.8	63845.9	63263	93862.1	107434	40984.40996.3	rep1, rep2	LTA_3
Solyc01g005560.2.1_1	474.6	1420.78	1420.78	1.32	3	3.37	0.95	YFDLGLPHR	iTRAQ8plex[+304.20536] (N-term)	2	19	1.44701e+08	5.87816e+08	1.07436e+06	23456.6	72674.9	1087453	737002	761776	1.2904e+06	603378	7047.7047.3	rep3, rep4	LTB7
Solyc01g005560.2.1_1	539.324	1614.95	1614.96	6.1	3	3.08	1	WPLYLSTK	iTRAQ8plex[+304.20536] (N-term); iTRAQ8plex[+304.20536] (K8)	2	3	6.9716e+06	4.10849e+07	68744.6	77694.7	76648.5	86588.3	68065.5	73703.6	116187	2322.53	8458.8458.3	rep3, rep4	LTB5
Solyc01g005560.2.1_1	433.224	1296.65	1296.65	2.75	3	3.03	1	HAFGDQYR	iTRAQ8plex[+304.20536] (N-term)	2	16	1.49836e+07	2.01963e+08	261016	300560	289758	283530	262233	1856.97	29160.7	68952.2	8706.8851.3	rep1, rep2	LTA_10
Solyc01g005560.2.1_1	1059.84	3176.49	3176.49	0.41	3	3	0.95	TEFEVYNFTGAGGVALSMYNTDESVR	iTRAQ8plex[+304.20536] (N-term); Oxidation[+15.994915] (M18)	2	1	986076	986076	10962	5595.71	4769.42	5329.82	4460.8	4393.4	13240.8	15443.1	9971.9971.3	rep3, rep4	LTB2
Solyc01g005560.2.1_1	585.299	1752.87	1752.88	3.73	3	2.93	0.95	SEGGYVWACK	iTRAQ8plex[+304.20536] (N-term); iTRAQ8plex[+304.20536] (K10); Methylthio[+45.987721] (C9)	2	3	5.01257e+07	2.83225e+08	858022	846522	870780	979061	816656	877970	1.22054e+06	64406.8	24346.24346.3	rep3, rep4	LTB_5
Solyc01g005560.2.1_1	585.342	1168.66	1168.66	3.25	2	2.31	0.99	LLDFTEK	iTRAQ8plex[+304.20536] (K7)	2	1	7.08026e+06	7.08026e+06	8219.89	123174	4215.22	100266	108866	110325	3482.49	5111.11	6147.6147.2	rep3, rep4	LTB2
Solyc01g005560.2.1_1	610.013	1827.02	1827.02	3.4	3	2.63	1	LVFVPEGSDEK	iTRAQ8plex[+304.20536] (N-term); iTRAQ8plex[+304.20536] (K11)	2	16	2.55935e+07	5.38458e+08	428783	5298.81	364602	405730	311031	323441	536733	110082	24432.24458.3	rep3, rep4	LTB_3
Solyc01g005560.2.1_1	669.392	1336.77	1336.78	6.25	2	2.31	0.98	NILNGTVFR	iTRAQ8plex[+304.20536] (N-term)	2	3	3.37427e+07	3.58584e+08	580863	620077	514881	638895	449774	515388	653296	11304.9	7939.7939.2	rep3, rep4	LTB4
Solyc01g005560.2.1_1	586.29	1755.85	1755.85	2.93	3	2.46	0.95	YEEAGIWYEHR	iTRAQ8plex[+304.20536] (N-term)	2	2	3.88538e+07	4.08269e+07	712941	707190	665708	684730	438444	454040	28499.6	10757.8	20729.20729.3	rep3, rep4	LTB_7
Solyc01g005560.2.1_1	424.898	1271.67	1271.68	8.34	3	2.42	0.98	DATDDK	iTRAQ8plex[+304.20536] (N-term); iTRAQ8plex[+304.20536] (K6)	2	7	1.04094e+07	4.27422e+07	219286	252542	239848	298007	191739	235842	317691	421159	5452.5525.3	rep1, rep2	LTA_4
Solyc01g005560.2.1_1	690.689	2069.04	2069.05	4.45	3	2.41	0.95	AFAEASMNMAFQK	iTRAQ8plex[+304.20536] (N-term); iTRAQ8plex[+304.20536] (K13); Oxidation[+15.994915] (M9)	2	1	4.75298e+07	4.75298e+07	67271.6	50489.5	52733.4	27274.5	36344.3	26350.4	35988.2	48365.7	24941.24941.3	rep3, rep4	LTB_4
Solyc01g005560.2.1_1	439.276	1314.81	1314.81	4.18	3	2.41	0.96	YNVAIK	iTRAQ8plex[+304.20536] (N-term); iTRAQ8plex[+304.20536] (K6)	2	8	3.34184e+07	5.7428e+08	665246	729923	727554	760543	650228	665593	25782.5	28523.7	15911.15941.3	rep3, rep4	LTB_6
Solyc01g005560.2.1_1	452.614	1354.82	1354.83	5.99	3	2.41	0.97	ATDTVIK	iTRAQ8plex[+304.20536] (N-term); iTRAQ8plex[+304.20536] (K7)	2	4	1.84946e+08	3.36301e+08	3.03292e+06	3.58416e+06	3.64156e+06	3514047	2.75468e+06	3.00165e+06	4.95577e+06	5.97307e+06	10706.10754.3	rep1, rep2	LTA_4
Solyc01g005560.2.1_1	641.409	1921.21	1921.21	2.93	3	2.41	1	LILPFLELDIK	iTRAQ8plex[+304.20536] (N-term); iTRAQ8plex[+304.20536] (K11)	2	2	373897	3.23502e+07	7615.84	3801.21	11335	10989.2	4762.38	7534.73	13970.6	16063.6	44179.44179.3	rep1, rep2	LTA_3
Solyc01g005560.2.1_1	448.284	1789.11	1789.12	8.15	4	2.6	1	VKEFNLK	iTRAQ8plex[+304.20536] (N-term); iTRAQ8plex[+304.20536] (K2); iTRAQ8plex[+304.20536] (K7)	2	6	3.80509e+07	1.35388e+08	569518	767247	972435	794309	804894	754031	1.21687e+06	156989	18145.18145.4	rep1, rep2	LTA_9
Solyc01g005560.2.1_1	482.259	1443.75	1443.76	6.5	3	2.41	0.95	ATDTVIKGAGK	Phospho[+79.966331] (T2); iTRAQ8plex[+304.20536] (K11)	2	1	3.17801e+07	3.17801e+07	368799	459689	511587	457791	483019	478978	617504	862936	5755.5755.3	rep1, rep2	LTA_5
Solyc01g005560.2.1_1	464.248	1389.72	1389.73	3.67	3	2.41	0.95	EPIMCK	iTRAQ8plex[+304.20536] (N-term); iTRAQ8plex[+304.20536] (K6); Oxidation[+15.994915] (M4); Methylthio[+45.987721] (C5)	2	3	2.45755e+07	1.46233e+08	784473	533848	637029	557951	508551	527470	28779.9	53350.3	16303.16303.3	rep3, rep4	LTB_6
Solyc01g005560.2.1_1	581.323	1740.95	1740.97	10	3	2.41	0.95	VKEFNLKSMWR	iTRAQ8plex[+304.20536] (N-term)	2	1	1.5754e+08	1.5754e+08									16706.16706.3	rep3, rep4	LTB_4
Solyc01g005560.2.1_1	827.428	1652.84	1652.85	7.58	2	2.31	0.95	CATITPDEARVK	Methylthio[+45.987721] (C1); iTRAQ8plex[+304.20536] (K12)	2	1	5620251	5620251	59001.7	51103.9	56073.6	62326.3	61630.2	70263.7	82377.9	62982.3	23700.23700.2	rep3, rep4	LTB_2
Solyc01g005610.2.1_1	568.667	1702.98	1702.98	3.66	3	2.41	0.95	VTNEKAILK	iTRAQ8plex[+304.20536] (N-term); iTRAQ8plex[+304.20536] (K9); Phospho[+79.966331] (T2)	2	4	3.77957e+07	2.22952e+08	932225	710716	4787.3	649736	669366	696733	51556.8	863427	12618.12663.3	rep3, rep4	LTB_8
Solyc01g005610.2.1_1	759.081	2274.22	2274.24	6.9	3	2.41	0.95	LQVLCEKLRDEMK	iTRAQ8plex[+304.20536] (N-term); iTRAQ8plex[+304.20536] (K7); Methylthio[+45.987721] (C5); Oxidation[+15.994915] (M12)	2	1	2.42113e+07	2.42113e+07	472835	482981	546940	460425	525202	511286	726306	13954.6	23219.23219.3	rep3, rep4	LTB_8
Solyc01g005620.2.1_1	637.374	1909.1	1909.11	5.85	3	5.21	1	IQLGQGSAAEVTK	iTRAQ8plex[+304.20536] (N-term); iTRAQ8plex[+304.20536] (K13)	2	8	2.91466e+08	8.66151e+08	2.7214e+06	3.33015e+06	2.92134e+06	2514934	2.45802e+06	2.67254e+06	3.88663e+06	5.00079e+06	5816.5816.3	rep1, rep2	LTA4
Solyc01g005620.2.1_1	878.417	2632.23	2632.23	0.64	3	4.84	0.95	AMALNMGMLASYDQSVEFFR	iTRAQ8plex[+304.20536] (N-term); Oxidation[+15.994915] (M2); Oxidation[+15.994915] (M6); Oxidation[+15.994915] (M8)	2	2	1.1808e+07	1.49625e+07	134061	102421	70056.9	93573.8	74822.4	74475.9	103673	145687	32149.32149.3	rep3, rep4	LTB_3
Solyc01g005620.2.1_1	851.422	1700.83	1700.84	4.39	2	3.11	1	FYTGFPVYCVR	iTRAQ8plex[+304.20536] (N-term); Methylthio[+45.987721] (C9)	2	5	5.3509e+06	2.32615e+07	156559	131994	144145	172958	138098	154435	204304	6066.86	37259.37259.2	rep3, rep4	LTB_3
Solyc01g005620.2.1_1	658.639	2630.53	2630.54	3.22	4	4.37	1	IAADEGVLALWKGAGPTVVR	iTRAQ8plex[+304.20536] (N-term); iTRAQ8plex[+304.20536] (K12)	2	1	7.73943e+06	7.73943e+06	139143	160540	129930	126111	104363	115968	198441	22515.4	33305.33305.4	rep1, rep2	LTA_6
Solyc01g005620.2.1_1	533.284	1596.83	1596.83	1.28	3	4.45	1	NYTNAFHALSR	iTRAQ8plex[+304.20536] (N-term)	2	8	1.65947e+08	2.88295e+08	2.74079e+06	17597.1	24251.5	1754995	1.66426e+06	1.85043e+06	26572.8	506846	17478.17632.3	rep1, rep2	LTA_8
Solyc01g005620.2.1_1	809.948	1617.88	1617.88	0.02	2	2.77	1	MQADATLPLAQR	iTRAQ8plex[+304.20536] (N-term)	2	3	2.20158e+07	3.54955e+07	386224	371918	342290	325320	301636	313482	10934.5	5393.84	4731.4731.2	rep1, rep2	LTA2
Solyc01g005620.2.1_1	632.046	1893.12	1893.12	1.44	3	4	1	IAADEGVLALWK	iTRAQ8plex[+304.20536] (N-term); iTRAQ8plex[+304.20536] (K12)	2	18	1.93139e+08	5.4972e+08	1.1144e+06	1.46083e+06	1.27525e+06	1103993	1.10672e+06	1.11796e+06	1.77085e+06	2.11602e+06	11392.11392.3	rep3, rep4	LTB4
Solyc01g005620.2.1_1	607.866	1213.72	1213.73	8.32	2	2.39	0.97	TGGPFK	iTRAQ8plex[+304.20536] (N-term); iTRAQ8plex[+304.20536] (K6)	2	12	5.15621e+07	4.75184e+08	1.24004e+06	1.49357e+06	1.42477e+06	1355983	1.33084e+06	1.36186e+06	61687	2.23063e+06	9674.9674.2	rep1, rep2	LTA_5
Solyc01g005620.2.1_1	530.822	1059.63	1059.63	6.57	2	2.38	0.99	GAGPTVVR	iTRAQ8plex[+304.20536] (N-term)	2	3	8.4632e+07	1.7794e+08	116565	61926.1	90388.7	60023.3	75483.1	75268.8	57531.5	88671.7	3091.3091.2	rep1, rep2	LTA4
Solyc01g005620.2.1_1	545.847	1089.68	1089.68	1.57	2	2.31	0.95	GLSAGLLR	iTRAQ8plex[+304.20536] (N-term)	2	4	4.86531e+07	8.33055e+08	1.4612e+06	1.52697e+06	1.24878e+06	1321536	1.45921e+06	1.42428e+06	42685	62568.7	18623.18623.2	rep3, rep4	LTB_5
Solyc01g005620.2.1_1	608.334	1214.65	1214.66	3.16	2	2.31	1	QATYTTAR	iTRAQ8plex[+304.20536] (N-term)	2	7	1.73759e+07	9.38849e+07	485527	488575	8896.62	351912	328026	365998	468128	708803	7062.7062.2	rep1, rep2	LTA_3
Solyc01g005620.2.1_1	668.333	2001.98	2001.98	3.05	3	2.71	0.95	LPYTGSFDCAMK	iTRAQ8plex[+304.20536] (N-term); iTRAQ8plex[+304.20536] (K12); Methylthio[+45.987721] (C9); Oxidation[+15.994915] (M11)	2	3	2.48166e+07	1.22304e+08	146143	6450.82	144393	147451	119438	135125	198644	47790.6	27559.27637.3	rep3, rep4	LTB_3
Solyc01g005620.2.1_1	547.631	1639.87	1639.88	6.95	3	2.65	1	NEGFGAFYK	iTRAQ8plex[+304.20536] (N-term); iTRAQ8plex[+304.20536] (K9)	2	9	7.65678e+07	5.23058e+08	1.14591e+06	28355.3	1.15185e+06	1152127	1.24827e+06	1.24429e+06	1.70822e+06	738078	21365.21365.3	rep1, rep2	LTA_5
Solyc01g005620.2.1_1	495.27	1482.79	1482.8	6.54	3	2.41	1	MQPDAEGK	iTRAQ8plex[+304.20536] (N-term); iTRAQ8plex[+304.20536] (K8)	2	1	4.27132e+07	4.27132e+07	874312	931514	810293	845175	789618	873469	38502.1	1.59676e+06	8631.8631.3	rep1, rep2	LTA_4
Solyc01g005650.1.1_1	407.918	1220.73	1220.74	5.74	3	2.41	0.95	EVTNAKKK	iTRAQ8plex[+304.20536] (N-term)	2	1	4.22557e+07	4.22557e+07	795426	747146	719022	731469	725711	774602	53338.5	1.23307e+06	5271.5271.3	rep1, rep2	LTA_9
Solyc01g005650.1.1_1	524.634	1570.88	1570.88	2.89	3	2.41	0.95	EMKEEGLK	iTRAQ8plex[+304.20536] (K3); iTRAQ8plex[+304.20536] (K8)	2	1	1.20174e+07	1.20174e+07	117200	151559	204056	199902	115433	136838	180459	301351	2267.2267.3	rep1, rep2	LTA4
Solyc01g005650.1.1_1	804.439	1606.86	1606.87	4.37	2	2.31	0.95	WLSNGKSK	iTRAQ8plex[+304.20536] (N-term); iTRAQ8plex[+304.20536] (K8); Phospho[+79.966331] (S7)	2	1	6.52556e+06	6.52556e+06	186997	174283	145526	138502	141499	6520.89	200908	22298	33374.33374.2	rep3, rep4	LTB_7
Solyc01g005650.1.1_1	718.418	1434.82	1434.83	9.54	2	2.31	0.95	SKDKALNDLK	iTRAQ8plex[+304.20536] (K10)	2	1	5.28344e+07	5.28344e+07	1.12293e+06	1.47716e+06	1.02667e+06	1350963	1.27787e+06	1.0749e+06	10590.3	43012.7	8845.8845.2	rep3, rep4	LTB4
Solyc01g005650.1.1_1	818.953	1635.89	1635.9	8.33	2	2.31	0.95	LSDDNSLHK	iTRAQ8plex[+304.20536] (N-term); iTRAQ8plex[+304.20536] (K9)	2	1	4.05013e+07	4.05013e+07	924454	1.05377e+06	843895	6645.28	920863	924055	1.21202e+06	1.35718e+06	23712.23712.2	rep3, rep4	LTB_5
Solyc01g005650.1.1_1	563.304	1686.89	1686.89	0.87	3	2.41	0.95	YIGASINYSGPNK	iTRAQ8plex[+304.20536] (K13)	2	3	7.21431e+07	1.47061e+08	779448	884317	1.37941e+06	1699776	352514	9536.9	1.95202e+06	166069	14360.14360.3	rep3, rep4	LTB_9
Solyc01g005650.1.1_1	560.329	1677.96	1677.97	1.62	3	2.41	0.95	ITRNYFEK	iTRAQ8plex[+304.20536] (N-term); iTRAQ8plex[+304.20536] (K8)	2	1	2.37045e+07	2.37045e+07	708484	548936	535051	569370	575813	547894	66087.2	9676.58	11906.11906.3	rep1, rep2	LTA_7
Solyc01g005650.1.1_1	513.288	1024.56	1024.56	4.56	2	2.31	0.95	KFANFRSR		2	1	28895831	28895831									10708.10708.2	rep1, rep2	LTA_7
Solyc01g005650.1.1_1	542.306	1623.89	1623.88	8.13	3	2.41	0.95	DKALNDLKEMK	iTRAQ8plex[+304.20536] (N-term); Oxidation[+15.994915] (M10)	2	1	1.32298e+08	1.32298e+08	2.53929e+06	2.94364e+06	2.83285e+06	2799055	2.8439e+06	2.94578e+06	3.62065e+06	187200	19823.19823.3	rep3, rep4	LTB_4
Solyc01g005650.1.1_1	643.703	1928.09	1928.09	0.4	3	2.41	0.95	DKALNDLKEMK	iTRAQ8plex[+304.20536] (N-term); iTRAQ8plex[+304.20536] (K2); Oxidation[+15.994915] (M10)	2	1	2.15921e+07	2.15921e+07	535234	534183	553598	480585	514755	6645.05	33620.6	906262	13995.13995.3	rep1, rep2	LTA_7
Solyc01g005650.1.1_1	571.64	1711.9	1711.89	3.92	3	2.41	0.95	WTYAYGFYLPK	iTRAQ8plex[+304.20536] (K11)	2	1	4.17267e+07	4.17267e+07	951588	775212	718764	724708	738089	837220	983539	88992.2	25152.25152.3	rep1, rep2	LTA_4
Solyc01g005670.2.1_1	445.612	1333.81	1333.82	7.08	3	2.41	0.95	VETRIVVSK	iTRAQ8plex[+304.20536] (K9)	2	2	3.28652e+07	9.682e+07	651114	708695	601471	465612	719382	692466	568782	217359	23704.23704.3	rep1, rep2	LTA_4
Solyc01g005670.2.1_1	510.642	1528.9	1528.9	1.89	3	2.41	0.95	IPLVIADDEIK	iTRAQ8plex[+304.20536] (N-term)	2	1	2.16199e+07	2.16199e+07	401443	407749	459627	524548	382754	373143	554103	116920	25118.25118.3	rep3, rep4	LTB_5
Solyc01g005670.2.1_1	575.852	1149.69	1149.69	1.07	2	2.31	0.95	TKSAQRR	iTRAQ8plex[+304.20536] (N-term)	2	1	3.96582e+07	3.96582e+07	633994	702441	694099	609439	646990	664056	27245.1	14849.6	18169.18169.2	rep1, rep2	LTA_9
Solyc01g005670.2.1_1	577.661	1729.96	1729.95	3.9	3	2.41	0.95	LDSVMWDLK	iTRAQ8plex[+304.20536] (N-term); iTRAQ8plex[+304.20536] (K9); Oxidation[+15.994915] (M5)	2	1	4.96291e+07	4.96291e+07	1.20142e+06	1.16421e+06	905535	947522	922486	925229	45393.5	1.63912e+06	12869.12903.3	rep3, rep4	LTB_4
Solyc01g005670.2.1_1	510.642	1528.9	1528.9	1.89	3	2.41	0.95	IPLVIADDEIK	iTRAQ8plex[+304.20536] (K11)	2	2	3.2252e+08	4.11017e+08	6.01111e+06	7.0443e+06	5.99713e+06	5673252	4.54381e+06	4.78816e+06	7.83707e+06	112739	19256.19256.3	rep3, rep4	LTB_4
Solyc01g005670.2.1_1	507.933	1520.78	1520.78	5.65	3	2.41	0.95	RLDSVMWDLKMK		2	1	2.50434e+07	2.50434e+07									13219.13219.3	rep3, rep4	LTB_8
Solyc01g005680.2.1_1	633.366	1897.08	1897.09	6.24	3	2.72	1	GVEEGFIKPSAR	iTRAQ8plex[+304.20536] (N-term); iTRAQ8plex[+304.20536] (K8)	2	3	2.45116e+07	1.1874e+08	528637	502644	654844	633810	412322	439706	28948.3	30035.9	16074.16074.3	rep3, rep4	LTB_8
Solyc01g005680.2.1_1	551.341	1651	1651.01	7.48	3	2.49	0.98	NIIISATSPK	iTRAQ8plex[+304.20536] (N-term); iTRAQ8plex[+304.20536] (K10)	2	1	1.28167e+08	1.28167e+08	5.758e+06	2.46582e+06	1.85252e+06	2035230	1.39251e+06	1.61695e+06	2.65831e+06	76009.7	18264.18264.3	rep1, rep2	LTA_4
Solyc01g005680.2.1_1	674.411	1346.81	1346.81	1.15	2	2.31	0.95	NIIISATSPK	iTRAQ8plex[+304.20536] (N-term)	2	3	5.34054e+08	8.36816e+08	1.08156e+07	1.15146e+07	9.44283e+06	9742065	8.03078e+06	9.48398e+06	1.37327e+07	1.57482e+07	22196.22196.2	rep3, rep4	LTB_4
Solyc01g005700.2.1_1	693.911	1385.81	1385.81	4.86	2	2.31	0.95	IFENQK	iTRAQ8plex[+304.20536] (N-term); iTRAQ8plex[+304.20536] (K6)	2	1	3.4873e+07	3.4873e+07	1.39133e+06	1.29417e+06	1.32328e+06	1275614	1.23143e+06	1.19635e+06	33754.1	1.93661e+06	15302.15302.2	rep3, rep4	LTB_5
Solyc01g005700.2.1_1	456.301	1365.88	1365.88	0.54	3	2.41	0.95	GKEIALK	iTRAQ8plex[+304.20536] (N-term); iTRAQ8plex[+304.20536] (K7)	2	1	6.68829e+06	6.68829e+06	154283	156431	157190	144201	159620	159323	3854.71	18760.7	24839.24839.3	rep3, rep4	LTB_6
Solyc01g005700.2.1_1	663.898	1325.78	1325.79	8.95	2	2.31	0.95	QAWSVK	iTRAQ8plex[+304.20536] (N-term); iTRAQ8plex[+304.20536] (K6)	2	1	8.12063e+06	8.12063e+06	153868	6336.25	204209	196664	190889	209376	6867.75	363380	5688.5688.2	rep3, rep4	LTB_6
Solyc01g005700.2.1_1	484.958	1451.85	1451.84	5.03	3	2.41	0.95	LGIDPSDK	iTRAQ8plex[+304.20536] (N-term); iTRAQ8plex[+304.20536] (K8)	2	1	7.92041e+07	7.92041e+07	1.4863e+06	22347.9	1.54506e+06	1720814	1.33907e+06	1.72079e+06	1.9957e+06	255176	22618.22618.3	rep3, rep4	LTB_5
Solyc01g005700.2.1_1	511.612	1531.81	1531.81	2.17	3	2.41	0.95	LGIDPSDK	iTRAQ8plex[+304.20536] (N-term); iTRAQ8plex[+304.20536] (K8); Phospho[+79.966331] (S6)	2	1	1.87029e+07	1.87029e+07	523429	4574.23	447459	351982	260681	243297	108516	686697	6307.6307.3	rep3, rep4	LTB_8
Solyc01g005700.2.1_1	778.955	1555.9	1555.9	5.05	2	2.31	0.95	VLQFTVKFDR	iTRAQ8plex[+304.20536] (N-term)	2	1	336093	336093	9022.5	13837.9	21345.3	24034.5	10339.8	4466.41	12938.8	19199	25415.25415.2	rep3, rep4	LTB_10
Solyc01g005700.2.1_1	639.861	1277.71	1277.71	0.77	2	2.31	0.95	SGESYK	iTRAQ8plex[+304.20536] (N-term); iTRAQ8plex[+304.20536] (K6)	2	1	1.79866e+07	1.79866e+07	404066	412076	508322	454257	433012	425333	22177.2	538921	13495.13495.2	rep3, rep4	LTB_8
Solyc01g005730.2.1_1	446.257	1335.75	1335.74	5.66	3	2.41	0.95	GFPLSK	iTRAQ8plex[+304.20536] (N-term); iTRAQ8plex[+304.20536] (K6); Phospho[+79.966331] (S5)	2	1	6.18912e+07	6.18912e+07	1.18402e+06	1.50312e+06	1.41858e+06	1248238	1.48468e+06	1.61743e+06	37081.7	1.99752e+06	11875.11875.3	rep1, rep2	LTA_9
Solyc01g005730.2.1_1	807.818	2420.43	2420.41	8.95	3	2.41	0.95	LTGKVPRSLINCK	iTRAQ8plex[+304.20536] (N-term); iTRAQ8plex[+304.20536] (K4); iTRAQ8plex[+304.20536] (K13); Phospho[+79.966331] (S8)	2	1	5.03998e+06	5.03998e+06	130803	165913	121496	6158.86	109760	107056	141913	8728.57	33329.33329.3	rep1, rep2	LTA_6
Solyc01g005730.2.1_1	574.338	1719.99	1719.99	1.94	3	2.41	0.95	IQDFKSKTLSVVSLR		2	1	2.09149e+07	2.09149e+07									12670.12670.3	rep1, rep2	LTA_3
Solyc01g005730.2.1_1	537.85	1073.68	1073.69	1.31	2	2.31	0.95	LTGKVPR	iTRAQ8plex[+304.20536] (N-term)	2	1	2.18545e+07	2.18545e+07	628080	566855	403135	458988	441002	428175	132524	1.0261e+06	8373.8373.2	rep3, rep4	LTB_7
Solyc01g005730.2.1_1	662.368	1984.08	1984.09	3.5	3	2.41	0.95	LSGTINTTFSIGNSLR	iTRAQ8plex[+304.20536] (N-term)	2	1	3.2823e+07	3.2823e+07	458329	404375	15722.8	384522	398053	391525	498003	29421.9	26150.26150.3	rep1, rep2	LTA_2
Solyc01g005730.2.1_1	593.364	1777.07	1777.09	9.12	3	2.41	0.95	IQDFKSK	iTRAQ8plex[+304.20536] (N-term); iTRAQ8plex[+304.20536] (K5); iTRAQ8plex[+304.20536] (K7)	2	1	2.20013e+07	2.20013e+07	1.20038e+06	429592	565239	484010	419969	445402	24864	8697.18	20277.20277.3	rep3, rep4	LTB_6
Solyc01g005760.2.1_1	611.34	1220.66	1220.67	1.49	2	2.31	0.95	GLDQELSR	iTRAQ8plex[+304.20536] (N-term)	2	1	1.16056e+07	1.16056e+07	181624	7442.74	168687	216674	173323	176376	5636.38	21812.7	27790.27790.2	rep3, rep4	LTB_6
Solyc01g005760.2.1_1	550.012	1647.01	1647.01	0.11	3	2.41	0.95	VLTTQIIIDLSK	iTRAQ8plex[+304.20536] (N-term)	2	1	1.11913e+07	1.11913e+07	171443	7346.98	184407	172213	218847	212236	245391	9279.95	6451.6451.3	rep1, rep2	LTA7
Solyc01g005760.2.1_1	703.404	1404.79	1404.8	7.09	2	2.31	0.95	LDWNKLQGK	iTRAQ8plex[+304.20536] (K9)	2	1	1.1186e+06	1.1186e+06	40125.4	42107.3	39576.6	29732.9	42538.3	40774.1	36173.6	53248.4	37300.37300.2	rep1, rep2	LTA_6
Solyc01g005760.2.1_1	651.416	1951.22	1951.22	3.52	3	2.41	0.95	VLTTQIIIDLSK	iTRAQ8plex[+304.20536] (N-term); iTRAQ8plex[+304.20536] (K12)	2	1	3.92957e+07	3.92957e+07	593310	589352	597269	573291	646325	669268	792644	62355.2	28629.28629.3	rep1, rep2	LTA_4
Solyc01g005760.2.1_1	538.291	1074.57	1074.56	8.35	2	2.31	0.95	LEHIISKR	Phospho[+79.966331] (S6)	2	1	3.50183e+07	3.50183e+07									8673.8673.2	rep3, rep4	LTB_8
Solyc01g005780.1.1_1	988.044	1974.07	1974.08	2.34	2	2.31	0.95	LEHKITMRMK	iTRAQ8plex[+304.20536] (N-term); iTRAQ8plex[+304.20536] (K4); Phospho[+79.966331] (T6)	2	3	1.18959e+07	2.00015e+07	107502	129903	155782	144505	219552	236756	239759	3751.73	9801.9801.2	rep3, rep4	LTB3
Solyc01g005780.1.1_1	807.818	2420.43	2420.41	8.95	3	2.41	0.95	LTGKVPRSLINCK	iTRAQ8plex[+304.20536] (N-term); iTRAQ8plex[+304.20536] (K4); iTRAQ8plex[+304.20536] (K13); Phospho[+79.966331] (S8)	2	1	5.03998e+06	5.03998e+06	130803	165913	121496	6158.86	109760	107056	141913	8728.57	33329.33329.3	rep1, rep2	LTA_6
Solyc01g005780.1.1_1	419.25	1254.73	1254.72	6.8	3	2.41	0.95	ITMRMKR	iTRAQ8plex[+304.20536] (N-term); Oxidation[+15.994915] (M3)	2	1	1.98443e+07	1.98443e+07	420920	372337	475271	463071	502730	496117	14044.4	10752.6	15065.15065.3	rep3, rep4	LTB_8
Solyc01g005780.1.1_1	537.85	1073.68	1073.69	1.31	2	2.31	0.95	LTGKVPR	iTRAQ8plex[+304.20536] (N-term)	2	1	2.18545e+07	2.18545e+07	628080	566855	403135	458988	441002	428175	132524	1.0261e+06	8373.8373.2	rep3, rep4	LTB_7
Solyc01g005780.1.1_1	546.001	1634.98	1634.97	5.25	3	2.41	0.95	SNKFHGPIK	iTRAQ8plex[+304.20536] (K3); iTRAQ8plex[+304.20536] (K9)	2	1	2.40911e+06	2.40911e+06	16893.2	25090.7	22751	31734	23328.2	28693.9	34206.2	17743	41967.41967.3	rep3, rep4	LTB_4
Solyc01g005800.2.1_1	656.415	1310.81	1310.81	0.74	2	2.31	0.95	GLSKNGK	iTRAQ8plex[+304.20536] (N-term); iTRAQ8plex[+304.20536] (K7)	2	1	8.15366e+07	8.15366e+07	1.81215e+06	1.9313e+06	1.96927e+06	1870563	2.08222e+06	2.17202e+06	60541.8	3.06616e+06	12171.12171.2	rep1, rep2	LTA_5
Solyc01g005800.2.1_1	847.949	1693.88	1693.89	3.52	2	2.31	0.95	QLSCKWSTGAGPR	iTRAQ8plex[+304.20536] (N-term)	2	1	8.99806e+07	8.99806e+07	1.38933e+06	1.53927e+06	905352	1782550	1.00404e+06	1.0157e+06	1.01791e+06	3.61436e+06	6388.6388.2	rep1, rep2	LTA3
Solyc01g005800.2.1_1	905.441	1808.87	1808.87	4.08	2	2.31	0.95	SACRLKMNFPSR	iTRAQ8plex[+304.20536] (N-term); Oxidation[+15.994915] (M7); Phospho[+79.966331] (S11)	2	2	1.23912e+08	1.36728e+08	1.96687e+06	2.31038e+06	1.58199e+06	1850315	1.50078e+06	1.92621e+06	2.37455e+06	3.0873e+06	5635.5635.2	rep1, rep2	LTA3
Solyc01g005800.2.1_1	419.918	1256.73	1256.74	4.72	3	2.41	0.95	LGSMNK	iTRAQ8plex[+304.20536] (N-term); iTRAQ8plex[+304.20536] (K6)	2	1	3.09175e+07	3.09175e+07	614904	787842	1762.36	1230.51	527433	594760	786833	1.05021e+06	1697.1941.3	rep1, rep2	LTA5
Solyc01g005800.2.1_1	430.272	1287.79	1287.8	5.73	3	2.41	0.95	TLYVGK	iTRAQ8plex[+304.20536] (N-term); iTRAQ8plex[+304.20536] (K6)	2	1	2.68687e+07	2.68687e+07	853214	520192	499981	537994	13291.2	495222	121030	838681	5689.5689.3	rep1, rep2	LTA_7
Solyc01g005800.2.1_1	713.356	1424.7	1424.7	3.84	2	2.31	0.95	SACRLKMNFPSR	Oxidation[+15.994915] (M7)	2	1	3.31007e+07	3.31007e+07									20481.20481.2	rep1, rep2	LTA_6
Solyc01g005800.2.1_1	646.405	1290.79	1290.79	1.61	2	2.31	0.95	VGKGLSKNGK	iTRAQ8plex[+304.20536] (K10)	2	1	1.08451e+07	1.08451e+07	265845	234569	283056	262543	287822	288364	31563.4	532022	7017.7017.2	rep1, rep2	LTA_5
Solyc01g005800.2.1_1	567.863	1133.71	1133.72	6.75	2	2.31	0.95	TRAAKVGK	iTRAQ8plex[+304.20536] (N-term)	2	1	7.00296e+07	7.00296e+07	2.25972e+06	1.74083e+06	1.90394e+06	1780445	2.1354e+06	2.15362e+06	67432.3	3.19485e+06	11398.11398.2	rep3, rep4	LTB_6
Solyc01g005800.2.1_1	657.358	1312.7	1312.71	7.61	2	2.31	0.95	YLGPMERK	iTRAQ8plex[+304.20536] (N-term); Oxidation[+15.994915] (M5)	2	1	1.74238e+08	1.74238e+08	2.39341e+06	2.85449e+06	4.59664e+06	5009497	2.31735e+06	17870.5	3.53236e+06	444486	18295.18388.2	rep1, rep2	LTA_4
Solyc01g005800.2.1_1	420.248	1257.73	1257.73	4.42	3	2.41	0.95	INSHKDLK	iTRAQ8plex[+304.20536] (K8)	2	1	2.95218e+07	2.95218e+07	820632	661920	929588	801448	907005	855962	1.07836e+06	103127	19140.19140.3	rep3, rep4	LTB_5
Solyc01g005800.2.1_1	548.31	1641.91	1641.91	0.76	3	2.41	0.95	INSHKDLK	iTRAQ8plex[+304.20536] (N-term); iTRAQ8plex[+304.20536] (K8); Phospho[+79.966331] (S3)	2	2	4.12729e+06	7.31422e+06	59443.5	66726.9	56678.2	72506.7	75143.4	5542.08	85865.6	27189.3	33015.33015.3	rep1, rep2	LTA_5
Solyc01g005800.2.1_1	655.405	1963.19	1963.19	2.42	3	2.41	0.95	DLKSYQLGK	iTRAQ8plex[+304.20536] (N-term); iTRAQ8plex[+304.20536] (K3); iTRAQ8plex[+304.20536] (K9)	2	1	8.32264e+06	8.32264e+06	136446	151295	161197	182676	108405	107201	224303	26394.9	38708.38708.3	rep3, rep4	LTB_4
Solyc01g005800.2.1_1	884.956	1767.9	1767.89	3.17	2	2.31	0.95	AYEVEVEGGK	iTRAQ8plex[+304.20536] (N-term); iTRAQ8plex[+304.20536] (K10); Phospho[+79.966331] (Y2)	2	1	1696768	1696768	51599.6	58752.1	60346.2	48570.5	47227.1	67084.8	76765.9	88415.6	31650.31650.2	rep3, rep4	LTB_6
Solyc01g005800.2.1_1	659.342	1316.67	1316.68	10	2	2.31	0.95	LLDTTDEPKGTK		2	1	9.47203e+06	9.47203e+06									18126.18126.2	rep1, rep2	LTA_9
Solyc01g005800.2.1_1	758.361	1514.71	1514.71	1.99	2	2.31	0.95	DLKSYQLGK	Phospho[+79.966331] (S4); Phospho[+79.966331] (Y5); iTRAQ8plex[+304.20536] (K9)	2	1	7.77393e+06	7.77393e+06	130164	159619	120636	122742	93607.6	100682	155156	8144.88	34910.34910.2	rep1, rep2	LTA_4
Solyc01g005800.2.1_1	494.296	986.577	986.587	9.93	2	2.31	0.95	VGKGLSKNGK		2	1	5.57308e+07	5.57308e+07									5460.5460.2	rep3, rep4	LTB_12
Solyc01g005800.2.1_1	684.068	2049.18	2049.17	8.32	3	2.41	0.95	LGSMNKESQK	iTRAQ8plex[+304.20536] (N-term); iTRAQ8plex[+304.20536] (K6); iTRAQ8plex[+304.20536] (K10); Oxidation[+15.994915] (M4)	2	1	2.51484e+07	2.51484e+07	433577	503978	509708	517485	423695	448802	719594	8786.18	18722.18722.3	rep1, rep2	LTA_4
Solyc01g005800.2.1_1	496.269	1485.78	1485.78	5.31	3	2.41	0.95	EVNIVDKCPRWK		2	2	1.5324e+08	7.93686e+08									12917.12917.3	rep1, rep2	LTA_6
Solyc01g005800.2.1_1	496.612	1486.81	1486.82	0.71	3	2.41	0.95	VYKSFR	iTRAQ8plex[+304.20536] (N-term); iTRAQ8plex[+304.20536] (K3); Phospho[+79.966331] (S4)	2	1	1.19556e+07	1.19556e+07	180655	191950	6663.25	170934	196363	205328	4381.42	16485.5	24638.24638.3	rep3, rep4	LTB_8
Solyc01g005820.2.1_1	788.419	2362.23	2362.24	3.35	3	4.3	1	GFGFVQFVDPADAADAK	iTRAQ8plex[+304.20536] (N-term); iTRAQ8plex[+304.20536] (K17)	2	3	1.36612e+07	3.99617e+07	145847	142705	181283	3431.61	4226.26	2554.21	255314	50421.8	35253.35269.3	rep3, rep4	LTB_3
Solyc01g005820.2.1_1	631.372	1260.73	1260.73	3.79	2	2.31	1	DGPTSLLVR	iTRAQ8plex[+304.20536] (N-term)	2	3	2.95719e+07	1.46161e+08	533067	6738.73	551104	521697	478446	503074	11288.2	26459.6	19936.20024.2	rep3, rep4	LTB_3
Solyc01g005820.2.1_1	805.448	1608.88	1608.88	2.52	2	2.31	0.99	QLTVVFAEENR	iTRAQ8plex[+304.20536] (N-term)	2	1	2.07726e+07	2.07726e+07	400807	371262	377500	383273	308300	302783	508684	6793.22	24528.24528.2	rep1, rep2	LTA_3
Solyc01g005820.2.1_1	652.824	1303.63	1303.64	2.1	2	2.31	1	DYYTGEPR	iTRAQ8plex[+304.20536] (N-term)	2	3	1.30571e+07	4.06866e+07	234743	163045	172674	192749	167041	173132	10835.1	337109	11815.11853.2	rep3, rep4	LTB_3
Solyc01g005820.2.1_1	536.256	1605.75	1605.75	2.74	3	2.45	0.95	YQMDGQGFQGR	iTRAQ8plex[+304.20536] (N-term); Oxidation[+15.994915] (M3)	2	3	1.69187e+07	3.07596e+07	209739	6680.41	8211.97	256555	186695	195651	18769.3	6347.65	11873.11873.3	rep3, rep4	LTB_3
Solyc01g005820.2.1_1	581.017	1740.03	1740.03	1.27	3	2.41	0.99	RPFGQFGPVK	iTRAQ8plex[+304.20536] (N-term); iTRAQ8plex[+304.20536] (K10)	2	1	1.65996e+07	1.65996e+07	390980	378030	469236	417960	396293	432443	14839.2	21478.7	18365.18365.3	rep3, rep4	LTB_9
Solyc01g005820.2.1_1	479.273	956.53	956.529	1.4	2	2.31	0.97	DGPTSLLVR		2	3	6.73366e+06	2.40025e+07									28026.28026.2	rep1, rep2	LTA_1
Solyc01g005820.2.1_1	452.952	1355.83	1355.83	4.57	3	2.41	0.95	DIYLPK	iTRAQ8plex[+304.20536] (N-term); iTRAQ8plex[+304.20536] (K6)	2	4	1.42921e+08	2.24404e+08	2.35527e+06	2.6736e+06	2.58445e+06	2850300	2.33337e+06	2.76253e+06	3.82119e+06	264221	15439.15439.3	rep3, rep4	LTB_5
Solyc01g005820.2.1_1	497.286	992.558	992.567	9.23	2	2.31	0.95	SPSRSR	iTRAQ8plex[+304.20536] (N-term)	2	1	3.10237e+07	3.10237e+07	796506	680923	13759.1	432203	23341.1	497949	143631	9011.25	12968.12968.2	rep1, rep2	LTA_2
Solyc01g005820.2.1_1	549.295	1096.58	1096.57	5.07	2	2.31	0.95	RTPPSR	iTRAQ8plex[+304.20536] (N-term); Phospho[+79.966331] (T2)	2	1	11871716	11871716	283774	268421	4867.02	219103	191366	205479	18060.9	348187	7716.7771.2	rep1, rep2	LTA_3
Solyc01g005820.2.1_1	425.254	1272.74	1272.73	5.52	3	2.41	0.95	GRSPSPRGR	iTRAQ8plex[+304.20536] (N-term)	2	1	2.3427e+07	2.3427e+07	627477	536644	431236	456247	436146	10059.4	46697	908774	10272.10272.3	rep1, rep2	LTA_8
Solyc01g005820.2.1_1	576.984	1727.93	1727.94	4.28	3	2.41	0.95	DYSPKRRPYSR	iTRAQ8plex[+304.20536] (N-term)	2	2	3.03898e+07	6.7981e+07	797444	644716	629154	740856	525369	605278	43420.3	9669.89	14258.14258.3	rep3, rep4	LTB_8
Solyc01g005820.2.1_1	618.344	1234.67	1234.68	8.12	2	2.31	0.95	SVSPEEKR	iTRAQ8plex[+304.20536] (N-term)	2	1	1.55756e+08	1.55756e+08	3.28982e+06	2.9974e+06	2.93164e+06	3309803	2.43519e+06	2.18399e+06	3.39498e+06	3.69084e+06	7576.7576.2	rep3, rep4	LTB_4
Solyc01g005820.2.1_1	717.391	1432.77	1432.77	0.3	2	2.31	0.95	QLTVVFAEENRK		2	1	1.60552e+07	1.60552e+07									32687.32687.2	rep1, rep2	LTA_6
Solyc01g005820.2.1_1	485.27	968.525	968.526	1.2	2	2.31	0.95	GRSPSPRGR		2	1	1.15699e+07	1.15699e+07									7509.7509.2	rep3, rep4	LTB_11
Solyc01g005820.2.1_1	435.261	868.507	868.499	8.91	2	2.31	0.95	RRTPPSR		2	1	5.4069e+07	5.4069e+07									5362.5362.2	rep1, rep2	LTA_7
Solyc01g005820.2.1_1	575.31	1722.91	1722.91	1.2	3	2.41	0.95	DLSPPPHNGSRSR	iTRAQ8plex[+304.20536] (N-term)	2	1	2.69543e+06	2.69543e+06	61472.8	57917.1	47130.7	45849.3	53643.9	61122.1	63218.8	87335.6	6961.6961.3	rep3, rep4	LTB_3
Solyc01g005820.2.1_1	488.227	974.439	974.445	5.75	2	2.31	0.95	SPVRGHSR	Phospho[+79.966331] (S7)	2	1	5.11719e+07	5.11719e+07									12862.12862.2	rep1, rep2	LTA_2
Solyc01g005910.2.1_1	626.712	1877.11	1877.12	2.53	3	2.81	1	NATLLLKPDER	iTRAQ8plex[+304.20536] (N-term); iTRAQ8plex[+304.20536] (K7)	2	1	7.43755e+07	7.43755e+07	1.5079e+06	1.78799e+06	1.61952e+06	1659087	1.4323e+06	1.463e+06	2.30634e+06	2.80547e+06	17874.17874.3	rep1, rep2	LTA_7
Solyc01g005910.2.1_1	538.317	1611.93	1611.94	9.4	3	2.41	0.95	APSSSFAPLK	iTRAQ8plex[+304.20536] (N-term); iTRAQ8plex[+304.20536] (K10)	2	3	3.8629e+07	4.36216e+07	1.19119e+06	802089	732542	688062	1.30024e+06	769143	85085.9	1.12028e+06	11216.11216.3	rep3, rep4	LTB_6
Solyc01g005960.2.1_1	630.368	1888.08	1888.08	1.83	3	4.82	1	VVVAYGGAPINQQLR	iTRAQ8plex[+304.20536] (N-term)	2	2	3.74542e+07	8.73822e+07	454625	520348	8891.08	454336	356618	366605	491835	60917.5	24719.24719.3	rep3, rep4	LTB_3
Solyc01g005960.2.1_1	685.367	1368.72	1368.72	0.84	2	2.55	1	YLALDEADR	iTRAQ8plex[+304.20536] (N-term)	2	2	2.43818e+07	2.52346e+07	368943	368055	458035	506421	488647	477124	654275	6388.85	21331.21331.2	rep3, rep4	LTB_3
Solyc01g005960.2.1_1	581.361	1160.71	1160.71	0.28	2	2.31	0.97	LVDLLER	iTRAQ8plex[+304.20536] (N-term)	2	4	9.90591e+07	1.46816e+08	28313.6	922384	1.56346e+06	1563163	1.47686e+06	1.58244e+06	2.26262e+06	78708.8	10057.10057.2	rep1, rep2	LTA3
Solyc01g005960.2.1_1	619.712	1856.11	1856.12	5.92	3	2.94	1	QALTLVFVETK	iTRAQ8plex[+304.20536] (N-term); iTRAQ8plex[+304.20536] (K11)	2	2	2.74227e+07	52185686	462214	11214.9	412370	409265	432507	422980	531663	138831	31822.31822.3	rep3, rep4	LTB_4
Solyc01g005960.2.1_1	632.357	1894.05	1894.05	0.57	3	2.59	1	QTMLFSATFPK	iTRAQ8plex[+304.20536] (N-term); iTRAQ8plex[+304.20536] (K11); Oxidation[+15.994915] (M3)	2	1	7.62313e+07	7.62313e+07	982968	13433.5	1.22455e+06	1170579	1.10033e+06	1.13549e+06	1.46637e+06	437841	25006.25029.3	rep1, rep2	LTA_4
Solyc01g005960.2.1_1	446.943	1337.81	1337.81	2.06	3	2.41	0.96	HAIPISLAGR	iTRAQ8plex[+304.20536] (N-term)	2	1	1.0303e+07	1.0303e+07	237085	263777	286332	276111	281509	302720	13703	8606.53	12470.12470.3	rep3, rep4	LTB_10
Solyc01g005960.2.1_1	739.924	1477.83	1477.84	4.69	2	2.31	0.95	VGSSTDLIVQR	iTRAQ8plex[+304.20536] (N-term)	2	1	1.52826e+07	1.52826e+07	540771	498242	197839	212090	194850	174292	291260	368671	17662.17662.2	rep3, rep4	LTB_2
Solyc01g005960.2.1_1	583.847	1165.68	1165.68	1.34	2	2.31	0.95	VSLQMIR	iTRAQ8plex[+304.20536] (N-term); Oxidation[+15.994915] (M5)	2	2	7.65107e+07	1.28326e+08	1.77319e+06	1.63461e+06	1.50215e+06	1663037	1.39897e+06	1.52329e+06	2.15703e+06	78702	15401.15401.2	rep3, rep4	LTB_4
Solyc01g005960.2.1_1	523.261	1044.51	1044.51	6.52	2	2.31	0.95	DSSYNR	iTRAQ8plex[+304.20536] (N-term)	2	2	1.07271e+06	1.46263e+07	32397	25557.8	44310.5	29704	34675.2	32144.4	45801.8	82760.7	4783.4783.2	rep1, rep2	LTA_3
Solyc01g005960.2.1_1	566.017	1695.03	1695.03	1	3	2.41	0.95	YVKPTPVQR	iTRAQ8plex[+304.20536] (N-term); iTRAQ8plex[+304.20536] (K3)	2	1	3.01016e+07	3.01016e+07	583478	669976	912806	764340	801491	789802	27608	1.40491e+06	11103.11103.3	rep1, rep2	LTA_9
Solyc01g005960.2.1_1	627.025	1878.05	1878.05	0.27	3	2.41	0.95	QTMLFSATFPK	iTRAQ8plex[+304.20536] (N-term); iTRAQ8plex[+304.20536] (K11)	2	1	3.62284e+06	3.62284e+06	101005	105330	114680	84395.4	112690	98737.5	6324.16	153099	15267.15267.3	rep3, rep4	LTB_11
Solyc01g005960.2.1_1	450.264	1347.77	1347.77	0.6	3	2.41	0.95	ENGVHGK	iTRAQ8plex[+304.20536] (N-term); iTRAQ8plex[+304.20536] (K7)	2	2	6.90425e+06	2.36938e+07	167415	177070	159426	153300	174293	162902	27357.6	245047	9411.9411.3	rep1, rep2	LTA_10
Solyc01g005960.2.1_1	599.38	1196.75	1196.75	0.67	2	2.31	0.95	TGRAGK	iTRAQ8plex[+304.20536] (N-term); iTRAQ8plex[+304.20536] (K6)	2	1	6.49409e+06	6.49409e+06	308871	166381	144123	144036	169731	171701	21136.7	278891	3038.3038.2	rep1, rep2	LTA6
Solyc01g005960.2.1_1	431.252	1290.73	1290.74	2.41	3	2.41	0.95	EHALRSFK	iTRAQ8plex[+304.20536] (N-term)	2	1	7.51062e+07	7.51062e+07	1.75736e+06	2.14457e+06	1.21084e+06	2107767	1.12069e+06	6061.59	59704.7	4.1661e+06	4565.4565.3	rep3, rep4	LTB_9
Solyc01g005960.2.1_1	516.621	1546.84	1546.84	3.49	3	2.41	0.95	TGYTPILVATDVAAR		2	1	3.14761e+07	3.14761e+07									12880.12880.3	rep1, rep2	LTA_2
Solyc01g005960.2.1_1	557.791	1113.57	1113.57	2.72	2	2.31	0.95	HAIPISLAGR	Phospho[+79.966331] (S6)	2	1	7.41505e+06	7.41505e+06									6689.6689.2	rep1, rep2	LTA_10
Solyc01g005960.2.1_1	737.4	1472.79	1472.78	1.04	2	2.31	0.95	ARVSLQMIR	iTRAQ8plex[+304.20536] (N-term); Phospho[+79.966331] (S4); Oxidation[+15.994915] (M7)	2	1	1.55853e+07	1.55853e+07	257300	9471.02	6011.94	200703	8397.42	220949	283211	426881	19308.19308.2	rep1, rep2	LTA_2
Solyc01g005970.2.1_1	411.583	1231.73	1231.74	9.03	3	2.41	0.95	FVSGSK	iTRAQ8plex[+304.20536] (N-term); iTRAQ8plex[+304.20536] (K6)	2	2	7.56513e+07	1.57181e+08	1.42073e+06	2.02978e+06	1.46226e+06	2164093	1.36155e+06	1.6576e+06	32040.8	96284.3	9478.9676.3	rep1, rep2	LTA_5
Solyc01g005970.2.1_1	603.024	1806.05	1806.06	6.1	3	2.41	0.95	VIFYSARTNK	iTRAQ8plex[+304.20536] (N-term); iTRAQ8plex[+304.20536] (K10)	2	1	38948731	38948731	838110	698875	679510	669666	683791	743336	37677.1	93672.1	16680.16680.3	rep1, rep2	LTA_6
Solyc01g005970.2.1_1	654.689	1961.04	1961.04	0.7	3	2.41	0.95	RWYRLLAGNFFYSLR		2	1	1.67415e+07	1.67415e+07									12298.12298.3	rep3, rep4	LTB_9
Solyc01g005970.2.1_1	488.776	975.536	975.54	4.27	2	2.31	0.95	SPNAQR	iTRAQ8plex[+304.20536] (N-term)	2	1	4.29789e+06	4.29789e+06	122060	6121.15	5011.5	90693.3	122752	104421	15562	153004	10777.10777.2	rep1, rep2	LTA_10
Solyc01g005970.2.1_1	810.425	1618.83	1618.84	2.5	2	2.31	0.95	VDSGFKTVVGAR	iTRAQ8plex[+304.20536] (N-term); Phospho[+79.966331] (T7)	2	1	4.6183e+06	4.6183e+06	130418	7287.35	6441.46	99839	91258.6	4895.86	5898.54	213469	27428.27428.2	rep1, rep2	LTA_5
Solyc01g005970.2.1_1	844.99	1687.97	1687.95	7.46	2	2.31	0.95	VEHNKLRLVCK	iTRAQ8plex[+304.20536] (N-term); Methylthio[+45.987721] (C10)	2	1	5.19627e+07	5.19627e+07	1.11287e+06	1.28296e+06	2.43968e+06	2598310	1.042e+06	1.08816e+06	1.92322e+06	2.24093e+06	22601.22601.2	rep3, rep4	LTB_4
Solyc01g005990.2.1_1	575.001	1721.98	1721.99	4.33	3	3.04	1	DRNDPSLGLK	iTRAQ8plex[+304.20536] (N-term); iTRAQ8plex[+304.20536] (K10)	2	3	2.49291e+07	9.95443e+07	490900	491287	501857	423999	471261	486299	40924.9	1.0441e+06	12527.12527.3	rep3, rep4	LTB_8
Solyc01g005990.2.1_1	488.286	1461.83	1461.84	6.3	3	2.41	0.97	VFQDFAK	iTRAQ8plex[+304.20536] (N-term); iTRAQ8plex[+304.20536] (K7)	2	6	4.54713e+07	3.95356e+08	641385	729253	749398	675497	684515	741412	1.39673e+06	562866	25096.25096.3	rep3, rep4	LTB_4
Solyc01g005990.2.1_1	484.624	1450.85	1450.86	8.08	3	2.41	0.95	NDPSLGLK	iTRAQ8plex[+304.20536] (N-term); iTRAQ8plex[+304.20536] (K8)	2	1	1.35376e+08	1.35376e+08	2.64964e+06	2.64168e+06	2.65998e+06	2622747	2.6199e+06	2.79724e+06	3.57453e+06	85348.8	14960.14960.3	rep3, rep4	LTB_4
Solyc01g005990.2.1_1	685.083	2052.23	2052.21	5.74	3	2.41	0.95	VFQDFAKSAK	iTRAQ8plex[+304.20536] (N-term); iTRAQ8plex[+304.20536] (K7); iTRAQ8plex[+304.20536] (K10)	2	1	6.93701e+08	6.93701e+08	5.61478e+06	115445	7.44608e+06	7559998	6.84366e+06	6.79887e+06	9.56692e+06	1.36625e+06	37245.37245.3	rep3, rep4	LTB_4
Solyc01g005990.2.1_1	905.436	1808.86	1808.87	5.26	2	2.31	0.95	SPTPDCCTGLK	iTRAQ8plex[+304.20536] (N-term); iTRAQ8plex[+304.20536] (K11); Phospho[+79.966331] (T8)	2	1	1.29482e+07	1.29482e+07	4412.27	305424	216042	284417	204763	225923	17555.8	499090	18324.18705.2	rep1, rep2	LTA_2
Solyc01g005990.2.1_1	482.275	1443.8	1443.8	0.2	3	2.41	0.95	VFQDFAKSAK	iTRAQ8plex[+304.20536] (K10)	2	1	2.64143e+07	2.64143e+07	753321	609178	559302	546408	630478	630142	54078.4	36567.5	13932.13932.3	rep3, rep4	LTB_7
Solyc01g006020.2.1_1	593.976	1778.9	1778.91	3.52	3	3.94	0.95	SIASLLSDDDHFR	iTRAQ8plex[+304.20536] (N-term)	2	2	7.5073e+06	1.37388e+07	162983	107614	91444.7	98757.2	93274	112094	127134	3554.61	7742.7742.3	rep1, rep2	LTA5
Solyc01g006020.2.1_1	584.09	2332.33	2332.32	3.96	4	3.39	1	WFEELQSKPEK	iTRAQ8plex[+304.20536] (N-term); iTRAQ8plex[+304.20536] (K8); iTRAQ8plex[+304.20536] (K11)	2	1	3.618e+07	3.618e+07	565356	551283	652760	566314	693556	645302	747440	105088	24954.24954.4	rep1, rep2	LTA_8
Solyc01g006020.2.1_1	422.914	1265.72	1265.72	0.41	3	2.41	0.96	DATSHK	iTRAQ8plex[+304.20536] (N-term); iTRAQ8plex[+304.20536] (K6)	2	1	9.57012e+06	9.57012e+06	211562	8020.9	271203	244543	265012	246522	5187.31	408923	4459.4459.3	rep1, rep2	LTA_8
Solyc01g006020.2.1_1	677.044	2028.11	2028.11	2.22	3	2.41	0.95	WFEELQSKPEK	iTRAQ8plex[+304.20536] (N-term); iTRAQ8plex[+304.20536] (K11)	2	1	1.7838e+07	1.7838e+07	219460	235222	412441	431365	163985	182837	281746	12243.2	37321.37321.3	rep3, rep4	LTB_4
Solyc01g006020.2.1_1	697.882	1393.75	1393.75	2.33	2	2.31	0.95	RSSLSVSSAKTGSK		2	1	1.9856e+07	1.9856e+07									14983.15006.2	rep3, rep4	LTB_3
Solyc01g006020.2.1_1	680.4	2038.18	2038.19	6.08	3	2.41	0.95	RNYRVPSKPEGK	iTRAQ8plex[+304.20536] (K8); iTRAQ8plex[+304.20536] (K12)	2	1	3.4913e+06	3.4913e+06	57236.4	37372.2	49523.2	39402.4	44753.8	37660.8	55874	73086.8	41709.41709.3	rep1, rep2	LTA_3
Solyc01g006020.2.1_1	585.374	1753.1	1753.09	7.68	3	2.41	0.95	VPSKPEGK	iTRAQ8plex[+304.20536] (N-term); iTRAQ8plex[+304.20536] (K4); iTRAQ8plex[+304.20536] (K8)	2	2	1.30573e+07	2.48239e+07	511722	514781	441519	324666	414557	385905	520239	5265.38	17872.17872.3	rep1, rep2	LTA_5
Solyc01g006020.2.1_1	628.374	1882.1	1882.09	5.6	3	2.41	0.95	NYRVPSKPEGK	iTRAQ8plex[+304.20536] (N-term); iTRAQ8plex[+304.20536] (K11)	2	1	1.97765e+07	1.97765e+07	404094	460396	418588	409407	485840	479386	51866.6	799227	7476.7476.3	rep3, rep4	LTB_6
Solyc01g006020.2.1_1	558.276	1114.54	1114.54	3.06	2	2.31	0.95	GTLRRNYR	Phospho[+79.966331] (T2)	2	1	1.16159e+07	1.16159e+07									5497.5497.2	rep3, rep4	LTB_12
Solyc01g006020.2.1_1	447.27	1338.79	1338.78	7.17	3	2.41	0.95	GTLRRNYR	iTRAQ8plex[+304.20536] (N-term)	2	1	2.03716e+07	2.03716e+07	509459	6653.68	13779.1	317807	624226	257374	125097	463053	6529.6529.3	rep3, rep4	LTB_8
Solyc01g006020.2.1_1	638.815	1275.62	1275.61	2.44	2	2.31	0.95	WHPTTKGTLR	Phospho[+79.966331] (T8)	2	1	8.26999e+06	8.26999e+06									21808.21808.2	rep3, rep4	LTB_2
Solyc01g006020.2.1_1	1148.59	2295.16	2295.18	7.02	2	2.31	0.95	WFEELQSKPEKEATNR	iTRAQ8plex[+304.20536] (K8)	2	1	6.61753e+06	6.61753e+06	144749	45006	31548.3	41965.5	29179.6	52525.1	59572.7	48961.2	34751.34751.2	rep3, rep4	LTB_5
Solyc01g006040.2.1_1	410.563	1228.67	1228.67	3.61	3	2.41	0.97	IEELEHR	iTRAQ8plex[+304.20536] (N-term)	2	1	1.00613e+07	1.00613e+07	282659	5724.5	214080	211774	224102	190692	65836.8	20160.2	12199.12199.3	rep3, rep4	LTB_7
Solyc01g006040.2.1_1	504.308	1509.9	1509.9	2.8	3	2.41	0.95	AEAVDAAKK	iTRAQ8plex[+304.20536] (N-term); iTRAQ8plex[+304.20536] (K9)	2	1	2.77124e+07	2.77124e+07	927504	728606	639108	582980	635556	681827	44848.8	1.05188e+06	8406.8406.3	rep3, rep4	LTB_5
Solyc01g006040.2.1_1	769.991	1537.97	1537.98	6.7	2	2.31	0.95	TKGVRELK	iTRAQ8plex[+304.20536] (N-term); iTRAQ8plex[+304.20536] (K8)	2	1	4.54838e+07	4.54838e+07	743181	739460	808597	812113	804963	778021	1.18706e+06	42464.9	28697.28697.2	rep3, rep4	LTB_4
Solyc01g006040.2.1_1	699.414	2095.22	2095.21	5.28	3	2.41	0.95	GVRELKESIEEAK	iTRAQ8plex[+304.20536] (N-term); iTRAQ8plex[+304.20536] (K6)	2	1	8.11289e+07	8.11289e+07	1.39555e+06	1.30875e+06	1.28168e+06	1401168	985165	1.41696e+06	10269.9	37078.9	25063.25063.3	rep3, rep4	LTB_3
Solyc01g006040.2.1_1	461.608	1381.8	1381.8	0.12	3	2.41	0.95	AEAVDAAK	iTRAQ8plex[+304.20536] (N-term); iTRAQ8plex[+304.20536] (K8)	2	1	382797	382797	11552.1	12927.3	15619.1	12156.9	12978.9	1301.94	18539.9	20343.7	1840.1840.3	rep3, rep4	LTB5
Solyc01g006040.2.1_1	565.001	1691.98	1691.99	2.1	3	2.41	0.95	LHDLEAKMK	iTRAQ8plex[+304.20536] (N-term); iTRAQ8plex[+304.20536] (K7)	2	1	1.43645e+07	1.43645e+07	405061	428192	420677	406036	384138	385340	14851.8	19820.6	15230.15230.3	rep3, rep4	LTB_9
Solyc01g006040.2.1_1	595.346	1783.01	1783.02	2.42	3	2.41	0.95	ELKESIEEAK	iTRAQ8plex[+304.20536] (N-term); iTRAQ8plex[+304.20536] (K10)	2	1	1.37413e+07	1.37413e+07	204676	204840	7340.66	209420	210480	224650	255818	49563.2	28447.28447.3	rep3, rep4	LTB_8
Solyc01g006110.2.1_1	793.386	1584.76	1584.75	3.65	2	2.31	0.95	LGLFSLNETK	iTRAQ8plex[+304.20536] (N-term); Phospho[+79.966331] (T9); Phospho[+79.966331] (S5)	2	1	3.86812e+07	3.86812e+07	445290	582037	558770	585752	566345	676039	782336	12140.3	26830.26830.2	rep3, rep4	LTB_6
Solyc01g006110.2.1_1	743.422	1484.83	1484.82	8.53	2	2.31	0.95	AAESKLLELK	Phospho[+79.966331] (S4); iTRAQ8plex[+304.20536] (K10)	2	1	4.42785e+07	4.42785e+07	5967.08	809654	511288	859824	3958.36	861996	871026	51521.6	29214.29324.2	rep1, rep2	LTA_3
Solyc01g006110.2.1_1	506.286	1515.84	1515.83	6.58	3	2.41	0.95	VCEEMIGK	iTRAQ8plex[+304.20536] (N-term); iTRAQ8plex[+304.20536] (K8)	2	1	1.00263e+07	1.00263e+07	334756	309223	143731	137806	5838.12	135822	16831.9	247721	9591.9591.3	rep1, rep2	LTA_3
Solyc01g006110.2.1_1	521.612	1561.81	1561.81	1.13	3	2.41	0.95	VCEEMIGK	iTRAQ8plex[+304.20536] (N-term); iTRAQ8plex[+304.20536] (K8); Methylthio[+45.987721] (C2)	2	1	2.21715e+06	2.21715e+06	45758.1	39283.8	50409.3	37616.6	64458.3	55395.4	67449.4	75929.6	5318.5318.3	rep3, rep4	LTB_4
Solyc01g006120.2.1_1	652.892	1303.77	1303.78	7.77	2	2.31	0.97	SFLVCK	iTRAQ8plex[+304.20536] (N-term); iTRAQ8plex[+304.20536] (K6)	2	2	1.54388e+07	5.3991e+07	347793	396756	440858	410309	435132	442606	535542	5930.61	6470.6470.2	rep1, rep2	LTA5
Solyc01g006120.2.1_1	599.33	1794.97	1794.97	2.65	3	2.41	0.95	GTQFTQQSYK	iTRAQ8plex[+304.20536] (N-term); iTRAQ8plex[+304.20536] (K10)	2	1	5.64738e+07	5.64738e+07	1.22696e+06	1.1545e+06	1.4607e+06	1256614	1.06877e+06	1.17716e+06	37950.3	40212.2	18562.18643.3	rep1, rep2	LTA_8
Solyc01g006120.2.1_1	875.975	1749.93	1749.94	3.15	2	2.31	0.95	FDEEPKYSK	iTRAQ8plex[+304.20536] (N-term); iTRAQ8plex[+304.20536] (K9)	2	1	4.58914e+07	4.58914e+07	654959	767755	1.39579e+06	1376044	727729	783169	955208	1.20682e+06	24654.24654.2	rep1, rep2	LTA_4
Solyc01g006120.2.1_1	509.298	1524.87	1524.86	5.75	3	2.41	0.95	FEHRNSK	iTRAQ8plex[+304.20536] (N-term); iTRAQ8plex[+304.20536] (K7)	2	1	7.29637e+07	7.29637e+07	1.62638e+06	2.03456e+06	1.52553e+06	1943268	1.43663e+06	1.48646e+06	2.18229e+06	264381	18548.18548.3	rep3, rep4	LTB_5
Solyc01g006140.2.1_1	697.914	1393.81	1393.82	4.7	2	2.31	0.95	SNSSSVLLRK	iTRAQ8plex[+304.20536] (N-term)	2	2	2.57334e+08	5.73294e+08	3.65427e+06	3.63106e+06	3.69551e+06	3701855	4.10084e+06	3.99339e+06	5.21092e+06	7.15316e+06	22555.22555.2	rep1, rep2	LTA_3
Solyc01g006140.2.1_1	471.289	1410.84	1410.85	7.02	3	2.41	0.95	VESLIDK	iTRAQ8plex[+304.20536] (N-term); iTRAQ8plex[+304.20536] (K7)	2	1	4.73508e+07	4.73508e+07	793342	927511	986535	907876	919925	923178	1.23293e+06	123883	20772.20772.3	rep1, rep2	LTA_4
Solyc01g006140.2.1_1	992.516	1983.02	1983.02	3.57	2	2.31	0.95	LPEKYEMLEK	iTRAQ8plex[+304.20536] (N-term); iTRAQ8plex[+304.20536] (K10); Phospho[+79.966331] (Y5); Oxidation[+15.994915] (M7)	2	1	7.42097e+06	7.42097e+06	148024	143825	125699	131980	142769	135296	193456	3883.66	11630.11630.2	rep1, rep2	LTA2
Solyc01g006140.2.1_1	485.628	1453.87	1453.86	8.36	3	2.41	0.95	HVNSVKLPEK	iTRAQ8plex[+304.20536] (N-term)	2	2	2.02077e+07	3.16871e+07	470785	474791	587753	512149	535550	537922	27957.3	859746	11771.11771.3	rep3, rep4	LTB_9
Solyc01g006140.2.1_1	444.6	1330.78	1330.77	3.22	3	2.41	0.95	QTSIMK	iTRAQ8plex[+304.20536] (N-term); iTRAQ8plex[+304.20536] (K6); Oxidation[+15.994915] (M5)	2	1	2.14118e+07	2.14118e+07	560230	519763	448048	459863	416441	534554	31291.4	37608.2	15954.15954.3	rep3, rep4	LTB_6
Solyc01g006140.2.1_1	524.31	1569.91	1569.92	7.44	3	2.41	0.95	ASITGGTDLK	iTRAQ8plex[+304.20536] (N-term); iTRAQ8plex[+304.20536] (K10)	2	1	3.83348e+07	3.83348e+07	800604	802183	746411	751850	769602	786440	22930.8	37971.2	20765.20765.3	rep3, rep4	LTB_6
Solyc01g006140.2.1_1	440.52	1758.05	1758.06	6.41	4	2.6	0.95	HVNSVKLPEK	iTRAQ8plex[+304.20536] (N-term); iTRAQ8plex[+304.20536] (K10)	2	1	3.35601e+06	3.35601e+06	45179.3	90504.8	109882	93373.7	81914.4	79901.5	125871	123117	2661.2661.4	rep3, rep4	LTB11
Solyc01g006140.2.1_1	693.386	2077.13	2077.13	2.3	3	2.41	0.95	SAGVVAIPVMDQWRTK	Oxidation[+15.994915] (M10); iTRAQ8plex[+304.20536] (K16)	2	1	1.5338e+07	1.5338e+07	140080	154062	125710	129387	117210	111986	181455	11093.9	9576.9576.3	rep1, rep2	LTA2
Solyc01g006140.2.1_1	683.799	1365.58	1365.58	5.22	2	2.31	0.95	SANAGDKVCENGR	Methylthio[+45.987721] (C9)	2	1	1.04715e+07	1.04715e+07									13076.13076.2	rep3, rep4	LTB_3
Solyc01g006140.2.1_1	457.238	1368.69	1368.7	8.95	3	2.41	0.95	KTVACSDAPK	Methylthio[+45.987721] (C5); iTRAQ8plex[+304.20536] (K10)	2	1	5.66409e+06	5.66409e+06	188706	185527	184367	148222	170729	4239.82	219331	7725.44	18099.18099.3	rep3, rep4	LTB_9
Solyc01g006140.2.1_1	840.411	1678.81	1678.82	7.25	2	2.31	0.95	LPEKYEMLEK	Phospho[+79.966331] (Y5); Oxidation[+15.994915] (M7); iTRAQ8plex[+304.20536] (K10)	2	1	3.49091e+06	3.49091e+06	85769.2	73478.1	82684.9	70850.2	71157.5	67941.6	87693.4	118397	44232.44232.2	rep1, rep2	LTA_2
Solyc01g006140.2.1_1	624.333	1246.65	1246.65	0.36	2	2.31	0.95	ASITGGTDLKER		2	1	5.92422e+06	5.92422e+06									31814.31814.2	rep1, rep2	LTA_2
Solyc01g006140.2.1_1	458.249	914.483	914.482	0.55	2	2.31	0.95	ISNPDTIR		2	1	9.2216e+06	9.2216e+06									6280.6280.2	rep1, rep2	LTA_8
Solyc01g006150.2.1_1	640.042	1917.11	1917.11	3.58	3	3.39	1	EAHAIGETLQIK	iTRAQ8plex[+304.20536] (N-term); iTRAQ8plex[+304.20536] (K12)	2	1	3.35383e+07	3.35383e+07	688812	676935	707507	677572	608887	597960	27633.8	12821.8	18688.18688.3	rep1, rep2	LTA_7
Solyc01g006150.2.1_1	648.699	1943.07	1943.08	1.64	3	2.41	0.95	GEKDYYEK	iTRAQ8plex[+304.20536] (N-term); iTRAQ8plex[+304.20536] (K3); iTRAQ8plex[+304.20536] (K8)	2	1	2.31548e+07	2.31548e+07	517204	545438	712366	600417	479432	570057	24316.5	1.06957e+06	10701.10701.3	rep1, rep2	LTA_8
Solyc01g006220.2.1_1	429.558	1285.65	1285.65	2.68	3	2.41	0.95	RNIYLTNKGK	Phospho[+79.966331] (Y4)	2	1	3.54771e+07	3.54771e+07									8709.8709.3	rep1, rep2	LTA_8
Solyc01g006220.2.1_1	479.963	1436.87	1436.87	0.98	3	2.41	0.95	IGIFATRDIK	iTRAQ8plex[+304.20536] (K10)	2	1	4.43062e+07	4.43062e+07	767920	691323	820515	725087	922977	941432	1.14252e+06	52279.4	20190.20190.3	rep1, rep2	LTA_5
Solyc01g006220.2.1_1	729.384	1456.75	1456.77	10	2	2.31	0.95	MKTIYTLCVIEK	Oxidation[+15.994915] (M1)	2	1	2.03718e+07	2.03718e+07									19274.19274.2	rep1, rep2	LTA_2
Solyc01g006220.2.1_1	638.87	1275.73	1275.73	4.79	2	2.31	0.95	LPSSDAAALK	iTRAQ8plex[+304.20536] (K10)	2	1	8.33124e+06	8.33124e+06	200757	15180	93374.5	89423.2	76059.1	107498	3760.58	7355.65	8060.8060.2	rep1, rep2	LTA2
Solyc01g006220.2.1_1	582.66	1744.96	1744.96	0.56	3	2.41	0.95	HDSQTEVPPK	iTRAQ8plex[+304.20536] (N-term); iTRAQ8plex[+304.20536] (K10)	2	2	8.75802e+06	3.93267e+07	299658	314209	274533	206733	184382	208883	298088	29059.3	27686.27686.3	rep1, rep2	LTA_8
Solyc01g006220.2.1_1	531.994	1592.96	1592.97	3.74	3	2.41	0.95	IGIFATRDIKR	iTRAQ8plex[+304.20536] (N-term)	2	1	2.70709e+07	2.70709e+07	418998	396187	333785	334604	412960	396179	49849.3	662818	7072.7072.3	rep3, rep4	LTB_9
Solyc01g006230.2.1_1	629.696	1886.07	1886.07	2.83	3	2.41	1	SSQMLVAQALLLHR	iTRAQ8plex[+304.20536] (N-term); Oxidation[+15.994915] (M4)	2	1	4.51701e+06	4.51701e+06	74983.2	5573.2	5609.67	4290.83	60151	70329.2	5687.2	4729.03	7178.7178.3	rep3, rep4	LTB7
Solyc01g006280.2.1_1	840.016	1678.02	1678.02	3.8	2	3.88	1	GAVDLGIAVQK	iTRAQ8plex[+304.20536] (N-term); iTRAQ8plex[+304.20536] (K11)	2	4	4.07301e+07	1.1437e+08	1.01025e+06	1.06556e+06	1.29995e+06	1302951	1.12688e+06	1.23546e+06	1.74439e+06	2.07542e+06	22389.22389.2	rep3, rep4	LTB_4
Solyc01g006280.2.1_1	915.838	2744.49	2744.48	2.9	3	4.88	0.95	LVGPGGFVVTEAGFGSDIGTEK	iTRAQ8plex[+304.20536] (N-term); iTRAQ8plex[+304.20536] (K22)	2	4	8.13868e+06	1.71866e+07	98823.9	92643.2	96749.4	102094	74525.8	90995.7	111682	20625.8	34953.34953.3	rep3, rep4	LTB_3
Solyc01g006280.2.1_1	875.486	2623.44	2623.44	0.46	3	4.46	0.95	AGDPVTADDLGVGGALTVLMK	iTRAQ8plex[+304.20536] (N-term); iTRAQ8plex[+304.20536] (K21); Oxidation[+15.994915] (M20)	2	5	3.5338e+06	2.73246e+07	26641	29992.4	30207.7	31850.8	2393.08	27366	34672.4	49650.9	9801.9801.3	rep3, rep4	LTB2
Solyc01g006280.2.1_1	748.037	2241.09	2241.09	0.75	3	3.89	0.95	SYGADGVEYSEEAEK	iTRAQ8plex[+304.20536] (N-term); iTRAQ8plex[+304.20536] (K15)	2	5	2.40326e+07	5.92346e+07	31869.4	29069.3	30122.3	30868.8	25964.8	28681.2	4254.43	56143.9	17316.17453.3	rep3, rep4	LTB_3
Solyc01g006280.2.1_1	576.801	1151.59	1151.59	3.16	2	2.42	1	VMDVNDR	iTRAQ8plex[+304.20536] (N-term)	2	1	3.29853e+07	3.29853e+07	887306	7651.31	608780	577939	622707	622205	113559	993399	12975.12987.2	rep1, rep2	LTA_2
Solyc01g006280.2.1_1	671.361	2011.06	2011.06	2.34	3	3.67	0.95	TAPEDLTPEESSK	iTRAQ8plex[+304.20536] (N-term); iTRAQ8plex[+304.20536] (K13)	2	6	3.90906e+07	1.13227e+08	8696.71	10423.7	315175	316016	274790	291474	431142	532918	4030.4030.3	rep3, rep4	LTB3
Solyc01g006280.2.1_1	477.959	1430.86	1430.86	0.63	3	3.42	1	GAPSGFILPIR	iTRAQ8plex[+304.20536] (N-term)	2	4	1.66101e+07	1.53203e+08	9908.49	125596	6121.21	111540	93959.3	85075.1	153309	144189	27887.27887.3	rep1, rep2	LTA_3
Solyc01g006280.2.1_1	590.012	1767.01	1767.01	0.2	3	3.25	1	QPSQGPTFGIK	iTRAQ8plex[+304.20536] (N-term); iTRAQ8plex[+304.20536] (K11)	2	8	3.28076e+07	1.33643e+08	784547	734299	910295	741799	684001	703407	19443.7	71515	17205.17205.3	rep3, rep4	LTB_5
Solyc01g006280.2.1_1	596.368	1786.08	1786.09	2.79	3	3.19	1	FLYPLDIGIK	iTRAQ8plex[+304.20536] (N-term); iTRAQ8plex[+304.20536] (K10)	2	19	4.13512e+07	1.69761e+08	247370	308030	352882	394613	315682	314599	514895	664842	12131.12131.3	rep3, rep4	LTB4
Solyc01g006280.2.1_1	584.798	1167.58	1167.59	3.74	2	2.31	0.99	VMDVNDR	iTRAQ8plex[+304.20536] (N-term); Oxidation[+15.994915] (M2)	2	6	9.55731e+06	8.08911e+07	229698	178065	4861.32	148713	129819	6502.3	8348.73	260069	8175.8175.2	rep1, rep2	LTA_3
Solyc01g006280.2.1_1	600.718	1799.13	1799.13	2.5	3	2.41	0.97	DKIEAIAK	iTRAQ8plex[+304.20536] (N-term); iTRAQ8plex[+304.20536] (K2); iTRAQ8plex[+304.20536] (K8)	2	3	2.20143e+08	2.57734e+08	4.40066e+06	5.27971e+06	6.63199e+06	5820529	5.82356e+06	5.96787e+06	8.3129e+06	9.75224e+06	14396.14396.3	rep1, rep2	LTA_8
Solyc01g006280.2.1_1	600.663	1798.97	1798.97	1.15	3	2.41	0.95	IFHESTQSDK	iTRAQ8plex[+304.20536] (N-term); iTRAQ8plex[+304.20536] (K10)	2	1	4.84199e+07	4.84199e+07	1.35344e+06	1.00526e+06	1.10758e+06	950601	957874	1.04847e+06	48291.3	2.1707e+06	11747.11747.3	rep1, rep2	LTA_8
Solyc01g006280.2.1_1	665.021	1992.04	1992.05	4.47	3	2.41	0.95	QGFTNLPICMAK	iTRAQ8plex[+304.20536] (N-term); iTRAQ8plex[+304.20536] (K12); Methylthio[+45.987721] (C9); Oxidation[+15.994915] (M10)	2	1	2.00309e+07	2.00309e+07	497627	376869	7898.12	270550	220199	253524	366869	37980.1	9261.9261.3	rep3, rep4	LTB4
Solyc01g006280.2.1_1	560.662	1678.96	1678.97	4.39	3	2.41	0.95	ITIGQGPEEK	iTRAQ8plex[+304.20536] (N-term); iTRAQ8plex[+304.20536] (K10)	2	2	2.57468e+08	5.85793e+08	3.88644e+06	3.77038e+06	3.71736e+06	3948026	3.68889e+06	3.84762e+06	5.21218e+06	6.48717e+06	15379.15379.3	rep1, rep2	LTA_4
Solyc01g006280.2.1_1	512.953	1535.84	1535.85	7.09	3	2.41	0.95	QIEMYTK	iTRAQ8plex[+304.20536] (N-term); iTRAQ8plex[+304.20536] (K7); Oxidation[+15.994915] (M4)	2	1	1.17249e+08	1.17249e+08	2.8703e+06	3.11338e+06	2.16181e+06	2461217	1.83241e+06	2.13953e+06	2.97436e+06	80493.4	12911.12911.3	rep1, rep2	LTA_4
Solyc01g006280.2.1_1	571.649	1711.92	1711.93	6.51	3	2.41	0.95	VMDVNDRFLRK	iTRAQ8plex[+304.20536] (N-term); Oxidation[+15.994915] (M2)	2	1	2.69712e+07	2.69712e+07	307998	380068	11502.4	362322	357284	370571	479981	44414.9	10520.10520.3	rep3, rep4	LTB4
Solyc01g006290.2.1_1	813.769	2438.28	2438.29	2.87	3	4.65	0.95	DANPNVGAGGFDIVDEIK	iTRAQ8plex[+304.20536] (N-term); iTRAQ8plex[+304.20536] (K18)	2	4	2.42332e+07	9.68155e+07	364957	387991	279821	275414	186823	219581	331335	48121.4	30000.30000.3	rep1, rep2	LTA_3
Solyc01g006290.2.1_1	821.414	2461.22	2461.23	2.08	3	3.98	0.95	STPDEFDNYYFTNLK	iTRAQ8plex[+304.20536] (N-term); iTRAQ8plex[+304.20536] (K15)	2	1	5.57198e+07	5.57198e+07	777296	865794	579690	4421.04	371698	428727	811697	117738	30201.30250.3	rep3, rep4	LTB_3
Solyc01g006290.2.1_1	669.85	1337.69	1337.69	4.74	2	2.31	0.95	DVMEQIQR	iTRAQ8plex[+304.20536] (N-term); Oxidation[+15.994915] (M3)	2	3	2.7881e+07	7.22728e+07	18401.9	6460.97	15483	1888.64	7001.92	1484.04	5259.12	6773.51	10404.10818.2	rep1, rep2	LTA_2
Solyc01g006290.2.1_1	540.799	1079.58	1079.59	4.68	2	2.31	0.95	DSLTANR	iTRAQ8plex[+304.20536] (N-term)	2	2	1.66117e+07	2.96741e+07	364718	341277	5608.72	345942	307377	301268	61964.4	523121	6913.6931.2	rep1, rep2	LTA_2
Solyc01g006290.2.1_1	616.015	1845.02	1845.03	2.35	3	2.41	0.95	LGNISPLTGTNGEIR	iTRAQ8plex[+304.20536] (N-term)	2	1	1.19598e+06	1.19598e+06	33362.8	25662.3	13077	17240.3	16051.1	20575	27642	26638.2	36560.36560.3	rep3, rep4	LTB_2
Solyc01g006290.2.1_1	446.298	1335.87	1335.88	7.08	3	2.41	0.95	AGAKIIR	iTRAQ8plex[+304.20536] (N-term); iTRAQ8plex[+304.20536] (K4)	2	1	9.64327e+07	9.64327e+07	2.16363e+06	2.20643e+06	2.01395e+06	1953942	1.90743e+06	2.0676e+06	2.82027e+06	113770	10505.10505.3	rep3, rep4	LTB_5
Solyc01g006300.2.1_1	727.712	2180.11	2180.12	2.45	3	6.73	0.95	GMDITDLVALSGAHTFGR	iTRAQ8plex[+304.20536] (N-term); Oxidation[+15.994915] (M2)	2	6	8.26278e+07	3.00643e+08	404410	1783.48	401383	446697	265577	3149.19	457604	30263.5	30434.30511.3	rep1, rep2	LTA_5
Solyc01g006300.2.1_1	722.381	2164.12	2164.13	2.34	3	6.59	0.95	GMDITDLVALSGAHTFGR	iTRAQ8plex[+304.20536] (N-term)	2	8	1.68435e+07	1.16226e+08	166777	75434	90836	86122.4	68878.5	94769.5	104418	4845.03	9390.9390.3	rep1, rep2	LTA5
Solyc01g006300.2.1_1	791.421	2371.24	2371.25	3.35	3	5.18	0.95	DAASNVGAGGFDIVDDIK	iTRAQ8plex[+304.20536] (N-term); iTRAQ8plex[+304.20536] (K18)	2	7	3.11859e+07	2.08688e+08	194440	203308	202473	236041	101689	104485	281634	47735.6	8093.8093.3	rep3, rep4	LTB3
Solyc01g006300.2.1_1	895.109	2682.3	2682.31	3.61	3	5.06	0.95	YASSQSQFFDDFASSMIK	iTRAQ8plex[+304.20536] (N-term); iTRAQ8plex[+304.20536] (K18); Oxidation[+15.994915] (M16)	2	11	1.28183e+08	4.42182e+08	954908	1.27131e+06	1.15612e+06	1245768	7956.26	459495	1.34236e+06	532727	9216.9216.3	rep1, rep2	LTA3
Solyc01g006300.2.1_1	812.42	1622.83	1622.84	6.36	2	3.18	1	GVMQQAQSTDVR	iTRAQ8plex[+304.20536] (N-term)	2	2	2.25947e+07	2.91983e+07	489831	434044	442269	438314	197617	208412	63823.8	634587	12982.12982.2	rep1, rep2	LTA_2
Solyc01g006300.2.1_1	547.282	1638.82	1638.83	4.99	3	3.96	1	GVMQQAQSTDVR	iTRAQ8plex[+304.20536] (N-term); Oxidation[+15.994915] (M3)	2	24	3.88956e+07	4.57326e+08	277973	314699	258580	269632	184978	197001	6013.6	438132	2949.2949.3	rep1, rep2	LTA3
Solyc01g006300.2.1_1	889.775	2666.3	2666.31	4.88	3	3.52	0.95	YASSQSQFFDDFASSMIK	iTRAQ8plex[+304.20536] (N-term); iTRAQ8plex[+304.20536] (K18)	2	5	6.2947e+06	3.26644e+07	105104	104636	125167	127059	73275.7	56061.5	139900	33504.7	37629.37629.3	rep3, rep4	LTB_3
Solyc01g006300.2.1_1	606.682	1817.02	1817.03	5.15	3	3.05	0.95	LGNIGVLTGTNGEIR	iTRAQ8plex[+304.20536] (N-term)	2	3	2.80387e+07	5.0721e+07	418857	355221	4818.48	335236	265967	279192	427453	26554.5	28152.28184.3	rep3, rep4	LTB_3
Solyc01g006300.2.1_1	540.799	1079.58	1079.59	4.68	2	2.31	0.95	DSLTANR	iTRAQ8plex[+304.20536] (N-term)	2	2	1.66117e+07	2.96741e+07	364718	341277	5608.72	345942	307377	301268	61964.4	523121	6913.6931.2	rep1, rep2	LTA_2
Solyc01g006300.2.1_1	595.289	1188.56	1188.57	4.47	2	2.31	0.95	CGTFQQR	iTRAQ8plex[+304.20536] (N-term); Methylthio[+45.987721] (C1)	2	1	9.97057e+07	9.97057e+07	2.91126e+06	3.14024e+06	3746375	3997058	2.62301e+06	2.75195e+06	33722.2	46072.7	12972.13093.2	rep3, rep4	LTB_5
Solyc01g006300.2.1_1	446.298	1335.87	1335.88	7.08	3	2.41	0.95	AGAKIIR	iTRAQ8plex[+304.20536] (N-term); iTRAQ8plex[+304.20536] (K4)	2	1	9.64327e+07	9.64327e+07	2.16363e+06	2.20643e+06	2.01395e+06	1953942	1.90743e+06	2.0676e+06	2.82027e+06	113770	10505.10505.3	rep3, rep4	LTB_5
Solyc01g006320.2.1_1	735.914	1469.81	1469.82	3.94	2	2.31	0.95	VEIDDSGK	iTRAQ8plex[+304.20536] (N-term); iTRAQ8plex[+304.20536] (K8)	2	2	4.6931e+07	2.56947e+08	1.0655e+06	1.13363e+06	1.51208e+06	1583253	1.62934e+06	1.83835e+06	2.14999e+06	2.50782e+06	23437.23437.2	rep1, rep2	LTA_4
Solyc01g006320.2.1_1	517.604	1549.79	1549.79	2.15	3	2.41	0.95	VEIDDSGK	iTRAQ8plex[+304.20536] (N-term); iTRAQ8plex[+304.20536] (K8); Phospho[+79.966331] (S6)	2	1	5.12303e+06	5.12303e+06	174217	176396	155696	163178	166978	3518.4	17055.2	278081	12810.12810.3	rep3, rep4	LTB_12
Solyc01g006320.2.1_1	400.486	1597.91	1597.92	6.39	4	2.6	1	QGKDKEASK	iTRAQ8plex[+304.20536] (N-term); iTRAQ8plex[+304.20536] (K9)	2	1	2.21599e+06	2.21599e+06	3433.9	38060.7	33957.8	36941.6	37480.5	40529.1	2236.33	68627.8	4093.4093.4	rep1, rep2	LTA10
Solyc01g006330.2.1_1	830.453	1658.89	1658.89	0.18	2	3.52	1	AASPQQLQEVER	iTRAQ8plex[+304.20536] (N-term)	2	12	1.84022e+08	3.51207e+08	2.27616e+06	2.38911e+06	2.12124e+06	2101940	2.23521e+06	2.4495e+06	3.05049e+06	4.03091e+06	4737.4737.2	rep1, rep2	LTA3
Solyc01g006330.2.1_1	662.019	1983.03	1983.04	1.7	3	3.76	0.95	GWLDTTYLSPSGNLR	iTRAQ8plex[+304.20536] (N-term)	2	4	1.27841e+07	5.58067e+07	223301	5846.31	149197	164141	152442	170993	192511	30706.9	30727.30727.3	rep3, rep4	LTB_3
Solyc01g006330.2.1_1	882.796	2645.36	2645.37	2.14	3	3.08	0.95	AVEVLEGSEGVPEPTSSSLIEGR	iTRAQ8plex[+304.20536] (N-term)	2	1	5.64756e+06	5.64756e+06	63300.4	48508.2	55009.2	61490.2	49375	57373.6	73998.6	108511	36520.36520.3	rep1, rep2	LTA_2
Solyc01g006330.2.1_1	669.899	1337.78	1337.78	0.56	2	2.31	0.99	LLSSISTGTR	iTRAQ8plex[+304.20536] (N-term)	2	2	1.78596e+08	2.46615e+08	2.87054e+06	3.05847e+06	2.59819e+06	2798822	2.69734e+06	2.96447e+06	3.71035e+06	42457.5	7541.7541.2	rep1, rep2	LTA3
Solyc01g006330.2.1_1	639.878	1277.74	1277.74	1.98	2	2.31	0.98	VPYPVPFR	iTRAQ8plex[+304.20536] (N-term)	2	4	3.57531e+07	1.28133e+08	943567	934413	873048	923155	839913	853693	1.0975e+06	38661.4	25690.25690.2	rep3, rep4	LTB_4
Solyc01g006330.2.1_1	484.978	1451.91	1451.92	3.64	3	2.74	0.98	VEALATIK	iTRAQ8plex[+304.20536] (N-term); iTRAQ8plex[+304.20536] (K8)	2	4	3.7034e+07	1.78532e+08	773080	943979	687622	658267	602240	625873	845137	107367	23687.23846.3	rep1, rep2	LTA_4
Solyc01g006330.2.1_1	613.362	1224.71	1224.71	3.91	2	2.31	0.95	GTTFVLQR	iTRAQ8plex[+304.20536] (N-term)	2	2	3.21125e+07	8.99425e+07	783237	546142	554611	579184	553126	588077	712743	886166	16964.16964.2	rep1, rep2	LTA_3
Solyc01g006330.2.1_1	766.078	2295.21	2295.21	0.68	3	2.56	0.95	WQLMFTTRPGSASPIQR	iTRAQ8plex[+304.20536] (N-term); Oxidation[+15.994915] (M4)	2	3	3.95985e+07	7.91963e+07	720673	671815	555480	580545	541554	663089	753474	8553.94	24245.24245.3	rep1, rep2	LTA_7
Solyc01g006330.2.1_1	534.649	1600.93	1600.93	1.62	3	2.41	0.98	FSEAIGELK	iTRAQ8plex[+304.20536] (N-term); iTRAQ8plex[+304.20536] (K9)	2	5	1.48566e+08	4.40228e+08	1.92459e+06	2.29564e+06	2.3494e+06	2194306	2.38759e+06	2.36749e+06	3.04787e+06	300958	28159.28264.3	rep3, rep4	LTB_4
Solyc01g006330.2.1_1	451.941	1352.8	1352.81	9.02	3	2.41	0.95	LLGDEAK	iTRAQ8plex[+304.20536] (N-term); iTRAQ8plex[+304.20536] (K7)	2	4	3.53779e+07	1.95503e+08	747120	745235	813524	745437	758041	816522	1.07088e+06	15829.3	16160.16160.3	rep3, rep4	LTB_4
Solyc01g006330.2.1_1	431.599	1291.77	1291.78	0.31	3	2.41	0.98	AAFTFK	iTRAQ8plex[+304.20536] (N-term); iTRAQ8plex[+304.20536] (K6)	2	4	3.55835e+06	9.76491e+07	56753.2	3373.1	68468.5	62533.6	66278.4	72544.5	77336.8	38864.5	5667.5667.3	rep3, rep4	LTB5
Solyc01g006330.2.1_1	742.919	1483.82	1483.84	10	2	2.31	0.95	NFLLVCSVASK	iTRAQ8plex[+304.20536] (K11)	2	1	3.04295e+07	3.04295e+07									1572.1572.2	rep1, rep2	LTA4
Solyc01g006330.2.1_1	585.023	1752.05	1752.06	7.79	3	2.41	0.95	VEALATIKDGK	iTRAQ8plex[+304.20536] (N-term); iTRAQ8plex[+304.20536] (K11)	2	1	9.28817e+06	9.28817e+06	292968	257837	6244.49	221585	234050	246756	13317.9	16279.8	22328.22328.3	rep3, rep4	LTB_6
Solyc01g006330.2.1_1	658.721	1973.14	1973.13	3.93	3	2.41	0.95	QFLGQKMQNKK	iTRAQ8plex[+304.20536] (K6); iTRAQ8plex[+304.20536] (K10); Oxidation[+15.994915] (M7)	2	2	5.57122e+07	1.83888e+08	788303	832867	849865	845035	586078	615079	1.07044e+06	322192	27875.27875.3	rep1, rep2	LTA_4
Solyc01g006330.2.1_1	678.344	1354.67	1354.68	8.9	2	2.31	0.95	AASPQQLQEVER		2	1	8.10309e+06	8.10309e+06									19462.19462.2	rep3, rep4	LTB_2
Solyc01g006340.2.1_1	471.763	1883.02	1883.03	4.11	4	2.6	1	ELCIQVEDQAK	iTRAQ8plex[+304.20536] (N-term); iTRAQ8plex[+304.20536] (K11)	2	1	5.81508e+07	5.81508e+07	888298	871461	777877	814552	858825	9184.32	34681.3	34164.8	12134.12134.4	rep1, rep2	LTA_8
Solyc01g006340.2.1_1	507.615	1519.82	1519.83	6.59	3	2.41	0.95	ALSIHGEKSMK	Oxidation[+15.994915] (M10); iTRAQ8plex[+304.20536] (K11)	2	1	6.53992e+07	6.53992e+07	1.06146e+06	934887	1.41855e+06	1165160	994755	1.43084e+06	58672.3	3.77515e+06	13987.13987.3	rep1, rep2	LTA_6
Solyc01g006350.2.1_1	671.392	2011.15	2011.16	0.95	3	3	1	DVGLNQIALFEGK	iTRAQ8plex[+304.20536] (N-term); iTRAQ8plex[+304.20536] (K13)	2	1	3.82127e+07	3.82127e+07	442654	13521.4	468279	460374	366220	404084	611367	71752.5	30502.30502.3	rep1, rep2	LTA_3
Solyc01g006350.2.1_1	624.7	1871.08	1871.09	5.4	3	2.41	0.95	VAFIDEVETLK	iTRAQ8plex[+304.20536] (N-term); iTRAQ8plex[+304.20536] (K11)	2	1	7.5972e+06	7.5972e+06	194591	2556.38	130905	134216	130333	141801	168706	36800.2	35270.35492.3	rep1, rep2	LTA_4
Solyc01g006350.2.1_1	620.357	1858.05	1858.06	6.96	3	2.41	0.95	FAPFWNEIVK	iTRAQ8plex[+304.20536] (N-term); iTRAQ8plex[+304.20536] (K10)	2	1	8.48497e+06	8.48497e+06	123323	153827	141859	142072	160811	164780	205951	19297.9	36067.36067.3	rep1, rep2	LTA_4
Solyc01g006350.2.1_1	537.621	1609.84	1609.84	0.3	3	2.41	0.95	RSINVDVDMNK	Oxidation[+15.994915] (M9); iTRAQ8plex[+304.20536] (K11)	2	6	4.10577e+07	7.35825e+07	199537	208019	8788.81	154598	159906	151280	7841.08	7772.09	6502.6502.3	rep1, rep2	LTA2
Solyc01g006350.2.1_1	520.338	1557.99	1558	2.96	3	2.41	0.95	LYSLLTIK	iTRAQ8plex[+304.20536] (N-term); iTRAQ8plex[+304.20536] (K8)	2	1	1.45561e+07	1.45561e+07	328478	4377.55	286900	259691	314422	298172	334110	49026.8	36757.36757.3	rep3, rep4	LTB_4
Solyc01g006350.2.1_1	651.36	1951.06	1951.06	2.12	3	2.41	0.96	DHIETWNTLSK	iTRAQ8plex[+304.20536] (N-term); iTRAQ8plex[+304.20536] (K11)	2	1	2.78601e+07	2.78601e+07	678811	601540	533225	511419	509976	514211	22678.4	42182.9	18518.18518.3	rep1, rep2	LTA_7
Solyc01g006350.2.1_1	533.311	1064.61	1064.6	4.75	2	2.31	0.95	DIAVESK	iTRAQ8plex[+304.20536] (N-term)	2	1	7.04069e+07	7.04069e+07	1.54583e+06	1.50492e+06	1.47107e+06	1376079	1.19628e+06	1.25825e+06	1.73265e+06	92614.7	17945.17945.2	rep1, rep2	LTA_4
Solyc01g006350.2.1_1	481.604	1441.79	1441.79	0.67	3	2.41	0.95	DENISEK	iTRAQ8plex[+304.20536] (N-term); iTRAQ8plex[+304.20536] (K7)	2	1	9.27187e+06	9.27187e+06	212776	207877	204767	210596	209346	192015	238238	295863	5698.5698.3	rep3, rep4	LTB_4
Solyc01g006350.2.1_1	772.913	1543.81	1543.83	10	2	2.31	0.95	VFTFSQK	iTRAQ8plex[+304.20536] (N-term); iTRAQ8plex[+304.20536] (K7); Phospho[+79.966331] (S5)	2	1	3.17447e+07	3.17447e+07									24880.24880.2	rep1, rep2	LTA_6
Solyc01g006350.2.1_1	457.276	1368.8	1368.81	2.08	3	2.41	0.95	DIAVESK	iTRAQ8plex[+304.20536] (N-term); iTRAQ8plex[+304.20536] (K7)	2	1	2.73398e+07	2.73398e+07	8381.72	702633	20971.9	604500	556352	624961	100792	1.08793e+06	6590.6590.3	rep3, rep4	LTB_9
Solyc01g006350.2.1_1	445.566	1333.68	1333.67	4.71	3	2.41	0.95	NEGRLFSK	iTRAQ8plex[+304.20536] (N-term); Phospho[+79.966331] (S7)	2	1	1.05875e+07	1.05875e+07	159901	148688	167722	140583	177697	154011	4270.42	8206.65	19243.19243.3	rep3, rep4	LTB_8
Solyc01g006350.2.1_1	734.761	2201.26	2201.25	3.7	3	2.41	0.95	ADINGKDKEIYSIK	iTRAQ8plex[+304.20536] (N-term); iTRAQ8plex[+304.20536] (K14)	2	1	1.72832e+06	1.72832e+06	34993.1	33330.8	29020.1	32461.3	27445.2	21756.2	33666	46349.4	38819.38819.3	rep3, rep4	LTB_7
Solyc01g006350.2.1_1	689.444	1376.87	1376.87	0.27	2	2.31	0.95	VTALMGILKK	iTRAQ8plex[+304.20536] (N-term)	2	1	3.79525e+07	3.79525e+07	846599	968060	831618	813630	582322	658001	25547	1.02475e+06	19035.19035.2	rep3, rep4	LTB_4
Solyc01g006360.2.1_1	423.277	1266.81	1266.81	2.65	3	2.41	0.95	AAVSALK	iTRAQ8plex[+304.20536] (N-term); iTRAQ8plex[+304.20536] (K7)	2	1	1.98124e+08	1.98124e+08	3.43497e+06	3.89966e+06	4.86334e+06	4436711	4.00512e+06	4.21467e+06	4.8017e+06	233421	13278.13278.3	rep1, rep2	LTA_5
Solyc01g006360.2.1_1	608.047	1821.12	1821.12	0.75	3	2.41	0.99	VLGNVLEQLTK	iTRAQ8plex[+304.20536] (N-term); iTRAQ8plex[+304.20536] (K11)	2	1	3.27268e+06	3.27268e+06	62274.5	68168.5	62437.3	65704.6	72217.9	4100.18	82448	15725.7	36839.36839.3	rep1, rep2	LTA_4
Solyc01g006360.2.1_1	459.946	1376.82	1376.82	5.39	3	2.41	0.95	SLDAVHK	iTRAQ8plex[+304.20536] (N-term); iTRAQ8plex[+304.20536] (K7)	2	1	26766083	26766083	629798	544443	525563	517436	612757	567654	80370	36107.7	11144.11144.3	rep1, rep2	LTA_7
Solyc01g006360.2.1_1	622.014	1863.02	1863.03	3.58	3	2.41	0.95	EHIVHLLANEQTR	iTRAQ8plex[+304.20536] (N-term)	2	1	2.67574e+06	2.67574e+06	81212	90594.1	83829.4	70107.8	82637.5	82632.9	3821.8	123159	18152.18152.3	rep3, rep4	LTB_10
Solyc01g006360.2.1_1	729.924	1457.83	1457.84	6.24	2	2.31	0.95	LAVSRIFLR	iTRAQ8plex[+304.20536] (N-term); Phospho[+79.966331] (S4)	2	1	3.45499e+07	3.45499e+07	1.15065e+06	1.75677e+06	994093	11766.2	900274	1.03974e+06	27726.8	1705899	14351.14351.2	rep3, rep4	LTB_5
Solyc01g006360.2.1_1	751.424	1500.83	1500.84	1.89	2	2.31	0.95	IYIVVLAIYAGVK	Phospho[+79.966331] (Y2)	2	1	6.37624e+07	6.37624e+07									26449.26860.2	rep1, rep2	LTA_2
Solyc01g006360.2.1_1	486.297	1455.87	1455.87	2.17	3	2.41	0.95	IYRDGPK	iTRAQ8plex[+304.20536] (N-term); iTRAQ8plex[+304.20536] (K7)	2	1	4.82281e+07	4.82281e+07	714459	812838	924060	852029	934867	962335	1.24975e+06	44923.4	19485.19485.3	rep1, rep2	LTA_5
Solyc01g006360.2.1_1	576.834	1151.65	1151.66	6.58	2	2.31	0.95	IYRDGPK	iTRAQ8plex[+304.20536] (N-term)	2	1	5.60049e+06	5.60049e+06	143814	151567	94648.3	89950.4	108159	129552	125434	3381.07	7209.7209.2	rep3, rep4	LTB4
Solyc01g006360.2.1_1	406.223	1215.65	1215.65	0.24	3	2.41	0.95	RGKTSFVEHR		2	1	1.95456e+08	1.95456e+08									10740.10740.3	rep1, rep2	LTA_8
Solyc01g006360.2.1_1	985.985	1969.95	1969.96	4.45	2	2.31	0.95	LRESGVFSGNLGELERK	Phospho[+79.966331] (S8)	2	1	3.58101e+07	3.58101e+07									27595.27595.2	rep1, rep2	LTA_2
Solyc01g006360.2.1_1	780.413	1558.81	1558.82	7.37	2	2.31	0.95	EHIVHLLANEQTR		2	1	1.49874e+07	1.49874e+07									30789.30789.2	rep3, rep4	LTB_6
Solyc01g006370.2.1_1	975.08	1948.15	1948.16	8.63	2	2.31	0.95	VLSVFITAAVLK	iTRAQ8plex[+304.20536] (N-term); iTRAQ8plex[+304.20536] (K12); Phospho[+79.966331] (T7)	2	1	3.83521e+06	3.83521e+06	118240	137220	126844	119337	116846	114160	171476	227802	28042.28042.2	rep3, rep4	LTB_3
Solyc01g006370.2.1_1	715.376	1428.74	1428.74	4.5	2	2.31	0.95	ALSDRWLGK	iTRAQ8plex[+304.20536] (N-term); Phospho[+79.966331] (S3)	2	1	2.17034e+07	2.17034e+07	470313	470399	423234	442715	386450	355131	587773	19488.9	29151.29162.2	rep1, rep2	LTA_3
Solyc01g006370.2.1_1	668.403	1334.79	1334.79	2.63	2	2.31	0.95	GQTLTRTVR	iTRAQ8plex[+304.20536] (N-term)	2	1	4.76629e+07	4.76629e+07	863154	828135	856801	841590	784037	807352	1.16092e+06	33897	24781.24781.2	rep1, rep2	LTA_3
Solyc01g006370.2.1_1	574.317	1719.93	1719.93	1.08	3	2.41	0.95	NFARVPSNK	iTRAQ8plex[+304.20536] (N-term); iTRAQ8plex[+304.20536] (K9); Phospho[+79.966331] (S7)	2	4	3.72448e+07	8.21545e+07	476702	469748	579825	542594	532224	540145	753593	152342	28955.28955.3	rep3, rep4	LTB_5
Solyc01g006370.2.1_1	496.964	1487.87	1487.87	1.48	3	2.41	0.95	SKKVNPK	Phospho[+79.966331] (S1); iTRAQ8plex[+304.20536] (K2); iTRAQ8plex[+304.20536] (K7)	2	1	2.44239e+07	2.44239e+07	300287	5555.36	489212	484488	233009	250743	572803	247193	25909.25999.3	rep1, rep2	LTA_5
Solyc01g006370.2.1_1	454.011	1812.02	1812	7.65	4	2.6	1	AHRLDPTSSGRGVR	iTRAQ8plex[+304.20536] (N-term)	2	1	5.38313e+06	5.38313e+06	6785.27	3885.15	110906	95547.6	91897.5	110414	2017.09	6651.42	3545.3545.4	rep1, rep2	LTA9
Solyc01g006370.2.1_1	667.356	1332.7	1332.69	6.46	2	2.31	0.95	TLGMLRSR	iTRAQ8plex[+304.20536] (N-term); Oxidation[+15.994915] (M4); Phospho[+79.966331] (S7)	2	1	8.1995e+07	8.1995e+07	1.91042e+06	1.81609e+06	1.49902e+06	1470712	1.70648e+06	1.64514e+06	1685361	23142	20407.20407.2	rep3, rep4	LTB_3
Solyc01g006370.2.1_1	511.632	1531.87	1531.86	7.53	3	2.41	0.95	VPSNKEKEAAR	iTRAQ8plex[+304.20536] (N-term)	2	1	4.52664e+07	4.52664e+07	1.16693e+06	1.26358e+06	1.36761e+06	1076568	1.10729e+06	1.09488e+06	36104.5	1.77599e+06	13024.13024.3	rep1, rep2	LTA_9
Solyc01g006370.2.1_1	545.288	1088.56	1088.56	4.43	2	2.31	0.95	FADNYR	iTRAQ8plex[+304.20536] (N-term)	2	4	6.59273e+07	1.82518e+08	1.17816e+06	1.13699e+06	30057.8	813435	1.13549e+06	1.08013e+06	79501.8	1.46843e+06	13226.13226.2	rep1, rep2	LTA_7
Solyc01g006370.2.1_1	714.417	2140.23	2140.24	6.33	3	2.41	0.95	QYPKPDQQPK	iTRAQ8plex[+304.20536] (N-term); iTRAQ8plex[+304.20536] (K4); iTRAQ8plex[+304.20536] (K10)	2	2	1.4454e+07	2.7895e+07	12241.3	10159.9	204027	6265.31	179031	195561	232992	6322.69	9910.9910.3	rep3, rep4	LTB4
Solyc01g006370.2.1_1	578.661	1732.96	1732.95	7.23	3	2.41	0.95	ALSDRWLGK	iTRAQ8plex[+304.20536] (N-term); iTRAQ8plex[+304.20536] (K9); Phospho[+79.966331] (S3)	2	1	1.17938e+07	1.17938e+07	130454	131094	134015	95478.7	5293.72	5042.69	6771.88	8215.7	36546.36546.3	rep3, rep4	LTB_3
Solyc01g006370.2.1_1	745.415	1488.82	1488.82	0.29	2	2.31	0.95	VPSNKEK	iTRAQ8plex[+304.20536] (N-term); iTRAQ8plex[+304.20536] (K7); Phospho[+79.966331] (S3)	2	1	3.79891e+07	3.79891e+07	391461	372813	299993	308686	360818	397938	494260	47588.6	30029.30029.2	rep1, rep2	LTA_3
Solyc01g006370.2.1_1	714.401	1426.79	1426.8	6.33	2	2.31	0.95	VLVSGRREK	iTRAQ8plex[+304.20536] (N-term); Phospho[+79.966331] (S4)	2	1	4.67135e+07	4.67135e+07	734335	738857	777477	842967	755579	779016	1.10403e+06	34591.8	25707.25707.2	rep1, rep2	LTA_4
Solyc01g006370.2.1_1	452.618	1354.83	1354.84	5.16	3	2.41	0.95	GGISKASK	iTRAQ8plex[+304.20536] (N-term); iTRAQ8plex[+304.20536] (K8)	2	1	1.02959e+08	1.02959e+08	1.33602e+06	27537.8	1.59531e+06	1400693	2.11861e+06	2.27717e+06	18621.9	777385	20305.20305.3	rep1, rep2	LTA_5
Solyc01g006370.2.1_1	705.431	1408.85	1408.85	1.85	2	2.31	0.95	VPSNKEK	iTRAQ8plex[+304.20536] (N-term); iTRAQ8plex[+304.20536] (K7)	2	1	9.52677e+06	9.52677e+06	205294	6950.78	175993	205194	143695	159675	43922.4	390911	11260.11260.2	rep3, rep4	LTB_6
Solyc01g006370.2.1_1	546.635	1636.89	1636.9	8.25	3	2.41	0.95	EAARFAQLWNK	iTRAQ8plex[+304.20536] (N-term)	2	1	2.95407e+06	2.95407e+06	31001.7	30327.3	22418.8	24173	19037.8	22319.1	33383.8	12394.7	9196.9196.3	rep3, rep4	LTB3
Solyc01g006370.2.1_1	628.039	1881.09	1881.11	6.59	3	2.41	0.95	NYKKWCK	iTRAQ8plex[+304.20536] (N-term); iTRAQ8plex[+304.20536] (K3); iTRAQ8plex[+304.20536] (K7)	2	1	1.22339e+07	1.22339e+07	353025	342571	392298	352220	390412	398835	11656.3	640427	13820.13820.3	rep1, rep2	LTA_9
Solyc01g006370.2.1_1	775.405	1548.79	1548.79	4.41	2	2.31	0.95	SMSFYVK	iTRAQ8plex[+304.20536] (N-term); iTRAQ8plex[+304.20536] (K7); Phospho[+79.966331] (S3)	2	1	5.34336e+06	5.34336e+06	88604.8	77997.4	65680.9	65545.5	69796.8	84566.7	107266	137602	39288.39288.2	rep3, rep4	LTB_3
Solyc01g006370.2.1_1	558.837	1115.66	1115.66	4.7	2	2.31	0.95	LFKNYK	iTRAQ8plex[+304.20536] (N-term)	2	1	1.33672e+08	1.33672e+08	4.60887e+06	5.9635e+06	5.44057e+06	5088642	3.77044e+06	4.11071e+06	5.87736e+06	5.85413e+06	17512.17513.2	rep3, rep4	LTB_6
Solyc01g006370.2.1_1	490.297	978.578	978.577	2.07	2	2.31	0.95	GQTLTR	iTRAQ8plex[+304.20536] (N-term)	2	1	5.54513e+06	5.54513e+06	7383.09	9752.76	7288.52	164395	175748	5635.79	17741.7	284259	12153.12153.2	rep3, rep4	LTB_10
Solyc01g006370.2.1_1	500.299	1497.87	1497.86	7.85	3	2.41	0.95	FSANLQLVFR	iTRAQ8plex[+304.20536] (N-term)	2	1	2.15229e+07	2.15229e+07	322854	416339	341714	298069	323327	316689	449174	572269	3493.3493.3	rep1, rep2	LTA8
Solyc01g006370.2.1_1	618.866	1235.72	1235.72	3.14	2	2.31	0.95	ALNEVMKK	iTRAQ8plex[+304.20536] (N-term)	2	1	6.37337e+07	6.37337e+07	1.33155e+06	1.83311e+06	1.437e+06	1987159	1.27457e+06	1.21506e+06	64366.8	4.75734e+06	8200.8200.2	rep3, rep4	LTB_5
Solyc01g006370.2.1_1	492.245	982.474	982.47	4.52	2	2.31	0.95	WCKYLDR		2	1	9.29729e+06	9.29729e+06									9642.9642.2	rep1, rep2	LTA_3
Solyc01g006370.2.1_1	416.906	1247.69	1247.71	9.78	3	2.41	0.95	AYYSTLVK	iTRAQ8plex[+304.20536] (N-term)	2	1	2.54911e+08	2.54911e+08	4.03208e+06	5.07526e+06	6.41877e+06	6394123	5.27623e+06	5.34227e+06	4.15257e+06	5.31325e+06	11061.11061.3	rep1, rep2	LTA_5
Solyc01g006370.2.1_1	546.627	1636.86	1636.88	9.99	3	2.41	0.95	LDERALNEVMK	iTRAQ8plex[+304.20536] (N-term); Oxidation[+15.994915] (M10)	2	1	5.09414e+07	5.09414e+07	367544	8922.45	11715.6	248538	276567	8309.79	301175	29257.2	23524.23524.3	rep1, rep2	LTA_2
Solyc01g006380.2.1_1	600.379	1798.11	1798.11	3.08	3	2.41	0.95	VFLPHLSHLK	iTRAQ8plex[+304.20536] (N-term); iTRAQ8plex[+304.20536] (K10)	2	13	6.26741e+06	2.81637e+07	67642.1	76870.4	77631.6	79721.9	99201.8	99604.9	117929	27741.6	37484.37484.3	rep1, rep2	LTA_4
Solyc01g006380.2.1_1	658.366	1972.08	1972.07	0.59	3	2.41	0.95	SSVTSKSTDATTSLRK	iTRAQ8plex[+304.20536] (K6)	2	1	5.68919e+07	5.68919e+07	971798	1.20795e+06	1.70922e+06	1228239	260668	340642	1.90515e+06	40361.7	24979.24979.3	rep1, rep2	LTA_9
Solyc01g006380.2.1_1	576.839	1151.66	1151.66	0.39	2	2.31	0.95	ISKTMPR	iTRAQ8plex[+304.20536] (N-term); Oxidation[+15.994915] (M5)	2	1	2.77575e+07	2.77575e+07	572561	550699	426860	478728	485433	524742	23839.5	20839.1	20907.20907.2	rep3, rep4	LTB_3
Solyc01g006380.2.1_1	416.738	831.46	831.464	4.96	2	2.31	0.95	ISKTMPR		2	1	3.76356e+06	3.76356e+06									5884.5884.2	rep3, rep4	LTB2
Solyc01g006380.2.1_1	431.601	1291.78	1291.77	9.22	3	2.41	0.95	RISKTMPR	iTRAQ8plex[+304.20536] (K4)	2	1	9.71303e+07	9.71303e+07	14179.7	1.17066e+06	56718.8	884573	970275	1.03691e+06	78993.9	1.69606e+06	10323.10323.3	rep3, rep4	LTB_9
Solyc01g006380.2.1_1	493.264	1476.77	1476.77	2	3	2.41	0.95	ISKTMPRASSDIR	Oxidation[+15.994915] (M5)	2	1	1.91161e+07	1.91161e+07									11258.11258.3	rep1, rep2	LTA_2
Solyc01g006380.2.1_1	476.242	950.469	950.467	2.45	2	2.31	0.95	STDATTSLR		2	1	1.19132e+08	1.19132e+08									13007.13007.2	rep3, rep4	LTB_4
Solyc01g006380.2.1_1	510.288	1527.84	1527.83	9.37	3	2.41	0.95	GTYLFAVYYK	iTRAQ8plex[+304.20536] (K10)	2	1	9.55581e+06	9.55581e+06	245344	274709	293970	257357	273160	297700	365189	456421	17234.17234.3	rep3, rep4	LTB_9
Solyc01g006380.2.1_1	879.411	1756.81	1756.82	9.35	2	2.31	0.95	VWHDSEANFLR	iTRAQ8plex[+304.20536] (N-term); Phospho[+79.966331] (S5)	2	1	4.40668e+07	4.40668e+07	30563.6	43359.4	36708.3	408082	341884	33660.2	589243	763642	14560.14560.2	rep3, rep4	LTB_3
Solyc01g006430.2.1_1	704.412	1406.81	1406.82	5.38	2	2.45	0.99	GVFWYK	iTRAQ8plex[+304.20536] (N-term); iTRAQ8plex[+304.20536] (K6)	2	2	2.2435e+07	4.41009e+07	575597	623320	799365	812163	602789	608201	1.1014e+06	21685.2	24050.24050.2	rep3, rep4	LTB_5
Solyc01g006430.2.1_1	526.3	1575.88	1575.89	6.12	3	2.45	1	SQLGWYSK	iTRAQ8plex[+304.20536] (N-term); iTRAQ8plex[+304.20536] (K8)	2	3	1.30862e+07	6.68428e+07	305207	324133	326135	338937	325500	287012	8181.13	10082.2	18939.18939.3	rep1, rep2	LTA_5
Solyc01g006430.2.1_1	453.583	1357.73	1357.73	2.72	3	2.41	0.95	DESSQGK	iTRAQ8plex[+304.20536] (N-term); iTRAQ8plex[+304.20536] (K7)	2	1	1.76588e+06	1.76588e+06	39701.5	44837.1	57830.4	61578.1	58214.6	53900.7	89079.1	92840.5	5175.5175.3	rep3, rep4	LTB_4
Solyc01g006430.2.1_1	472.944	1415.81	1415.82	8.82	3	2.41	0.95	DYGVLNK	iTRAQ8plex[+304.20536] (N-term); iTRAQ8plex[+304.20536] (K7)	2	1	5.94967e+07	5.94967e+07	1.23244e+06	1.30131e+06	1.36848e+06	1235961	1.04769e+06	1.04936e+06	1.65267e+06	171842	15075.15075.3	rep3, rep4	LTB_4
Solyc01g006430.2.1_1	577.318	1728.93	1728.92	5.18	3	2.41	0.95	GVFWYKNK	Phospho[+79.966331] (Y5); iTRAQ8plex[+304.20536] (K6); iTRAQ8plex[+304.20536] (K8)	2	1	5.50752e+06	5.50752e+06	147792	6721.96	159466	138914	156704	2587.27	3449.89	234372	15843.15968.3	rep3, rep4	LTB_10
Solyc01g006430.2.1_1	915.408	1828.8	1828.8	1.42	2	2.31	0.95	FACHYDPYGPIYNNR		2	1	5.40129e+06	5.40129e+06									33069.33258.2	rep1, rep2	LTA_2
Solyc01g006430.2.1_1	1205.62	2409.23	2409.25	7.49	2	2.31	0.95	AMWREAKECLYVEK	iTRAQ8plex[+304.20536] (N-term); iTRAQ8plex[+304.20536] (K7); Methylthio[+45.987721] (C9)	2	1	8.43771e+06	8.43771e+06	47091.2	60915.5	67355.9	61631.9	66032.5	50681	95376.1	87067.8	34683.34683.2	rep3, rep4	LTB_4
Solyc01g006440.1.1_1	612.378	1222.74	1222.75	6.83	2	2.31	0.95	ISGNPK	iTRAQ8plex[+304.20536] (N-term); iTRAQ8plex[+304.20536] (K6)	2	1	1.93744e+07	1.93744e+07	664704	591797	4313.88	483893	329225	342123	69480.1	821323	9807.9845.2	rep3, rep4	LTB_7
Solyc01g006440.1.1_1	460.281	918.546	918.544	2.16	2	2.31	0.95	ISGNPK	iTRAQ8plex[+304.20536] (K6)	2	1	5.79703e+07	5.79703e+07	987351	1.18254e+06	1.07318e+06	1047560	1.15691e+06	1.27329e+06	1.42977e+06	236290	14131.14131.2	rep1, rep2	LTA_5
Solyc01g006440.1.1_1	673.348	1344.68	1344.69	5.62	2	2.31	0.95	LDKAAIVTDEDR		2	2	2.42407e+07	1.07749e+08									6053.6053.2	rep1, rep2	LTA_3
Solyc01g006440.1.1_1	687.332	1372.65	1372.65	3.57	2	2.31	0.95	AAIVTDEDR	iTRAQ8plex[+304.20536] (N-term); Phospho[+79.966331] (T5)	2	1	2.28381e+06	2.28381e+06	92515.8	4633.93	74797.1	3079.08	51295.8	67133.5	4371.74	93064	6541.6541.2	rep1, rep2	LTA_3
Solyc01g006440.1.1_1	547.311	1092.61	1092.61	0.28	2	2.31	0.95	VGQVFVAAFR		2	1	4.79515e+06	4.79515e+06									19743.19743.2	rep3, rep4	LTB_12
Solyc01g006450.2.1_1	922.022	1842.03	1842.03	3.61	2	3.87	1	WTVSEVAESVK	iTRAQ8plex[+304.20536] (N-term); iTRAQ8plex[+304.20536] (K11)	2	6	3.8013e+07	3.89659e+08	868636	1.02758e+06	695251	7834.46	792666	798969	1.02981e+06	1.1539e+06	27464.27562.2	rep3, rep4	LTB_4
Solyc01g006450.2.1_1	583.818	1165.62	1165.62	2.71	2	2.8	0.99	AALESDTR	iTRAQ8plex[+304.20536] (N-term)	2	7	5.0541e+07	2.79455e+08	1.47625e+06	905957	737834	736767	682365	778173	4180.18	1.05675e+06	2903.3265.2	rep1, rep2	LTA3
Solyc01g006450.2.1_1	666.399	1330.78	1330.79	3.12	2	2.52	1	VNTISAGPLR	iTRAQ8plex[+304.20536] (N-term)	2	4	8.66699e+07	1.74698e+08	2.71294e+06	2.5063e+06	1.78721e+06	1866550	1.95949e+06	2.11998e+06	12844.5	3.27179e+06	16871.16940.2	rep1, rep2	LTA_4
Solyc01g006450.2.1_1	924.831	2771.47	2771.47	0.88	3	3.45	0.95	VYPLDAVFDSLEDVPEDIK	iTRAQ8plex[+304.20536] (N-term); iTRAQ8plex[+304.20536] (K19)	2	1	2.17985e+06	2.17985e+06	19361.6	24543.8	6513.61	15180.2	11679.6	18452.3	25734.5	32126.1	16484.16484.3	rep3, rep4	LTB2
Solyc01g006450.2.1_1	821.115	2460.32	2460.33	1.3	3	3.33	1	AFIAGIADDNGYGWAIAK	iTRAQ8plex[+304.20536] (N-term); iTRAQ8plex[+304.20536] (K18)	2	1	1.42182e+07	1.42182e+07	146468	159802	153485	138392	149914	159700	189036	50098.8	35799.35817.3	rep1, rep2	LTA_3
Solyc01g006450.2.1_1	583.842	1165.67	1165.68	6.64	2	2.31	0.97	VLAFEAGR	iTRAQ8plex[+304.20536] (N-term)	2	8	2.03642e+07	4.7036e+08	383908	418822	295218	308041	311380	319138	440163	8452.67	7305.7305.2	rep3, rep4	LTB4
Solyc01g006450.2.1_1	643.038	1926.09	1926.1	2.4	3	2.93	1	VLPDGSLMEITK	iTRAQ8plex[+304.20536] (N-term); iTRAQ8plex[+304.20536] (K12); Oxidation[+15.994915] (M8)	2	3	6.28451e+07	1.10992e+08	973554	1.02195e+06	5030.06	740980	936739	962312	1.10315e+06	6330.79	25544.25785.3	rep3, rep4	LTB_3
Solyc01g006450.2.1_1	807.786	2420.34	2420.34	0.57	3	2.76	0.95	SEADDSKPASVLPIDLR	iTRAQ8plex[+304.20536] (N-term); iTRAQ8plex[+304.20536] (K7)	2	1	9.60279e+06	9.60279e+06	231536	220929	5354.93	200055	183695	208147	5138.04	359251	23460.23460.3	rep1, rep2	LTA_5
Solyc01g006450.2.1_1	621.344	1861.01	1861.02	6.84	3	2.61	1	IIPGYGGGMSSAK	iTRAQ8plex[+304.20536] (N-term); iTRAQ8plex[+304.20536] (K13); Oxidation[+15.994915] (M9)	2	2	7.50556e+06	4.23419e+07	124020	101928	77937.7	76348.8	84076.3	98114.3	112262	121769	5473.5473.3	rep3, rep4	LTB4
Solyc01g006450.2.1_1	654.408	1306.8	1306.81	5.02	2	2.31	0.95	DLNIPK	iTRAQ8plex[+304.20536] (N-term); iTRAQ8plex[+304.20536] (K6)	2	2	1.71719e+08	2.55134e+08	4.57723e+06	4.98713e+06	19119.7	4752158	4.99162e+06	5.23076e+06	6.54895e+06	7.49656e+06	15698.15971.2	rep3, rep4	LTB_5
Solyc01g006450.2.1_1	610.857	1219.7	1219.7	2.73	2	2.31	0.95	YAGSSK	iTRAQ8plex[+304.20536] (N-term); iTRAQ8plex[+304.20536] (K6)	2	1	3.45266e+07	3.45266e+07	1.11168e+06	1.2298e+06	1.0377e+06	10468.4	1.0919e+06	1.13898e+06	24965.3	1.7957e+06	6120.6120.2	rep1, rep2	LTA_5
Solyc01g006450.2.1_1	482.941	1445.8	1445.81	5.27	3	2.41	0.95	GKFDESR	iTRAQ8plex[+304.20536] (N-term); iTRAQ8plex[+304.20536] (K2)	2	3	5.84928e+07	8.94262e+07	1.63039e+06	40450.4	1.64971e+06	13224.3	1.79345e+06	1.60573e+06	2238.06	5147.41	7834.7910.3	rep3, rep4	LTB_9
Solyc01g006450.2.1_1	458.932	1373.77	1373.78	1.23	3	2.41	0.95	FGGETQK	iTRAQ8plex[+304.20536] (N-term); iTRAQ8plex[+304.20536] (K7)	2	1	3.15043e+07	3.15043e+07	538568	532275	621506	611242	605807	615291	39152.4	1.18727e+06	5734.5734.3	rep3, rep4	LTB_6
Solyc01g006450.2.1_1	650.025	1947.05	1947.05	3	3	2.41	0.97	FGGETQKLSCNR	iTRAQ8plex[+304.20536] (N-term); iTRAQ8plex[+304.20536] (K7)	2	1	151970993	151970993	2.6245e+06	2.69516e+06	60811.5	3054898	1.95392e+06	1.89494e+06	2.27216e+06	3.7616e+06	15722.15722.3	rep1, rep2	LTA_3
Solyc01g006450.2.1_1	811.405	1620.8	1620.79	4.24	2	2.31	0.95	IIPGYGGGMSSAK	Phospho[+79.966331] (Y5); iTRAQ8plex[+304.20536] (K13)	2	1	1.0249e+08	1.0249e+08	1.1489e+06	1.29674e+06	1.40029e+06	1483272	970315	1.10955e+06	1.87222e+06	2.49925e+06	21770.21770.2	rep1, rep2	LTA_3
Solyc01g006490.2.1_1	633.378	1264.74	1264.74	3.01	2	2.34	0.99	FADGLAVLR	iTRAQ8plex[+304.20536] (N-term)	2	3	9.90822e+07	1.45217e+08	5.71496e+06	1.5049e+06	28657.1	1523750	1.74644e+06	1.82396e+06	2.33061e+06	78548.6	28304.28786.2	rep1, rep2	LTA_3
Solyc01g006490.2.1_1	475.627	1423.86	1423.86	3.71	3	2.94	1	WELQLK	iTRAQ8plex[+304.20536] (N-term); iTRAQ8plex[+304.20536] (K6)	2	5	3.56031e+07	1.64328e+08	590564	640496	723603	663598	759466	786258	941519	72758.2	24041.24041.3	rep1, rep2	LTA_5
Solyc01g006490.2.1_1	520.639	1558.89	1558.9	5.59	3	2.41	0.95	ALCLVMTGK	iTRAQ8plex[+304.20536] (N-term); iTRAQ8plex[+304.20536] (K9); Oxidation[+15.994915] (M6)	2	2	5.20331e+07	7.61911e+07	853634	16461.2	903678	908659	830071	980524	21577.5	238312	15792.15792.3	rep1, rep2	LTA_5
Solyc01g006490.2.1_1	603.311	1204.61	1204.62	8.24	2	2.31	0.95	VAESFLR	iTRAQ8plex[+304.20536] (N-term); Phospho[+79.966331] (S4)	2	10	5.33528e+07	3.31764e+08	7114.79	893837	13616.7	874307	734388	728228	37903.5	7510.09	18504.18608.2	rep3, rep4	LTB_7
Solyc01g006490.2.1_1	545.955	1634.84	1634.83	6.08	3	2.41	0.95	ASMNSVNPK	iTRAQ8plex[+304.20536] (N-term); iTRAQ8plex[+304.20536] (K9); Phospho[+79.966331] (S5)	2	1	1.95322e+07	1.95322e+07	505565	521907	587934	476853	536525	584314	24156.5	7880.36	12234.12234.3	rep3, rep4	LTB_9
Solyc01g006490.2.1_1	938.983	1875.95	1875.96	4.2	2	2.31	0.95	ASMNSVNPKYILR	iTRAQ8plex[+304.20536] (N-term); Phospho[+79.966331] (Y10)	2	1	1.03016e+07	1.03016e+07	10292.5	190931	162453	153512	6792.54	7171.68	221812	9736.02	29547.29547.2	rep3, rep4	LTB_3
Solyc01g006490.2.1_1	786.437	1570.86	1570.86	0.75	2	2.31	0.95	ASMNSVNPK	iTRAQ8plex[+304.20536] (N-term); iTRAQ8plex[+304.20536] (K9); Oxidation[+15.994915] (M3)	2	1	3776566	3776566	74872.2	67233.4	68831.4	57371.8	52765.5	56716.1	81116.2	120020	38561.38561.2	rep3, rep4	LTB_2
Solyc01g006490.2.1_1	423.223	1266.65	1266.65	5.87	3	2.41	0.95	ASMNSVNPK	Oxidation[+15.994915] (M3); iTRAQ8plex[+304.20536] (K9)	2	1	2.77706e+07	2.77706e+07	548702	656832	454326	558607	503455	499253	50573	20396.9	9666.9666.3	rep3, rep4	LTB_6
Solyc01g006490.2.1_1	860.417	1718.82	1718.81	5.46	2	2.31	0.95	NMAVDKVDYTNFFR		2	1	1.5834e+07	1.5834e+07									22222.22222.2	rep1, rep2	LTA_5
Solyc01g006500.2.1_1	495.63	1483.87	1483.88	10	3	2.41	0.95	KEETNKK	iTRAQ8plex[+304.20536] (K1); iTRAQ8plex[+304.20536] (K6)	2	1	1.83948e+08	1.83948e+08									14879.14879.3	rep3, rep4	LTB_4
Solyc01g006500.2.1_1	578.339	1154.66	1154.67	9.49	2	2.31	0.95	AVSIILR	iTRAQ8plex[+304.20536] (N-term); Phospho[+79.966331] (S3)	2	1	8.46247e+07	8.46247e+07	1.315e+06	1.41806e+06	39749.1	1136604	1.23847e+06	1.44444e+06	38970.5	64063.2	6999.6999.2	rep1, rep2	LTA3
Solyc01g006500.2.1_1	577.352	1729.03	1729.02	6.34	3	2.41	0.95	EAAKAVIEYK	iTRAQ8plex[+304.20536] (N-term); iTRAQ8plex[+304.20536] (K10)	2	1	2.03459e+07	2.03459e+07	500892	422677	447249	443121	350373	4378.53	87907.1	644549	10153.10153.3	rep1, rep2	LTA_7
Solyc01g006500.2.1_1	592.317	1773.93	1773.94	6.05	3	2.41	0.95	AGDLKQMEFLFR	iTRAQ8plex[+304.20536] (N-term); Oxidation[+15.994915] (M7)	2	1	4.01233e+07	4.01233e+07	483370	13522.7	636952	637302	503768	528114	853998	114065	17127.17127.3	rep1, rep2	LTA_3
Solyc01g006500.2.1_1	454.593	1360.76	1360.76	0.13	3	2.41	0.95	VSVPGSK	iTRAQ8plex[+304.20536] (N-term); iTRAQ8plex[+304.20536] (K7); Phospho[+79.966331] (S2)	2	1	2.63986e+07	2.63986e+07	615661	10732.9	384962	396731	442939	18357.9	164932	621604	8375.8375.3	rep1, rep2	LTA_7
Solyc01g006500.2.1_1	881.983	1761.95	1761.95	2.03	2	2.31	0.95	IASQKAVSIILR	iTRAQ8plex[+304.20536] (N-term); Phospho[+79.966331] (S3); Phospho[+79.966331] (S8)	2	1	1.00783e+07	1.00783e+07	183064	163513	120147	134990	140119	158995	123485	157863	6894.6894.2	rep3, rep4	LTB2
Solyc01g006500.2.1_1	519.282	1036.55	1036.55	4.8	2	2.31	0.95	CKEPEK	iTRAQ8plex[+304.20536] (K6)	2	1	4.0467e+07	4.0467e+07	577927	562633	671909	609156	695722	63887.7	854819	41538.7	22089.22089.2	rep1, rep2	LTA_6
Solyc01g006510.2.1_1	836.808	2507.4	2507.41	1.77	3	6.35	0.95	VSINIQDVATDIENIQK	iTRAQ8plex[+304.20536] (N-term); iTRAQ8plex[+304.20536] (K17)	2	7	3.98472e+07	8.68041e+07	249251	275072	364540	376372	337350	331948	495954	38985.6	36927.36927.3	rep1, rep2	LTA_3
Solyc01g006510.2.1_1	660.043	1977.11	1977.11	1.83	3	4.84	1	IQPFNLPALGPHDVR	iTRAQ8plex[+304.20536] (N-term)	2	11	3.00187e+07	2.65977e+08	172971	140542	159717	140529	147501	159247	194589	10621.5	7539.7539.3	rep1, rep2	LTA6
Solyc01g006510.2.1_1	756.362	2266.07	2266.07	2.02	3	4.39	0.95	FGFSQEEVEEAFETSAR	iTRAQ8plex[+304.20536] (N-term)	2	4	1.93569e+07	4.73778e+07	10902.9	194009	5925.36	181440	6990.73	147575	200372	50683.2	12172.12172.3	rep1, rep2	LTA2
Solyc01g006510.2.1_1	531.317	1060.62	1060.62	1.03	2	2.31	1	TLVPGDR	iTRAQ8plex[+304.20536] (N-term)	2	6	7.98507e+07	1.75759e+08	1.9333e+06	1.96828e+06	2.06769e+06	2090084	1.83349e+06	1.95605e+06	53209.9	3.68299e+06	11291.11291.2	rep3, rep4	LTB_4
Solyc01g006510.2.1_1	451.267	1350.78	1350.78	2.07	3	2.84	0.99	EVDVIGIFR	iTRAQ8plex[+304.20536] (N-term)	2	2	4.86471e+06	2.71729e+07	26315.7	35113.2	34962.9	33323.2	33308.4	32994.7	49117	4022.25	8650.8650.3	rep3, rep4	LTB3
Solyc01g006510.2.1_1	767.916	1533.82	1533.83	7.56	2	2.31	0.95	VALEPGISCWR	iTRAQ8plex[+304.20536] (N-term)	2	1	2.87092e+07	2.87092e+07	511926	646609	463045	631879	544074	648372	753909	1.14029e+06	25104.25104.2	rep1, rep2	LTA_4
Solyc01g006510.2.1_1	504.284	1509.83	1509.83	3.52	3	2.41	1	IVIVDVDDYR	iTRAQ8plex[+304.20536] (N-term)	2	6	2.21314e+06	4.92644e+07	37277.7	31175.6	2821.18	22920.8	25666.1	1832.63	21987.5	2467.74	8454.8454.3	rep3, rep4	LTB2
Solyc01g006510.2.1_1	945.232	2832.67	2832.67	0.49	3	2.41	0.95	ANVGPETNILVLGAGPIGLVTLLAAR	iTRAQ8plex[+304.20536] (N-term)	2	1	444847	444847									17216.17216.3	rep3, rep4	LTB2
Solyc01g006510.2.1_1	567.837	1133.66	1133.66	1.78	2	2.31	0.95	LGADDIVK	iTRAQ8plex[+304.20536] (K8)	2	2	3.66648e+06	5.53169e+07	93513.3	58630.3	62054.7	65726.3	69745.5	68587.3	11960.5	91695.5	15856.15856.2	rep3, rep4	LTB_2
Solyc01g006510.2.1_1	657.369	1969.08	1969.09	3.63	3	2.41	0.95	AVGICGSDVHYLK	iTRAQ8plex[+304.20536] (N-term); iTRAQ8plex[+304.20536] (K13)	2	1	1.75445e+07	1.75445e+07	449185	425396	12329.9	365138	326126	318429	422947	59490.3	28725.28725.3	rep1, rep2	LTA_6
Solyc01g006510.2.1_1	718.394	1434.77	1434.78	6.54	2	2.31	0.95	CADFVVK	iTRAQ8plex[+304.20536] (N-term); iTRAQ8plex[+304.20536] (K7); Methylthio[+45.987721] (C1)	2	1	1.01636e+07	1.01636e+07	74781.3	4669.71	243458	293829	226683	227399	386082	437532	7967.7967.2	rep3, rep4	LTB5
Solyc01g006520.2.1_1	649.341	1296.67	1296.66	4.31	2	2.31	0.95	EFNEELGR	iTRAQ8plex[+304.20536] (N-term)	2	3	1.07795e+07	2.42114e+08	36681.6	23652.2	18964.8	23154.3	25984.4	25225.8	7724.63	46644.7	13126.13126.2	rep3, rep4	LTB_2
Solyc01g006520.2.1_1	703.855	1405.69	1405.7	5.28	2	2.31	0.95	SQAKFTQGR	iTRAQ8plex[+304.20536] (N-term); Phospho[+79.966331] (T6)	2	1	1.25009e+07	1.25009e+07	273871	225438	192730	170843	3594.36	257037	6220.22	271205	13704.13756.2	rep3, rep4	LTB_3
Solyc01g006520.2.1_1	514.96	1541.86	1541.85	7.86	3	2.41	0.95	GAFGIVYK	iTRAQ8plex[+304.20536] (N-term); iTRAQ8plex[+304.20536] (K8); Phospho[+79.966331] (Y7)	2	1	2.04985e+07	2.04985e+07	559151	436813	402243	384260	485539	480638	9781.62	51181.1	19068.19068.3	rep1, rep2	LTA_5
Solyc01g006520.2.1_1	572.319	1142.62	1142.63	2.19	2	2.31	0.95	ELVVATK	iTRAQ8plex[+304.20536] (N-term); Phospho[+79.966331] (T6)	2	4	3.88561e+07	4.77912e+07	432450	12239.2	271344	401560	465732	383116	61821.6	492615	37684.37684.2	rep1, rep2	LTA_1
Solyc01g006520.2.1_1	652.336	1302.66	1302.67	8.33	2	2.31	0.95	TSIAMGIAR	iTRAQ8plex[+304.20536] (N-term); Phospho[+79.966331] (S2)	2	1	1.18806e+07	1.18806e+07	177597	151249	213042	206416	151175	167874	7323.62	329999	15676.15676.2	rep3, rep4	LTB_2
Solyc01g006520.2.1_1	596.735	1787.18	1787.19	5.1	3	2.41	0.95	AFIKLRK	iTRAQ8plex[+304.20536] (N-term); iTRAQ8plex[+304.20536] (K4); iTRAQ8plex[+304.20536] (K7)	2	1	1.06429e+07	1.06429e+07	235036	177545	171351	151298	145493	153394	192261	28568.7	33010.33010.3	rep1, rep2	LTA_6
Solyc01g006540.2.1_1	818.968	1635.92	1635.93	2.85	2	4.03	1	QTLAGLNPYSIR	iTRAQ8plex[+304.20536] (N-term)	2	3	1.82203e+07	8.82046e+07	461491	424590	383732	342838	393578	376149	551599	23300.5	25589.25589.2	rep3, rep4	LTB_3
Solyc01g006540.2.1_1	705.383	2113.13	2113.13	0.4	3	4.26	0.95	GLAEEDPNEPHGLK	iTRAQ8plex[+304.20536] (N-term); iTRAQ8plex[+304.20536] (K14)	2	2	2.70708e+07	4.4689e+07	507113	478120	379391	402794	418640	406106	639717	789348	14875.14875.3	rep3, rep4	LTB_7
Solyc01g006540.2.1_1	637.399	1272.78	1272.78	1.2	2	2.42	1	QVNLNLLR	iTRAQ8plex[+304.20536] (N-term)	2	2	5.34351e+07	9.11365e+07	1.79185e+06	1.70276e+06	1.35907e+06	1392374	1.24662e+06	1.27772e+06	1.95779e+06	37930	22946.22946.2	rep3, rep4	LTB_4
Solyc01g006540.2.1_1	636.864	1271.71	1271.72	3.48	2	2.4	1	STFVYVPR	iTRAQ8plex[+304.20536] (N-term)	2	2	4.31911e+07	9.90329e+07	1.28196e+06	1.18327e+06	998728	1059423	1.18648e+06	1179989	1.51706e+06	37624.4	18414.18414.2	rep1, rep2	LTA_4
Solyc01g006540.2.1_1	521.312	1560.91	1560.91	0.46	3	3.47	1	LREEELVTLR	iTRAQ8plex[+304.20536] (N-term)	2	5	6.57317e+07	2.01584e+08	1.11974e+06	1.1483e+06	1.07256e+06	1011353	1.08257e+06	1.13247e+06	30876.3	70452	19524.19524.3	rep1, rep2	LTA_8
Solyc01g006540.2.1_1	854.979	1707.94	1707.95	2.31	2	2.31	1	SYLPSQTPSGVIR	iTRAQ8plex[+304.20536] (N-term)	2	1	3.37373e+07	3.37373e+07	455882	434228	12745.9	400605	358929	348636	605934	807950	20798.20798.2	rep3, rep4	LTB_3
Solyc01g006540.2.1_1	660.378	1318.74	1318.74	0.99	2	2.31	0.99	ELEGIIDAR	iTRAQ8plex[+304.20536] (N-term)	2	2	3.59383e+07	6.45586e+07	657494	668542	523169	546338	486236	546092	709389	33226.9	24713.24713.2	rep1, rep2	LTA_3
Solyc01g006540.2.1_1	918.001	1833.99	1833.99	1.53	2	2.31	1	FDQEALPQNLISR	iTRAQ8plex[+304.20536] (N-term)	2	2	2.88541e+06	1.98771e+07	75084.9	67609.6	53291.3	56654.4	50119.1	47264.9	68677.4	108526	7421.7421.2	rep3, rep4	LTB3
Solyc01g006540.2.1_1	570.332	1138.65	1138.65	4.92	2	2.31	0.99	GVPYSISI	iTRAQ8plex[+304.20536] (N-term)	2	2	1.09731e+07	1.42132e+07	156513	4562.64	124514	141353	183139	121828	4132.77	6142.55	6927.6927.2	rep1, rep2	LTA2
Solyc01g006540.2.1_1	520.787	1039.56	1039.56	2.35	2	2.31	0.95	DVEFAR	iTRAQ8plex[+304.20536] (N-term)	2	9	2.82466e+08	5.28182e+08	4.04514e+06	4.25254e+06	4.21441e+06	3910683	4.07496e+06	4.58723e+06	6.08431e+06	289199	4585.4585.2	rep1, rep2	LTA3
Solyc01g006540.2.1_1	668.895	1335.77	1335.78	5.18	2	2.31	1	SSLFNIVPR	iTRAQ8plex[+304.20536] (N-term)	2	3	3.64628e+07	1.37003e+08	552103	502124	462716	481378	412930	10357.6	718385	34196.5	27696.27696.2	rep1, rep2	LTA_4
Solyc01g006540.2.1_1	452.523	1806.06	1806.06	0.04	4	2.83	1	NIVIDGFVHGK	iTRAQ8plex[+304.20536] (N-term); iTRAQ8plex[+304.20536] (K11)	2	3	1.84335e+07	2.67785e+07	10802.8	247579	266762	4901.86	277773	278576	392997	68919.3	22992.22992.4	rep3, rep4	LTB_8
Solyc01g006540.2.1_1	622.38	1864.12	1864.12	3.67	3	2.41	0.97	LKELEGIIDAR	iTRAQ8plex[+304.20536] (N-term); iTRAQ8plex[+304.20536] (K2)	2	4	5.75752e+06	1.95819e+07	75539.3	76668.1	80656	71376.7	72343.7	4560.64	124333	6118.16	8625.8625.3	rep1, rep2	LTA7
Solyc01g006540.2.1_1	512.615	1534.82	1534.82	1.5	3	2.41	1	QLSAMHPIYR	iTRAQ8plex[+304.20536] (N-term); Oxidation[+15.994915] (M5)	2	3	1.13937e+08	1.49268e+08	7028.08	1.84679e+06	2.00581e+06	1711978	1.79833e+06	1.77219e+06	88912.7	3.12034e+06	10828.10931.3	rep1, rep2	LTA_8
Solyc01g006540.2.1_1	599.325	1196.63	1196.63	0.29	2	2.31	0.95	DPLYETR	iTRAQ8plex[+304.20536] (N-term)	2	1	1.66197e+07	1.66197e+07	396250	272427	243508	224586	250885	205249	70397	6804.79	14482.14482.2	rep1, rep2	LTA_2
Solyc01g006540.2.1_1	556.003	1664.99	1664.99	3.72	3	2.41	0.95	GLDGIGDLLGK	iTRAQ8plex[+304.20536] (N-term); iTRAQ8plex[+304.20536] (K11)	2	1	2.58994e+07	2.58994e+07	261071	7899.87	407920	396806	419357	388124	547876	25672.2	31379.31379.3	rep3, rep4	LTB_3
Solyc01g006540.2.1_1	408.581	1222.72	1222.72	4.48	3	2.41	1	LLHPHFR	iTRAQ8plex[+304.20536] (N-term)	2	3	974061	1.0912e+07	14181.1	15993.4	20222.8	17816.5	1887.01	16126.3	24041.8	31588.8	3457.3457.3	rep3, rep4	LTB11
Solyc01g006540.2.1_1	459.949	1376.82	1376.83	2.59	3	2.41	0.98	IFFTNK	iTRAQ8plex[+304.20536] (N-term); iTRAQ8plex[+304.20536] (K6)	2	1	1.89415e+07	1.89415e+07	346742	414506	372284	374009	412187	429488	566334	256580	23292.23292.3	rep3, rep4	LTB_6
Solyc01g006540.2.1_1	634.684	1901.03	1901.05	9.03	3	2.41	0.95	FANPDKRIFFTNK	iTRAQ8plex[+304.20536] (K13)	2	1	3.54573e+07	3.54573e+07	469780	480111	525801	431770	482896	489731	5239.69	90173.1	26023.26055.3	rep1, rep2	LTA_6
Solyc01g006540.2.1_1	659.397	1316.78	1316.78	2.68	2	2.31	0.95	LVTEWPLR	iTRAQ8plex[+304.20536] (N-term)	2	3	4.05751e+07	8.86451e+07	462551	434002	12649.9	361089	349850	365411	606506	31824.3	28402.28402.2	rep1, rep2	LTA_3
Solyc01g006540.2.1_1	485.953	1454.84	1454.85	5.74	3	2.41	0.95	FANPDKR	iTRAQ8plex[+304.20536] (N-term); iTRAQ8plex[+304.20536] (K6)	2	1	2.47511e+07	2.47511e+07	547553	549170	491812	441517	478113	483532	40254.9	919958	9093.9093.3	rep1, rep2	LTA_9
Solyc01g006540.2.1_1	869.134	2604.38	2604.39	4.19	3	2.41	0.95	ELQAWWSEIKNVGHGDK	iTRAQ8plex[+304.20536] (N-term); iTRAQ8plex[+304.20536] (K10)	2	1	5.19337e+06	5.19337e+06	113856	103568	72693.9	103783	74538.4	83128	100272	116792	34552.34552.3	rep3, rep4	LTB_3
Solyc01g006540.2.1_1	518.939	1553.79	1553.8	0.32	3	2.41	0.95	DEAFSAVK	iTRAQ8plex[+304.20536] (N-term); iTRAQ8plex[+304.20536] (K8); Phospho[+79.966331] (S5)	2	1	5.84708e+07	5.84708e+07	787676	665461	686447	618505	748664	739891	25289.6	41563.8	16007.16007.3	rep1, rep2	LTA_3
Solyc01g006540.2.1_1	475.948	1424.82	1424.82	1.86	3	2.41	0.95	GDGVGERK	iTRAQ8plex[+304.20536] (N-term); iTRAQ8plex[+304.20536] (K8)	2	1	5.69826e+07	5.69826e+07	1.13379e+06	1.26271e+06	1.07079e+06	1084579	985985	1.05301e+06	1.59881e+06	2.03129e+06	8859.8859.3	rep1, rep2	LTA_4
Solyc01g006540.2.1_1	490.302	1467.88	1467.89	3.21	3	2.41	0.95	AVLNSTQK	iTRAQ8plex[+304.20536] (N-term); iTRAQ8plex[+304.20536] (K8)	2	1	5.93707e+07	5.93707e+07	979503	1.06118e+06	1.15597e+06	1047106	1.06084e+06	14828.4	1.40236e+06	116695	16605.16605.3	rep1, rep2	LTA_4
Solyc01g006540.2.1_1	1138.65	2275.29	2275.32	9.66	2	2.31	0.95	LVTEWPLRSNLDPK	iTRAQ8plex[+304.20536] (N-term); iTRAQ8plex[+304.20536] (K14)	2	1	1.67046e+07	1.67046e+07	258844	11979.3	339047	297226	369173	372345	417727	521376	29821.29821.2	rep3, rep4	LTB_4
Solyc01g006540.2.1_1	607.05	1818.13	1818.14	7.26	3	2.41	0.95	KSSLFNIVPRLIK	iTRAQ8plex[+304.20536] (K13)	2	1	1.70738e+06	1.70738e+06	41150.9	45512.8	37086.4	43938.9	39815.3	42287.4	56909.2	5507.84	8119.8119.3	rep1, rep2	LTA8
Solyc01g006540.2.1_1	418.228	834.442	834.449	8.57	2	2.31	0.95	GVPYSISI		2	1	2.80697e+06	2.80697e+06									6465.6465.2	rep1, rep2	LTA_11
Solyc01g006550.2.1_1	558.667	1672.98	1673	10	3	2.41	0.95	LEHIITTRMKK	iTRAQ8plex[+304.20536] (N-term)	2	1	5.96189e+07	5.96189e+07									18113.18113.3	rep1, rep2	LTA_8
Solyc01g006550.2.1_1	446.257	1335.75	1335.74	5.66	3	2.41	0.95	GFPLSK	iTRAQ8plex[+304.20536] (N-term); iTRAQ8plex[+304.20536] (K6); Phospho[+79.966331] (S5)	2	1	6.18912e+07	6.18912e+07	1.18402e+06	1.50312e+06	1.41858e+06	1248238	1.48468e+06	1.61743e+06	37081.7	1.99752e+06	11875.11875.3	rep1, rep2	LTA_9
Solyc01g006550.2.1_1	807.818	2420.43	2420.41	8.95	3	2.41	0.95	LTGKVPRSLINCK	iTRAQ8plex[+304.20536] (N-term); iTRAQ8plex[+304.20536] (K4); iTRAQ8plex[+304.20536] (K13); Phospho[+79.966331] (S8)	2	1	5.03998e+06	5.03998e+06	130803	165913	121496	6158.86	109760	107056	141913	8728.57	33329.33329.3	rep1, rep2	LTA_6
Solyc01g006550.2.1_1	545.677	1634	1634.01	3.06	3	2.41	0.95	LVFFMLLK	iTRAQ8plex[+304.20536] (N-term); iTRAQ8plex[+304.20536] (K8); Oxidation[+15.994915] (M5)	2	1	1.9548e+06	1.9548e+06	19097.3	25673.6	24158.3	24849.8	17703.1	1842.19	2369.99	5878.09	12730.12730.3	rep1, rep2	LTA3
Solyc01g006550.2.1_1	537.85	1073.68	1073.69	1.31	2	2.31	0.95	LTGKVPR	iTRAQ8plex[+304.20536] (N-term)	2	1	2.18545e+07	2.18545e+07	628080	566855	403135	458988	441002	428175	132524	1.0261e+06	8373.8373.2	rep3, rep4	LTB_7
Solyc01g006550.2.1_1	571.759	1141.5	1141.49	8.44	2	2.31	0.95	LEHIITTR	Phospho[+79.966331] (T6); Phospho[+79.966331] (T7)	2	1	2.97522e+06	2.97522e+06									3515.3515.2	rep3, rep4	LTB2
Solyc01g006560.2.1_1	818.968	1635.92	1635.93	2.85	2	4.03	1	QTLAGLNPYSIR	iTRAQ8plex[+304.20536] (N-term)	2	3	1.82203e+07	8.82046e+07	461491	424590	383732	342838	393578	376149	551599	23300.5	25589.25589.2	rep3, rep4	LTB_3
Solyc01g006560.2.1_1	711.914	1421.81	1421.81	0.78	2	3.26	1	TVGGTNLSLTR	iTRAQ8plex[+304.20536] (N-term)	2	4	1.88305e+07	9.83747e+07	483226	414479	356683	392545	395238	417158	614107	792911	16346.16346.2	rep1, rep2	LTA_3
Solyc01g006560.2.1_1	936.529	1871.04	1871.06	9.43	2	3.14	1	SYLPSQTPSGVK	iTRAQ8plex[+304.20536] (N-term); iTRAQ8plex[+304.20536] (K12)	2	2	4.2963e+07	4.64012e+07	585910	661334	632166	633204	642837	705247	924331	1.2323e+06	5326.5326.2	rep1, rep2	LTA4
Solyc01g006560.2.1_1	723.908	1445.8	1445.8	2.08	2	2.82	1	EALPEDLISR	iTRAQ8plex[+304.20536] (N-term)	2	8	4.71067e+07	1.72767e+08	670321	600854	549399	545507	582931	566456	13990.5	8977.73	5461.5461.2	rep1, rep2	LTA2
Solyc01g006560.2.1_1	766.923	1531.83	1531.83	1.65	2	2.72	1	DEAFSEVK	iTRAQ8plex[+304.20536] (N-term); iTRAQ8plex[+304.20536] (K8)	2	3	2.41189e+07	2.07066e+08	732066	709532	719686	678186	744228	776578	1.0852e+06	1.27178e+06	16565.16565.2	rep3, rep4	LTB_4
Solyc01g006560.2.1_1	742.08	2223.22	2223.22	3.46	3	3.3	0.95	LDPEVYGPPESAITK	iTRAQ8plex[+304.20536] (N-term); iTRAQ8plex[+304.20536] (K15)	2	1	2.31417e+07	2.31417e+07	409591	340413	10187.1	285941	257971	287100	397159	530457	25798.25798.3	rep3, rep4	LTB_3
Solyc01g006560.2.1_1	660.378	1318.74	1318.74	0.99	2	2.31	0.99	ELEGIIDAR	iTRAQ8plex[+304.20536] (N-term)	2	2	3.59383e+07	6.45586e+07	657494	668542	523169	546338	486236	546092	709389	33226.9	24713.24713.2	rep1, rep2	LTA_3
Solyc01g006560.2.1_1	602.65	1804.92	1804.93	1.85	3	3.16	1	GLAEEDPNAPYGLR	iTRAQ8plex[+304.20536] (N-term)	2	2	3.77544e+07	7.42907e+07	369050	304349	313607	335147	290853	307431	25924.9	14141.8	4471.4471.3	rep1, rep2	LTA2
Solyc01g006560.2.1_1	741.402	1480.79	1480.78	3.47	2	2.31	1	GLDDIGDLFGR	iTRAQ8plex[+304.20536] (N-term)	2	4	1.50773e+07	3.49705e+07	255072	7509.45	233453	234949	248889	233904	311698	32349.1	34037.34037.2	rep3, rep4	LTB_3
Solyc01g006560.2.1_1	629.839	1257.66	1257.67	2.63	2	2.31	1	GDFTYVPR	iTRAQ8plex[+304.20536] (N-term)	2	6	3.74632e+07	2.55917e+08	1.21415e+06	1.2921e+06	1.08332e+06	1115551	1.16324e+06	1.23681e+06	26667.2	1.98178e+06	17594.17594.2	rep3, rep4	LTB_4
Solyc01g006560.2.1_1	570.332	1138.65	1138.65	4.92	2	2.31	0.99	GVPYSISI	iTRAQ8plex[+304.20536] (N-term)	2	2	1.09731e+07	1.42132e+07	156513	4562.64	124514	141353	183139	121828	4132.77	6142.55	6927.6927.2	rep1, rep2	LTA2
Solyc01g006560.2.1_1	520.787	1039.56	1039.56	2.35	2	2.31	0.95	DVEFAR	iTRAQ8plex[+304.20536] (N-term)	2	9	2.82466e+08	5.28182e+08	4.04514e+06	4.25254e+06	4.21441e+06	3910683	4.07496e+06	4.58723e+06	6.08431e+06	289199	4585.4585.2	rep1, rep2	LTA3
Solyc01g006560.2.1_1	678.057	2031.15	2031.16	6.93	3	2.83	1	SEKDPLSESK	iTRAQ8plex[+304.20536] (N-term); iTRAQ8plex[+304.20536] (K3); iTRAQ8plex[+304.20536] (K10)	2	4	2.37032e+07	8.60375e+07	401576	396869	448129	388317	467412	457764	675964	35035.1	12120.12120.3	rep1, rep2	LTA_7
Solyc01g006560.2.1_1	578.834	1155.65	1155.66	2.99	2	2.31	1	GTVLYGSR	iTRAQ8plex[+304.20536] (N-term)	2	2	7.30418e+07	1.15603e+08	1.55744e+06	1.31108e+06	1.25505e+06	1337769	1.20296e+06	1.31334e+06	49330	2.89015e+06	12363.12363.2	rep3, rep4	LTB_4
Solyc01g006560.2.1_1	671.722	2012.14	2012.15	4.24	3	2.7	0.95	TGVEKPTIEGFAR	iTRAQ8plex[+304.20536] (N-term); iTRAQ8plex[+304.20536] (K5)	2	3	7.33964e+07	1.99859e+08	1.24597e+06	1.48468e+06	1.59444e+06	1471730	1.61131e+06	1.7408e+06	2.46452e+06	19884.8	19473.19599.3	rep3, rep4	LTB_8
Solyc01g006560.2.1_1	632.872	1263.73	1263.73	3.77	2	2.31	0.97	ETELVTLR	iTRAQ8plex[+304.20536] (N-term)	2	4	1.7692e+07	2.31256e+08	367722	296975	387221	338553	295292	272804	19703.1	20239	19002.19002.2	rep3, rep4	LTB_2
Solyc01g006560.2.1_1	521.265	1040.52	1040.52	3.92	2	2.31	1	GDGFGER	iTRAQ8plex[+304.20536] (N-term)	2	2	1.42259e+07	2.40505e+07	412542	321480	268713	282781	324036	319217	26026.4	556385	7119.7119.2	rep1, rep2	LTA_4
Solyc01g006560.2.1_1	744.41	2230.21	2230.21	0.96	3	2.62	0.95	DEPVINAAFEVFSGK	iTRAQ8plex[+304.20536] (N-term); iTRAQ8plex[+304.20536] (K15)	2	3	5.19324e+06	9.34293e+07	84275.6	83616.7	84149.6	80484.6	79604.4	77695.5	107439	24063.6	38890.38890.3	rep3, rep4	LTB_3
Solyc01g006560.2.1_1	452.523	1806.06	1806.06	0.04	4	2.83	1	NIVIDGFVHGK	iTRAQ8plex[+304.20536] (N-term); iTRAQ8plex[+304.20536] (K11)	2	3	1.84335e+07	2.67785e+07	10802.8	247579	266762	4901.86	277773	278576	392997	68919.3	22992.22992.4	rep3, rep4	LTB_8
Solyc01g006560.2.1_1	411.917	1232.73	1232.73	3.08	3	2.41	0.99	LLFPHFR	iTRAQ8plex[+304.20536] (N-term)	2	3	6.6615e+06	2.1638e+07	68173.1	63641	4999.27	62364.8	75975.1	64886.6	99878.4	100465	24446.24446.3	rep1, rep2	LTA_9
Solyc01g006560.2.1_1	622.38	1864.12	1864.12	3.67	3	2.41	0.97	LKELEGIIDAR	iTRAQ8plex[+304.20536] (N-term); iTRAQ8plex[+304.20536] (K2)	2	4	5.75752e+06	1.95819e+07	75539.3	76668.1	80656	71376.7	72343.7	4560.64	124333	6118.16	8625.8625.3	rep1, rep2	LTA7
Solyc01g006560.2.1_1	512.615	1534.82	1534.82	1.5	3	2.41	1	QLSAMHPIYR	iTRAQ8plex[+304.20536] (N-term); Oxidation[+15.994915] (M5)	2	3	1.13937e+08	1.49268e+08	7028.08	1.84679e+06	2.00581e+06	1711978	1.79833e+06	1.77219e+06	88912.7	3.12034e+06	10828.10931.3	rep1, rep2	LTA_8
Solyc01g006560.2.1_1	704.423	2110.25	2110.25	1.94	3	2.41	1	SLFLSIVAAELDPK	iTRAQ8plex[+304.20536] (N-term); iTRAQ8plex[+304.20536] (K14)	2	4	495677	2.07119e+06	6050.52	7203.66	11211	10596.5	11247.3	6360.65	14734.2	19278.7	44938.44938.3	rep3, rep4	LTB_4
Solyc01g006560.2.1_1	551.864	1101.71	1101.72	3.88	2	2.31	0.95	AIVIVQR	iTRAQ8plex[+304.20536] (N-term)	2	3	1.00724e+08	2.10811e+08	2.3323e+06	2.31851e+06	2.14189e+06	2285430	2.05162e+06	2.32764e+06	3.20399e+06	4.05818e+06	16485.16534.2	rep3, rep4	LTB_4
Solyc01g006560.2.1_1	445.627	1333.86	1333.87	6.36	3	2.41	0.96	RPVLGGK	iTRAQ8plex[+304.20536] (N-term); iTRAQ8plex[+304.20536] (K7)	2	2	2.9036e+07	7.30774e+07	535973	606668	651533	619850	616235	641614	49911.6	3890.08	8993.8997.3	rep3, rep4	LTB_9
Solyc01g006560.2.1_1	459.949	1376.82	1376.83	2.59	3	2.41	0.98	IFFTNK	iTRAQ8plex[+304.20536] (N-term); iTRAQ8plex[+304.20536] (K6)	2	1	1.89415e+07	1.89415e+07	346742	414506	372284	374009	412187	429488	566334	256580	23292.23292.3	rep3, rep4	LTB_6
Solyc01g006560.2.1_1	569.803	1137.59	1137.59	0.09	2	2.31	0.95	LIRAISETR	Phospho[+79.966331] (S6)	2	2	6.89616e+07	7.0718e+07									9431.9431.2	rep1, rep2	LTA_3
Solyc01g006560.2.1_1	888.982	1775.95	1775.95	3.43	2	2.31	0.95	CFPSQLQATK	iTRAQ8plex[+304.20536] (N-term); iTRAQ8plex[+304.20536] (K10); Methylthio[+45.987721] (C1)	2	1	2.37218e+07	2.37218e+07	923102	866164	829794	748753	869522	872885	1.03171e+06	1.30934e+06	24042.24042.2	rep3, rep4	LTB_4
Solyc01g006560.2.1_1	505.952	1514.84	1514.83	3.18	3	2.41	0.95	YDNPDKR	iTRAQ8plex[+304.20536] (N-term); iTRAQ8plex[+304.20536] (K6)	2	4	2.37301e+07	8.24564e+07	630046	7584.86	430867	438630	461854	450604	121918	835590	6706.6706.3	rep3, rep4	LTB_8
Solyc01g006560.2.1_1	539.811	1077.61	1077.61	6.19	2	2.31	0.95	ELPYPR	iTRAQ8plex[+304.20536] (N-term)	2	1	1.05726e+08	1.05726e+08	1.95113e+06	1.78804e+06	1.8968e+06	1939718	1.79691e+06	1.84168e+06	51692.5	3.5327e+06	15011.15080.2	rep3, rep4	LTB_4
Solyc01g006560.2.1_1	520.657	1558.95	1558.95	1.87	3	2.41	0.95	LVREWPLKSK	iTRAQ8plex[+304.20536] (K10)	2	1	2.48187e+07	2.48187e+07	477976	523581	564156	602938	541432	15887.3	46644.9	1.05021e+06	5081.5081.3	rep1, rep2	LTA_9
Solyc01g006560.2.1_1	425.236	1272.68	1272.69	5.9	3	2.41	0.95	DKFAWFR	iTRAQ8plex[+304.20536] (N-term)	2	1	2.62555e+07	2.62555e+07	687590	737571	828269	742733	738760	780310	45980	1.39055e+06	8443.8443.3	rep1, rep2	LTA_9
Solyc01g006560.2.1_1	546.659	1636.95	1636.95	0.37	3	2.41	0.95	RPVLGGKELPYPRR		2	1	5.16605e+06	5.16605e+06									10178.10178.3	rep1, rep2	LTA_10
Solyc01g006560.2.1_1	1183.12	2364.23	2364.24	7.7	2	2.31	0.95	LKELEGIIDARNADCNLK	iTRAQ8plex[+304.20536] (N-term); Methylthio[+45.987721] (C15)	2	1	1.69871e+06	1.69871e+06	34794.7	39513.4	30949.5	40101.5	29810.8	28504.2	56774	53203.1	34419.34419.2	rep3, rep4	LTB_3
Solyc01g006560.2.1_1	559.807	1117.6	1117.61	8.6	2	2.31	0.95	TVGGTNLSLTR		2	1	5.6037e+07	5.6037e+07									7685.7685.2	rep3, rep4	LTB_4
Solyc01g006560.2.1_1	418.228	834.442	834.449	8.57	2	2.31	0.95	GVPYSISI		2	1	2.80697e+06	2.80697e+06									6465.6465.2	rep1, rep2	LTA_11
Solyc01g006600.1.1_1	963.516	1925.02	1925.02	0.16	2	2.31	0.95	FKNDQEMYVK	iTRAQ8plex[+304.20536] (N-term); iTRAQ8plex[+304.20536] (K10); Oxidation[+15.994915] (M7)	2	1	1.09088e+07	1.09088e+07	191662	7048.22	397897	359778	337187	374301	529873	503902	32658.32658.2	rep1, rep2	LTA_4
Solyc01g006600.1.1_1	533.621	1597.84	1597.83	9.08	3	2.41	0.95	ELLYEMTEVLKSK	Oxidation[+15.994915] (M6)	2	1	4.64306e+07	4.64306e+07									18726.18726.3	rep1, rep2	LTA_7
Solyc01g006600.1.1_1	533.809	1065.6	1065.6	5.88	2	2.31	0.95	AQEISSK	iTRAQ8plex[+304.20536] (N-term)	2	2	1.57963e+08	1.82115e+08	2.84628e+06	3.7576e+06	80262.8	3788493	2.10653e+06	4.13377e+06	103667	4.58948e+06	9032.9032.2	rep3, rep4	LTB_4
Solyc01g006600.1.1_1	603.842	1205.67	1205.68	6.61	2	2.31	0.95	GVLPPETGAIPR		2	1	4.78087e+07	4.78087e+07									12826.12826.2	rep3, rep4	LTB_4
Solyc01g006600.1.1_1	847.816	2540.43	2540.42	4.32	3	2.41	0.95	ILSNGTDENSSILDLTLK	iTRAQ8plex[+304.20536] (N-term); iTRAQ8plex[+304.20536] (K18)	2	1	8.97636e+06	8.97636e+06	152382	146868	137589	126383	108284	7127.93	168020	6282.41	31109.31109.3	rep3, rep4	LTB_3
Solyc01g006600.1.1_1	662.381	1322.75	1322.74	3.55	2	2.31	0.95	ATSTKK	iTRAQ8plex[+304.20536] (N-term); iTRAQ8plex[+304.20536] (K6); Phospho[+79.966331] (T4)	2	1	1.04901e+07	1.04901e+07	333435	286164	288679	303873	294138	280982	17671.4	8774.81	20716.20716.2	rep3, rep4	LTB_6
Solyc01g006600.1.1_1	1062.01	2122.01	2122.02	6.64	2	2.31	0.97	VIMRHSNCLSSDDDAR	iTRAQ8plex[+304.20536] (N-term)	2	1	7.77432e+06	7.77432e+06	163482	156282	128186	139095	119772	132449	166773	10701.3	12861.12861.2	rep1, rep2	LTA2
Solyc01g006600.1.1_1	551.279	1650.81	1650.82	2.55	3	2.41	0.95	TIGDFATWLVCGAAAR		2	1	2.98299e+07	2.98299e+07									25705.25705.3	rep1, rep2	LTA_2
Solyc01g006600.1.1_1	518.258	1551.75	1551.76	2.52	3	2.41	0.95	IEEMDLKYK	iTRAQ8plex[+304.20536] (N-term); Phospho[+79.966331] (Y8)	2	1	8.21016e+06	8.21016e+06	152064	82617.8	5582.69	79942	6744.29	79975.1	6945.56	146752	21350.21350.3	rep3, rep4	LTB_2
Solyc01g006600.1.1_1	742.432	2224.27	2224.29	7.09	3	2.41	0.95	IEEMDLKYKK	iTRAQ8plex[+304.20536] (N-term); iTRAQ8plex[+304.20536] (K7); iTRAQ8plex[+304.20536] (K10); Oxidation[+15.994915] (M4)	2	1	1.84841e+06	1.84841e+06	46243.2	41192.4	48951.2	35959.7	48955.9	45490.9	56793.1	78832.6	37392.37392.3	rep3, rep4	LTB_7
Solyc01g006600.1.1_1	784.889	1567.76	1567.75	7.07	2	2.31	0.95	IEEMDLKYK	iTRAQ8plex[+304.20536] (N-term); Oxidation[+15.994915] (M4); Phospho[+79.966331] (Y8)	2	1	3.27499e+07	3.27499e+07	990600	973905	874751	846696	891391	905997	1.26687e+06	1.50334e+06	26009.26009.2	rep3, rep4	LTB_4
Solyc01g006600.1.1_1	405.903	1214.69	1214.69	0.49	3	2.41	0.95	VNVACHIR	iTRAQ8plex[+304.20536] (N-term)	2	1	9.20681e+06	9.20681e+06	5305.84	9809.89	253997	228756	209539	236880	59677.1	362792	6590.6590.3	rep1, rep2	LTA_10
Solyc01g006600.1.1_1	476.222	950.429	950.428	1.42	2	2.31	0.95	DAMWGSLR	Oxidation[+15.994915] (M3)	2	1	1.22087e+07	1.22087e+07									6634.6634.2	rep3, rep4	LTB_3
Solyc01g006600.1.1_1	544.966	1631.88	1631.89	8.4	3	2.41	0.95	LGAKIGQHCSIR	iTRAQ8plex[+304.20536] (N-term); Methylthio[+45.987721] (C9)	2	1	5.23439e+07	5.23439e+07	579173	791597	9460.22	872786	439094	787281	7585.81	176137	32800.32817.3	rep3, rep4	LTB_4
Solyc01g006600.1.1_1	548.304	1641.89	1641.9	7.12	3	2.41	0.95	EEHVKHAPHVR	iTRAQ8plex[+304.20536] (N-term)	2	1	2.71306e+07	2.71306e+07	779654	610924	548059	484478	575473	545279	72073.3	966646	9594.9594.3	rep3, rep4	LTB_8
Solyc01g006600.1.1_1	480.292	1437.85	1437.86	3.76	3	2.41	0.95	VAMEPRK	iTRAQ8plex[+304.20536] (N-term); iTRAQ8plex[+304.20536] (K7)	2	1	4.80198e+07	4.80198e+07	1.31204e+06	1.22114e+06	903365	1233034	724457	748194	181660	3.01374e+06	7961.7961.3	rep3, rep4	LTB_9
Solyc01g006600.1.1_1	744.082	2229.22	2229.22	0.25	3	2.41	0.95	FKNDQEMYVK	iTRAQ8plex[+304.20536] (N-term); iTRAQ8plex[+304.20536] (K2); iTRAQ8plex[+304.20536] (K10); Oxidation[+15.994915] (M7)	2	1	1.07695e+07	1.07695e+07	132394	162806	280711	218972	4707.17	270548	305329	6068.32	7418.7418.3	rep1, rep2	LTA8
Solyc01g006620.2.1_1	536.957	1607.85	1607.86	9.29	3	2.41	0.95	LSTLETEK	iTRAQ8plex[+304.20536] (N-term); iTRAQ8plex[+304.20536] (K8); Phospho[+79.966331] (T6)	2	1	8.77936e+07	8.77936e+07	1.61658e+06	1.541e+06	1.66378e+06	1570190	1.66055e+06	1.67261e+06	68583.4	2.27803e+06	13930.13930.3	rep1, rep2	LTA_7
Solyc01g006620.2.1_1	764.95	1527.89	1527.9	7.71	2	2.31	0.95	LSTLETEK	iTRAQ8plex[+304.20536] (N-term); iTRAQ8plex[+304.20536] (K8)	2	1	8.31416e+07	8.31416e+07	1.56887e+06	1.73573e+06	2.4394e+06	2180492	2.03672e+06	2.1076e+06	2.43203e+06	52744.9	30389.30389.2	rep3, rep4	LTB_4
Solyc01g006620.2.1_1	519.629	1555.86	1555.86	3.29	3	2.41	0.95	IQASYIEVCVK	iTRAQ8plex[+304.20536] (K11)	2	1	3.73253e+07	3.73253e+07	270380	260001	414192	368366	402855	438301	26243.9	618657	10173.10173.3	rep1, rep2	LTA_3
Solyc01g006620.2.1_1	717.895	1433.77	1433.78	5.02	2	2.31	0.95	GSIHEEFALK	iTRAQ8plex[+304.20536] (N-term)	2	1	3.90355e+07	3.90355e+07	646531	789072	766915	1061280	714940	755644	1.08219e+06	1.97849e+06	1604.1604.2	rep1, rep2	LTA4
Solyc01g006620.2.1_1	561.344	1681.01	1681.01	2.18	3	2.41	0.95	GVTKHFEKK	iTRAQ8plex[+304.20536] (N-term); iTRAQ8plex[+304.20536] (K9)	2	1	9.85337e+07	9.85337e+07	1.5641e+06	1.413e+06	2.14727e+06	2134756	1.90155e+06	2.01154e+06	2.7468e+06	79807.4	23033.23033.3	rep3, rep4	LTB_4
Solyc01g006620.2.1_1	561.346	1681.01	1681.01	0.43	3	2.41	0.95	GVTKHFEKK	iTRAQ8plex[+304.20536] (N-term); iTRAQ8plex[+304.20536] (K4)	2	1	3.84386e+07	3.84386e+07	952232	846951	1.0166e+06	945957	1.11985e+06	1.1774e+06	78303.7	1.52774e+06	6553.6553.3	rep3, rep4	LTB_6
Solyc01g006620.2.1_1	625.361	1248.71	1248.71	4.92	2	2.31	0.95	GVTKHFEK	iTRAQ8plex[+304.20536] (K8)	2	1	1.13752e+07	1.13752e+07	281926	250671	264990	259884	230544	237565	6371.42	386418	17104.17104.2	rep3, rep4	LTB_9
Solyc01g006620.2.1_1	460.903	1379.69	1379.7	7.5	3	2.41	0.95	NRQPECCVK	iTRAQ8plex[+304.20536] (K9)	2	1	2.5615e+07	2.5615e+07	498744	426854	428596	461623	465221	422531	582468	41399.2	15413.15413.3	rep1, rep2	LTA_8
Solyc01g006620.2.1_1	460.269	1377.79	1377.77	8.27	3	2.41	0.95	GEIMLAVWR	iTRAQ8plex[+304.20536] (N-term)	2	1	8.80425e+06	8.80425e+06	229293	183235	4469.15	118872	125999	128006	23641.7	212247	6666.6666.3	rep1, rep2	LTA_3
Solyc01g006620.2.1_1	629.721	1886.14	1886.14	2.14	3	2.41	0.95	LEDKRGEK	iTRAQ8plex[+304.20536] (N-term); iTRAQ8plex[+304.20536] (K4); iTRAQ8plex[+304.20536] (K8)	2	1	9.44191e+07	9.44191e+07	1.39069e+06	1.89119e+06	2.36695e+06	1902244	2.37135e+06	2.22209e+06	3.24726e+06	3.47904e+06	15122.15122.3	rep3, rep4	LTB_9
Solyc01g006620.2.1_1	569.329	1704.96	1704.97	0.86	3	2.41	0.95	VGSNFEFLGK	iTRAQ8plex[+304.20536] (N-term); iTRAQ8plex[+304.20536] (K10)	2	1	2.40705e+06	2.40705e+06	60212.7	80277.3	67132.8	54976	64203	62611.8	84027.7	5284.41	26934.26934.3	rep3, rep4	LTB_9
Solyc01g006630.2.1_1	749.07	2244.19	2244.19	2.21	3	3.99	0.95	SFFYPFSGVTDELK	iTRAQ8plex[+304.20536] (N-term); iTRAQ8plex[+304.20536] (K14)	2	1	9.14253e+06	9.14253e+06	119860	148823	146836	146762	162796	150486	187040	17876.4	36885.36885.3	rep1, rep2	LTA_3
Solyc01g006630.2.1_1	484.31	1449.91	1449.91	3.82	3	2.67	1	QGALVQVK	iTRAQ8plex[+304.20536] (N-term); iTRAQ8plex[+304.20536] (K8)	2	2	4.57666e+07	8.36027e+07	1.01105e+06	1.03078e+06	1.02484e+06	1012332	906083	1.02442e+06	32837.8	1.90181e+06	13731.13731.3	rep3, rep4	LTB_5
Solyc01g006630.2.1_1	573.858	1145.7	1145.71	6.48	2	2.31	0.95	QGALVQVK	iTRAQ8plex[+304.20536] (N-term)	2	1	7.80856e+07	7.80856e+07	2.29501e+06	1.81662e+06	1.58818e+06	1772940	1.49911e+06	1.98188e+06	2.37497e+06	52495.9	17796.17796.2	rep1, rep2	LTA_4
Solyc01g006630.2.1_1	549.321	1644.94	1644.93	3.31	3	2.41	0.95	FEPAFIEGK	iTRAQ8plex[+304.20536] (N-term); iTRAQ8plex[+304.20536] (K9)	2	1	1.87573e+07	1.87573e+07	350393	450197	485313	425413	480461	435210	24890.8	987179	11911.11911.3	rep3, rep4	LTB_12
Solyc01g006630.2.1_1	1056.6	2111.19	2111.19	1.3	2	2.31	0.95	DVAVLDAMLESGKR	iTRAQ8plex[+304.20536] (N-term); iTRAQ8plex[+304.20536] (K13)	2	2	3.37084e+06	8.37232e+06	62771.3	60620.5	70996	53694.5	66385.9	59383.4	76070.3	104188	40221.40221.2	rep3, rep4	LTB_3
Solyc01g006630.2.1_1	658.036	1971.09	1971.08	2.28	3	2.41	0.95	DVAVLDAMLESGK	iTRAQ8plex[+304.20536] (N-term); iTRAQ8plex[+304.20536] (K13); Oxidation[+15.994915] (M8)	2	1	2.38415e+07	2.38415e+07	332542	302989	259159	285728	291462	11866.5	262105	411746	15619.15619.3	rep1, rep2	LTA_3
Solyc01g006630.2.1_1	573.863	1145.71	1145.71	2.7	2	2.31	0.95	QGALVQVK	iTRAQ8plex[+304.20536] (K8)	2	1	2.84606e+07	2.84606e+07	681934	662185	730609	745542	822297	844876	83588.5	1.3851e+06	12032.12032.2	rep1, rep2	LTA_6
Solyc01g006630.2.1_1	796.985	1591.95	1591.96	4.03	2	2.31	0.95	LAEISNLFILR	iTRAQ8plex[+304.20536] (N-term)	2	1	671245	671245	25651.2	26488.2	19072	28283	29355.8	20494.3	30488	43642.4	43478.43478.2	rep1, rep2	LTA_3
Solyc01g006640.1.1_1	547.319	1092.62	1092.62	2.9	2	2.31	0.95	VSSQGGVR	iTRAQ8plex[+304.20536] (N-term)	2	2	3.1602e+07	3.26561e+08	312870	327775	14162	6013.54	210695	240939	10289.5	60478.5	23503.23503.2	rep3, rep4	LTB_3
Solyc01g006640.1.1_1	533.809	1065.6	1065.6	5.88	2	2.31	0.95	AQEISSK	iTRAQ8plex[+304.20536] (N-term)	2	2	1.57963e+08	1.82115e+08	2.84628e+06	3.7576e+06	80262.8	3788493	2.10653e+06	4.13377e+06	103667	4.58948e+06	9032.9032.2	rep3, rep4	LTB_4
Solyc01g006640.1.1_1	679.374	2035.1	2035.12	9.96	3	2.41	0.95	GVMITHGGLIHNVKLMRK	Oxidation[+15.994915] (M3); Oxidation[+15.994915] (M16)	2	1	4.1676e+07	4.1676e+07									22061.22061.3	rep1, rep2	LTA_7
Solyc01g006640.1.1_1	546.035	1635.08	1635.09	4.62	3	2.41	0.95	LIKPKTISK	iTRAQ8plex[+304.20536] (N-term); iTRAQ8plex[+304.20536] (K9)	2	2	8.18856e+06	1.37114e+07	144127	2383.38	145354	121522	120387	134933	2737.3	20380.3	6562.6562.3	rep1, rep2	LTA9
Solyc01g006640.1.1_1	467.28	1398.82	1398.83	8.57	3	2.41	0.95	AGSVKNLISLNRK		2	1	3.80208e+07	3.80208e+07									10198.10198.3	rep3, rep4	LTB_7
Solyc01g006640.1.1_1	513.631	1537.87	1537.87	3.21	3	2.41	0.95	AINAVCDPK	iTRAQ8plex[+304.20536] (N-term); iTRAQ8plex[+304.20536] (K9)	2	2	8.97272e+07	1.86834e+08	1.27893e+06	1.33648e+06	1.56008e+06	1469349	1.54634e+06	1.62175e+06	2.05713e+06	64782.1	18528.18528.3	rep1, rep2	LTA_4
Solyc01g006640.1.1_1	611.263	1220.51	1220.51	2.57	2	2.31	0.95	LGSHSEK	iTRAQ8plex[+304.20536] (N-term); Phospho[+79.966331] (S3); Phospho[+79.966331] (S5)	2	2	2.15357e+07	2.97722e+07	609153	527289	482335	489122	482353	468981	633406	27483.7	26547.26547.2	rep3, rep4	LTB_5
Solyc01g006640.1.1_1	556.008	1665	1665	0.68	3	2.41	0.95	IENKLQGQK	iTRAQ8plex[+304.20536] (N-term); iTRAQ8plex[+304.20536] (K9)	2	1	2.07974e+07	2.07974e+07	410147	381879	360541	376621	391272	394500	537619	54954.4	25169.25169.3	rep3, rep4	LTB_5
Solyc01g006640.1.1_1	489.273	976.531	976.524	6.86	2	2.31	0.95	EGNTPR	iTRAQ8plex[+304.20536] (N-term)	2	1	5.93075e+06	5.93075e+06	135779	127077	117888	96994.7	103351	102223	14282.2	137475	6859.6859.2	rep3, rep4	LTB_3
Solyc01g006640.1.1_1	547.981	1640.92	1640.93	6.27	3	2.41	0.95	LMRKVYK	iTRAQ8plex[+304.20536] (N-term); iTRAQ8plex[+304.20536] (K7); Oxidation[+15.994915] (M2); Phospho[+79.966331] (Y6)	2	1	3.26271e+07	3.26271e+07	678853	505815	505460	484655	615616	505231	31179.6	9563.56	17992.17992.3	rep1, rep2	LTA_6
Solyc01g006640.1.1_1	549.32	1644.94	1644.95	9.35	3	2.41	0.95	NLISLNRK	iTRAQ8plex[+304.20536] (N-term); iTRAQ8plex[+304.20536] (K8); Phospho[+79.966331] (S4)	2	1	8.41812e+06	8.41812e+06	224334	10834.8	192573	169400	188396	196910	73013.6	267434	5429.5429.3	rep3, rep4	LTB_12
Solyc01g006640.1.1_1	640.063	1917.17	1917.18	9.38	3	2.41	0.95	IGVSGKGMLK	iTRAQ8plex[+304.20536] (N-term); iTRAQ8plex[+304.20536] (K6); iTRAQ8plex[+304.20536] (K10); Oxidation[+15.994915] (M8)	2	1	2.51359e+07	2.51359e+07	420086	400249	471488	383710	420633	443705	555237	62245.6	29608.29608.3	rep3, rep4	LTB_5
Solyc01g006640.1.1_1	528.958	1583.85	1583.86	5.92	3	2.41	0.95	AINAVCDPK	iTRAQ8plex[+304.20536] (N-term); iTRAQ8plex[+304.20536] (K9); Methylthio[+45.987721] (C6)	2	1	1.98063e+07	1.98063e+07	313707	8407.41	367650	370603	361491	340273	526147	104310	29586.29586.3	rep3, rep4	LTB_5
Solyc01g006640.1.1_1	563.697	1688.07	1688.08	4.25	3	2.41	0.95	GFKSIPK	iTRAQ8plex[+304.20536] (N-term); iTRAQ8plex[+304.20536] (K3); iTRAQ8plex[+304.20536] (K7)	2	1	3.50166e+07	3.50166e+07	821275	798551	824246	743729	784655	781066	33304	67087.8	18533.18533.3	rep1, rep2	LTA_6
Solyc01g006640.1.1_1	480.625	1438.85	1438.86	6.88	3	2.41	0.95	LEANKEK	iTRAQ8plex[+304.20536] (N-term); iTRAQ8plex[+304.20536] (K7)	2	1	1.22296e+07	1.22296e+07	238906	4829.54	6987.66	171136	158746	135029	17516.1	10511.9	4659.4659.3	rep1, rep2	LTA7
Solyc01g006640.1.1_1	815.959	1629.9	1629.9	3.15	2	2.31	0.95	LLSSRKPVMKQGDR	Oxidation[+15.994915] (M9)	2	1	6.84876e+06	6.84876e+06									14716.14716.2	rep1, rep2	LTA_9
Solyc01g006640.1.1_1	474.248	946.481	946.487	6.65	2	2.31	0.95	DAVWTSLR		2	1	9.52227e+07	9.52227e+07									14425.14425.2	rep3, rep4	LTB_6
Solyc01g006640.1.1_1	886.947	1771.88	1771.89	7.53	2	2.31	0.95	VDLSGCPIALQVK	iTRAQ8plex[+304.20536] (N-term); Phospho[+79.966331] (S4); Methylthio[+45.987721] (C6)	2	1	1.28415e+06	1.28415e+06	68901.6	42719.8	32331.7	33631.8	25447.3	32424	51204.2	65435.1	42224.42224.2	rep3, rep4	LTB_3
Solyc01g006640.1.1_1	609.853	1217.69	1217.69	1.24	2	2.31	0.95	TSMAGK	iTRAQ8plex[+304.20536] (N-term); iTRAQ8plex[+304.20536] (K6); Oxidation[+15.994915] (M3)	2	1	7.70465e+07	7.70465e+07	1.89259e+06	1.95831e+06	1.81559e+06	1854739	1.43043e+06	1.55183e+06	2.50381e+06	3.1673e+06	9836.9836.2	rep1, rep2	LTA_4
Solyc01g006680.2.1_1	705.383	2113.13	2113.14	7.86	3	2.41	0.95	LHYANGEFNEAIK	iTRAQ8plex[+304.20536] (N-term); iTRAQ8plex[+304.20536] (K13)	2	1	6.8943e+06	6.8943e+06	165501	159115	180591	152123	182023	169614	4944.77	219907	20842.20842.3	rep3, rep4	LTB_9
Solyc01g006680.2.1_1	615.649	1843.92	1843.93	5.04	3	2.41	0.95	ALDMGIIMGGMMLR	iTRAQ8plex[+304.20536] (N-term); Oxidation[+15.994915] (M4); Oxidation[+15.994915] (M8)	2	1	2.97723e+07	2.97723e+07	558882	12195.1	11307.7	459384	386072	368401	571426	118101	22497.22497.3	rep1, rep2	LTA_3
Solyc01g006680.2.1_1	479.635	1435.88	1435.89	3.67	3	2.41	0.99	TVPVEVGK	iTRAQ8plex[+304.20536] (N-term); iTRAQ8plex[+304.20536] (K8)	2	5	8.0533e+07	3.51364e+08	463978	675181	938202	825650	756486	748783	922972	1.10326e+06	5972.5972.3	rep3, rep4	LTB3
Solyc01g006680.2.1_1	699.723	2096.15	2096.16	7.96	3	2.41	0.95	EKAKSDLGEK	iTRAQ8plex[+304.20536] (N-term); iTRAQ8plex[+304.20536] (K4); iTRAQ8plex[+304.20536] (K10); Phospho[+79.966331] (S5)	2	1	1.95506e+07	1.95506e+07	350125	296667	347047	321555	326507	327950	405951	12104.5	31843.31843.3	rep1, rep2	LTA_3
Solyc01g006680.2.1_1	505.636	1513.89	1513.87	9.1	3	2.41	0.95	RVAGFRTVPVEVGK		2	1	1.41338e+08	1.41338e+08									20027.20027.3	rep3, rep4	LTB_8
Solyc01g006680.2.1_1	555.002	1661.98	1661.98	3.59	3	2.41	0.95	VAGFRTVPVEVGK	iTRAQ8plex[+304.20536] (N-term)	2	1	2.41655e+07	2.41655e+07	584678	577715	591748	555104	651868	641167	19955.5	887435	13112.13112.3	rep3, rep4	LTB_9
Solyc01g006680.2.1_1	496.279	1485.81	1485.82	1.59	3	2.41	0.95	DELNLAIRKASEK		2	1	3.16903e+07	3.16903e+07									3362.3362.3	rep3, rep4	LTB9
Solyc01g006690.2.1_1	714.38	2140.12	2140.12	2.45	3	2.41	0.95	LEYLETYCEELK	iTRAQ8plex[+304.20536] (N-term); iTRAQ8plex[+304.20536] (K12)	2	1	1.43016e+07	1.43016e+07	287605	7215.6	250403	246556	175945	186913	442686	39226.9	26680.26680.3	rep1, rep2	LTA_3
Solyc01g006690.2.1_1	404.581	1210.72	1210.71	6.57	3	2.41	0.95	SQGPSK	iTRAQ8plex[+304.20536] (N-term); iTRAQ8plex[+304.20536] (K6)	2	1	5.4156e+07	5.4156e+07	1.83222e+06	2.51056e+06	1.31799e+06	9694.49	913211	1.10935e+06	35962.6	2.37e+06	5711.5711.3	rep3, rep4	LTB_6
Solyc01g006690.2.1_1	701.89	1401.77	1401.77	2.64	2	2.31	0.95	ASPIARYIK	Phospho[+79.966331] (Y7); iTRAQ8plex[+304.20536] (K9)	2	2	5.85726e+06	3.67276e+07	161922	181029	174830	192526	189393	183330	4985.49	308870	7611.7611.2	rep1, rep2	LTA_4
Solyc01g006690.2.1_1	559.825	1117.63	1117.64	5.15	2	2.31	0.95	VEISPNR	iTRAQ8plex[+304.20536] (N-term)	2	1	2.87167e+07	2.87167e+07	528762	597575	557636	545094	569748	563406	9826.09	56395.2	23837.23837.2	rep3, rep4	LTB_7
Solyc01g006690.2.1_1	697.062	2088.16	2088.17	0.53	3	2.41	0.95	SKGGMNLSWLFPK	iTRAQ8plex[+304.20536] (K2); iTRAQ8plex[+304.20536] (K13); Oxidation[+15.994915] (M5)	2	1	1.46479e+07	1.46479e+07	135794	143522	82614.3	145017	76441.5	118774	135148	21240.5	14114.14114.3	rep1, rep2	LTA2
Solyc01g006690.2.1_1	595.329	1782.97	1782.96	2.68	3	2.41	0.98	DHHIGMVSIETLK	iTRAQ8plex[+304.20536] (N-term)	2	1	7.80629e+07	7.80629e+07	2.22975e+06	2.24661e+06	1.42027e+06	1482230	1.34089e+06	1.45056e+06	31713.3	2.02163e+06	13608.13608.3	rep1, rep2	LTA_4
Solyc01g006690.2.1_1	402.864	1205.57	1205.57	0.53	3	2.41	0.95	KELMEANESR		2	1	5.61289e+06	5.61289e+06									2492.2492.3	rep1, rep2	LTA4
Solyc01g006690.2.1_1	620.024	1857.05	1857.04	2.73	3	2.41	0.95	GGMNLSWLFPK	iTRAQ8plex[+304.20536] (N-term); iTRAQ8plex[+304.20536] (K11)	2	1	3.13222e+06	3.13222e+06	70374.5	76979.6	74271.3	62491.5	69877.4	70377.7	3408.68	127431	4025.4025.3	rep1, rep2	LTA10
Solyc01g006710.2.1_1	643.896	1285.78	1285.79	7.8	2	2.31	0.95	ALAEFK	iTRAQ8plex[+304.20536] (N-term); iTRAQ8plex[+304.20536] (K6)	2	3	1.46825e+07	4.18189e+07	471492	477968	386947	409315	371937	401565	514344	6294.77	5804.5804.2	rep1, rep2	LTA5
Solyc01g006710.2.1_1	685.067	2052.18	2052.18	2.37	3	2.41	0.95	SLLQTLLMRAGHSPPK	iTRAQ8plex[+304.20536] (K16)	2	1	4.81534e+07	4.81534e+07	855001	787978	834372	746797	883018	959713	13358.2	46148.8	26215.26215.3	rep1, rep2	LTA_7
Solyc01g006710.2.1_1	520.289	1557.85	1557.85	4.81	3	2.41	0.95	DHEIVSRDKR	iTRAQ8plex[+304.20536] (K9)	2	3	2.601e+07	3.67101e+07	857026	679306	589078	541287	643582	584427	79547.9	824321	4724.5204.3	rep1, rep2	LTA_7
Solyc01g006710.2.1_1	713.384	1424.75	1424.75	5.81	2	2.31	0.95	GEPLGDSVGYK	iTRAQ8plex[+304.20536] (N-term)	2	1	2.52825e+07	2.52825e+07	526449	469434	492938	409063	491213	484830	539190	96100.3	25614.25614.2	rep1, rep2	LTA_6
Solyc01g006710.2.1_1	536.295	1605.86	1605.87	5.2	3	2.41	0.95	DLAGTAKSR	iTRAQ8plex[+304.20536] (N-term); iTRAQ8plex[+304.20536] (K7); Phospho[+79.966331] (S8)	2	1	2.14042e+07	2.14042e+07	492074	272819	12171.3	267304	242789	4101.04	8257.14	7197.71	18933.18933.3	rep1, rep2	LTA_3
Solyc01g006710.2.1_1	759.442	1516.87	1516.87	1.44	2	2.31	0.95	AGHSPPKYKTK	iTRAQ8plex[+304.20536] (N-term)	2	1	5.20018e+07	5.20018e+07	726343	700611	625439	576406	785717	756811	1.0632e+06	1.38425e+06	16056.16056.2	rep1, rep2	LTA_3
Solyc01g006710.2.1_1	554.317	1106.62	1106.63	4.88	2	2.31	0.95	VGFLLACTKR		2	1	4.94671e+07	4.94671e+07									12106.12106.2	rep1, rep2	LTA_4
Solyc01g006710.2.1_1	444.892	1331.65	1331.65	0.64	3	2.41	0.95	RMGLYSEIYGK	Oxidation[+15.994915] (M2)	2	2	42940487	5.43249e+07									17746.17746.3	rep1, rep2	LTA_4
Solyc01g006710.2.1_1	465.264	1392.77	1392.78	5.73	3	2.41	0.95	AHPLLGDPNR	iTRAQ8plex[+304.20536] (N-term)	2	1	3.13389e+07	3.13389e+07	711619	443527	462967	419235	434418	525065	53852.9	44807.9	7113.7274.3	rep1, rep2	LTA_8
Solyc01g006710.2.1_1	620.357	1238.7	1238.71	7.57	2	2.31	0.95	DGTNPK	iTRAQ8plex[+304.20536] (N-term); iTRAQ8plex[+304.20536] (K6)	2	1	2.24055e+06	2.24055e+06	96057.1	41189	38582	34399.2	39921.8	40515.8	48799.8	5032.02	25644.25644.2	rep3, rep4	LTB_2
Solyc01g006710.2.1_1	499.293	996.571	996.566	5.04	2	2.31	0.95	AGHSPPK	iTRAQ8plex[+304.20536] (K7)	2	1	1.85047e+08	1.85047e+08	4.59216e+06	5.66704e+06	3.20491e+06	2720327	6.08959e+06	5.89756e+06	45704.5	243143	12946.12946.2	rep1, rep2	LTA_8
Solyc01g006710.2.1_1	412.002	1643.98	1643.97	6.67	4	2.6	1	LIFEKPPQNVR	iTRAQ8plex[+304.20536] (K5)	2	1	6.33331e+06	6.33331e+06	119472	6593.54	166842	159732	165787	179091	16796.3	217499	9587.9587.4	rep3, rep4	LTB_11
Solyc01g006710.2.1_1	539.273	1076.53	1076.53	1.13	2	2.31	0.95	AGHSPPK	Phospho[+79.966331] (S4); iTRAQ8plex[+304.20536] (K7)	2	1	9.02624e+06	9.02624e+06	345367	5586.05	7027.12	160069	177476	186069	100759	289340	6216.6216.2	rep3, rep4	LTB_8
Solyc01g006710.2.1_1	513.327	1536.96	1536.96	1.19	3	2.41	0.95	RNKALAEK	iTRAQ8plex[+304.20536] (K3); iTRAQ8plex[+304.20536] (K8)	2	1	4.85859e+06	4.85859e+06	54380.9	22747.5	14866.5	9732.03	18395.3	19492.6	14328.9	31103.9	29475.29475.3	rep1, rep2	LTA_1
Solyc01g006720.2.1_1	564.005	1688.99	1689	4.87	3	2.41	0.95	IQAEPTLPIYLK	iTRAQ8plex[+304.20536] (K12)	2	1	2.07899e+07	2.07899e+07	295104	11737.6	316054	302627	302119	315966	411285	39261.3	9272.9272.3	rep3, rep4	LTB4
Solyc01g006720.2.1_1	596.346	1786.02	1786.02	0.31	3	2.41	0.95	VQYKEK	iTRAQ8plex[+304.20536] (N-term); iTRAQ8plex[+304.20536] (K4); iTRAQ8plex[+304.20536] (K6); Phospho[+79.966331] (Y3)	2	1	2.79767e+07	2.79767e+07	467337	550630	449589	462368	391332	489610	1.09556e+06	25840	23877.23877.3	rep3, rep4	LTB_8
Solyc01g006720.2.1_1	547.321	1092.63	1092.62	5.91	2	2.31	0.95	GVSGGERK	iTRAQ8plex[+304.20536] (N-term)	2	2	1.64842e+08	2.38708e+08	3.86288e+06	3.67003e+06	3.37796e+06	2921231	2.35025e+06	2.82085e+06	82769.9	4.54727e+06	8829.8829.2	rep3, rep4	LTB_4
Solyc01g006720.2.1_1	498.308	1491.9	1491.89	7.84	3	2.41	0.95	GSLLYFGK	iTRAQ8plex[+304.20536] (N-term); iTRAQ8plex[+304.20536] (K8)	2	1	6.44237e+08	6.44237e+08	8.88259e+06	8.69496e+06	1.43221e+07	13146780	1.51967e+07	1.47681e+07	1.97889e+07	686160	18914.18914.3	rep3, rep4	LTB_4
Solyc01g006730.2.1_1	404.259	1209.76	1209.75	1.07	3	2.41	0.95	VGADLK	iTRAQ8plex[+304.20536] (N-term); iTRAQ8plex[+304.20536] (K6)	2	2	1.3465e+08	3.42837e+08	2.71353e+06	3.25083e+06	3.87417e+06	3554050	4.19502e+06	4.08009e+06	4.25378e+06	4.50714e+06	12373.12373.3	rep3, rep4	LTB_5
Solyc01g006730.2.1_1	467.782	933.549	933.555	6.29	2	2.31	0.95	AAELAR	iTRAQ8plex[+304.20536] (N-term)	2	1	2.31858e+06	2.31858e+06	61273.8	64862.3	42730.9	59308.4	48991.4	58485.9	2378.85	100464	2792.2792.2	rep3, rep4	LTB4
Solyc01g006730.2.1_1	959.552	1917.09	1917.1	4.53	2	2.31	0.95	LNQFSAMNKLK	iTRAQ8plex[+304.20536] (N-term); iTRAQ8plex[+304.20536] (K11); Oxidation[+15.994915] (M7)	2	1	6.15643e+06	6.15643e+06	80393.6	90782.8	73070.6	74390.2	80004.4	92617.3	115308	114396	38243.38243.2	rep3, rep4	LTB_2
Solyc01g006730.2.1_1	529.296	1584.87	1584.86	5.1	3	2.41	0.95	ISGNDTNEK	iTRAQ8plex[+304.20536] (N-term); iTRAQ8plex[+304.20536] (K9)	2	2	6.78095e+07	8.38376e+07	1.66256e+06	1.72901e+06	1.7682e+06	1626144	1.60917e+06	1.73572e+06	74209.6	2.70286e+06	10009.10009.3	rep3, rep4	LTB_5
Solyc01g006730.2.1_1	676.322	1350.63	1350.63	2.05	2	2.31	0.95	EVDQDNDGR	iTRAQ8plex[+304.20536] (N-term)	2	1	1.62472e+06	1.62472e+06	43469.8	40352.5	34108.3	39227.6	36662.8	33571.3	58027.5	74224.6	5715.5715.2	rep1, rep2	LTA_3
Solyc01g006730.2.1_1	613.692	1838.05	1838.06	4.54	3	2.41	0.95	ILQRGHYSEK	iTRAQ8plex[+304.20536] (N-term); iTRAQ8plex[+304.20536] (K10)	2	1	4.01767e+07	4.01767e+07	639402	646775	530306	615932	466132	594027	735183	143071	29090.29090.3	rep1, rep2	LTA_4
Solyc01g006730.2.1_1	725.442	1448.87	1448.88	7.59	2	2.31	0.95	DLVRKMLVR	iTRAQ8plex[+304.20536] (N-term); Oxidation[+15.994915] (M6)	2	1	2.12162e+07	2.12162e+07	770315	821283	494629	526216	290336	363062	14263.9	1.04199e+06	4337.4337.2	rep1, rep2	LTA4
Solyc01g006730.2.1_1	652.369	1954.08	1954.08	1.01	3	2.41	0.95	EMACKSIAK	iTRAQ8plex[+304.20536] (N-term); iTRAQ8plex[+304.20536] (K5); iTRAQ8plex[+304.20536] (K9); Oxidation[+15.994915] (M2); Methylthio[+45.987721] (C4)	2	1	1.52085e+07	1.52085e+07	261982	213794	9434.46	280480	197112	220302	328881	12275.1	34446.34446.3	rep3, rep4	LTB_4
Solyc01g006740.2.1_1	794.409	1586.8	1586.81	7.45	2	3.02	1	FNALWEANYR	iTRAQ8plex[+304.20536] (N-term)	2	1	3.38933e+07	3.38933e+07	790795	692974	872273	793626	789180	819993	1.13548e+06	13002.1	31064.31064.2	rep3, rep4	LTB_4
Solyc01g006740.2.1_1	534.644	1600.91	1600.91	1.54	3	2.41	0.99	FYLFFEK	iTRAQ8plex[+304.20536] (N-term); iTRAQ8plex[+304.20536] (K7)	2	4	8.17488e+06	3.68744e+07	79844.2	95619.9	151198	107261	115541	6256.4	177507	8405.7	39627.39627.3	rep3, rep4	LTB_4
Solyc01g006740.2.1_1	764.419	1526.82	1526.84	8.77	2	2.31	0.95	VSFYVPK	iTRAQ8plex[+304.20536] (N-term); iTRAQ8plex[+304.20536] (K7); Phospho[+79.966331] (Y4)	2	1	4.29424e+07	4.29424e+07	648579	625205	483385	587387	519190	558496	651470	18401.7	26801.26801.2	rep1, rep2	LTA_3
Solyc01g006740.2.1_1	885.924	1769.84	1769.85	5.44	2	2.31	0.95	AQDIMKTLSKR	iTRAQ8plex[+304.20536] (N-term); Oxidation[+15.994915] (M5); Phospho[+79.966331] (T7); Phospho[+79.966331] (S9)	2	1	2.68779e+07	2.68779e+07	441378	357300	325009	364412	320897	387789	477242	726574	4070.4070.2	rep1, rep2	LTA3
Solyc01g006740.2.1_1	537.645	1609.91	1609.91	1.37	3	2.41	0.95	AQDIMKTLSKR	iTRAQ8plex[+304.20536] (N-term); Oxidation[+15.994915] (M5)	2	1	9.42978e+07	9.42978e+07	76433	55106.2	57618.8	1397072	1.80708e+06	1.91532e+06	2.13671e+06	2.05244e+06	3405.3405.3	rep3, rep4	LTB9
Solyc01g006740.2.1_1	532.311	1593.91	1593.92	4.74	3	2.41	0.95	AQDIMKTLSKR	iTRAQ8plex[+304.20536] (N-term)	2	1	1.24513e+08	1.24513e+08	2.53089e+06	2.90201e+06	3.27883e+06	2866144	3.24027e+06	3.37099e+06	3.94944e+06	120080	14140.14140.3	rep1, rep2	LTA_8
Solyc01g006740.2.1_1	533.963	1598.87	1598.87	1.55	3	2.41	0.95	QCCITTVLLSSK	iTRAQ8plex[+304.20536] (N-term)	2	1	2.77948e+07	2.77948e+07	355707	5778.55	11714.9	314081	201464	206436	270244	10156.5	22801.22801.3	rep1, rep2	LTA_2
Solyc01g006740.2.1_1	448.93	1343.77	1343.78	7.13	3	2.41	0.95	MMLDVK	iTRAQ8plex[+304.20536] (N-term); iTRAQ8plex[+304.20536] (K6)	2	1	1.26455e+08	1.26455e+08	1.27366e+06	1.53605e+06	2.43903e+06	2422171	2.51914e+06	2.79373e+06	3.42838e+06	62875.4	19265.19265.3	rep1, rep2	LTA_5
Solyc01g006740.2.1_1	877.933	1753.85	1753.85	0.58	2	2.31	0.95	AQDIMKTLSKR	iTRAQ8plex[+304.20536] (N-term); Phospho[+79.966331] (T7); Phospho[+79.966331] (S9)	2	1	1.77627e+07	1.77627e+07	366067	313847	3460.82	246608	290488	294968	321582	458971	22086.22467.2	rep1, rep2	LTA_2
Solyc01g006800.2.1_1	495.953	1484.84	1484.84	2.83	3	3.88	1	NFDIGHIPLR	iTRAQ8plex[+304.20536] (N-term)	2	2	3.93906e+07	4.03445e+07	483081	500030	524854	507798	517300	509592	707491	107089	22508.22508.3	rep3, rep4	LTB_8
Solyc01g006800.2.1_1	478.926	1433.75	1433.76	1.53	3	3.72	1	LDFGTHIDGR	iTRAQ8plex[+304.20536] (N-term)	2	2	4.78369e+06	2.59109e+07	69902.9	62215.8	67025.1	78263.4	83651	95155.3	112107	12283.8	5505.5505.3	rep3, rep4	LTB7
Solyc01g006800.2.1_1	721.422	1440.83	1440.84	7.04	2	2.31	0.97	EATNTGIK	iTRAQ8plex[+304.20536] (N-term); iTRAQ8plex[+304.20536] (K8)	2	1	1.49134e+07	1.49134e+07	326563	292186	391869	351818	314269	380262	15594.4	580881	7934.7934.2	rep3, rep4	LTB_5
Solyc01g006800.2.1_1	612.669	1834.98	1835	6.9	3	2.58	1	TVLQYDDVMK	iTRAQ8plex[+304.20536] (N-term); iTRAQ8plex[+304.20536] (K10); Oxidation[+15.994915] (M9)	2	1	5.95562e+07	5.95562e+07	1.30344e+06	1.265e+06	1.05897e+06	1206868	885454	1.01252e+06	25289	45030.8	19863.19863.3	rep3, rep4	LTB_4
Solyc01g006800.2.1_1	542.657	1624.95	1624.94	3.4	3	2.41	0.95	QAAEVHRQVRK	iTRAQ8plex[+304.20536] (N-term)	2	1	5.94277e+07	5.94277e+07	1.34154e+06	1.51939e+06	1.56767e+06	1211333	1.56721e+06	1.60548e+06	18720.6	1.82531e+06	11752.12039.3	rep3, rep4	LTB_9
Solyc01g006830.2.1_1	643.871	1285.73	1285.73	4.8	2	2.31	0.95	ELKTKGVK	iTRAQ8plex[+304.20536] (N-term); Phospho[+79.966331] (T4)	2	4	8.69385e+07	2.01236e+08	701769	879376	2.5973e+06	2809212	519988	610320	20141.5	1.44678e+06	3954.3954.2	rep1, rep2	LTA7
Solyc01g006830.2.1_1	416.594	1246.76	1246.76	3.69	3	2.41	0.95	VVNKEQVK	iTRAQ8plex[+304.20536] (K8)	2	1	2.06502e+07	2.06502e+07	599917	18417.4	633825	551595	553273	554839	100597	967658	4746.4746.3	rep3, rep4	LTB_10
Solyc01g006830.2.1_1	753.904	1505.79	1505.8	4.42	2	2.31	0.95	EEEKNNLQAK	iTRAQ8plex[+304.20536] (K4)	2	3	5.74269e+07	8.43254e+07	1.1241e+06	1.05247e+06	622601	965113	666611	660442	45817.2	1.27176e+06	3855.3855.2	rep1, rep2	LTA2
Solyc01g006830.2.1_1	415.904	1244.69	1244.7	8.58	3	2.41	0.95	QSMSGK	iTRAQ8plex[+304.20536] (N-term); iTRAQ8plex[+304.20536] (K6)	2	1	4.28929e+07	4.28929e+07	997818	1.03194e+06	1.05049e+06	963752	1.17773e+06	1.23567e+06	44792.4	21864.2	8121.8121.3	rep3, rep4	LTB_6
Solyc01g006830.2.1_1	731.908	1461.8	1461.8	1.79	2	2.31	0.95	LATGGTTKNNKMVK		2	1	1.69134e+07	1.69134e+07									17002.17002.2	rep1, rep2	LTA_3
Solyc01g006830.2.1_1	679.403	1356.8	1356.8	0.27	2	2.31	0.95	NNKMVK	iTRAQ8plex[+304.20536] (N-term); iTRAQ8plex[+304.20536] (K6); Oxidation[+15.994915] (M4)	2	1	6.01259e+07	6.01259e+07	1.21025e+06	1.64146e+06	1.46584e+06	1490062	1.46184e+06	1.61734e+06	1.91382e+06	2.59067e+06	4131.4131.2	rep1, rep2	LTA4
Solyc01g006830.2.1_1	504.306	1509.9	1509.91	9	3	2.41	0.95	NNLQAKSK	iTRAQ8plex[+304.20536] (N-term); iTRAQ8plex[+304.20536] (K8)	2	1	3.7591e+07	3.7591e+07	750107	591026	22155	514947	679585	554968	193049	14547.3	14325.14325.3	rep1, rep2	LTA_6
Solyc01g006830.2.1_1	487.286	1458.83	1458.83	1.11	3	2.41	0.95	AMLSTSNK	iTRAQ8plex[+304.20536] (N-term); iTRAQ8plex[+304.20536] (K8)	2	2	1.1037e+07	6.77168e+07	199536	7792.61	118493	107887	113171	5791.6	71742.7	174473	7128.7128.3	rep1, rep2	LTA_2
Solyc01g006830.2.1_1	556.305	1110.59	1110.59	0.66	2	2.31	0.95	RASIAGFSFR		2	1	4.3024e+06	4.3024e+06									17541.17541.2	rep3, rep4	LTB_11
Solyc01g006830.2.1_1	513.944	1538.81	1538.8	6.43	3	2.41	0.95	AMLSTSNK	iTRAQ8plex[+304.20536] (N-term); iTRAQ8plex[+304.20536] (K8); Phospho[+79.966331] (T5)	2	1	27388548	27388548	416139	465882	637569	528422	636487	630723	835305	237375	28148.28148.3	rep3, rep4	LTB_5
Solyc01g006830.2.1_1	559.648	1675.92	1675.92	0.5	3	2.41	0.95	ATPMPNFYK	iTRAQ8plex[+304.20536] (N-term); iTRAQ8plex[+304.20536] (K9)	2	1	5.90414e+07	5.90414e+07	808612	821954	859724	874541	842513	919435	1.32333e+06	46526.4	24091.24091.3	rep3, rep4	LTB_5
Solyc01g006830.2.1_1	555.981	1664.92	1664.91	5.01	3	2.41	0.95	RSIDVYPK	iTRAQ8plex[+304.20536] (N-term); iTRAQ8plex[+304.20536] (K8); Phospho[+79.966331] (Y6)	2	1	3.26063e+07	3.26063e+07	559740	470551	401135	394624	370579	18729.5	499502	24850.6	20271.20271.3	rep1, rep2	LTA_2
Solyc01g006830.2.1_1	669.834	1337.65	1337.64	6	2	2.31	0.95	EMIEPDER	iTRAQ8plex[+304.20536] (N-term); Oxidation[+15.994915] (M2)	2	1	1.97909e+07	1.97909e+07	226679	7295.35	191212	203864	173614	212126	24581.6	707079	7471.7471.2	rep1, rep2	LTA_2
Solyc01g006830.2.1_1	603.894	1205.77	1205.77	7.31	2	2.31	0.95	ELKTKGVK	iTRAQ8plex[+304.20536] (N-term)	2	1	3.23995e+08	3.23995e+08	4.3497e+06	4.76897e+06	8.09378e+06	7120151	9.57196e+06	9.39784e+06	1.09155e+07	1.16822e+07	15461.15461.2	rep3, rep4	LTB_5
Solyc01g006830.2.1_1	470.946	1409.81	1409.81	5.16	3	2.41	0.95	EFLAKIEEK	iTRAQ8plex[+304.20536] (K9)	2	1	4.21213e+08	4.21213e+08	6.63538e+06	7.35861e+06	6.59447e+06	6271024	7.40658e+06	7.44965e+06	9.45902e+06	1.09966e+07	12947.12947.3	rep1, rep2	LTA_4
Solyc01g006830.2.1_1	759.757	2276.25	2276.24	1.53	3	2.41	0.95	ALDENICDEKSK	iTRAQ8plex[+304.20536] (N-term); iTRAQ8plex[+304.20536] (K10); iTRAQ8plex[+304.20536] (K12)	2	1	2.24763e+06	2.24763e+06	79053.1	59736.8	55709.1	51335.8	45958.8	57049.4	73174.7	5182.79	41990.41990.3	rep1, rep2	LTA_2
Solyc01g006830.2.1_1	470.273	1407.8	1407.8	0.97	3	2.41	0.95	LATGGTTKNNK	iTRAQ8plex[+304.20536] (K11)	2	1	9.77226e+07	9.77226e+07	1.4179e+06	2.01638e+06	2.18638e+06	1917264	2.19752e+06	1.95591e+06	2.79867e+06	37462.9	16795.16795.3	rep3, rep4	LTB_8
Solyc01g006830.2.1_1	464.259	1389.75	1389.75	1.7	3	2.41	0.95	GVKNETSHSK	iTRAQ8plex[+304.20536] (K3)	2	1	1.59747e+07	1.59747e+07	18078.7	403242	372412	394272	370610	404505	127211	633003	4733.4733.3	rep3, rep4	LTB_12
Solyc01g006830.2.1_1	519.273	1554.8	1554.79	1.94	3	2.41	0.95	AMLSTSNK	iTRAQ8plex[+304.20536] (N-term); iTRAQ8plex[+304.20536] (K8); Oxidation[+15.994915] (M2); Phospho[+79.966331] (S6)	2	1	5.09691e+07	5.09691e+07	2299775	926592	1.02037e+06	872668	972704	1.05545e+06	103891	33156.7	12040.12040.3	rep1, rep2	LTA_7
Solyc01g006830.2.1_1	547.668	1639.98	1639.98	0.72	3	2.41	0.95	ATAALTRSNK	iTRAQ8plex[+304.20536] (N-term); iTRAQ8plex[+304.20536] (K10)	2	1	3.28432e+07	3.28432e+07	641991	701635	908686	720390	874986	874045	1.11321e+06	59419.3	20904.20904.3	rep3, rep4	LTB_9
Solyc01g006840.2.1_1	566.336	1695.99	1695.99	0.71	3	2.41	0.95	LSEEEIAGLK	iTRAQ8plex[+304.20536] (N-term); iTRAQ8plex[+304.20536] (K10)	2	3	9.23259e+07	1.80124e+08	1.45036e+06	1.84684e+06	1.63923e+06	1463684	1.56506e+06	1.60361e+06	1.68711e+06	1.98414e+06	17884.17884.3	rep1, rep2	LTA_9
Solyc01g006840.2.1_1	1061.55	2121.09	2121.08	0.65	2	2.31	0.95	IDYNEFVAMMHK	iTRAQ8plex[+304.20536] (N-term); iTRAQ8plex[+304.20536] (K12); Oxidation[+15.994915] (M9)	2	1	2.37024e+07	2.37024e+07	366476	426775	349069	364832	423988	436214	374136	475455	5690.5690.2	rep1, rep2	LTA3
Solyc01g006840.2.1_1	608.336	1821.98	1821.98	1.68	3	2.41	0.95	QEKTSNAKTK	iTRAQ8plex[+304.20536] (N-term); iTRAQ8plex[+304.20536] (K10); Phospho[+79.966331] (S5)	2	1	3.02461e+07	3.02461e+07	712868	684422	637849	620965	599391	581022	46322.5	1.11648e+06	14140.14140.3	rep1, rep2	LTA_7
Solyc01g006840.2.1_1	746.457	1490.9	1490.9	1.93	2	2.31	0.95	DLVRRMLIR	iTRAQ8plex[+304.20536] (N-term); Oxidation[+15.994915] (M6)	2	1	1.8718e+07	1.8718e+07	430271	10753.4	286960	278716	336047	356142	418472	7556.2	26068.26068.2	rep1, rep2	LTA_3
Solyc01g006840.2.1_1	673.073	2016.2	2016.2	2.71	3	2.41	0.95	LTQFSAMNKLKK	iTRAQ8plex[+304.20536] (K11); iTRAQ8plex[+304.20536] (K12)	2	1	4.67673e+06	4.67673e+06	101194	4083.43	126987	111345	153018	139496	13527.2	199485	10106.10106.3	rep3, rep4	LTB_9
Solyc01g006840.2.1_1	630.374	1888.1	1888.11	3.74	3	2.41	0.95	LTQFSAMNKLK	iTRAQ8plex[+304.20536] (N-term); iTRAQ8plex[+304.20536] (K11)	2	1	4.66301e+07	4.66301e+07	414832	489290	638728	525338	538175	8401.22	897589	922924	9246.9246.3	rep1, rep2	LTA_8
Solyc01g006850.1.1_1	655.907	1309.8	1309.81	6.46	2	2.31	0.95	VEDLVK	iTRAQ8plex[+304.20536] (N-term); iTRAQ8plex[+304.20536] (K6)	2	1	8.19839e+07	8.19839e+07	2.59051e+06	2.57872e+06	2.55708e+06	2383022	2.11874e+06	2.14723e+06	17055	3.84718e+06	15528.16029.2	rep3, rep4	LTB_5
Solyc01g006850.1.1_1	636.358	1270.7	1270.71	4.62	2	2.31	0.95	VSGTTDIFK	iTRAQ8plex[+304.20536] (N-term)	2	1	2.48047e+07	2.48047e+07	567650	576941	451569	467312	483157	482639	447396	29613.5	20039.20039.2	rep3, rep4	LTB_3
Solyc01g006850.1.1_1	836.44	1670.86	1670.87	4.46	2	2.31	0.95	IAGQGKDFTQMR	iTRAQ8plex[+304.20536] (N-term); Oxidation[+15.994915] (M11)	2	1	2.65215e+07	2.65215e+07	544236	27528.2	27601.1	28221.2	9776.9	3655.09	32304.4	40843.8	27949.27997.2	rep3, rep4	LTB_3
Solyc01g006850.1.1_1	595.325	1782.95	1782.96	1.83	3	2.41	0.95	ALQTFKEMK	iTRAQ8plex[+304.20536] (N-term); iTRAQ8plex[+304.20536] (K9); Phospho[+79.966331] (T4)	2	2	2.32754e+07	3.30827e+07	437956	406835	361522	371118	322832	322141	506706	625906	17053.17053.3	rep3, rep4	LTB_3
Solyc01g006850.1.1_1	591.375	1180.73	1180.74	3.52	2	2.31	0.95	IAGQGK	iTRAQ8plex[+304.20536] (N-term); iTRAQ8plex[+304.20536] (K6)	2	1	5.60859e+07	5.60859e+07	1.29838e+06	1.46579e+06	1.69931e+06	1799894	1.49782e+06	1.49579e+06	67045.9	2.74761e+06	10008.10008.2	rep3, rep4	LTB_6
Solyc01g006850.1.1_1	557.344	1669.01	1669.02	7.18	3	2.41	0.95	MILKNLWK	Oxidation[+15.994915] (M1); iTRAQ8plex[+304.20536] (K4); iTRAQ8plex[+304.20536] (K8)	2	1	1.78409e+07	1.78409e+07	597198	8044.55	5913.51	222577	231534	4885.89	7084.4	397665	6173.6173.3	rep1, rep2	LTA_7
Solyc01g006850.1.1_1	490.301	1467.88	1467.87	6.66	3	2.41	0.95	KSYLIFVKELTK		2	2	2.65547e+07	3.56443e+07									8486.8545.3	rep1, rep2	LTA_9
Solyc01g006850.1.1_1	528.293	1581.86	1581.87	10	3	2.41	0.95	DVSPIVHK	iTRAQ8plex[+304.20536] (N-term); iTRAQ8plex[+304.20536] (K8); Phospho[+79.966331] (S3)	2	1	4.42678e+07	4.42678e+07									11954.11954.3	rep3, rep4	LTB_6
Solyc01g006850.1.1_1	469.251	936.486	936.482	4.55	2	2.31	0.95	NGADEK	iTRAQ8plex[+304.20536] (K6)	2	1	2.06512e+07	2.06512e+07	902547	5681.27	5828.21	216559	93858	312968	25945.8	240082	30680.30680.2	rep3, rep4	LTB_1
Solyc01g006850.1.1_1	516.816	1031.62	1031.61	5.63	2	2.31	0.95	TVLHMK	iTRAQ8plex[+304.20536] (N-term)	2	1	9.85835e+06	9.85835e+06	105026	128062	160463	139325	168486	150844	182362	211219	34294.34294.2	rep3, rep4	LTB_2
Solyc01g006860.2.1_1	696.028	2085.06	2085.07	3.47	3	2.74	0.95	ETVDEANDSQELK	iTRAQ8plex[+304.20536] (N-term); iTRAQ8plex[+304.20536] (K13)	2	1	1.0534e+07	1.0534e+07	227877	193465	184745	176711	172602	5301.39	8957.57	282477	14440.14440.3	rep3, rep4	LTB_3
Solyc01g006860.2.1_1	603.851	1205.69	1205.69	3.61	2	2.31	0.99	TLTDPLSR	iTRAQ8plex[+304.20536] (N-term)	2	2	1.681e+07	4.06039e+07	325848	373650	8158.16	240549	222679	234378	22213.1	432171	17455.17455.2	rep3, rep4	LTB_2
Solyc01g006860.2.1_1	503.601	1507.78	1507.79	6.81	3	2.41	0.95	LNFLRNDLGFSGR		2	1	5.10964e+06	5.10964e+06									9961.9961.3	rep1, rep2	LTA_10
Solyc01g006860.2.1_1	470.281	1407.82	1407.84	9.76	3	2.41	0.95	AIYILK	iTRAQ8plex[+304.20536] (N-term); iTRAQ8plex[+304.20536] (K6); Phospho[+79.966331] (Y3)	2	1	1.09419e+07	1.09419e+07	280567	4507.47	4286.47	190326	179756	182047	39188.3	6926	15530.15530.3	rep1, rep2	LTA_2
Solyc01g006880.2.1_1	577.827	1153.64	1153.63	8.26	2	2.31	0.95	VGEDVGFK	iTRAQ8plex[+304.20536] (N-term)	2	1	6.44115e+07	6.44115e+07	1.05432e+06	1.0759e+06	904755	875192	1.00675e+06	1.004e+06	5868.83	65893.7	17677.17799.2	rep3, rep4	LTB_3
Solyc01g006880.2.1_1	480.278	1437.81	1437.82	8.6	3	2.41	0.95	VGEDVGFKKR	iTRAQ8plex[+304.20536] (N-term)	2	3	1.4036e+07	6.03274e+07	391645	444119	6894.2	214811	93552	103315	15370.3	297619	12033.12033.3	rep1, rep2	LTA_3
Solyc01g006880.2.1_1	418.261	1251.76	1251.76	4.04	3	2.41	0.95	VATPEK	iTRAQ8plex[+304.20536] (N-term); iTRAQ8plex[+304.20536] (K6)	2	3	5.76744e+07	1.11441e+08	1.37425e+06	1.18982e+06	1.40689e+06	1329553	1.25476e+06	1.28163e+06	163439	1.28103e+06	7016.7024.3	rep1, rep2	LTA_7
Solyc01g006880.2.1_1	428.936	1283.79	1283.78	7.5	3	2.41	0.95	NASRTK	iTRAQ8plex[+304.20536] (N-term); iTRAQ8plex[+304.20536] (K6)	2	1	5.77448e+07	5.77448e+07	1.54931e+06	1.38324e+06	888538	1556271	582486	1.38231e+06	40841	44409.7	5704.5704.3	rep3, rep4	LTB_6
Solyc01g006880.2.1_1	491.258	980.5	980.492	8.77	2	2.31	0.95	RRVSDIR	Phospho[+79.966331] (S4)	2	1	1.08836e+07	1.08836e+07									18744.18744.2	rep3, rep4	LTB_3
Solyc01g006880.2.1_1	571.996	1712.96	1712.96	1.01	3	2.41	0.95	SKAGNETRDK	iTRAQ8plex[+304.20536] (K2); iTRAQ8plex[+304.20536] (K10)	2	1	4.92849e+07	4.92849e+07	2.19672e+06	1.43004e+06	1.11494e+06	1027122	843316	909030	117239	1.69864e+06	9693.9693.3	rep1, rep2	LTA_7
Solyc01g006880.2.1_1	664.006	1988.99	1988.99	4.43	3	2.41	0.95	VSDWFSSAFQK	iTRAQ8plex[+304.20536] (N-term); iTRAQ8plex[+304.20536] (K11); Phospho[+79.966331] (S6)	2	1	7.04893e+07	7.04893e+07	622785	633015	424620	439637	516876	476990	41054.7	713000	3989.3989.3	rep1, rep2	LTA2
Solyc01g006880.2.1_1	483.786	965.558	965.556	1.79	2	2.31	0.95	SNASRK	iTRAQ8plex[+304.20536] (N-term)	2	1	7.72011e+07	7.72011e+07	1.80209e+06	1.80147e+06	1.42856e+06	1595056	1.52734e+06	1.54786e+06	52049.8	31876.8	9922.10027.2	rep3, rep4	LTB_5
Solyc01g006880.2.1_1	627.341	1252.67	1252.66	8.32	2	2.31	0.95	KIPCNCGSK	iTRAQ8plex[+304.20536] (K9)	2	1	2.24913e+07	2.24913e+07	704859	727409	512012	475622	412799	405488	23679.2	27091.4	20029.20029.2	rep1, rep2	LTA_6
Solyc01g006880.2.1_1	636.385	1906.13	1906.13	0.69	3	2.41	0.95	NLLAAAEGADLLK	iTRAQ8plex[+304.20536] (N-term); iTRAQ8plex[+304.20536] (K13)	2	1	1.52559e+07	1.52559e+07	1.03111e+06	354295	336670	302619	363425	317439	33731.2	556834	13475.13475.3	rep3, rep4	LTB_6
Solyc01g006880.2.1_1	534.986	1601.93	1601.93	3.28	3	2.41	0.95	NLLAAAEGADLLK	iTRAQ8plex[+304.20536] (N-term)	2	1	3.09466e+07	3.09466e+07	440290	625031	751978	689861	677488	640477	16486.2	539219	5228.5228.3	rep3, rep4	LTB_12
Solyc01g006880.2.1_1	816.42	1630.83	1630.84	9.1	2	2.31	0.95	GRSNTGHSK	iTRAQ8plex[+304.20536] (N-term); iTRAQ8plex[+304.20536] (K9); Phospho[+79.966331] (T5)	2	1	2.51394e+07	2.51394e+07	15070.6	11694.1	321382	300366	402625	329617	414955	59337.9	31532.31532.2	rep1, rep2	LTA_3
Solyc01g006880.2.1_1	695.403	2083.19	2083.19	1.68	3	2.41	0.95	GDNAALNVKEFGLK	iTRAQ8plex[+304.20536] (N-term); iTRAQ8plex[+304.20536] (K9)	2	1	2.67629e+07	2.67629e+07	534158	556771	656979	630459	516655	558147	720906	16118.3	23239.23239.3	rep1, rep2	LTA_8
Solyc01g006880.2.1_1	776.982	1551.95	1551.94	2.24	2	2.31	0.95	DKSPVALSK	iTRAQ8plex[+304.20536] (N-term); iTRAQ8plex[+304.20536] (K9)	2	1	2.46677e+07	2.46677e+07	359404	435950	602864	504193	514722	530384	822430	52976.2	32751.32751.2	rep3, rep4	LTB_5
Solyc01g006880.2.1_1	598.356	1792.05	1792.05	3.51	3	2.41	0.95	GRSNTGHSKLK	iTRAQ8plex[+304.20536] (N-term); iTRAQ8plex[+304.20536] (K11)	2	1	8.42904e+07	8.42904e+07	1.57185e+06	1.63577e+06	1.47662e+06	1453227	1.54895e+06	1.60717e+06	1.6516e+06	116717	20845.20845.3	rep1, rep2	LTA_4
Solyc01g006880.2.1_1	611.856	1221.7	1221.71	10	2	2.31	0.95	AGKSNASRK	iTRAQ8plex[+304.20536] (N-term)	2	1	2.77994e+06	2.77994e+06									31386.31604.2	rep3, rep4	LTB_2
Solyc01g006880.2.1_1	761.376	1520.74	1520.74	3.6	2	2.31	0.95	IPCNCGSK	iTRAQ8plex[+304.20536] (N-term); iTRAQ8plex[+304.20536] (K8); Methylthio[+45.987721] (C3); Methylthio[+45.987721] (C5)	2	1	5.04913e+06	5.04913e+06	194324	84644.8	66026.9	79692.6	51263.3	55950.6	87349.2	7397.95	40397.40397.2	rep3, rep4	LTB_2
Solyc01g006880.2.1_1	536.307	1605.9	1605.91	8.31	3	2.41	0.95	RKLEDNLTASR	iTRAQ8plex[+304.20536] (K2)	2	1	2.20702e+07	2.20702e+07	332182	324145	266191	327603	239267	261414	79215.6	505106	10020.10020.3	rep1, rep2	LTA_2
Solyc01g006880.2.1_1	492.936	1475.78	1475.79	1.67	3	2.41	0.95	EHYYEK	iTRAQ8plex[+304.20536] (N-term); iTRAQ8plex[+304.20536] (K6)	2	1	7.4136e+07	7.4136e+07	1.27875e+06	1.26811e+06	1.18055e+06	1088955	1.15098e+06	1.14191e+06	55700.6	2.26151e+06	7874.7874.3	rep1, rep2	LTA_4
Solyc01g006880.2.1_1	597.36	1789.06	1789.07	7.81	3	2.41	0.95	VTNQKKVINQSVK	iTRAQ8plex[+304.20536] (K5)	2	1	4.45425e+07	4.45425e+07	607250	710425	818403	803485	774023	809268	1.10236e+06	47674.4	26338.26338.3	rep3, rep4	LTB_7
Solyc01g006880.2.1_1	448.289	1341.85	1341.84	0.85	3	2.41	0.95	KIFIYAKR	iTRAQ8plex[+304.20536] (K7)	2	1	4.16985e+06	4.16985e+06	67701.6	4735.81	11199.2	46150.2	47327.3	41834.2	4892.24	97409.2	5096.5096.3	rep1, rep2	LTA_11
Solyc01g006880.2.1_1	416.247	830.479	830.472	8.54	2	2.31	0.95	VASVSRGR		2	1	1.11255e+07	1.11255e+07									11939.11939.2	rep3, rep4	LTB_6
Solyc01g006900.2.1_1	991.588	1981.16	1981.17	5.05	2	4.09	1	VSQIDITPYPIK	iTRAQ8plex[+304.20536] (N-term); iTRAQ8plex[+304.20536] (K12)	2	16	7.10391e+07	2.18948e+09	1.12045e+06	1.48331e+06	898294	980314	732948	829818	1.22947e+06	1.64754e+06	8380.8380.2	rep1, rep2	LTA4
Solyc01g006900.2.1_1	794.927	1587.84	1587.84	1.48	2	3.84	1	TTTFSITAETGR	iTRAQ8plex[+304.20536] (N-term)	2	12	6.52629e+08	1.22169e+09	1.51087e+07	1.58478e+07	8.73084e+06	9611576	6.78462e+06	7.34121e+06	1.07194e+07	1.51864e+07	6223.6223.2	rep1, rep2	LTA3
Solyc01g006900.2.1_1	751.444	2251.31	2251.32	2.5	3	4.5	1	VSQIDITPYPIKGGR	iTRAQ8plex[+304.20536] (N-term); iTRAQ8plex[+304.20536] (K12)	2	2	4.62677e+07	8.76193e+07	1.2768e+06	1.37824e+06	839689	712817	710218	677167	1.05278e+06	12915.1	22957.22957.3	rep1, rep2	LTA_6
Solyc01g006900.2.1_1	650.044	1947.11	1947.11	0.65	3	3.82	1	VSQIDITPYPIKGGR	iTRAQ8plex[+304.20536] (N-term)	2	2	2.65873e+07	5.23161e+07	562342	536590	436122	476183	439330	442997	24614.7	34598.1	22311.22311.3	rep3, rep4	LTB_7
Solyc01g006900.2.1_1	873.914	1745.81	1745.82	4.78	2	2.34	1	STDFDYCNK	iTRAQ8plex[+304.20536] (N-term); iTRAQ8plex[+304.20536] (K9); Methylthio[+45.987721] (C7)	2	2	3.61197e+07	7.07815e+07	1.14321e+06	1.438e+06	1.46519e+06	1591616	1.20353e+06	1.2797e+06	1.69861e+06	2.10203e+06	21950.21950.2	rep3, rep4	LTB_4
Solyc01g006900.2.1_1	659.383	1316.75	1316.76	3.1	2	2.31	1	ANYDVK	iTRAQ8plex[+304.20536] (N-term); iTRAQ8plex[+304.20536] (K6)	2	19	1.19019e+07	5.03352e+08	404510	388318	296742	304808	258283	273690	35179.9	486497	10062.10062.2	rep3, rep4	LTB_6
Solyc01g006900.2.1_1	642.822	1283.63	1283.64	4.64	2	2.31	0.99	TTTFSITAETGR		2	2	7.16548e+06	8.54693e+06									16713.16713.2	rep3, rep4	LTB_2
Solyc01g006900.2.1_1	442.279	1323.81	1323.82	5.67	3	2.41	0.95	LEIDVK	iTRAQ8plex[+304.20536] (N-term); iTRAQ8plex[+304.20536] (K6)	2	16	5.87043e+07	4.57126e+08	1.16261e+06	1.45911e+06	1.21692e+06	1179888	1.21352e+06	1.06155e+06	1.59061e+06	73874.2	20352.20352.3	rep3, rep4	LTB_6
Solyc01g006900.2.1_1	456.237	1365.69	1365.69	2.14	3	2.41	0.95	NLTGGKLEIDVK	Phospho[+79.966331] (T3)	2	1	4.29404e+06	4.29404e+06									5267.5375.3	rep1, rep2	LTA_3
Solyc01g006920.2.1_1	408.943	1223.81	1223.81	0.18	3	2.41	0.95	LGSIVK	iTRAQ8plex[+304.20536] (N-term); iTRAQ8plex[+304.20536] (K6)	2	2	1.73549e+07	7.31539e+07	76723.1	75272.7	6831.58	70521.6	1.51438e+06	82852.1	6783.07	3039.52	4742.4742.3	rep1, rep2	LTA6
Solyc01g006920.2.1_1	523.299	1566.87	1566.87	0	3	2.41	0.95	LLFTLSTTHCK	iTRAQ8plex[+304.20536] (K11)	2	1	4.26349e+07	4.26349e+07	886503	799927	795725	748384	878592	849941	55859.4	12495.8	13798.13798.3	rep1, rep2	LTA_7
Solyc01g006920.2.1_1	593.034	1776.08	1776.07	3.29	3	2.41	0.95	VFDKMPK	iTRAQ8plex[+304.20536] (N-term); iTRAQ8plex[+304.20536] (K4); iTRAQ8plex[+304.20536] (K7)	2	1	3.15713e+07	3.15713e+07	469058	12190.8	510918	501567	490855	489030	570275	184709	35129.35129.3	rep3, rep4	LTB_4
Solyc01g006920.2.1_1	525.961	1574.86	1574.87	8.15	3	2.41	0.95	DLNGLGWILDR	iTRAQ8plex[+304.20536] (N-term)	2	1	7.5088e+06	7.5088e+06	100257	5250.19	151265	125714	141846	151165	7782.73	26190.1	15384.15384.3	rep3, rep4	LTB_11
Solyc01g006920.2.1_1	554.98	1661.92	1661.93	5.25	3	2.41	0.95	NSLIDMYAK	iTRAQ8plex[+304.20536] (N-term); iTRAQ8plex[+304.20536] (K9)	2	1	8.13087e+06	8.13087e+06	126395	111890	93605.9	106770	93530.2	81646.8	6329.81	4844.98	23011.23011.3	rep3, rep4	LTB_2
Solyc01g006920.2.1_1	438.259	1311.76	1311.75	1.78	3	2.41	0.95	KVFDKMPK	Oxidation[+15.994915] (M6); iTRAQ8plex[+304.20536] (K8)	2	1	1.2812e+07	1.2812e+07	271778	197672	4599.87	111383	146522	4495.49	19742.7	245211	26087.26087.3	rep1, rep2	LTA_1
Solyc01g006920.2.1_1	510.786	1019.56	1019.56	1.13	2	2.31	0.95	VFDKMPKR		2	1	4.83803e+06	4.83803e+06									32539.32539.2	rep3, rep4	LTB_1
Solyc01g006940.2.1_1	816.99	1631.97	1631.97	3.16	2	3.57	1	DPVSSPPVVK	iTRAQ8plex[+304.20536] (N-term); iTRAQ8plex[+304.20536] (K10)	2	6	2.16838e+07	3.52375e+08	621307	462693	711349	631495	602665	644494	870016	1.16266e+06	14871.14871.2	rep1, rep2	LTA_4
Solyc01g006940.2.1_1	741.417	1480.82	1480.82	1.15	2	3.25	1	VANVEIVYDR	iTRAQ8plex[+304.20536] (N-term)	2	3	1.76309e+07	1.59073e+08	222084	227122	9589.87	211185	237848	246554	319190	394707	6424.6424.2	rep3, rep4	LTB2
Solyc01g006940.2.1_1	695.036	2082.09	2082.09	2.73	3	4.5	0.95	GFAFVTMGSVEDAK	iTRAQ8plex[+304.20536] (N-term); iTRAQ8plex[+304.20536] (K14); Oxidation[+15.994915] (M7)	2	7	2.7678e+07	3.41718e+08	448489	9524.84	392193	420833	410037	449762	603820	52569.4	25788.25788.3	rep3, rep4	LTB_3
Solyc01g006940.2.1_1	658.689	1973.04	1973.05	1.42	3	4.49	0.95	STYQGFVDSPHK	iTRAQ8plex[+304.20536] (N-term); iTRAQ8plex[+304.20536] (K12)	2	2	4.2709e+07	1.10247e+08	905147	847766	579810	606908	580469	630175	38748.5	71295.6	15447.15795.3	rep3, rep4	LTB_7
Solyc01g006940.2.1_1	805.796	2414.37	2414.38	5	3	4.12	0.95	LYVANLSWNLTSQGLK	iTRAQ8plex[+304.20536] (N-term); iTRAQ8plex[+304.20536] (K16)	2	4	4.21138e+06	2.11207e+07	63052.3	54877.6	51035.6	51165.2	47479	59256.2	77992.3	103495	10997.10997.3	rep1, rep2	LTA4
Solyc01g006940.2.1_1	631.361	1260.71	1260.71	5.44	2	2.68	1	VNFPEVPR	iTRAQ8plex[+304.20536] (N-term)	2	3	1.80585e+08	4.06865e+08	3.97482e+06	3.30257e+06	3.15736e+06	2952739	2.90163e+06	3.28146e+06	4.17753e+06	5.76606e+06	6759.6759.2	rep1, rep2	LTA4
Solyc01g006940.2.1_1	689.705	2066.09	2066.1	2.52	3	4.01	0.95	GFAFVTMGSVEDAK	iTRAQ8plex[+304.20536] (N-term); iTRAQ8plex[+304.20536] (K14)	2	2	4.72178e+07	7.32166e+07	758283	786906	455217	428629	453254	493871	625671	55207.9	9477.9477.3	rep3, rep4	LTB4
Solyc01g006940.2.1_1	490.768	979.521	979.524	3.37	2	2.31	0.95	SIEDGR	iTRAQ8plex[+304.20536] (N-term)	2	2	9.79454e+06	4.40646e+07	226105	190454	241868	159303	170530	195003	15518.3	295338	6781.7230.2	rep3, rep4	LTB_3
Solyc01g006940.2.1_1	670.363	1338.71	1338.72	6.83	2	2.31	0.99	LFDGSQVGGR	iTRAQ8plex[+304.20536] (N-term)	2	2	5.34952e+07	1.17341e+08	1.35339e+06	1.1977e+06	1.1201e+06	1067655	1.22962e+06	1.27479e+06	1.59298e+06	2.17269e+06	18808.18808.2	rep1, rep2	LTA_3
Solyc01g006940.2.1_1	659.029	1974.06	1974.07	1.23	3	2.74	0.95	DAFADQPGFLSAK	iTRAQ8plex[+304.20536] (N-term); iTRAQ8plex[+304.20536] (K13)	2	3	7.63564e+06	4.24751e+07	87772.8	81865	88862.3	78572.9	79692.6	73895	6768.69	20762	7238.7238.3	rep3, rep4	LTB2
Solyc01g006940.2.1_1	691.867	1381.72	1381.72	3.67	2	2.31	0.99	TSESENSVIL	iTRAQ8plex[+304.20536] (N-term)	2	1	3.41011e+07	3.41011e+07	1.29013e+06	451038	337623	387340	280178	24482.9	9617.67	27731.1	37136.37136.2	rep1, rep2	LTA_1
Solyc01g006940.2.1_1	538.328	1074.64	1074.65	3.82	2	2.31	0.95	LNIAGQR	iTRAQ8plex[+304.20536] (N-term)	2	2	9.85943e+07	1.24755e+08	2.45955e+06	2.22373e+06	1.89319e+06	1854325	2.00619e+06	1.83661e+06	60743.9	3.35588e+06	13363.13363.2	rep3, rep4	LTB_4
Solyc01g006940.2.1_1	518.264	1034.51	1034.51	1.45	2	2.31	0.95	LFDGSQVGGR		2	1	2.22574e+07	2.22574e+07									8972.9090.2	rep3, rep4	LTB_3
Solyc01g006940.2.1_1	644.378	1286.74	1286.75	5.23	2	2.31	0.95	QVMSAK	iTRAQ8plex[+304.20536] (N-term); iTRAQ8plex[+304.20536] (K6); Oxidation[+15.994915] (M3)	2	1	2.34683e+06	2.34683e+06	80003.5	76563.4	71151.9	81482.4	75936.1	92916	110684	131245	5713.5713.2	rep1, rep2	LTA_5
Solyc01g006940.2.1_1	957.48	1912.94	1912.94	4.75	2	2.31	0.95	GFAFVTMGSVEDAKEAVR		2	1	6.75891e+07	6.75891e+07									25886.25886.2	rep1, rep2	LTA_6
Solyc01g006950.2.1_1	431.269	1290.79	1290.79	0.63	3	2.41	0.99	TLHNAK	iTRAQ8plex[+304.20536] (N-term); iTRAQ8plex[+304.20536] (K6)	2	1	2.06726e+07	2.06726e+07	532331	577518	491618	460249	480652	514626	68850.3	859911	5596.5596.3	rep1, rep2	LTA_9
Solyc01g006950.2.1_1	635.367	1903.08	1903.09	6.79	3	2.41	0.95	HQKNTRK	iTRAQ8plex[+304.20536] (N-term); iTRAQ8plex[+304.20536] (K3); iTRAQ8plex[+304.20536] (K7); Phospho[+79.966331] (T5)	2	1	4.44281e+08	4.44281e+08	3.85343e+06	4.64942e+06	4.33705e+06	4480155	4.47075e+06	4.58078e+06	5.92897e+06	6.69296e+06	14000.14000.3	rep1, rep2	LTA_8
Solyc01g006950.2.1_1	935.463	1868.91	1868.93	9.47	2	2.31	0.95	GQVMDTIMEIQER	iTRAQ8plex[+304.20536] (N-term); Oxidation[+15.994915] (M8)	2	1	5.19048e+06	5.19048e+06	110440	94083.8	89403.4	85175.7	83584.1	79737.8	121143	151557	29746.29746.2	rep1, rep2	LTA_2
Solyc01g006960.2.1_1	486.938	1457.79	1457.79	2.11	3	2.41	0.98	TDISHGQQLR	iTRAQ8plex[+304.20536] (N-term)	2	1	3.53808e+07	3.53808e+07	1.09838e+06	792696	676445	602477	785157	7119.94	123931	1.21405e+06	8346.8346.3	rep3, rep4	LTB_8
Solyc01g006960.2.1_1	631.358	1260.7	1260.7	1.55	2	2.31	0.95	ITPDTPGTR	iTRAQ8plex[+304.20536] (N-term)	2	1	1.10334e+07	1.10334e+07	392306	355376	208964	188779	167188	176372	8469.76	361470	11921.12169.2	rep3, rep4	LTB_3
Solyc01g006960.2.1_1	622.721	1865.14	1865.13	4.39	3	2.41	0.95	LLNQQVSATRK	iTRAQ8plex[+304.20536] (N-term); iTRAQ8plex[+304.20536] (K11)	2	1	8.05854e+07	8.05854e+07	458791	521077	923153	969895	879647	901074	1.31358e+06	40735	31668.31668.3	rep1, rep2	LTA_4
Solyc01g006960.2.1_1	481.952	1442.83	1442.85	7.48	3	2.41	0.95	CIALELK	iTRAQ8plex[+304.20536] (N-term); iTRAQ8plex[+304.20536] (K7); Methylthio[+45.987721] (C1)	2	1	9.44265e+07	9.44265e+07	2.02069e+06	2.39429e+06	1.67136e+06	1634662	1.67153e+06	1.77524e+06	2.47928e+06	148841	13806.13806.3	rep3, rep4	LTB_5
Solyc01g006960.2.1_1	647.901	1293.79	1293.78	3.19	2	2.31	0.95	KGFRNQIK	iTRAQ8plex[+304.20536] (K8)	2	1	1.38239e+07	1.38239e+07	440338	466317	344698	365216	390427	386709	73920.9	641709	8445.8445.2	rep3, rep4	LTB_6
Solyc01g006960.2.1_1	409.588	1225.74	1225.75	5.85	3	2.41	0.95	AEGTLK	iTRAQ8plex[+304.20536] (N-term); iTRAQ8plex[+304.20536] (K6)	2	1	7.84784e+06	7.84784e+06	131702	144593	160827	150887	155293	1619.5	219178	282808	2082.2370.3	rep1, rep2	LTA4
Solyc01g006960.2.1_1	532.824	1063.63	1063.63	0.99	2	2.31	0.95	LDKAWK	iTRAQ8plex[+304.20536] (N-term)	2	1	9.12062e+07	9.12062e+07	2.84816e+06	1.95524e+06	1.87178e+06	1731664	1.75008e+06	1.94153e+06	2.30228e+06	91126.9	22044.22044.2	rep3, rep4	LTB_4
Solyc01g006960.2.1_1	586.339	1756	1755.99	2.37	3	2.41	0.95	HIIPHMEQK	iTRAQ8plex[+304.20536] (N-term); iTRAQ8plex[+304.20536] (K9); Oxidation[+15.994915] (M6)	2	2	1.59657e+07	2.86678e+07	183717	201782	226614	189161	256351	258133	299696	21103.2	29591.29591.3	rep1, rep2	LTA_7
Solyc01g006960.2.1_1	484.306	1449.9	1449.89	3.5	3	2.41	0.95	FLQIGHK	iTRAQ8plex[+304.20536] (N-term); iTRAQ8plex[+304.20536] (K7)	2	1	5.53412e+07	5.53412e+07	3.0469e+06	975943	1.1053e+06	885772	865972	937175	237583	1.58335e+06	6506.6506.3	rep1, rep2	LTA_9
Solyc01g006960.2.1_1	568.846	1135.68	1135.68	3.04	2	2.31	0.95	VMKGNRK	iTRAQ8plex[+304.20536] (N-term)	2	4	4.98223e+07	3.15113e+08	770167	1.45678e+06	619445	1801949	647402	683876	79516.7	3.00942e+06	9669.9669.2	rep3, rep4	LTB_8
Solyc01g006960.2.1_1	512.803	1023.59	1023.58	9.45	2	2.31	0.95	VMKGNR	iTRAQ8plex[+304.20536] (N-term); Oxidation[+15.994915] (M2)	2	1	1.8466e+07	1.8466e+07	227195	160970	5493.21	147503	162433	163952	15991.1	5978.15	17564.17564.2	rep3, rep4	LTB_2
Solyc01g006960.2.1_1	455.569	1363.68	1363.68	2.24	3	2.41	0.95	RSTFDNLK	Phospho[+79.966331] (T3); iTRAQ8plex[+304.20536] (K8)	2	1	2.28992e+07	2.28992e+07	372101	407428	451164	457477	467047	456583	14597.3	37618.5	15367.15367.3	rep3, rep4	LTB_9
Solyc01g006960.2.1_1	697.385	1392.76	1392.76	1.09	2	2.31	0.95	DHVHFHIGK	iTRAQ8plex[+304.20536] (N-term)	2	1	1.07261e+08	1.07261e+08	1.18572e+06	1.26558e+06	1.22981e+06	1146052	1.34566e+06	1.34516e+06	1.68408e+06	88865.2	31514.31514.2	rep3, rep4	LTB_4
Solyc01g006960.2.1_1	599.353	1795.04	1795.03	3.48	3	2.41	0.95	LNQVITDAGEK	iTRAQ8plex[+304.20536] (N-term); iTRAQ8plex[+304.20536] (K11)	2	1	1.49887e+08	1.49887e+08	3.2273e+06	3.39227e+06	2.81562e+06	2809790	2.54367e+06	2.91604e+06	3.62058e+06	95954.2	20805.20805.3	rep3, rep4	LTB_4
Solyc01g006960.2.1_1	565.402	1128.79	1128.79	1.45	2	2.31	0.95	IPVKKLK	iTRAQ8plex[+304.20536] (K7)	2	2	9.87556e+06	2.48669e+07	186069	187640	209685	189203	231859	204532	4362.63	26131.6	26476.26476.2	rep1, rep2	LTA_5
Solyc01g006960.2.1_1	632.021	1893.04	1893.03	3.67	3	2.41	0.95	SNWLELQSKMLPK	Oxidation[+15.994915] (M10); iTRAQ8plex[+304.20536] (K13)	2	1	1.74651e+06	1.74651e+06	60892.7	57110.3	59151.2	55116.3	55051.3	53963.9	70405.4	95052.7	21884.21884.3	rep3, rep4	LTB_12
Solyc01g006960.2.1_1	572.335	1142.65	1142.65	4.67	2	2.31	0.95	LLSTDYK	iTRAQ8plex[+304.20536] (K7)	2	1	1.09058e+08	1.09058e+08	912807	1.3051e+06	1438602	1438796	1.40482e+06	1.39539e+06	1.96701e+06	310838	35438.35438.2	rep3, rep4	LTB_4
Solyc01g006970.2.1_1	522.671	1564.99	1565	6.23	3	2.41	0.95	VELDKILK	iTRAQ8plex[+304.20536] (N-term); iTRAQ8plex[+304.20536] (K8)	2	5	2.55094e+07	1.56284e+08	342075	367975	395193	366824	411360	436993	535595	40620.4	28198.28198.3	rep1, rep2	LTA_3
Solyc01g006970.2.1_1	457.27	1368.79	1368.79	4.67	3	2.41	0.95	QQDSKR	iTRAQ8plex[+304.20536] (N-term); iTRAQ8plex[+304.20536] (K5)	2	1	1.17899e+07	1.17899e+07	26798.9	16819.2	4256.91	267886	281499	9963.91	10724.5	436406	4435.4498.3	rep1, rep2	LTA_10
Solyc01g006970.2.1_1	483.27	1446.79	1446.8	10	3	2.41	0.95	TAFYTKEVGK	iTRAQ8plex[+304.20536] (K10)	2	1	2.32658e+07	2.32658e+07									8494.8494.3	rep3, rep4	LTB_11
Solyc01g006970.2.1_1	554.334	1659.98	1659.98	1.07	3	2.41	0.95	LNVELKQKQEK	iTRAQ8plex[+304.20536] (K11)	2	1	3.59929e+06	3.59929e+06	104993	5344.29	127159	5321.95	106187	116373	143963	5536.76	17383.17383.3	rep3, rep4	LTB_10
Solyc01g006970.2.1_1	629.805	1257.59	1257.6	6.87	2	2.31	0.95	SGGGRGGGGRGGGGGR		2	1	1.24383e+07	1.24383e+07									8879.8907.2	rep1, rep2	LTA_8
Solyc01g006970.2.1_1	522.761	1043.51	1043.5	7.93	2	2.31	0.95	WWDPVWR		2	1	3.8445e+07	3.8445e+07									26742.26742.2	rep1, rep2	LTA_2
Solyc01g006970.2.1_1	723.44	1444.87	1444.86	2.92	2	2.31	0.95	DAKRYGK	iTRAQ8plex[+304.20536] (N-term); iTRAQ8plex[+304.20536] (K7)	2	1	2.68457e+06	2.68457e+06	103412	79382.5	140461	78932.4	121575	85496.3	6011.17	130676	10807.10807.2	rep1, rep2	LTA_9
Solyc01g006970.2.1_1	539.988	1616.94	1616.95	7.3	3	2.41	0.95	VKEMISFR	iTRAQ8plex[+304.20536] (N-term); iTRAQ8plex[+304.20536] (K2)	2	1	5.02413e+06	5.02413e+06	59701.2	64116.5	69630.8	63761.7	62110.5	49289.9	97942.6	28043.9	28457.28457.3	rep1, rep2	LTA_9
Solyc01g006970.2.1_1	655.738	1964.19	1964.19	1.44	3	2.41	0.95	LNVELKQKQEK	iTRAQ8plex[+304.20536] (K8); iTRAQ8plex[+304.20536] (K11)	2	1	1.17926e+08	1.17926e+08	1.16046e+06	1.2867e+06	1.5422e+06	1513794	1.08511e+06	1.10527e+06	1.633e+06	85661.2	26207.26207.3	rep3, rep4	LTB_3
Solyc01g006970.2.1_1	485.926	1454.76	1454.76	2.37	3	2.41	0.95	GKRTAFYTK	iTRAQ8plex[+304.20536] (N-term); Phospho[+79.966331] (T4)	2	1	3.42224e+07	3.42224e+07	402561	10743.3	373447	350578	311102	364943	34366.5	93892.4	16460.16460.3	rep3, rep4	LTB_7
Solyc01g006980.2.1_1	837.154	2508.45	2508.44	1.72	3	6.13	0.95	ILASQVTSPVQWETTIK	iTRAQ8plex[+304.20536] (N-term); iTRAQ8plex[+304.20536] (K17)	2	5	4.80294e+07	1.12919e+08	11835.6	394627	389295	342529	403603	439163	493122	10463.9	9817.9817.3	rep1, rep2	LTA3
Solyc01g006980.2.1_1	729.92	1457.82	1457.83	6.82	2	2.9	1	SYELGPGK	iTRAQ8plex[+304.20536] (N-term); iTRAQ8plex[+304.20536] (K8)	2	3	6.37898e+07	1.96238e+08	1.69157e+06	1.94024e+06	2.05422e+06	1951192	2.19347e+06	2.19684e+06	58267.2	3.07197e+06	12800.12800.2	rep3, rep4	LTB_5
Solyc01g006980.2.1_1	654.034	1959.08	1959.08	1.26	3	4.33	1	SAMVSIIGLDSDK	iTRAQ8plex[+304.20536] (N-term); iTRAQ8plex[+304.20536] (K13); Oxidation[+15.994915] (M3)	2	4	1.13553e+08	1.94868e+08	1.38838e+06	1.18411e+06	1.26874e+06	1233980	1.22612e+06	1.27974e+06	1.69716e+06	75664.4	7228.7228.3	rep1, rep2	LTA3
Solyc01g006980.2.1_1	691.04	2070.1	2070.1	1.27	3	4.11	1	LRGEAMQDAADAAK	iTRAQ8plex[+304.20536] (N-term); iTRAQ8plex[+304.20536] (K14); Oxidation[+15.994915] (M6)	2	3	2.30404e+07	5.07016e+07	417708	427557	418774	351804	465639	457588	33811.4	652794	12540.12540.3	rep1, rep2	LTA_7
Solyc01g006980.2.1_1	493.289	1476.85	1476.85	0.13	3	3.63	1	LEAALSATEIR	iTRAQ8plex[+304.20536] (N-term)	2	6	1.1893e+07	1.51185e+08	167398	99039.4	90322.3	97762.2	98754	107834	2397.29	7071.87	9346.9346.3	rep1, rep2	LTA3
Solyc01g006980.2.1_1	712.931	1423.85	1423.85	2.31	2	2.31	1	GIEAVEAK	iTRAQ8plex[+304.20536] (N-term); iTRAQ8plex[+304.20536] (K8)	2	5	3.30873e+07	4.49878e+08	1.08834e+06	1.06526e+06	1.07245e+06	1047124	1.06152e+06	1.02366e+06	23154.8	1757273	13912.13912.2	rep1, rep2	LTA_4
Solyc01g006980.2.1_1	589.321	1176.63	1176.63	2.36	2	2.31	0.99	GAEIENIGA	iTRAQ8plex[+304.20536] (N-term)	2	4	8.65964e+06	3.91781e+07	175860	115482	3325.04	124071	81209.1	3527.5	17067	212542	33105.33476.2	rep1, rep2	LTA_1
Solyc01g006980.2.1_1	921.862	2762.56	2762.57	3.22	3	3.2	0.95	LDSTVLSQPAIYVTSLAAVEILR	iTRAQ8plex[+304.20536] (N-term)	2	1	520915	520915	3404	0	0	0	2784.17	2334.41	0	3949.96	17047.17047.3	rep3, rep4	LTB2
Solyc01g006980.2.1_1	601.311	1800.91	1800.91	1.19	3	3.15	1	GEAMQDAADAAK	iTRAQ8plex[+304.20536] (N-term); iTRAQ8plex[+304.20536] (K12); Oxidation[+15.994915] (M4)	2	5	1.18826e+07	1.62026e+08	8860.33	173553	181044	175626	184106	182394	8296.85	301206	10400.10488.3	rep3, rep4	LTB_3
Solyc01g006980.2.1_1	523.985	1568.93	1568.94	3.7	3	2.86	1	VPAAAELYK	iTRAQ8plex[+304.20536] (N-term); iTRAQ8plex[+304.20536] (K9)	2	6	4.97121e+07	2.23706e+08	1.03104e+06	897004	939740	914743	939991	1.05887e+06	26021.9	39971.7	20905.20905.3	rep3, rep4	LTB_5
Solyc01g006980.2.1_1	436.634	1306.88	1306.88	1.3	3	2.5	0.95	VIAGIVK	iTRAQ8plex[+304.20536] (N-term); iTRAQ8plex[+304.20536] (K7)	2	5	1.13952e+08	2.29692e+08	1.52367e+06	1.87482e+06	2.14921e+06	2063547	2.67407e+06	2.66821e+06	3.02112e+06	104188	21745.21745.3	rep3, rep4	LTB_5
Solyc01g006980.2.1_1	428.247	1281.72	1281.72	4.9	3	2.41	0.95	KSYELGPGK	iTRAQ8plex[+304.20536] (K9)	2	1	3.49534e+08	3.49534e+08	4.62717e+06	5.97184e+06	7.30326e+06	6922849	7.49923e+06	7.80375e+06	9.61502e+06	274691	12574.12690.3	rep1, rep2	LTA_5
Solyc01g006980.2.1_1	903.507	1805	1805.01	4.09	2	2.31	0.95	VPAAAELYKR	iTRAQ8plex[+304.20536] (N-term); iTRAQ8plex[+304.20536] (K9); Phospho[+79.966331] (Y8)	2	1	1.40198e+06	1.40198e+06	25386.2	28731.6	35053.7	32670.8	25483.6	28224.5	42162.6	51181.1	37338.37338.2	rep3, rep4	LTB_7
Solyc01g006990.2.1_1	481.798	961.58	961.586	6.26	2	2.31	0.95	VVDGLR	iTRAQ8plex[+304.20536] (N-term)	2	2	1.27658e+07	3.46431e+07	475447	461024	314837	285605	269372	289194	20631.2	475848	14391.14391.2	rep3, rep4	LTB_3
Solyc01g006990.2.1_1	433.259	1296.76	1296.76	3.27	3	2.41	0.95	KVFTEELK	iTRAQ8plex[+304.20536] (K8)	2	1	1.29309e+08	1.29309e+08	2.59837e+06	3.20941e+06	2.59187e+06	24124.6	3.12049e+06	3.09837e+06	3.52878e+06	178772	16042.16042.3	rep1, rep2	LTA_5
Solyc01g006990.2.1_1	510.615	1528.82	1528.83	3.62	3	2.41	0.95	HCHIATMKLR	iTRAQ8plex[+304.20536] (N-term); Oxidation[+15.994915] (M7)	2	1	1.90733e+07	1.90733e+07	410744	352150	289563	306742	251112	283576	7947.96	7845.37	4636.4636.3	rep1, rep2	LTA7
Solyc01g006990.2.1_1	652.69	1955.05	1955.03	9.22	3	2.41	0.95	SDPQIVKEAETVKK	Phospho[+79.966331] (T11); iTRAQ8plex[+304.20536] (K13)	2	1	1.99779e+07	1.99779e+07	12263.5	286205	236445	212162	224397	258405	299041	27731.2	25924.25924.3	rep1, rep2	LTA_2
Solyc01g007050.1.1_1	738.41	2212.21	2212.23	8	3	2.41	0.98	AQLLSHAAGIAMITK	iTRAQ8plex[+304.20536] (N-term); iTRAQ8plex[+304.20536] (K15); Phospho[+79.966331] (T14)	2	1	1.58737e+07	1.58737e+07	241979	236724	223763	208732	3909.47	224904	255521	17022.7	38391.38426.3	rep3, rep4	LTB_3
Solyc01g007050.1.1_1	624.3	1246.58	1246.59	0.98	2	2.31	0.95	ANSSTLDR	iTRAQ8plex[+304.20536] (N-term); Phospho[+79.966331] (S3)	2	1	2.42809e+07	2.42809e+07	612901	403402	29756.5	233212	444197	219710	67858.4	380705	13152.13152.2	rep1, rep2	LTA_2
Solyc01g007050.1.1_1	955.022	1908.03	1908.02	3.69	2	2.31	0.95	AQLLSHAAGIAMITK	iTRAQ8plex[+304.20536] (N-term); Phospho[+79.966331] (S5)	2	1	5.23829e+06	5.23829e+06	135483	110617	88308.3	89889.1	97636.5	106969	5925.21	185132	28672.28672.2	rep1, rep2	LTA_3
Solyc01g007050.1.1_1	511.234	1020.45	1020.46	4.59	2	2.31	0.95	NHAMSLLR	Phospho[+79.966331] (S5)	2	1	8.36746e+07	8.36746e+07									22280.22280.2	rep3, rep4	LTB_3
Solyc01g007050.1.1_1	479.933	1436.78	1436.78	3.8	3	2.41	0.95	NRNIMVQSR	iTRAQ8plex[+304.20536] (N-term); Oxidation[+15.994915] (M5)	2	1	1.55071e+08	1.55071e+08	871442	832495	1.01703e+06	1036312	1.07488e+06	1.21421e+06	353784	17995.6	10127.10127.3	rep3, rep4	LTB_4
Solyc01g007050.1.1_1	530.27	1587.79	1587.8	6.87	3	2.41	0.95	LEMLAKENNERNK		2	2	2.01201e+07	6.44654e+07									7494.7494.3	rep3, rep4	LTB_8
Solyc01g007060.2.1_1	801.467	1600.92	1600.93	3.57	2	2.31	0.98	LEVMRCVK	iTRAQ8plex[+304.20536] (N-term); iTRAQ8plex[+304.20536] (K8); Oxidation[+15.994915] (M4)	2	1	2.53191e+07	2.53191e+07	658842	574314	674894	645890	546017	592065	708303	8121.59	6741.6741.2	rep1, rep2	LTA4
Solyc01g007060.2.1_1	674.379	2020.11	2020.12	4.32	3	2.41	0.95	TSSKIGDRPTSDVVVR	iTRAQ8plex[+304.20536] (K4)	2	1	8.27733e+07	8.27733e+07	1.09638e+06	1.17475e+06	1243864	1088770	1.2382e+06	1.28153e+06	1.76385e+06	112796	24118.24118.3	rep3, rep4	LTB_8
Solyc01g007060.2.1_1	532.336	1062.66	1062.66	1.79	2	2.31	0.95	VLEVTAK	iTRAQ8plex[+304.20536] (N-term)	2	1	1.1902e+08	1.1902e+08	2.07847e+06	2.16358e+06	2.11847e+06	2073479	2.5716e+06	2530981	2.75872e+06	97745	29627.29627.2	rep3, rep4	LTB_4
Solyc01g007060.2.1_1	533.277	1596.81	1596.83	10	3	2.41	0.95	LQPVNPTAVMK	iTRAQ8plex[+304.20536] (N-term); Phospho[+79.966331] (T7); Oxidation[+15.994915] (M10)	2	1	4.4935e+06	4.4935e+06									11817.11817.3	rep1, rep2	LTA3
Solyc01g007090.1.1_1	591.677	1772.01	1772.02	4.09	3	2.41	0.95	MIMESKNALK	iTRAQ8plex[+304.20536] (K6); iTRAQ8plex[+304.20536] (K10)	2	1	3.68602e+07	3.68602e+07	542587	595459	546915	525560	605462	603789	717539	140008	28992.28992.3	rep1, rep2	LTA_4
Solyc01g007090.1.1_1	918.002	1833.99	1833.99	3.76	2	2.31	0.95	VELTDLTDIK	iTRAQ8plex[+304.20536] (N-term); iTRAQ8plex[+304.20536] (K10); Phospho[+79.966331] (T7)	2	1	1.7529e+07	1.7529e+07	14263.3	394025	364699	370312	11597.3	335001	447630	670738	6060.6060.2	rep1, rep2	LTA3
Solyc01g007090.1.1_1	780.366	1558.72	1558.72	0.58	2	2.31	0.95	VEEMEMTENK	iTRAQ8plex[+304.20536] (N-term); Oxidation[+15.994915] (M4)	2	1	1.83746e+07	1.83746e+07	560713	488758	458972	532905	327218	411670	563852	682261	19698.19698.2	rep3, rep4	LTB_3
Solyc01g007090.1.1_1	566.817	1131.62	1131.61	4.19	2	2.31	0.95	FNHPWK	iTRAQ8plex[+304.20536] (N-term)	2	1	4.03052e+07	4.03052e+07	784094	884619	924655	933637	1.02413e+06	1.01089e+06	1.25032e+06	90271.2	28524.28524.2	rep3, rep4	LTB_5
Solyc01g007090.1.1_1	414.581	1240.72	1240.72	2.18	3	2.41	0.95	SVEGNK	iTRAQ8plex[+304.20536] (N-term); iTRAQ8plex[+304.20536] (K6)	2	1	6.00913e+08	6.00913e+08	9.74989e+06	1.1614e+07	1.33923e+07	13300580	1.38796e+07	1.39299e+07	1.95617e+07	2.11912e+07	15810.15810.3	rep1, rep2	LTA_5
Solyc01g007090.1.1_1	512.32	1022.63	1022.63	2.4	2	2.31	0.95	LTLGTSK	iTRAQ8plex[+304.20536] (N-term)	2	1	1.3549e+08	1.3549e+08	1.76849e+06	2.03041e+06	2.19888e+06	2050325	2.60736e+06	2.77271e+06	38778.8	3.98638e+06	15566.15566.2	rep1, rep2	LTA_3
Solyc01g007090.1.1_1	510.942	1529.8	1529.79	8.08	3	2.41	0.95	VELTDLTDIK	iTRAQ8plex[+304.20536] (N-term); Phospho[+79.966331] (T7)	2	1	2.86918e+07	2.86918e+07	441371	416713	522170	474236	523610	515231	7111.87	13322.4	19749.19749.3	rep1, rep2	LTA_3
Solyc01g007090.1.1_1	484.284	1449.83	1449.82	4.71	3	2.41	0.95	VELTDLTDIK	iTRAQ8plex[+304.20536] (N-term)	2	1	4.03357e+07	4.03357e+07	1.15835e+06	1.01018e+06	887329	869294	789499	836048	45263.5	1.61079e+06	11674.11674.3	rep1, rep2	LTA_5
Solyc01g007120.2.1_1	742.902	1483.79	1483.8	6.22	2	2.31	0.96	DQDELEK	iTRAQ8plex[+304.20536] (N-term); iTRAQ8plex[+304.20536] (K7)	2	2	3.97003e+07	4.92925e+07	1.04204e+06	1.17182e+06	1.25036e+06	1202307	1.19267e+06	1.19025e+06	1.0655e+06	1.34207e+06	8779.8779.2	rep3, rep4	LTB_4
Solyc01g007120.2.1_1	570.666	1708.98	1708.99	5.71	3	2.41	0.95	VSFRAVKSK	iTRAQ8plex[+304.20536] (N-term); iTRAQ8plex[+304.20536] (K7); Phospho[+79.966331] (S2)	2	1	2.87339e+06	2.87339e+06	92650.5	91980.3	87593.3	73950.8	90124.3	92304.4	16282	115132	11037.11037.3	rep3, rep4	LTB_11
Solyc01g007120.2.1_1	466.264	1395.77	1395.77	0.26	3	2.41	0.95	EFAFMK	iTRAQ8plex[+304.20536] (N-term); iTRAQ8plex[+304.20536] (K6); Oxidation[+15.994915] (M5)	2	1	6.17267e+07	6.17267e+07	16703	1.10903e+06	1.21605e+06	1283613	1.33525e+06	1.22072e+06	83074.2	1.99867e+06	10626.10626.3	rep3, rep4	LTB_8
Solyc01g007140.2.1_1	851.998	1701.98	1701.98	0.63	2	2.88	0.99	AIILPEQSIASEK	iTRAQ8plex[+304.20536] (N-term)	2	7	9.34003e+06	5.17987e+07	9368.06	251831	157418	142538	189622	214454	197297	250042	38128.38128.2	rep3, rep4	LTB_3
Solyc01g007140.2.1_1	622.399	1864.17	1864.16	7.54	3	2.41	0.95	LLITLDSKPTR	iTRAQ8plex[+304.20536] (N-term); iTRAQ8plex[+304.20536] (K8)	2	2	2.86657e+08	8.11711e+08	23874.2	2.51457e+06	2.51008e+06	2383981	2.74791e+06	2.80645e+06	3.43385e+06	74600.5	30796.30796.3	rep3, rep4	LTB_3
Solyc01g007140.2.1_1	452.924	1355.75	1355.76	7.11	3	2.41	0.95	IDPMEK	iTRAQ8plex[+304.20536] (N-term); iTRAQ8plex[+304.20536] (K6); Oxidation[+15.994915] (M4)	2	1	1.26479e+08	1.26479e+08	2.29194e+06	2.78075e+06	2.65779e+06	2755570	3.00818e+06	3.15254e+06	3.52844e+06	4.4559e+06	6578.6578.3	rep3, rep4	LTB_5
Solyc01g007140.2.1_1	429.574	1285.7	1285.7	4.96	3	2.41	0.95	IHDGREAGK	iTRAQ8plex[+304.20536] (N-term)	2	1	2.68111e+06	2.68111e+06	39939.5	41173.8	24543.6	31049.8	30533.5	33638	1870.24	3233.67	2001.2001.3	rep1, rep2	LTA8
Solyc01g007140.2.1_1	699.406	2095.2	2095.19	4.17	3	2.41	0.95	IDPMEKHEGK	iTRAQ8plex[+304.20536] (N-term); iTRAQ8plex[+304.20536] (K6); iTRAQ8plex[+304.20536] (K10)	2	4	9.47815e+06	2.98803e+07	229307	127223	2965.73	139700	131533	144270	187305	21580.7	35773.35981.3	rep1, rep2	LTA_4
Solyc01g007140.2.1_1	486.641	1456.9	1456.9	1.46	3	2.41	0.95	RGVDFKK	iTRAQ8plex[+304.20536] (K6); iTRAQ8plex[+304.20536] (K7)	2	1	2.28376e+07	2.28376e+07	12221.2	787263	535333	539184	539327	574032	39815.5	949943	9781.9781.3	rep3, rep4	LTB_9
Solyc01g007150.2.1_1	695.405	1388.8	1388.79	1.82	2	3.13	1	ALSSPNLDIR	iTRAQ8plex[+304.20536] (N-term)	2	3	4.14215e+07	2.94883e+08	670877	622430	687405	850637	601932	739912	995966	1.36954e+06	20373.20373.2	rep1, rep2	LTA_3
Solyc01g007150.2.1_1	718.75	2153.23	2153.23	1.29	3	4.59	1	LPHGEQLLVDAPEK	iTRAQ8plex[+304.20536] (N-term); iTRAQ8plex[+304.20536] (K14)	2	2	2.77469e+07	52935161	493005	448078	491370	460870	425172	438395	11566.5	871947	21728.21728.3	rep1, rep2	LTA_7
[truncated: 91,983 more rows]
