# Supplementary material for: Critical Role of COI1-Dependent Jasmonate Pathway in AAL toxin induced PCD in Tomato Revealed by Comparative Proteomics
Source: Sci Rep. 2016 Jun 21;6:28451. doi: 10.1038/srep28451 (PMC4914994; doi:10.1038/srep28451)
Supplement: Supplementary Table S2 [file srep28451-s3.xls]

## Sheet: Table 4_10367 protein list
Supplementary Table S2. List of 10367 protein in AAL-Toxin. A green color means down-regulation, while a red color shows up-regulation in protein level.
Protein Group	Sequence Id	annotation	GO biological process	GO cellular component	GO molecular function	CA/(CA+TA) AVE FC	CA/(CA+TA) PVal	(CA+TA+JA)/ (CA+TA) AVE FC	(CA+TA+JA)/ (CA+TA) PVal	(jai1+TA)/ (CA+TA) AVE FC	(jai1+TA)/ (CA+TA) PVal
1	Solyc01g007330.2.1_1	ribulose- -bisphosphate carboxylase oxygenase large subunit	reductive pentose-phosphate cycle; photorespiration; oxidation-reduction process;	chloroplast;	ribulose-bisphosphate carboxylase activity; monooxygenase activity; magnesium ion binding;	4.83091	0.000109845	4.87976	0.000418784	4.45602	0.00750085
2	Solyc01g007320.2.1_1	atp synthase cf1 beta subunit	ATP hydrolysis coupled proton transport; plasma membrane ATP synthesis coupled proton transport;	proton-transporting ATP synthase complex, catalytic core F(1); chloroplast thylakoid membrane;	proton-transporting ATPase activity, rotational mechanism; proton-transporting ATP synthase activity, rotational mechanism; ATP binding;	13.1868	0.00607155	16.8642	0.00742467	10.2541	0.00858176
3	Solyc03g063560.2.1_1	ferredoxin-dependent glutamate synthase chloroplastic-like	oxidation-reduction process; response to light stimulus; glutamate biosynthetic process; photorespiration; positive regulation of glycine hydroxymethyltransferase activity;	mitochondrion; chloroplast envelope; chloroplast stroma; membrane; apoplast;	glutamate synthase (ferredoxin) activity;	5.63329	0.00138757	6.4171	0.000870721	6.63985	0.00517375
4	Solyc07g043320.2.1_1	myosin-related family protein	response to cadmium ion; response to abscisic acid stimulus;	plasma membrane;		1.57871	3.47942e-07	2.50124	0.000242988	1.25973	0.112163
5	Solyc07g055060.2.1_1	phosphoenolpyruvate carboxylase	tricarboxylic acid cycle; carbon fixation;		2-alkenal reductase [NAD(P)] activity; phosphoenolpyruvate carboxylase activity;	3.70198	6.28957e-06	4.41708	0.00964278	4.28678	0.0141764
6	Solyc10g086580.1.1_1	ribulose bisphosphate carboxylase oxygenase activase chloroplastic-like	regulation of proton transport; photosynthesis, light reaction; negative regulation of defense response; response to far red light; detection of biotic stimulus; response to sucrose stimulus; jasmonic acid mediated signaling pathway; salicylic acid biosynthetic process; systemic acquired resistance, salicylic acid mediated signaling pathway; regulation of plant-type hypersensitive response; respo…	chloroplast envelope; apoplast; stromule; cell wall; chloroplast thylakoid membrane; plastoglobule; nucleus;	ADP binding; ribulose-1,5-bisphosphate carboxylase/oxygenase activator activity; ATP binding;	2.3433	0.0558072	4.95556	6.94873e-05	1.94573	0.0195977
7	Solyc12g042060.1.1_1	chaperone protein chloroplastic-like	proteolysis;	chloroplast;	peptidase activity; ATP binding; nucleoside-triphosphatase activity;	3.85674	9.51761e-06	2.88184	0.0022125	2.0247	0.0319515
8	Solyc12g055800.1.1_1	v-type proton atpase catalytic subunit a-like	cytoskeleton organization; pentose-phosphate shunt; gluconeogenesis; water transport; ATP metabolic process; calcium ion transport; proteasomal protein catabolic process; ATP hydrolysis coupled proton transport; cell morphogenesis; vacuole organization; hyperosmotic response; Golgi organization; glycolysis; Golgi vesicle transport; pollen development; response to cadmium ion; response to temperat…	plant-type vacuole; vacuolar membrane; chloroplast envelope; apoplast; proton-transporting V-type ATPase, V1 domain; cell wall; Golgi apparatus; plasmodesma; plasma membrane;	proton-transporting ATPase activity, rotational mechanism; proton-transporting ATP synthase activity, rotational mechanism; protease binding; ATP binding;	31.0282	0.00567484	36.9552	0.0165652	43.5295	0.0130047
9	Solyc01g103450.2.1_1	stromal 70 kda heat shock-related chloroplastic-like	oxidation-reduction process; protein folding; response to cold; response to heat; protein targeting to chloroplast; response to cadmium ion;	mitochondrion; chloroplast envelope; thylakoid; chloroplast stroma; nucleus; apoplast;	ATP binding; 2-alkenal reductase [NAD(P)] activity; unfolded protein binding;	4.10055	0.016902	4.28939	0.0198449	2.64158	0.0669847
10	Solyc03g118340.2.1_1	chaperone protein chloroplastic-like	proteolysis;	chloroplast;	peptidase activity; ATP binding; nucleoside-triphosphatase activity;	2.11196	0.00318471	1.88635	0.0276872	2.30613	0.0286567
11	Solyc09g010630.2.1_1	heat shock protein 70	response to stress; oxidation-reduction process;		2-alkenal reductase [NAD(P)] activity; ATP binding;	4.12529	0.00261449	4.38507	0.00342431	4.11717	0.00293882
12	Solyc09g011080.2.1_1	ribulose bisphosphate carboxylase oxygenase activase chloroplastic-like		chloroplast stroma;	ATP binding;	3.30959	0.0383902	2.71762	0.00105944	2.51836	0.00873146
13	Solyc07g066610.2.1_1	phosphoglycerate kinase	starch biosynthetic process; cellular cation homeostasis; maltose metabolic process; phosphorylation; glycolysis; reductive pentose-phosphate cycle; divalent metal ion transport; response to cadmium ion; response to cold; cysteine biosynthetic process;	chloroplast envelope; apoplast; stromule; membrane; cell wall; cytosol; chloroplast stroma; thylakoid; nucleus; mitochondrion;	ATP binding; phosphoglycerate kinase activity;	3.31365	0.0116584	3.04281	0.00711859	2.96286	0.00885338
14	Solyc07g065840.2.1_1	molecular chaperone hsp90-1	protein folding; defense response signaling pathway, resistance gene-dependent;	cytoplasm;	ATP binding; unfolded protein binding;	16.7084	0.0587242	18.3788	0.0539561	1.91984	0.0474835
15	Solyc05g052510.2.1_1	clathrin heavy chain 1-like	endocytosis; intracellular protein transport;	cytosol; clathrin coat of coated pit; clathrin coat of trans-Golgi network vesicle; plasmodesma; vacuolar membrane; chloroplast;	protein binding; structural molecule activity;	1.49735	0.0259013	1.37247	0.0132934	1.4393	0.0230649
16	Solyc01g108600.2.1_1	presequence protease chloroplastic mitochondrial-like	hydrogen peroxide catabolic process; proteolysis; chloroplast organization; ovule development; protein processing; response to cadmium ion;	mitochondrion; chloroplast envelope; chloroplast stroma; apoplast;	zinc ion binding; metalloendopeptidase activity;	3.72258	0.0045396	4.00274	0.0120841	4.70457	0.00192728
17	Solyc02g086820.2.1_1	carbonic anhydrase	defense response to bacterium; response to cold; regulation of stomatal movement; response to carbon dioxide; defense response to fungus, incompatible interaction; carbon utilization;	cytosol; chloroplast envelope; chloroplast thylakoid membrane; chloroplast stroma; stromule; apoplast;	carbonate dehydratase activity; zinc ion binding;	1.8416	0.00227211	1.28014	0.000140335	1.74839	0.0380595
18	Solyc12g005860.1.1_1	aconitate cytoplasmic-like	cytoskeleton organization; response to misfolded protein; photorespiration; gluconeogenesis; citrate metabolic process; water transport; ethylene mediated signaling pathway; isocitrate metabolic process; photosynthesis; proteasomal protein catabolic process; nitrate transport; proteasome core complex assembly; response to iron ion; hyperosmotic response; ubiquitin-dependent protein catabolic proc…	vacuolar membrane; cell wall; cytosol; chloroplast stroma;	citrate dehydratase activity; 4 iron, 4 sulfur cluster binding; isocitrate hydro-lyase (cis-aconitate-forming) activity; copper ion binding; ATP binding;	1.24526	1.38766e-05	1.30887	0.306867	1.78728	0.100593
19	Solyc10g086410.2.1_1	70-kda heat shock protein	response to stress;		ATP binding;	5.50559	0.00891428	6.05432	0.011122	5.65942	0.0144427
20	Solyc11g066060.1.1_1	heat shock protein 70	response to stress; oxidation-reduction process;		2-alkenal reductase [NAD(P)] activity; ATP binding;	5.45358	0.00510485	5.52905	0.00501874	5.28072	0.0151471
21	Solyc08g082820.2.1_1	luminal-binding protein 5-like	oxidation-reduction process; ER-associated protein catabolic process; polar nucleus fusion; response to heat;	cell wall; endoplasmic reticulum lumen; chloroplast; vacuole; plasma membrane;	ATP binding; 2-alkenal reductase [NAD(P)] activity;	2.91349	0.0189316	3.51289	0.0134819	3.62707	0.0354507
22	Solyc02g090030.2.1_1	33kda precursor protein of oxygen-evolving complex	defense response to bacterium; photoinhibition; photosystem II assembly; regulation of protein dephosphorylation; photosystem II stabilization;	extrinsic to membrane; chloroplast thylakoid membrane; plastoglobule; oxygen evolving complex; chloroplast thylakoid lumen; apoplast;	poly(U) RNA binding; oxygen evolving activity; calcium ion binding;	5.65883	0.0175715	5.64625	0.0175811	4.5215	0.043764
23	Solyc02g065400.2.1_1	33kda precursor protein of oxygen-evolving complex	defense response to bacterium; photoinhibition; photosystem II assembly; regulation of protein dephosphorylation; photosystem II stabilization;	extrinsic to membrane; chloroplast thylakoid membrane; plastoglobule; oxygen evolving complex; chloroplast thylakoid lumen; apoplast;	poly(U) RNA binding; oxygen evolving activity; calcium ion binding;	5.37128	0.0173362	5.20665	0.0271195	4.58169	0.0776854
24	Solyc06g071100.2.1_1	plasma membrane h+-atpase	proton transport; response to salt stress; ATP biosynthetic process; ATP catabolic process;	integral to membrane; plasma membrane;	hydrogen-exporting ATPase activity, phosphorylative mechanism; metal ion binding; ATP binding;	3.13564	0.05905	4.10636	0.0460116	1.86751	0.0652173
25	Solyc03g082920.2.1_1	luminal-binding protein 5-like	oxidation-reduction process; ER-associated protein catabolic process; polar nucleus fusion; response to heat;	cell wall; endoplasmic reticulum lumen; chloroplast; vacuole; plasma membrane;	ATP binding; 2-alkenal reductase [NAD(P)] activity;	2.57615	0.0390509	2.78726	0.00888716	2.48242	0.112541
26	Solyc12g015880.1.1_1	molecular chaperone hsp90-1	protein folding; defense response signaling pathway, resistance gene-dependent;	cytoplasm;	ATP binding; unfolded protein binding;	21.4008	0.0564579	23.1796	0.0823229	3.92727	0.0554372
27	Solyc09g008670.2.1_1	threonine deaminase	proteasomal protein catabolic process; cytoskeleton organization; threonine metabolic process; isoleucine biosynthetic process; gluconeogenesis; response to stress;	chloroplast;	L-threonine ammonia-lyase activity; pyridoxal phosphate binding;	8.68436	0.0251384	42.1455	0.00997395	4.42163	0.191037
28	Solyc08g062920.2.1_1	elongation factor 2-like	translational elongation; GTP catabolic process; response to cold;	chloroplast; nucleolus; cytosol; plasma membrane;	translation elongation factor activity; GTP binding; GTPase activity; copper ion binding;	2.78123	0.0288827	2.72885	0.0066042	2.50914	0.0497887
29	Solyc07g052350.2.1_1	aconitate cytoplasmic-like	response to oxidative stress; nitrate transport; proteasomal protein catabolic process; cytoskeleton organization; aerobic respiration; response to nitrate; glycolysis; gluconeogenesis; isocitrate metabolic process; citrate metabolic process; protein N-linked glycosylation;	cytosol; chloroplast;	citrate dehydratase activity; copper ion binding; isocitrate hydro-lyase (cis-aconitate-forming) activity; 4 iron, 4 sulfur cluster binding;	1.73072	0.000175742	1.98832	0.0219865	2.25052	0.175256
30	Solyc10g081510.1.1_1	methionine synthase	methionine biosynthetic process; response to salt stress; methylation; response to zinc ion; response to cadmium ion;	cytosol; peroxisome; plasmodesma; chloroplast envelope; vacuolar membrane; chloroplast stroma; Golgi apparatus; plasma membrane; apoplast;	copper ion binding; methionine synthase activity; zinc ion binding; 5-methyltetrahydropteroyltriglutamate-homocysteine S-methyltransferase activity;	2.64266	0.000311909	2.73971	0.0262585	2.71393	0.0734443
31	Solyc02g091560.2.1_1	at4g37930 f20d10_50	L-serine metabolic process; photosynthesis, light reaction; photorespiration; salicylic acid biosynthetic process; defense response to bacterium; tetrahydrofolate interconversion; defense response, incompatible interaction; methylation; response to light stimulus; response to cadmium ion; response to cold; plant-type hypersensitive response; glycine decarboxylation via glycine cleavage system; ci…	apoplast; stromule; cytosolic ribosome; mitochondrial matrix; chloroplast stroma; chloroplast thylakoid; plasma membrane; nucleus;	protein binding; glycine hydroxymethyltransferase activity; methyltransferase activity; pyridoxal phosphate binding; poly(U) RNA binding;	13.1629	0.0759049	14.7453	0.0813573	1.30086	0.0717552
32	Solyc05g008460.2.1_1	atp synthase subunit mitochondrial-like	ATP hydrolysis coupled proton transport; ATP synthesis coupled proton transport; response to cadmium ion; ATP catabolic process; response to oxidative stress;	chloroplast envelope; nucleolus; mitochondrial respiratory chain complex I; mitochondrial proton-transporting ATP synthase, catalytic core; plasma membrane;	zinc ion binding; proton-transporting ATP synthase activity, rotational mechanism; cobalt ion binding; copper ion binding; poly(U) RNA binding; ATP binding;	3.05046	0.0267036	4.27943	0.0256215	5.08049	0.0172605
33	Solyc06g005710.2.1_1	protein tic chloroplastic-like	stomatal complex morphogenesis; photosynthesis, light reaction; pentose-phosphate shunt; response to far red light; carotenoid biosynthetic process; response to red light; chloroplast relocation; chlorophyll biosynthetic process; response to blue light; glucosinolate biosynthetic process; rRNA processing; thylakoid membrane organization; circadian rhythm;	chloroplast envelope; plastid chromosome; chloroplast thylakoid membrane;	nucleotide binding;	7.66976	0.0279766	8.78694	0.0481423	2.75917	0.0203082
34	Solyc12g014250.1.1_1	phosphoenolpyruvate carboxylase	carbon fixation; tricarboxylic acid cycle; photosynthesis;	cytosol; apoplast;	2-alkenal reductase [NAD(P)] activity; phosphoenolpyruvate carboxylase activity;	6.4153	0.00127308	6.83721	0.0095321	6.40672	0.00456736
35	Solyc03g118020.2.1_1	staphylococcal nuclease domain-containing protein 1-like	protein secretion; seed germination; gene silencing by RNA; gibberellin biosynthetic process; response to cadmium ion; response to stress;	cytosol; cell wall; RISC complex; nuclear envelope; chloroplast; endoplasmic reticulum; plasma membrane;	hydrolase activity, acting on ester bonds; nucleic acid binding;	2.86127	0.0422331	3.41885	0.0243894	1.87005	0.141291
36	Solyc04g082250.2.1_1	atp-dependent zinc metalloprotease chloroplastic-like	pentose-phosphate shunt; cell division; photosynthetic electron transport in photosystem I; PSII associated light-harvesting complex II catabolic process; glucosinolate biosynthetic process; proteolysis; ATP catabolic process; cell cycle; photoinhibition;	thylakoid lumen; integral to membrane; chloroplast membrane; chloroplast thylakoid membrane;	ATP-dependent peptidase activity; metal ion binding; metalloendopeptidase activity; ATP binding;	8.19084	0.0628261	9.03424	0.00945617	8.66211	0.0428418
37	Solyc01g028810.2.1_1	ru large subunit-binding protein subunit chloroplastic-like	protein refolding; cell death; chaperone mediated protein folding requiring cofactor; response to cold; systemic acquired resistance; chloroplast organization; ovule development;	mitochondrion; nucleolus; chloroplast envelope; chloroplast stroma; cytosolic ribosome; Golgi apparatus; plasma membrane; stromule; apoplast;	ATP binding;	3.77109	0.0369267	4.16228	0.0403819	3.81824	0.081192
38	Solyc04g007550.2.1_1	atp synthase subunit mitochondrial-like	ATP hydrolysis coupled proton transport; ATP synthesis coupled proton transport; response to cadmium ion; ATP catabolic process; response to oxidative stress;	chloroplast envelope; nucleolus; mitochondrial respiratory chain complex I; mitochondrial proton-transporting ATP synthase, catalytic core; plasma membrane;	zinc ion binding; proton-transporting ATP synthase activity, rotational mechanism; cobalt ion binding; copper ion binding; poly(U) RNA binding; ATP binding;	2.66139	0.0338878	4.07372	0.0592359	4.81044	0.0276083
39	Solyc08g062910.2.1_1	elongation factor 2-like	translational elongation; GTP catabolic process; response to cold;	chloroplast; nucleolus; cytosol; plasma membrane;	translation elongation factor activity; GTP binding; GTPase activity; copper ion binding;	2.893	0.0273178	2.80053	0.00587862	2.61317	0.0302117
40	Solyc10g018300.1.1_1	chloroplastic-like	response to fructose stimulus; gluconeogenesis; hydrogen peroxide catabolic process; water transport; cellulose metabolic process; isopentenyl diphosphate biosynthetic process, methylerythritol 4-phosphate pathway; calcium ion transport; regulation of meristem growth; response to salt stress; hyperosmotic response; Golgi organization; glycolysis; regulation of protein localization; reductive pent…	chloroplast envelope; cytosol; chloroplast stroma; chloroplast thylakoid membrane;	transketolase activity; metal ion binding;	5.40158	0.0037389	5.80106	0.0348733	4.18712	0.052012
41	Solyc06g076020.2.1_1	heat shock protein 70	response to stress;		ATP binding;	6.67613	0.0125058	7.93255	0.0058123	9.77657	0.0168159
42	Solyc07g056540.2.1_1	aldolase-type tim barrel family protein isoform 1	oxidation-reduction process; defense response to bacterium; hydrogen peroxide biosynthetic process;	peroxisome; plasmodesma; chloroplast stroma; vacuole; cytosolic ribosome; membrane; nucleus; apoplast;	glycolate oxidase activity; FMN binding;	3.6004	0.0487287	4.17419	0.036278	4.69721	0.0447577
43	Solyc06g051310.2.1_1	clathrin heavy chain 1-like	endocytosis; intracellular protein transport;	cytosol; clathrin coat of coated pit; clathrin coat of trans-Golgi network vesicle; plasmodesma; vacuolar membrane; chloroplast;	protein binding; structural molecule activity;	3.57486	0.052923	3.35403	0.0989364	1.86161	0.202248
44	Solyc08g081250.2.1_1	aminopeptidase n-like	methylglyoxal catabolic process to D-lactate; proteolysis; response to cadmium ion;	cytosol; chloroplast envelope; chloroplast stroma; vacuole; plasma membrane; apoplast;	zinc ion binding; metallopeptidase activity;	2.8454	0.0324666	2.52908	0.0396937	1.42711	0.123446
45	Solyc11g069790.1.1_1	rubisco subunit binding-protein alpha subunit	protein refolding; iron-sulfur cluster assembly; chloroplast organization; ovule development; embryo development ending in seed dormancy;	mitochondrion; chloroplast envelope; thylakoid; chloroplast stroma; cytosolic ribosome; membrane; apoplast;	ATP binding;	4.89958	0.0366949	4.95235	0.0179581	4.48717	0.021863
46	Solyc06g063330.2.1_1	v-type proton atpase catalytic subunit a-like	cytoskeleton organization; pentose-phosphate shunt; gluconeogenesis; water transport; ATP metabolic process; calcium ion transport; proteasomal protein catabolic process; ATP hydrolysis coupled proton transport; cell morphogenesis; vacuole organization; hyperosmotic response; Golgi organization; glycolysis; Golgi vesicle transport; pollen development; response to cadmium ion; response to temperat…	plant-type vacuole; vacuolar membrane; chloroplast envelope; apoplast; proton-transporting V-type ATPase, V1 domain; cell wall; Golgi apparatus; plasmodesma; plasma membrane;	proton-transporting ATPase activity, rotational mechanism; proton-transporting ATP synthase activity, rotational mechanism; protease binding; ATP binding;	36.2465	0.0176269	42.8917	0.107972	50.7997	0.0172765
47	Solyc08g065220.2.1_1	glycine dehydrogenase	pentose-phosphate shunt; unsaturated fatty acid biosynthetic process; positive regulation of catalytic activity; starch biosynthetic process; isopentenyl diphosphate biosynthetic process, methylerythritol 4-phosphate pathway; vitamin metabolic process; maltose metabolic process; secondary metabolic process; lipoate metabolic process; chlorophyll biosynthetic process; coenzyme biosynthetic process…	glycine cleavage complex; chloroplast envelope; apoplast; chloroplast stroma; chloroplast thylakoid; mitochondrion;	protein binding; glycine dehydrogenase (decarboxylating) activity; pyridoxal phosphate binding; ATP binding;	2.33012	0.141285	1.33696	0.00112011	2.15368	0.0445547
48	Solyc03g096000.2.1_1	clathrin heavy chain 1-like	endocytosis; intracellular protein transport;	cytosol; clathrin coat of coated pit; clathrin coat of trans-Golgi network vesicle; plasmodesma; vacuolar membrane; chloroplast;	protein binding; structural molecule activity;	1.98493	0.0191066	1.71447	0.00118463	1.7495	0.0520643
49	Solyc08g079180.2.1_1	elongation factor chloroplastic-like	embryo development ending in seed dormancy; ovule development; positive regulation of catalytic activity; pentose-phosphate shunt; translational elongation; rRNA processing; seed germination; thylakoid membrane organization; starch biosynthetic process; maltose metabolic process; transcription from plastid promoter; iron-sulfur cluster assembly; vegetative to reproductive phase transition of meri…	chloroplast stroma; chloroplast envelope; mitochondrion; apoplast;	GTP binding; translation elongation factor activity; ATP binding; GTPase activity;	2.51829	0.0919745	2.2359	0.00011939	4.02984	0.000965661
50	Solyc09g009020.2.1_1	enolase	pentose-phosphate shunt; response to salt stress; response to light stimulus; response to cold; response to abscisic acid stimulus; glycolysis; gluconeogenesis; photorespiration; response to cadmium ion;	plasmodesma; phosphopyruvate hydratase complex; mitochondrial envelope; chloroplast; nucleus; plasma membrane; apoplast;	copper ion binding; DNA binding; magnesium ion binding; phosphopyruvate hydratase activity;	4.23475	0.0412467	3.36117	0.0962796	2.03208	0.0916786
51	Solyc10g084050.1.1_1	cell division cycle protein 48 homolog	response to cadmium ion; cell division;	nucleolus; plasma membrane; cytosol;	ATP binding; microtubule-severing ATPase activity;	12.427	0.157681	14.1353	0.00628339	2.3921	0.0315789
52	Solyc01g007500.2.1_1	photosystem ii 47 kda protein	photosynthetic electron transport chain; protein-chromophore linkage;	photosystem II; integral to membrane; chloroplast thylakoid membrane;	chlorophyll binding;	3.85893	0.0117661	4.79847	0.0287539	4.13846	0.0359278
53	Solyc07g055320.2.1_1	atp-dependent zinc metalloprotease ftsh chloroplastic-like	cell division; thylakoid membrane organization; proteolysis; photoinhibition; protein catabolic process;	thylakoid lumen; integral to membrane; chloroplast envelope; chloroplast thylakoid membrane;	zinc ion binding; metalloendopeptidase activity; ATP binding; microtubule-severing ATPase activity;	4.83624	0.0892009	4.98636	0.0752837	1.38519	0.0843054
54	Solyc04g011440.2.1_1	heat shock protein 70 isoform 3	response to stress; oxidation-reduction process;		2-alkenal reductase [NAD(P)] activity; ATP binding;	3.32028	0.0181264	3.606	0.0270532	3.87341	0.0385221
55	Solyc07g018360.2.1_1	elongation factor ts	hydrogen peroxide catabolic process; carotenoid biosynthetic process; embryo development ending in seed dormancy; isopentenyl diphosphate biosynthetic process, methylerythritol 4-phosphate pathway; chloroplast relocation; translational elongation; ncRNA metabolic process; response to cadmium ion; thylakoid membrane organization;	chloroplast envelope; chloroplast stroma;	translation elongation factor activity;	4.46323	0.000480314	3.57178	0.110876	2.2447	0.217908
56	Solyc07g017780.2.1_1	plasma membrane h+-atpase	proton transport; regulation of stomatal movement; response to water deprivation; ATP biosynthetic process; response to abscisic acid stimulus; ATP catabolic process;	vacuole; integral to membrane; plasma membrane; nucleus;	hydrogen-exporting ATPase activity, phosphorylative mechanism; metal ion binding; ATP binding;	1.689	0.00629928	3.18828	0.0847223	1.1424	0.120372
57	Solyc03g113400.2.1_1	plasma membrane h+-atpase	proton transport; response to salt stress; ATP biosynthetic process; ATP catabolic process;	integral to membrane; plasma membrane;	hydrogen-exporting ATPase activity, phosphorylative mechanism; metal ion binding; ATP binding;	1.5289	0.000418451	2.78925	0.251127	1.27507	0.0844767
58	Solyc07g044860.2.1_1	photosystem ii subunit p-1	regulation of proton transport; negative regulation of defense response; response to far red light; detection of biotic stimulus; response to sucrose stimulus; jasmonic acid mediated signaling pathway; salicylic acid biosynthetic process; systemic acquired resistance, salicylic acid mediated signaling pathway; regulation of plant-type hypersensitive response; response to red light; regulation of …	chloroplast envelope; apoplast; chloroplast photosystem II; chloroplast stroma; oxygen evolving complex; extrinsic to membrane; chloroplast thylakoid lumen;	calcium ion binding; poly(U) RNA binding;	6.17177	0.0862129	3.74487	0.0747309	4.40775	0.060022
59	Solyc12g043120.1.1_1	heat shock protein 70	protein folding; response to cadmium ion; response to heat; oxidation-reduction process;	plasmodesma; plasma membrane; cell wall; nucleus; cytosol;	ATP binding; 2-alkenal reductase [NAD(P)] activity;	1.75598	0.0641798	4.25076	0.0442486	2.95352	0.0851599
60	Solyc05g013380.2.1_1	glutamate--glyoxylate aminotransferase 2	myo-inositol hexakisphosphate biosynthetic process; photorespiration;	vacuole; peroxisome; chloroplast stroma; membrane; cytosol; apoplast;	alanine-glyoxylate transaminase activity; pyridoxal phosphate binding; L-alanine:2-oxoglutarate aminotransferase activity; glycine:2-oxoglutarate aminotransferase activity;	2.55841	0.00310204	2.61868	4.20951e-05	3.52725	0.0265926
61	Solyc07g042550.2.1_1	sucrose synthase	biosynthetic process; sucrose metabolic process;		sucrose synthase activity;	1.48806	4.24927e-06	2.43839	0.0598203	1.68	0.00858362
62	Solyc03g112150.1.1_1	chloroplast elongation factor (ef- )	very long-chain fatty acid metabolic process; translational elongation; GTP catabolic process; cuticle development;	chloroplast envelope; apoplast; nucleoid; nucleolus; cytosol; chloroplast stroma; chloroplast thylakoid membrane;	protein binding; translation elongation factor activity; GTP binding; GTPase activity;	2.0477	0.00298637	2.41872	0.0427996	1.84915	0.0254703
63	Solyc06g074980.2.1_1	cell division cycle protein 48 homolog	cell cycle; cell division;	plasma membrane;	ATP binding; microtubule-severing ATPase activity;	11.5443	0.0987469	13.5999	0.00813957	3.01714	0.0178961
64	Solyc12g043110.1.1_1	heat shock protein 70	protein folding; response to cadmium ion; response to heat; oxidation-reduction process;	plasmodesma; plasma membrane; cell wall; nucleus; cytosol;	ATP binding; 2-alkenal reductase [NAD(P)] activity;	2.29424	0.0623592	4.94038	0.0861161	2.94449	0.186476
65	Solyc10g007290.2.1_1	phosphoenolpyruvate carboxylase	carbon fixation; tricarboxylic acid cycle; photosynthesis;	cytosol; apoplast;	2-alkenal reductase [NAD(P)] activity; phosphoenolpyruvate carboxylase activity;	5.77761	0.0132552	5.65125	0.014468	6.29648	0.00295511
66	Solyc10g085550.1.1_1	enolase	pentose-phosphate shunt; response to salt stress; response to light stimulus; response to cold; response to abscisic acid stimulus; glycolysis; gluconeogenesis; photorespiration; response to cadmium ion;	plasmodesma; phosphopyruvate hydratase complex; mitochondrial envelope; chloroplast; nucleus; plasma membrane; apoplast;	copper ion binding; DNA binding; magnesium ion binding; hydrolase activity; phosphopyruvate hydratase activity;	2.07629	0.155563	2.75879	0.0748947	2.03545	0.0814722
67	Solyc06g071790.2.1_1	elongation factor chloroplastic-like	very long-chain fatty acid metabolic process; translational elongation; GTP catabolic process; cuticle development;	chloroplast envelope; apoplast; nucleoid; nucleolus; chloroplast stroma; chloroplast thylakoid membrane;	translation elongation factor activity; GTP binding; GTPase activity;	1.63621	0.00289228	1.82558	0.0291893	1.4177	0.00974123
68	Solyc02g083810.2.1_1	ferredoxin-nadp reductase	photosynthesis; electron transport chain;	chloroplast stroma; chloroplast thylakoid membrane;	flavin adenine dinucleotide binding; NADP binding; ferredoxin-NADP+ reductase activity;	2.32035	0.0379901	2.04552	0.00970143	1.65794	0.0761703
69	Solyc05g014470.2.1_1	glyceraldehyde 3-phosphate dehydrogenase	cytoskeleton organization; pentose-phosphate shunt; gluconeogenesis; water transport; regulation of transport; isopentenyl diphosphate biosynthetic process, methylerythritol 4-phosphate pathway; response to salt stress; proteasomal protein catabolic process; defense response to bacterium; hyperosmotic response; Golgi organization; glycolysis; glucosinolate biosynthetic process; response to cadmiu…	chloroplast; cell wall; Golgi apparatus; nucleolus; cytosol; plasmodesma; plasma membrane; mitochondrion;	zinc ion binding; NAD binding; NADP binding; glyceraldehyde-3-phosphate dehydrogenase (NAD+) (phosphorylating) activity; copper ion binding;	1.66477	0.161624	2.12928	0.0301252	1.71811	0.196482
70	Solyc11g069720.1.1_1	cell division cycle protein 48 homolog	cell cycle; cell division;	plasma membrane;	ATP binding; microtubule-severing ATPase activity;	13.3432	0.110329	15.0179	0.00826047	2.50825	0.0294895
71	Solyc12g094620.1.1_1	catalase	photoperiodism; cellular lipid catabolic process; hydrogen peroxide catabolic process; oxidation-reduction process; starch metabolic process; cell death; cell redox homeostasis; systemic acquired resistance; regulation of defense response; photorespiration;	cell wall; mitochondrion; plasmodesma; chloroplast envelope; chloroplast stroma; vacuole; cytosolic ribosome; glyoxysome; plasma membrane; stromule; apoplast;	cobalt ion binding; catalase activity; heme binding;	1.85572	1.33368e-07	2.24675	2.87672e-07	2.00103	0.0601058
72	Solyc01g111760.2.1_1	vacuolar atpase b subunit	pentose-phosphate shunt; gluconeogenesis; actin filament bundle assembly; response to salt stress; proteasomal protein catabolic process; ATP hydrolysis coupled proton transport; ATP biosynthetic process; actin filament capping;	vacuolar membrane; chloroplast envelope; proton-transporting V-type ATPase, V1 domain; Golgi apparatus; plasma membrane;	proton-transporting ATPase activity, rotational mechanism; proton-transporting ATP synthase activity, rotational mechanism; actin filament binding; ATP binding;	2.73788	0.00461508	3.69958	0.00547269	2.23585	0.0101837
73	Solyc11g010560.1.1_1	geminivirus rep-interacting motor				2.53048	0.0508992	2.64845	0.0422108	2.01332	0.0269997
74	Solyc03g118010.2.1_1	staphylococcal nuclease domain-containing protein 1-like	protein secretion; seed germination; gene silencing by RNA; gibberellin biosynthetic process; response to cadmium ion; response to stress;	cytosol; cell wall; RISC complex; nuclear envelope; chloroplast; endoplasmic reticulum; plasma membrane;	hydrolase activity, acting on ester bonds; nucleic acid binding;	3.55833	0.0364211	4.05505	0.0197852	1.95185	0.0693263
75	Solyc04g080980.2.1_1	coatomer subunit alpha-1-like	gravitropism; response to misfolded protein; microtubule cytoskeleton organization; photorespiration; cytokinesis by cell plate formation; proteasome core complex assembly; intracellular protein transport; ubiquitin-dependent protein catabolic process; cellulose biosynthetic process; ER to Golgi vesicle-mediated transport;	Cul4-RING ubiquitin ligase complex; cytosol; COPI vesicle coat; plasma membrane;	structural molecule activity; transporter activity; myosin heavy chain kinase activity;	2.40444	0.0572592	0.915063	0.0778681	1.42402	0.236441
76	Solyc11g039650.1.1_1	dynamin-2b-like	GTP catabolic process; Golgi to vacuole transport; response to abscisic acid stimulus; synaptic vesicle endocytosis;	vacuole; Golgi apparatus; plasma membrane; clathrin-coated endocytic vesicle;	GTP binding; phospholipid binding; clathrin binding; GTPase activity;	2.83984	0.00611469	1.69333	0.0605729	1.67632	0.075315
77	Solyc02g062340.2.1_1	probable fructose-bisphosphate aldolase chloroplastic-like	response to abscisic acid stimulus; glycolysis; response to cadmium ion;	thylakoid lumen; chloroplast envelope; plastoglobule; cytosolic ribosome; membrane; apoplast;	fructose-bisphosphate aldolase activity;	9.06384	0.0438362	11.2391	0.0404777	1.78351	0.0087513
78	Solyc02g080810.2.1_1	mitochondrial-like	hydrogen peroxide catabolic process; carotenoid biosynthetic process; regulation of meristem growth; pattern specification process; glycine catabolic process; root morphogenesis; regulation of cell size; chloroplast organization; auxin polar transport; methylation; cysteine biosynthetic process; ovule development;	chloroplast envelope; apoplast; membrane; cytosolic ribosome; chloroplast stroma; chloroplast thylakoid; mitochondrion;	transaminase activity; aminomethyltransferase activity;	1.90828	0.0464262	1.65043	0.227559	1.82846	0.0384677
79	Solyc03g097290.2.1_1	alanine--trna ligase-like	N-terminal protein myristoylation; gluconeogenesis; mRNA export from nucleus; protein maturation; response to salt stress; glycolysis; maintenance of meristem identity; response to cadmium ion; alanyl-tRNA aminoacylation; regulation of flower development;	chloroplast; cytosol; mitochondrion;	alanine-tRNA ligase activity; nucleic acid binding; ATP binding;	1.85276	0.0528716	2.40435	0.0648744	1.49646	0.206354
80	Solyc05g053470.2.1_1	chaperonin cpn60- mitochondrial-like	protein refolding; response to endoplasmic reticulum stress; protein targeting to mitochondrion; response to heat; chaperone-mediated protein complex assembly; response to cadmium ion; response to high light intensity; response to hydrogen peroxide;	vacuolar membrane; mitochondrial matrix; chloroplast; cytosolic ribosome; Golgi apparatus; plasma membrane;	copper ion binding; ATP binding;	11.0189	0.140488	12.3405	0.108847	13.845	0.0525417
81	Solyc11g066100.1.1_1	heat shock protein 70	response to stress;		ATP binding;	3.75998	0.00898219	3.97003	0.0579588	4.5533	0.0171593
82	Solyc05g053300.2.1_1	dihydrolipoyl dehydrogenase mitochondrial-like	hydrogen peroxide catabolic process; oxidation-reduction process; response to light stimulus; cell redox homeostasis; response to cadmium ion;	mitochondrial respiratory chain complex I; mitochondrial matrix; Golgi apparatus; apoplast;	copper ion binding; zinc ion binding; cobalt ion binding; ATP binding; flavin adenine dinucleotide binding; dihydrolipoyl dehydrogenase activity;	11.2202	0.0248762	15.7378	0.0366156	1.01932	0.0556983
83	Solyc02g084440.2.1_1	plastidic aldolase	response to abscisic acid stimulus; glycolysis; response to cadmium ion;	thylakoid lumen; chloroplast envelope; plastoglobule; cytosolic ribosome; membrane; apoplast;	fructose-bisphosphate aldolase activity;	3.11397	0.144801	3.64797	0.0318854	1.52941	0.0178383
84	Solyc04g009030.2.1_1	glyceraldehyde-3-phosphate dehydrogenase chloroplastic-like	reductive pentose-phosphate cycle; glucose metabolic process; oxidation-reduction process;	chloroplast;	NAD binding; NADP binding; glyceraldehyde-3-phosphate dehydrogenase (NADP+) (phosphorylating) activity;	11.0917	0.0253637	2.93196	0.00594318	3.33662	0.0282985
85	Solyc01g106210.2.1_1	heat shock 70 kda mitochondrial-like	response to virus; oxidation-reduction process; protein folding; response to salt stress; response to heat; response to cadmium ion;	cell wall; mitochondrion; chloroplast; plasma membrane;	ATP binding; 2-alkenal reductase [NAD(P)] activity; unfolded protein binding;	7.67613	0.052184	8.9489	0.089826	5.95277	0.0215316
86	Solyc08g029000.2.1_1	lipoxygenase	oxylipin biosynthetic process; oxidation-reduction process;	cytoplasm;	linoleate 13S-lipoxygenase activity; iron ion binding;	2.65724	1.23386e-06	5.11696	4.78551e-05	3.76461	0.119077
87	Solyc06g005060.2.1_1	elongation factor 1-	translational elongation; GTP catabolic process;	cytoplasm;	nucleotidyltransferase activity; translation elongation factor activity; GTPase activity; GTP binding;	3.5462	3.87263e-05	4.67194	0.00276777	2.27134	0.0330887
88	Solyc10g055670.1.1_1	v-type proton atpase subunit b2	pentose-phosphate shunt; gluconeogenesis; actin filament bundle assembly; response to salt stress; proteasomal protein catabolic process; ATP hydrolysis coupled proton transport; ATP biosynthetic process; actin filament capping;	vacuolar membrane; chloroplast envelope; proton-transporting V-type ATPase, V1 domain; Golgi apparatus; plasma membrane;	proton-transporting ATPase activity, rotational mechanism; proton-transporting ATP synthase activity, rotational mechanism; actin filament binding; ATP binding;	2.81923	0.00548196	3.84106	0.00412955	2.34915	0.00991097
89	Solyc04g082630.2.1_1	glyceraldehyde-3-phosphate dehydrogenase chloroplastic-like	regulation of proton transport; pentose-phosphate shunt; response to glucose stimulus; response to far red light; hydrogen peroxide catabolic process; response to sucrose stimulus; unsaturated fatty acid biosynthetic process; response to red light; photosystem II assembly; isopentenyl diphosphate biosynthetic process, methylerythritol 4-phosphate pathway; chloroplast relocation; defense response …	photosystem I; chloroplast envelope; apoplast; stromule; integral to membrane; chloroplast stroma; chloroplast thylakoid membrane;	NAD binding; NADP binding; glyceraldehyde-3-phosphate dehydrogenase (NAD+) (phosphorylating) activity; glyceraldehyde-3-phosphate dehydrogenase (NADP+) (phosphorylating) activity;	10.7337	0.106496	1.87988	0.00329475	1.88306	0.169878
90	Solyc06g071920.2.1_1	glyceraldehyde 3-phosphate dehydrogenase	cytoskeleton organization; pentose-phosphate shunt; gluconeogenesis; response to sucrose stimulus; response to hydrogen peroxide; water transport; response to salt stress; proteasomal protein catabolic process; hyperosmotic response; Golgi organization; glycolysis; response to endoplasmic reticulum stress; response to cadmium ion; aerobic respiration; response to heat; response to redox state; se…	vacuolar membrane; apoplast; chloroplast; Golgi apparatus; cytosol; mitochondrial envelope; plasma membrane; nucleus;	NAD binding; NADP binding; glyceraldehyde-3-phosphate dehydrogenase (NAD+) (phosphorylating) activity; glyceraldehyde-3-phosphate dehydrogenase (NADP+) (non-phosphorylating) activity; copper ion binding;	2.00863	0.0665309	2.12949	0.0179667	1.47069	0.168108
91	Solyc09g009390.2.1_1	monodehydroascorbate reductase	response to cadmium ion; cell redox homeostasis; oxidation-reduction process;	plasma membrane; peroxisomal matrix; chloroplast; apoplast;	flavin adenine dinucleotide binding; monodehydroascorbate reductase (NADH) activity;	3.34172	0.104842	4.75346	0.0805176	3.13744	0.0678905
92	Solyc06g073260.2.1_1	chloroplast stem-loop binding protein of 41 kda chloroplastic-like	sugar mediated signaling pathway; embryo development ending in seed dormancy; gibberellin biosynthetic process; salicylic acid biosynthetic process; leaf morphogenesis; carotenoid biosynthetic process; photorespiration; response to red light; regulation of plant-type hypersensitive response; response to chitin; positive regulation of translation; response to freezing; positive regulation of catal…	peroxisome; stromule; plasmodesma; chloroplast envelope; plastoglobule; Golgi apparatus; vacuole; ribosome; apoplast; membrane;	nutrient reservoir activity; heteropolysaccharide binding; protein binding; RNA binding;	7.90228	0.000391849	1.82658	0.00498571	8.53826	0.0108667
93	Solyc00g187050.2.1_1	leucine aminopeptidase	response to stress; proteolysis;	chloroplast;	manganese ion binding; metalloexopeptidase activity; aminopeptidase activity;	5.84172	0.00465036	18.0594	0.0206645	6.17172	0.0778966
94	Solyc09g092380.2.1_1	s-adenosyl-l-homocysteine hydrolase	one-carbon metabolic process; posttranscriptional gene silencing; methylation-dependent chromatin silencing; response to stress;	vacuole; plasma membrane;	copper ion binding; adenosylhomocysteinase activity;	2.89899	0.000243974	2.87382	0.094725	1.42185	0.118649
95	Solyc12g010040.1.1_1	leucine aminopeptidase	leaf senescence; response to stress; proteolysis;	vacuole; chloroplast stroma; cytosol;	manganese ion binding; metalloexopeptidase activity; aminopeptidase activity;	2.46917	0.00468462	3.48843	0.0481078	1.28687	0.177449
96	Solyc12g094640.1.1_1	glyceraldehyde-3-phosphate dehydrogenase chloroplastic-like	regulation of proton transport; pentose-phosphate shunt; response to glucose stimulus; response to far red light; hydrogen peroxide catabolic process; response to sucrose stimulus; unsaturated fatty acid biosynthetic process; response to red light; photosystem II assembly; isopentenyl diphosphate biosynthetic process, methylerythritol 4-phosphate pathway; chloroplast relocation; defense response …	chloroplast envelope; apoplast; stromule; cytosol; chloroplast stroma; chloroplast thylakoid membrane;	NAD binding; NADP binding; glyceraldehyde-3-phosphate dehydrogenase (NAD+) (phosphorylating) activity; glyceraldehyde-3-phosphate dehydrogenase (NADP+) (phosphorylating) activity;	11.3287	0.0237554	2.77498	0.00167431	3.02424	0.0882488
97	Solyc12g010020.1.1_1	leucine aminopeptidase	response to stress; proteolysis;	chloroplast;	manganese ion binding; metalloexopeptidase activity; aminopeptidase activity;	6.14624	0.00470538	18.3775	0.0180452	5.75086	0.0147265
98	Solyc01g110360.2.1_1	probable fructose-bisphosphate aldolase chloroplastic-like	response to abscisic acid stimulus; glycolysis; response to cadmium ion;	thylakoid lumen; chloroplast envelope; plastoglobule; cytosolic ribosome; membrane; apoplast;	fructose-bisphosphate aldolase activity;	14.4842	0.0152769	13.1169	0.0141716	10.3437	0.0274719
99	Solyc02g020940.2.1_1	glyceraldehyde-3-phosphate dehydrogenase chloroplastic-like	reductive pentose-phosphate cycle; glucose metabolic process; oxidation-reduction process;	chloroplast;	NAD binding; NADP binding; glyceraldehyde-3-phosphate dehydrogenase (NADP+) (phosphorylating) activity;	10.559	0.0213736	3.41004	0.00499743	3.69915	0.0422186
100	Solyc03g120850.2.1_1	ru large subunit-binding protein subunit chloroplastic-like	protein refolding; cell death; chaperone mediated protein folding requiring cofactor; response to cold; systemic acquired resistance;	mitochondrion; nucleolus; chloroplast envelope; chloroplast stroma; cytosolic ribosome; plasma membrane; stromule; apoplast;	ATP binding;	4.58822	0.0595042	6.2787	0.0696773	5.55891	0.00672745
101	Solyc04g045340.2.1_1	cytosolic phosphoglucomutase	response to cadmium ion; glucose metabolic process; gametophyte development;	plasma membrane; chloroplast; nucleus; cytosol;	magnesium ion binding; phosphoglucomutase activity;	3.36943	0.0486599	7.09292	0.0205456	2.04247	5.28633e-06
102	Solyc05g050120.2.1_1	nadp-dependent malic enzyme-like	fatty acid biosynthetic process; oxidation-reduction process; proteasomal protein catabolic process; cytoskeleton organization; malate metabolic process; gluconeogenesis; protein homotetramerization;		NAD binding; zinc ion binding; oxidoreductase activity, acting on NAD(P)H, NAD(P) as acceptor; cobalt ion binding; malate dehydrogenase (oxaloacetate-decarboxylating) (NADP+) activity; protein homodimerization activity; malate dehydrogenase (oxaloacetate-decarboxylating) activity;	0.784924	6.63632e-08	0.857956	3.91342e-06	1.1117	0.122032
103	Solyc04g015830.2.1_1	villin-2-like	actin filament severing; actin filament bundle assembly;		actin filament binding;	3.58219	0.00876065	4.47924	0.0312257	0.97235	0.195756
104	Solyc02g091130.2.1_1	atp synthase subunit mitochondrial-like	ATP hydrolysis coupled proton transport; ATP synthesis coupled proton transport; response to cadmium ion; ATP catabolic process; response to oxidative stress;	chloroplast envelope; nucleolus; mitochondrial respiratory chain complex I; mitochondrial proton-transporting ATP synthase complex, catalytic core F(1); plasma membrane;	zinc ion binding; proton-transporting ATP synthase activity, rotational mechanism; cobalt ion binding; copper ion binding; poly(U) RNA binding; ATP binding;	2.7012	0.00878853	4.60288	0.0702989	5.33491	0.0248567
105	Solyc08g079170.2.1_1	heat shock protein sti-like	response to high light intensity; nucleotide biosynthetic process; response to cadmium ion; response to hydrogen peroxide; response to heat;	plasma membrane; nucleus; cytosol;		2.27459	0.159034	3.07874	0.038956	1.35185	0.00334852
106	Solyc11g011960.1.1_1	utp:alpha-d-glucose-1-phosphate uridylyltransferase	metabolic process;	cytoplasm;	UTP:glucose-1-phosphate uridylyltransferase activity;	1.96614	0.0230954	1.55253	0.0404883	1.41372	0.0849981
107	Solyc09g091180.2.1_1	chaperonin cpn60- mitochondrial-like	protein refolding; response to endoplasmic reticulum stress; protein targeting to mitochondrion; response to heat; chaperone-mediated protein complex assembly; response to cadmium ion; response to high light intensity; response to hydrogen peroxide;	vacuolar membrane; mitochondrial matrix; chloroplast; cytosolic ribosome; Golgi apparatus; plasma membrane;	copper ion binding; ATP binding;	8.93063	0.0845227	10.1496	0.00383452	12.5259	0.0738962
108	Solyc09g031780.2.1_1	protein chloroplastic-like	chloroplast organization; protein import into chloroplast stroma;	Tic complex; viral envelope;	protein binding;	3.04679	0.00163839	3.01322	0.00844182	1.14348	0.00462423
109	Solyc06g083790.2.1_1	succinyl- ligase	ubiquitin-dependent protein catabolic process; succinate metabolic process; response to salt stress; response to misfolded protein; succinyl-CoA metabolic process; methylglyoxal catabolic process to D-lactate; proteasome core complex assembly; tricarboxylic acid cycle; glycolysis; gluconeogenesis; photorespiration; response to cadmium ion;	mitochondrion; Golgi apparatus;	copper ion binding; succinate-CoA ligase (ADP-forming) activity; ATP binding; succinate-CoA ligase (GDP-forming) activity;	2.02263	0.113821	3.01828	0.148284	1.86347	0.110613
110	Solyc11g039830.1.1_1	glycine--trna ligase mitochondrial-like	proteasomal protein catabolic process; glycyl-tRNA aminoacylation; cytoskeleton organization; gluconeogenesis; response to cadmium ion;	cytosol; mitochondrion; endosome; trans-Golgi network; Golgi apparatus;	ATP binding; glycine-tRNA ligase activity;	2.22499	0.0493457	2.07116	0.00426329	2.43932	0.0301015
111	Solyc09g065180.2.1_1	chloroplast stem-loop binding protein of 41 kda chloroplastic-like	pentose-phosphate shunt; response to far red light; response to red light; photosystem II assembly; positive regulation of translation; chlorophyll biosynthetic process; leaf morphogenesis; response to blue light; cell differentiation; plastid translation; positive regulation of transcription, DNA-dependent; rRNA processing;	chloroplast envelope; apoplast; chloroplast thylakoid; plastoglobule;	protein binding; coenzyme binding; catalytic activity; poly(U) RNA binding; mRNA binding;	4.10597	0.000766716	3.03921	0.0573075	4.88091	0.026128
112	Solyc09g010460.2.1_1	eukaryotic translation initiation factor 3 subunit a	formation of translation preinitiation complex; regulation of translational initiation;	cytosol; eukaryotic 43S preinitiation complex; eukaryotic translation initiation factor 3 complex; eukaryotic 48S preinitiation complex; plasma membrane;	translation initiation factor activity;	3.52858	0.0540065	4.92928	0.0557836	2.12887	0.00894435
113	Solyc06g063370.2.1_1	chlorophyll a-b binding protein chloroplastic-like	response to sucrose stimulus; response to red light; nonphotochemical quenching; rRNA processing; response to blue light; regulation of proton transport; response to far red light; photosynthesis, light harvesting; response to high light intensity; cysteine biosynthetic process;	PSII associated light-harvesting complex II; mitochondrion; photosystem II antenna complex; chloroplast stromal thylakoid; plastoglobule;	chlorophyll binding; metal ion binding;	11.4734	0.0607708	13.653	0.0540863	12.2476	0.128011
114	Solyc05g005480.2.1_1	quinone oxidoreductase-like protein chloroplastic-like	aromatic amino acid family metabolic process; sulfur amino acid metabolic process; carotenoid biosynthetic process; unsaturated fatty acid biosynthetic process; myo-inositol hexakisphosphate biosynthetic process; sulfur compound biosynthetic process; isopentenyl diphosphate biosynthetic process, methylerythritol 4-phosphate pathway; vitamin metabolic process; pteridine-containing compound metabol…	chloroplast envelope; apoplast; stromule; chloroplast stroma; thylakoid;	enone reductase activity; zinc ion binding; nucleotide binding; 2-alkenal reductase (NADP+) activity; NADPH:quinone reductase activity;	7.27922	0.038846	7.41304	0.0384567	8.32553	0.0213921
115	Solyc01g080840.2.1_1	protein translocase subunit chloroplastic-like	response to absence of light; protein import; trichome morphogenesis; regulation of photosynthesis; thylakoid membrane organization; chloroplast organization; protein targeting;	chloroplast envelope; chloroplast thylakoid membrane; chloroplast stroma; plasma membrane;	ATP binding;	1.60488	0.0550095	1.45941	0.229867	1.14052	0.110718
116	Solyc08g076220.2.1_1	chloroplastic-like	salicylic acid biosynthetic process; response to red light; regulation of plant-type hypersensitive response; response to chitin; cysteine biosynthetic process; negative regulation of defense response; defense response to fungus; pentose-phosphate shunt; jasmonic acid mediated signaling pathway; rRNA processing; detection of biotic stimulus; defense response to bacterium; protein targeting to mem…	stromule; chloroplast stroma; chloroplast envelope; apoplast; chloroplast thylakoid membrane;	phosphoribulokinase activity; ATP binding;	26.3616	0.0211143	23.149	0.00950444	26.2305	0.0539353
117	Solyc06g036290.2.1_1	heat shock protein 83-like	protein folding; response to high light intensity; response to hydrogen peroxide; defense response to bacterium, incompatible interaction;	plasma membrane; cell wall; cytosol;	ATP binding; unfolded protein binding;	4.8902	0.1389	6.28858	0.0448834	1.4644	0.102439
118	Solyc05g010670.2.1_1	heat shock protein 83-like	protein folding; response to water deprivation; embryo development ending in seed dormancy; response to chlorate; response to salt stress; chloroplast organization; response to heat; de-etiolation; protein import into chloroplast stroma; ovule development;	vacuolar membrane; chloroplast envelope; cytosol; chloroplast stroma; plasma membrane; mitochondrion;	unfolded protein binding; ATP binding;	1.65654	0.0989362	1.72813	0.0105616	1.54615	0.0262559
119	Solyc01g005560.2.1_1	isocitrate dehydrogenase	glyoxylate cycle; NADP metabolic process; response to salt stress; defense response to bacterium; tricarboxylic acid cycle; isocitrate metabolic process; response to zinc ion; response to cadmium ion;	peroxisome; plasma membrane; apoplast;	NAD binding; copper ion binding; isocitrate dehydrogenase (NADP+) activity; magnesium ion binding;	2.33287	0.00697974	2.28867	0.0213996	1.84014	0.00213797
120	Solyc05g050970.2.1_1	chloroplastic-like	reductive pentose-phosphate cycle;	chloroplast thylakoid membrane;	metal ion binding; transketolase activity;	4.14006	0.024395	5.02391	0.0271524	0.979022	0.519335
121	Solyc01g079790.2.1_1	glucose-1-phosphate adenylyltransferase large subunit chloroplastic-like	photosynthesis, light reaction; pentose-phosphate shunt; response to far red light; starch biosynthetic process; response to red light; chloroplast relocation; response to blue light; glycogen biosynthetic process; rRNA processing; thylakoid membrane organization;	chloroplast envelope; amyloplast; chloroplast stroma;	glucose-1-phosphate adenylyltransferase activity; ATP binding;	3.70419	0.0347997	5.28731	0.0364748	3.20724	0.0682541
122	Solyc07g032100.2.1_1	coatomer subunit alpha-1-like	cellulose biosynthetic process; ER to Golgi vesicle-mediated transport; gravitropism; intracellular protein transport;	COPI vesicle coat; cytosol; Cul4-RING ubiquitin ligase complex; plasma membrane;	myosin heavy chain kinase activity; transporter activity; structural molecule activity;	3.16816	0.0545102	1.79217	0.00054248	1.24279	0.185903
123	Solyc04g074510.2.1_1	14-3-3 protein	response to cadmium ion; brassinosteroid mediated signaling pathway;	vacuole; plasma membrane; chloroplast; nucleus; cytosol; apoplast;	protein domain specific binding;	10.4308	0.161056	9.65173	0.149644	2.4255	0.138477
124	Solyc06g052050.2.1_1	luminal binding protein	oxidation-reduction process; ER-associated protein catabolic process; polar nucleus fusion; response to heat;	cell wall; endoplasmic reticulum lumen; chloroplast; vacuole; plasma membrane;	ATP binding; 2-alkenal reductase [NAD(P)] activity;	3.97719	0.0796648	4.40166	0.0598373	4.87056	0.0941782
125	Solyc12g099260.1.1_1	atp-citrate synthase beta chain protein 1-like	cellular carbohydrate metabolic process;	citrate lyase complex; plasma membrane; cytosol;	ATP citrate synthase activity; succinate-CoA ligase (ADP-forming) activity; lyase activity;	2.23835	0.0143233	3.67699	0.0815461	1.66957	0.029211
126	Solyc06g005940.2.1_1	pdi-like 1-1 isoform 2	glycerol ether metabolic process; seed development; response to endoplasmic reticulum stress; protein folding; response to salt stress; cell redox homeostasis; regulation of programmed cell death; response to zinc ion; response to cadmium ion; embryo development;	lytic vacuole within protein storage vacuole; plant-type cell wall; thylakoid; endoplasmic reticulum lumen; chloroplast; plasma membrane;	protein disulfide isomerase activity; electron carrier activity; dolichyl-diphosphooligosaccharide-protein glycotransferase activity; protein disulfide oxidoreductase activity;	1.47431	1.34524e-06	2.9873	0.0575765	1.74406	0.0184494
127	Solyc01g059880.2.1_1	atp-citrate synthase beta chain protein 1-like	cellular carbohydrate metabolic process;	citrate lyase complex; plasma membrane; cytosol;	ATP citrate synthase activity; succinate-CoA ligase (ADP-forming) activity; lyase activity;	1.8138	0.0404762	2.47456	0.138102	1.69216	0.0982316
128	Solyc03g007890.2.1_1	heat shock protein 83-like	protein folding; response to heat; response to arsenic-containing substance; response to high light intensity; response to hydrogen peroxide; defense response to bacterium, incompatible interaction;	cytosol; cell wall; plasma membrane;	ATP binding; unfolded protein binding;	5.78074	0.0413017	7.19523	0.0418202	1.28377	0.129803
129	Solyc09g008070.2.1_1	cell division cycle protein 48 homolog	response to cadmium ion; cell division;	nucleolus; plasma membrane; cytosol;	ATP binding; microtubule-severing ATPase activity;	2.32871	0.0084464	2.66517	0.0599605	2.03793	0.0213628
130	Solyc07g005390.2.1_1	nadp-dependent glyceraldehyde-3-phosphate dehydrogenase-like	chloroplast relocation; cysteine biosynthetic process; oxidation-reduction process;	cytoplasm;	3-chloroallyl aldehyde dehydrogenase activity; glyceraldehyde-3-phosphate dehydrogenase (NADP+) (non-phosphorylating) activity;	1.4675	0.0655621	1.09168	0.0873704	1.56538	0.110462
131	Solyc11g005330.1.1_1	actin 1	root hair elongation; seed germination; response to light stimulus; response to wounding; cell division; response to auxin stimulus;	cell wall; cytoskeleton; mitochondrion; nucleolus; plasma membrane;	ATP binding;	2.71489	0.237745	2.77536	0.122475	1.05463	0.00704169
132	Solyc01g080280.2.1_1	glutamine synthetase	response to fructose stimulus; regulation of proton transport; pentose-phosphate shunt; response to glucose stimulus; response to far red light; response to sucrose stimulus; water transport; response to red light; response to salt stress; aging; glutamine biosynthetic process; hyperosmotic response; Golgi organization; glycolysis; response to blue light; response to high light intensity; respons…	chloroplast envelope; apoplast; cytosolic ribosome; chloroplast stroma; chloroplast thylakoid membrane; mitochondrion;	glutamate-ammonia ligase activity; ATP binding;	13.2389	0.0734834	11.4234	0.00207767	7.85037	0.0139425
133	Solyc03g078400.2.1_1	actin	cytoskeleton organization; gluconeogenesis; response to wounding; glucose catabolic process; proteasomal protein catabolic process; cell division; root hair elongation; regulation of protein localization; seed germination; response to light stimulus; response to auxin stimulus;	chloroplast envelope; cell wall; nucleolus; cytosol; chloroplast stroma; cytoskeleton; plasmodesma; plasma membrane; mitochondrion;	ATP binding; structural constituent of cytoskeleton;	2.75585	0.0187432	2.75323	0.0755391	1.05788	0.00803379
134	Solyc06g011280.2.1_1	elongation factor 1-gamma 2	response to cadmium ion; response to zinc ion; translational elongation;	vacuole; eukaryotic translation elongation factor 1 complex; plasma membrane; cell wall;	translation elongation factor activity; copper ion binding;	3.20006	0.108126	3.36825	0.0996335	3.96749	0.0478196
135	Solyc05g052600.2.1_1	sedoheptulose- - chloroplastic-like	salicylic acid biosynthetic process; reductive pentose-phosphate cycle; regulation of plant-type hypersensitive response; glucosinolate biosynthetic process; response to chitin; positive regulation of catalytic activity; cysteine biosynthetic process; negative regulation of defense response; defense response to fungus; pentose-phosphate shunt; jasmonic acid mediated signaling pathway; rRNA proces…	thylakoid; chloroplast stroma; chloroplast envelope; apoplast;	metal ion binding; fructose 1,6-bisphosphate 1-phosphatase activity; sedoheptulose-bisphosphatase activity;	4.83888	0.000152495	3.6099	0.00461727	4.66309	0.0379707
136	Solyc05g054480.2.1_1	actin-11 isoform 1	proteasomal protein catabolic process; actin cytoskeleton organization; gluconeogenesis;	cytoskeleton; mitochondrion; plasmodesma; chloroplast envelope; chloroplast stroma; plasma membrane;	ATP binding; structural constituent of cytoskeleton;	3.72027	0.00224299	4.0693	0.0471468	1.06424	0.0263979
137	Solyc08g062800.2.1_1	eukaryotic initiation factor 4a-2-like	translational initiation; response to cadmium ion;	cytosol; nucleolus; plant-type cell wall; plasma membrane;	translation initiation factor activity; ATP-dependent helicase activity; ATP binding;	1.40315	0.00573394	0.848161	1.5105e-05	1.50397	0.102188
138	Solyc03g111010.2.1_1	glyceraldehyde 3-phosphate dehydrogenase	glycolysis; oxidation-reduction process;	cytoplasm;	NAD binding; NADP binding; glyceraldehyde-3-phosphate dehydrogenase (NAD+) (phosphorylating) activity;	1.77243	0.0402265	1.97056	0.0403818	1.37906	0.348468
139	Solyc01g106480.2.1_1	malate glyoxysomal-like	glyoxylate cycle; malate metabolic process; regulation of fatty acid beta-oxidation; tricarboxylic acid cycle; regulation of photorespiration;	chloroplast; glyoxysome;	L-malate dehydrogenase activity;	3.10246	0.019139	2.98272	0.0589451	1.51756	0.235242
140	Solyc11g011920.1.1_1	glutamate decarboxylase	glutamate metabolic process; response to cadmium ion; oxidation-reduction process;		pyridoxal phosphate binding; glutamate decarboxylase activity; oxidoreductase activity, acting on paired donors, with incorporation or reduction of molecular oxygen, 2-oxoglutarate as one donor, and incorporation of one atom each of oxygen into both donors; oxidoreductase activity, acting on single donors with incorporation of molecular oxygen, incorporation of two atoms of oxygen; calmodulin bin…	4.03986	0.0212788	6.12393	0.0775251	1.0241	0.275666
141	Solyc01g009180.2.1_1	5-methyltetrahydropteroyltriglutamate--homocysteine methyltransferase-like	methionine biosynthetic process; response to salt stress; methylation; response to zinc ion; response to cadmium ion;	cytosol; peroxisome; chloroplast envelope; chloroplast stroma; plasma membrane; apoplast;	copper ion binding; methionine synthase activity; zinc ion binding; 5-methyltetrahydropteroyltriglutamate-homocysteine S-methyltransferase activity;	2.04358	0.0312618	1.92847	0.00362963	1.60219	0.0932489
142	Solyc02g086910.2.1_1	peptidyl-prolyl cis-trans isomerase chloroplastic-like	salicylic acid biosynthetic process; carotenoid biosynthetic process; regulation of plant-type hypersensitive response; response to chitin; negative regulation of defense response; defense response to fungus; pentose-phosphate shunt; protein peptidyl-prolyl isomerization; jasmonic acid mediated signaling pathway; rRNA processing; detection of biotic stimulus; defense response to bacterium; protei…	chloroplast stroma; chloroplast thylakoid lumen; chloroplast thylakoid membrane;	peptidyl-prolyl cis-trans isomerase activity;	2.05806	0.0215161	1.73261	0.168133	2.73579	0.0206133
143	Solyc06g009960.1.1_1	elongation factor 1-	translational elongation; GTP catabolic process;	cytoplasm;	nucleotidyltransferase activity; translation elongation factor activity; GTPase activity; GTP binding;	3.90291	4.01626e-05	5.22573	0.00307156	2.39527	0.0737503
144	Solyc09g007540.2.1_1	valine--trna ligase-like	valyl-tRNA aminoacylation; regulation of translational fidelity; embryo development ending in seed dormancy;	cytosol; mitochondrion; chloroplast;	valine-tRNA ligase activity; aminoacyl-tRNA editing activity; ATP binding;	2.94513	0.0160908	4.14456	0.007574	2.09691	0.00330627
145	Solyc01g110120.2.1_1	vacuolar proton atpase a3-like	cellular response to nutrient levels; ATP hydrolysis coupled proton transport;	mitochondrion; plant-type vacuole membrane; vacuolar proton-transporting V-type ATPase, V0 domain; chloroplast; plasma membrane;	hydrogen ion transmembrane transporter activity; hydrogen-translocating pyrophosphatase activity;	2.66751	0.000687538	3.30445	0.000869114	2.13506	0.0901449
146	Solyc10g080500.1.1_1	actin	root hair elongation;	cell wall; cytoskeleton; cytoplasm; nucleus; plasma membrane;	ATP binding;	3.38646	0.0130571	4.48508	0.0234823	1.04748	0.0374375
147	Solyc07g066600.2.1_1	phosphoglycerate cytosolic-like	response to endoplasmic reticulum stress; glycolysis; phosphorylation; response to arsenic-containing substance; response to cadmium ion;	cytosol; plasmodesma; vacuolar membrane; chloroplast stroma; nucleus; plasma membrane; apoplast;	phosphoglycerate kinase activity; ATP binding;	2.20401	0.062323	1.84852	0.147358	2.66336	0.0296164
148	Solyc01g106260.2.1_1	heat shock 70 kda mitochondrial-like	response to virus; oxidation-reduction process; protein folding; response to salt stress; response to heat; response to cadmium ion;	cell wall; mitochondrion; chloroplast; plasma membrane;	ATP binding; 2-alkenal reductase [NAD(P)] activity; unfolded protein binding;	1.99814	0.169614	2.44675	0.00423309	0.970404	0.00389112
149	Solyc04g011500.2.1_1	actin-11 isoform 1	root hair elongation;	cell wall; cytoskeleton; cytoplasm; nucleus; plasma membrane;	ATP binding;	3.94362	0.000960357	4.49573	0.0246777	1.12698	0.129021
150	Solyc07g062650.2.1_1	mitochondrial malate dehydrogenase	response to salt stress; defense response to bacterium; response to cold; malate metabolic process; tricarboxylic acid cycle; cellular carbohydrate metabolic process; hyperosmotic response; water transport; Golgi organization; glycolysis; gluconeogenesis; response to cadmium ion;	cell wall; mitochondrion; chloroplast; membrane; apoplast;	copper ion binding; L-malate dehydrogenase activity; nucleotide binding;	7.36936	0.13384	9.74093	0.0251638	11.0429	0.0816606
151	Solyc02g065300.1.1_1	leucine--trna cytoplasmic-like	spermidine biosynthetic process; regulation of translational fidelity; leucyl-tRNA aminoacylation;	cytosol; plasmodesma; chloroplast;	aminoacyl-tRNA editing activity; leucine-tRNA ligase activity; ATP binding;	1.99145	0.189898	2.62579	0.015989	1.64264	0.097022
152	Solyc08g076970.2.1_1	acetylornithine deacetylase-like	proteolysis;	cytosol;	acetylornithine deacetylase activity; metallopeptidase activity;	18.71	0.0167431	41.5088	0.0529657	2.00568	0.133247
153	Solyc01g111630.2.1_1	hydroxypyruvate reductase	response to far red light; regulation of protein dephosphorylation; response to red light; photosystem II assembly; cellular response to water deprivation; oxidative photosynthetic carbon pathway; photosynthetic electron transport in photosystem I; cellular response to light stimulus; PSII associated light-harvesting complex II catabolic process; response to blue light; cysteine biosynthetic proc…	apoplast; chloroplast; peroxisome;	NAD binding; glycerate dehydrogenase activity; hydroxypyruvate reductase activity; poly(U) RNA binding;	3.00998	0.0949653	3.09478	0.0525777	0.939952	0.457981
154	Solyc01g108630.2.1_1	nitrite reductase	response to nitrate; oxidation-reduction process;	chloroplast stroma; membrane; apoplast; mitochondrion;	ferredoxin-nitrite reductase activity; iron-sulfur cluster binding; heme binding;	4.41526	0.046884	5.26909	0.010709	2.08746	0.0121138
155	Solyc01g007380.1.1_1	cytochrome f	photosynthesis; electron transport chain;	integral to thylakoid membrane; chloroplast thylakoid membrane; mitochondrion;	electron carrier activity; iron ion binding; heme binding;	10.1441	0.00680588	10.7732	0.0318442	0.798921	0.0325404
156	Solyc10g083720.1.1_1	pyruvate cytosolic isozyme-like	response to cadmium ion; phosphorylation; glycolysis;	plasma membrane; cytosol;	pyruvate kinase activity; potassium ion binding; magnesium ion binding;	1.49455	0.0423548	2.04703	0.229082	2.05542	0.0609706
157	Solyc11g069700.1.1_1	gtp binding elongation factor tu family protein isoform 1	translational elongation; GTP catabolic process;	cytoplasm;	nucleotidyltransferase activity; translation elongation factor activity; GTPase activity; GTP binding;	3.25638	0.0974663	4.30017	0.00178481	2.77262	0.0951013
158	Solyc06g083190.2.1_1	70 kda peptidyl-prolyl isomerase	response to endoplasmic reticulum stress; seed germination; protein peptidyl-prolyl isomerization; protein folding; response to osmotic stress; N-terminal protein myristoylation; cellular heat acclimation; response to high light intensity; response to hydrogen peroxide;	cytosol; cell periphery;	calmodulin binding; phosphatidylinositol-3-phosphate binding; peptidyl-prolyl cis-trans isomerase activity; phosphatidylinositol-3,5-bisphosphate binding;	3.63853	0.0406251	3.1893	0.152897	2.2357	0.0996617
159	Solyc01g008330.2.1_1	biotin carboxylase chloroplastic-like	response to wounding; sterol biosynthetic process; coumarin biosynthetic process; multidimensional cell growth; anthocyanin accumulation in tissues in response to UV light; root hair elongation; malonyl-CoA biosynthetic process; fatty acid biosynthetic process; acetyl-CoA metabolic process; polysaccharide biosynthetic process; cell tip growth; brassinosteroid biosynthetic process; cell wall organ…	chloroplast envelope; chloroplast stroma;	acetyl-CoA carboxylase activity; biotin carboxylase activity; metal ion binding; ATP binding;	4.9485	0.0485114	4.60593	0.0257511	2.85653	0.110195
160	Solyc06g068090.2.1_1	phospholipase d	positive regulation of abscisic acid mediated signaling pathway; seed germination; lipid catabolic process; phosphatidylcholine metabolic process; regulation of stomatal movement; response to cadmium ion;	mitochondrion; chloroplast envelope; clathrin-coated vesicle; vacuole; endoplasmic reticulum; nucleus; plasma membrane;	calcium ion binding; phosphatidylinositol-4,5-bisphosphate binding; phospholipase D activity; NAPE-specific phospholipase D activity;	2.14022	0.00112559	1.6678	0.0102479	2.25007	0.154281
161	Solyc11g010200.1.1_1	14-3-3 protein			protein domain specific binding;	11.7832	0.134211	10.9086	0.131508	2.64151	0.165559
162	Solyc09g009940.2.1_1	signal recognition particle 54 kda chloroplastic-like	isopentenyl diphosphate biosynthetic process, methylerythritol 4-phosphate pathway; defense response to virus; GTP catabolic process; production of miRNAs involved in gene silencing by miRNA; production of ta-siRNAs involved in RNA interference; protein import into chloroplast thylakoid membrane; SRP-dependent cotranslational protein targeting to membrane, signal sequence recognition;	signal recognition particle, endoplasmic reticulum targeting; chloroplast stroma; signal recognition particle, chloroplast targeting;	protein binding; 7S RNA binding; GTP binding; GTPase activity; signal sequence binding; mRNA binding;	2.39935	0.00581952	3.09556	0.0700089	1.98808	0.236668
163	Solyc07g044840.2.1_1	-bisphosphoglycerate-independent phosphoglycerate mutase-like	response to cold; response to cadmium ion; glycolysis;	plasma membrane; mitochondrial envelope; chloroplast; cytosol; apoplast;	manganese ion binding; phosphoglycerate mutase activity;	2.46859	0.11533	2.21503	0.132255	3.08723	0.146501
164	Solyc06g076090.2.1_1	act1_tobac ame: full=actin	proteasomal protein catabolic process; actin cytoskeleton organization; gluconeogenesis;	cytoskeleton; mitochondrion; plasmodesma; chloroplast envelope; chloroplast stroma; plasma membrane;	ATP binding; structural constituent of cytoskeleton;	4.0058	0.0128249	5.40176	0.0203189	1.36552	0.156932
165	Solyc03g120230.2.1_1	mar-binding filament-like protein 1-1-like	pentose-phosphate shunt; glucosinolate metabolic process; phosphatidylglycerol biosynthetic process; starch biosynthetic process; plant-type cell wall organization; isopentenyl diphosphate biosynthetic process, methylerythritol 4-phosphate pathway; regulation of meristem growth; chloroplast relocation; maltose metabolic process; ncRNA metabolic process; polysaccharide catabolic process; thylakoid…	plastid nucleoid; nuclear matrix; chloroplast thylakoid membrane;	protein binding; DNA binding;	5.9325	0.0307766	6.85509	0.0815542	6.98012	0.128346
166	Solyc01g107870.2.1_1	polyadenylate-binding protein 2-like	response to cadmium ion; response to salt stress;		RNA binding; nucleotide binding;	0.866271	0.0038016	0.891989	0.0522031	0.989307	0.246098
167	Solyc02g063070.2.1_1	14-3-3 protein			protein domain specific binding;	2.07619	0.127936	1.87611	0.0511741	2.48764	0.143905
168	Solyc07g062530.2.1_1	phosphoenolpyruvate carboxylase	carbon fixation; tricarboxylic acid cycle; photosynthesis;	cytosol; apoplast;	2-alkenal reductase [NAD(P)] activity; phosphoenolpyruvate carboxylase activity;	3.50175	0.00733316	4.48937	0.0249218	4.35132	0.0018779
169	Solyc09g014520.2.1_1	chlorophyll a-b binding protein chloroplastic-like	photosynthesis, light harvesting; response to blue light; response to far red light; response to red light;	plastoglobule; chloroplast envelope; chloroplast thylakoid membrane;	metal ion binding;	3.57042	0.0491091	4.57437	0.0398902	3.13358	0.0568112
170	Solyc01g087730.2.1_1	50s ribosomal protein chloroplastic-like	pentose-phosphate shunt; protein targeting to chloroplast; translation; isopentenyl diphosphate biosynthetic process, methylerythritol 4-phosphate pathway; chloroplast relocation; photosynthesis; iron-sulfur cluster assembly; ncRNA metabolic process; DNA-dependent transcription, elongation; aromatic amino acid family biosynthetic process; transcription from plastid promoter; thylakoid membrane or…	chloroplast envelope; large ribosomal subunit; chloroplast stroma; chloroplast thylakoid membrane; nucleus;	structural constituent of ribosome; RNA binding;	3.13565	5.72732e-07	2.10512	0.0130716	3.14765	0.0316228
171	Solyc06g054260.1.1_1	photosystem i reaction center subunit chloroplastic-like	photosynthesis;	photosystem I reaction center; chloroplast thylakoid membrane;		3.48381	0.0808472	4.24554	8.47469e-05	1.25166	0.0825061
172	Solyc04g012120.2.1_1	14-3-3 protein			protein domain specific binding;	10.7879	0.116745	10.4827	0.0959941	2.69481	0.179824
173	Solyc11g069000.1.1_1	t-complex protein 1 subunit beta-like	protein folding;	cytoplasm; anchored to plasma membrane; cell wall;	ATP binding; unfolded protein binding;	3.4691	0.0647812	4.56138	0.0738161	2.68866	0.111049
174	Solyc02g082760.2.1_1	catalase 2	photoperiodism; hydrogen peroxide catabolic process; oxidation-reduction process; starch metabolic process; cell death; cell redox homeostasis; amino acid transmembrane transport;	peroxisome; mitochondrion; integral to membrane; chloroplast; cytosolic ribosome; stromule;	cobalt ion binding; catalase activity; amino acid transmembrane transporter activity; heme binding;	2.8906	0.000187361	3.92394	3.4373e-07	2.38872	0.0534469
175	Solyc01g006560.2.1_1	lipoxygenase	response to jasmonic acid stimulus; oxidation-reduction process; response to fungus; response to wounding; jasmonic acid biosynthetic process; oxylipin biosynthetic process;	chloroplast envelope; chloroplast thylakoid membrane; chloroplast stroma;	linoleate 13S-lipoxygenase activity; iron ion binding;	2.36829	0.0744139	2.46196	0.110879	2.02196	0.115847
176	Solyc06g075340.2.1_1	carbamoyl-phosphate synthase large chain-like	cytoskeleton organization; cellular response to phosphate starvation; gluconeogenesis; histone H3-K9 methylation; proteasomal protein catabolic process; chromatin silencing; arginine biosynthetic process;	membrane; carbamoyl-phosphate synthase complex; cytosol; chloroplast stroma; mitochondrion;	metal ion binding; carbamoyl-phosphate synthase (glutamine-hydrolyzing) activity; ATP binding; carbamoyl-phosphate synthase (ammonia) activity;	12.245	0.00362104	11.4335	0.0315916	2.74474	0.0539044
177	Solyc03g118040.2.1_1	calnexin 1	negative regulation of defense response; Mo-molybdopterin cofactor biosynthetic process; protein folding; jasmonic acid mediated signaling pathway; response to hydrogen peroxide; systemic acquired resistance, salicylic acid mediated signaling pathway; regulation of plant-type hypersensitive response; auxin mediated signaling pathway; protein targeting to membrane; defense response to fungus; nega…	vacuolar membrane; plant-type cell wall; integral to membrane; chloroplast; endoplasmic reticulum membrane; Golgi apparatus; cytosol; plasmodesma; plasma membrane; mitochondrion;	calcium ion binding; unfolded protein binding; molybdenum ion binding;	1.60622	0.012238	2.11845	0.0918545	1.52457	0.180911
178	Solyc06g065710.2.1_1	nucleic acid binding isoform 1	single-organism cellular process;			3.13551	0.0284185	2.42675	0.0188386	2.80641	0.0160661
179	Solyc11g069800.1.1_1	allene oxide synthase	oxylipin metabolic process; response to jasmonic acid stimulus; oxidation-reduction process; response to fungus; response to wounding;	mitochondrion; chloroplast envelope; chloroplast thylakoid membrane; plastoglobule;	allene oxide synthase activity; oxidoreductase activity, acting on paired donors, with incorporation or reduction of molecular oxygen; electron carrier activity; monooxygenase activity; hydroperoxide dehydratase activity; heme binding; iron ion binding;	4.9218	0.00153486	8.57933	0.00143991	9.48397	0.00296031
180	Solyc02g091580.2.1_1	oligopeptidase a-like	methylglyoxal catabolic process to D-lactate; response to cadmium ion; proteolysis;	chloroplast stroma; cytosol; apoplast; mitochondrion;	metal ion binding; metalloendopeptidase activity;	6.17327	0.0918436	5.22731	0.122707	7.30429	0.210839
181	Solyc02g088610.2.1_1	chaperone protein chloroplastic-like	ATP catabolic process; response to heat; chloroplast organization; protein processing;	chloroplast stroma;	ATP binding; ATPase activity;	3.56749	0.0916588	3.92363	0.0282162	2.24174	0.135231
182	Solyc03g034180.2.1_1	14-3-3 protein			protein domain specific binding;	8.76393	0.112803	8.14124	0.0860475	2.59589	0.132044
183	Solyc03g118170.2.1_1	glycine--trna ligase mitochondrial-like	glycyl-tRNA aminoacylation; response to cadmium ion;	mitochondrion;	ATP binding; glycine-tRNA ligase activity;	1.74333	0.129553	1.99267	0.00612986	2.22356	0.260765
184	Solyc04g074480.2.1_1	3-deoxy-d-arabino-heptulosonate 7-phosphate synthase	coumarin biosynthetic process; response to endoplasmic reticulum stress; chorismate biosynthetic process; response to wounding; systemic acquired resistance; shikimate biosynthetic process; aromatic amino acid family biosynthetic process;	chloroplast; membrane;	lyase activity; 3-deoxy-7-phosphoheptulonate synthase activity;	2.03284	0.000221106	1.55663	2.93487e-05	1.0423	0.000421175
185	Solyc11g062130.1.1_1	adp atp translocator	cytoskeleton organization; gluconeogenesis; membrane fusion; regulation of plant-type hypersensitive response; basic amino acid transport; proteasomal protein catabolic process; protein targeting to membrane; negative regulation of programmed cell death; amino acid import; ammonium transport; ER to Golgi vesicle-mediated transport; purine nucleotide transport; transmembrane transport; regulation …	vacuolar membrane; chloroplast envelope; mitochondrial inner membrane; integral to membrane; cell wall; nucleolus; plasma membrane;	ATP:ADP antiporter activity; copper ion binding;	1.73145	0.0980534	1.85821	0.0750605	2.17763	0.253071
186	Solyc09g018450.2.1_1	ubiquitin activating enzyme e1	response to cadmium ion; protein ubiquitination; response to other organism;	plasma membrane;	small protein activating enzyme activity; ATP binding; ubiquitin-protein ligase activity;	1.56076	0.124567	1.96329	0.0919357	0.91735	0.0660868
187	Solyc01g109540.2.1_1	coatomer subunit gamma-like	vesicle-mediated transport; intracellular protein transport;	chloroplast; COPI vesicle coat;	structural molecule activity;	3.64306	0.00191834	3.34893	0.0682085	4.85911	0.095212
188	Solyc07g053260.2.1_1	14-3-3 protein			protein domain specific binding;	2.33161	0.0262063	2.1041	0.0143887	2.90226	0.0295631
189	Solyc05g054640.2.1_1	2-oxoglutarate mitochondrial-like	methylglyoxal catabolic process to D-lactate; response to cadmium ion; tricarboxylic acid cycle;	mitochondrion;	oxoglutarate dehydrogenase (succinyl-transferring) activity; cobalt ion binding; thiamine pyrophosphate binding; zinc ion binding;	6.62164	0.0675471	9.79202	0.0781959	6.9756	0.0759668
190	Solyc07g049530.2.1_1	1-aminocyclopropane-1-carboxylate oxidase	ethylene biosynthetic process; defense response; fruit ripening; oxidation-reduction process;		metal ion binding; L-ascorbic acid binding; 1-aminocyclopropane-1-carboxylate oxidase activity; oxidoreductase activity, acting on paired donors, with incorporation or reduction of molecular oxygen, 2-oxoglutarate as one donor, and incorporation of one atom each of oxygen into both donors;	1.9435	0.0108088	2.44108	0.021064	1.45947	0.0152494
191	Solyc12g099930.1.1_1	aminotransferase 2	response to fructose stimulus; response to salt stress; water transport; cellular cation homeostasis; divalent metal ion transport; photorespiration;	peroxisome; chloroplast stroma; plasma membrane; apoplast;	alanine-glyoxylate transaminase activity; serine-glyoxylate transaminase activity; serine-pyruvate transaminase activity; pyridoxal phosphate binding;	1.92366	0.0709139	2.00671	0.261654	2.4154	0.256965
192	Solyc07g056140.2.1_1	adp-glucose pyrophosphorylase small subunit	regulation of proton transport; pentose-phosphate shunt; photorespiration; response to far red light; response to sucrose stimulus; positive regulation of catalytic activity; embryo development ending in seed dormancy; starch biosynthetic process; response to red light; isopentenyl diphosphate biosynthetic process, methylerythritol 4-phosphate pathway; maltose metabolic process; photoperiodism, f…	apoplast; heterotetrameric ADPG pyrophosphorylase complex; amyloplast; chloroplast stroma;	glucose-1-phosphate adenylyltransferase activity; ATP binding;	1.30055	0.151473	1.24365	0.0369614	1.42489	0.195715
193	Solyc09g082990.2.1_1	gdp-mannose 3 -epimerase	nucleotide-sugar metabolic process; L-ascorbic acid biosynthetic process;	cytosol;	GDP-mannose 3,5-epimerase activity; NAD binding;	2.51854	0.144101	2.15415	0.0862864	2.23346	0.168501
194	Solyc12g098500.1.1_1	s-adenosyl-l-homocysteine hydrolase	one-carbon metabolic process; posttranscriptional gene silencing; methylation-dependent chromatin silencing; response to stress;	vacuole; plasma membrane;	copper ion binding; adenosylhomocysteinase activity;	2.61935	0.000704237	2.57137	0.0889427	1.59672	0.0211455
195	Solyc11g065620.1.1_1	sulfite reductase	sulfide oxidation, using siroheme sulfite reductase; sterol biosynthetic process; regulation of DNA replication; water transport; response to salt stress; negative regulation of transcription, DNA-dependent; hyperosmotic response; Golgi organization; glycolysis; glucosinolate biosynthetic process; response to cadmium ion; response to cold; indoleacetic acid biosynthetic process; cysteine biosynth…	chloroplast envelope; apoplast; stromule; membrane; chloroplast nucleoid;	sulfite reductase (ferredoxin) activity; 4 iron, 4 sulfur cluster binding; heme binding; sulfite reductase activity; DNA binding; copper ion binding;	2.05872	0.0302256	3.39366	0.0389721	3.87389	0.0895079
196	Solyc08g043170.2.1_1	pyrroline-5-carboxylate synthetase	oxidation-reduction process; L-proline biosynthetic process; phosphorylation;	cytoplasm;	ATP binding; glutamate-5-semialdehyde dehydrogenase activity; glutamate 5-kinase activity;	1.73193	0.105755	2.26392	0.00246151	1.72499	0.105578
197	Solyc10g051110.1.1_1	protein tic chloroplastic-like	transport; cellular metabolic process;	chloroplast envelope; chloroplast thylakoid; plastid inner membrane;		4.40647	0.0130264	2.05327	0.000946522	6.01187	0.158088
198	Solyc10g007600.2.1_1	peroxisomal -2-hydroxy-acid oxidase glo1	oxidation-reduction process; defense response to bacterium; transition metal ion transport; defense response signaling pathway, resistance gene-independent; hydrogen peroxide biosynthetic process;	peroxisome; plasmodesma; chloroplast stroma; vacuole; cytosolic ribosome; membrane; nucleus; apoplast;	long-chain-(S)-2-hydroxy-long-chain-acid oxidase activity; glycolate oxidase activity; medium-chain-(S)-2-hydroxy-acid oxidase activity; very-long-chain-(S)-2-hydroxy-acid oxidase activity; FMN binding;	2.43216	0.145609	2.30303	0.00530793	1.70437	0.0749928
199	Solyc03g034220.2.1_1	ribulose bisphosphate carboxylase	reductive pentose-phosphate cycle; photorespiration; oxidation-reduction process;	chloroplast;	ribulose-bisphosphate carboxylase activity; monooxygenase activity; protein binding;	16.5921	0.0708427	9.70406	0.00398081	19.8696	0.050076
200	Solyc12g010380.1.1_1	adenylate kinase family protein	nucleotide phosphorylation; DNA-dependent transcription, elongation; photosynthesis;	chloroplast envelope; chloroplast thylakoid membrane;	adenylate kinase activity; ATP binding;	3.61451	0.0139414	5.72273	0.0753609	2.63849	0.191932
201	Solyc10g080710.1.1_1	asparagine--trna cytoplasmic 1-like	asparaginyl-tRNA aminoacylation; response to cadmium ion; embryo development ending in seed dormancy;	cytosol; mitochondrion; chloroplast;	asparagine-tRNA ligase activity; nucleic acid binding; ATP binding;	9.0814	0.0928882	13.8574	0.19857	14.0598	0.0903811
202	Solyc07g053650.2.1_1	26s proteasome non-atpase regulatory subunit 2 1a-like	proteasomal ubiquitin-dependent protein catabolic process; proteasome assembly; regulation of cell cycle; response to misfolded protein; cytoskeleton organization; regulation of protein catabolic process; gluconeogenesis; gravitropism; regulation of catalytic activity;	cytosol; proteasome regulatory particle, base subcomplex; plasmodesma; nucleus; plasma membrane;	ubiquitin binding; enzyme regulator activity;	1.69378	0.0034422	1.4561	0.131993	2.12427	0.0850467
203	Solyc08g041870.2.1_1	aspartate aminotransferase	ethylene biosynthetic process; response to cold; cellular amino acid metabolic process; response to cadmium ion;	cytosol; chloroplast envelope; chloroplast stroma; stromule; apoplast;	L-aspartate:2-oxoglutarate aminotransferase activity; L-phenylalanine:2-oxoglutarate aminotransferase activity; aspartate-prephenate aminotransferase activity; glutamate-prephenate aminotransferase activity; pyridoxal phosphate binding;	3.62389	0.00306562	3.9101	0.138992	4.05506	0.00281367
204	Solyc12g099440.1.1_1	glyoxysomal fatty acid beta-oxidation multifunctional protein mfp-a-like	proteasomal ubiquitin-dependent protein catabolic process; peroxisome organization; response to misfolded protein; proteasome core complex assembly; fatty acid beta-oxidation; toxin catabolic process;	cell wall; nucleolus; plasmodesma; glyoxysome;	long-chain-enoyl-CoA hydratase activity; 3-hydroxybutyryl-CoA epimerase activity; dodecenoyl-CoA delta-isomerase activity; 3-hydroxyacyl-CoA dehydrogenase activity; nucleotide binding; coenzyme binding; enoyl-CoA hydratase activity; 3-hydroxyacyl-CoA dehydratase activity;	2.52854	0.00909301	3.45713	0.0199358	2.11686	0.0818517
205	Solyc07g065900.2.1_1	fructose-bisphosphate cytoplasmic isozyme 1-like	response to hypoxia; pentose-phosphate shunt; anthocyanin-containing compound biosynthetic process; maltose metabolic process; starch biosynthetic process; glycolysis;	chloroplast;	fructose-bisphosphate aldolase activity;	1.475	0.0107811	1.84282	0.0947057	1.98512	0.142705
206	Solyc03g114150.2.1_1	aldehyde dehydrogenase family 2 member mitochondrial-like	response to cadmium ion; oxidation-reduction process;	chloroplast; mitochondrion;	3-chloroallyl aldehyde dehydrogenase activity; aldehyde dehydrogenase (NAD) activity; ATP binding; retinal dehydrogenase activity;	2.59166	0.00251062	1.96041	0.0764323	0.975817	0.143403
207	Solyc07g063100.2.1_1	proton pump-interactor 1-like	monovalent inorganic cation transport; membrane organization; regulation of programmed cell death; intracellular transport; regulation of ion transport; amino acid transport;	endoplasmic reticulum; plasma membrane;		2.24851	0.000726129	2.81515	0.00426921	1.04264	0.024061
208	Solyc05g056250.2.1_1	aspartate--trna cytoplasmic-like	aspartyl-tRNA aminoacylation;	cytoplasm;	nucleic acid binding; ATP binding; aspartate-tRNA ligase activity;	1.29289	0.0599365	1.8782	0.0635883	0.872203	0.00119226
209	Solyc03g123610.2.1_1	alanine aminotransferase mitochondrial-like	response to hypoxia; biosynthetic process; L-alanine catabolic process, by transamination; response to cadmium ion;	mitochondrion; chloroplast;	copper ion binding; transaminase activity; ATP binding; pyridoxal phosphate binding;	3.44257	0.00721663	6.7639	0.0584484	2.9372	0.163689
210	Solyc01g057830.2.1_1	30s ribosomal protein chloroplastic-like	pentose-phosphate shunt; translation; isopentenyl diphosphate biosynthetic process, methylerythritol 4-phosphate pathway; chloroplast relocation; chlorophyll biosynthetic process; photosynthetic electron transport in photosystem I; rRNA processing; thylakoid membrane organization;	membrane; ribosome; chloroplast stroma; thylakoid; mitochondrion;	structural constituent of ribosome; RNA binding;	4.45803	0.0317556	3.98182	0.0144896	2.32843	0.173585
211	Solyc06g060290.2.1_1	pdi-like 1-1 isoform 2	protein folding; cell redox homeostasis; glycerol ether metabolic process;	endoplasmic reticulum lumen;	electron carrier activity; protein disulfide isomerase activity; dolichyl-diphosphooligosaccharide-protein glycotransferase activity; protein disulfide oxidoreductase activity;	7.53504	0.262038	8.12746	0.0015834	11.5099	0.174664
212	Solyc11g028100.1.1_1	elongation factor 1-gamma 2	response to cadmium ion; response to zinc ion; translational elongation;	vacuole; eukaryotic translation elongation factor 1 complex; plasma membrane; cell wall;	translation elongation factor activity; copper ion binding;	2.37558	0.131762	2.03578	0.0717724	2.7417	0.180243
213	Solyc09g007900.2.1_1	phenylalanine ammonia-lyase	cinnamic acid biosynthetic process; L-phenylalanine catabolic process;	cytoplasm;	phenylalanine ammonia-lyase activity;	0.930804	0.00445961	0.88125	0.022455	0.731032	0.0618168
214	Solyc05g053810.2.1_1	serine hydroxymethyltransferase	glycine metabolic process; polar nucleus fusion; methylation; tetrahydrofolate interconversion; pollen development; L-serine metabolic process; response to cadmium ion;	plasma membrane;	glycine hydroxymethyltransferase activity; pyridoxal phosphate binding; methyltransferase activity;	1.66397	0.0169874	1.836	0.0527382	1.90261	0.090592
215	Solyc04g076790.2.1_1	serine hydroxymethyltransferase 2 isoform 1	response to fructose stimulus; photosynthesis, light reaction; L-serine metabolic process; photorespiration; response to glucose stimulus; response to sucrose stimulus; salicylic acid biosynthetic process; defense response to bacterium; tetrahydrofolate interconversion; defense response, incompatible interaction; methylation; plant-type hypersensitive response; glycine decarboxylation via glycine…	apoplast; stromule; cytosolic ribosome; mitochondrial matrix; mitochondrial respiratory chain complex I; chloroplast stroma; chloroplast thylakoid; plasma membrane; nucleus;	zinc ion binding; glycine hydroxymethyltransferase activity; methyltransferase activity; cobalt ion binding; pyridoxal phosphate binding; poly(U) RNA binding;	13.7114	0.204268	12.5277	0.12959	1.38448	0.0192077
216	Solyc11g010470.1.1_1	14-3-3 protein	defense response to bacterium; leaf development; gibberellin biosynthetic process; brassinosteroid mediated signaling pathway; gibberellic acid mediated signaling pathway; response to cadmium ion; toxin catabolic process;	cytosol; chloroplast envelope; plant-type cell wall; nucleus; plasma membrane;	protein phosphorylated amino acid binding; protein domain specific binding;	3.16246	0.134423	2.68878	0.0338936	3.96652	0.0374242
217	Solyc09g065900.2.1_1	glutathione reductase	toxin catabolic process; cell redox homeostasis; chloroplast organization; glutathione metabolic process; oxidation-reduction process; fruit ripening, climacteric; protein targeting to mitochondrion; ovule development;	chloroplast stroma; mitochondrion;	flavin adenine dinucleotide binding; glutathione-disulfide reductase activity; NADP binding; electron carrier activity; receptor activity; copper ion binding; ATP binding;	7.27314	0.0445693	8.91721	0.00628674	1.07862	0.0406266
218	Solyc02g020980.2.1_1	4-alpha-glucanotransferase dpe2-like	starch catabolic process; circadian rhythm; starch biosynthetic process; plant-type cell wall organization; maltose catabolic process; positive regulation of catalytic activity;	cytosol;	cation binding; 4-alpha-glucanotransferase activity; heteropolysaccharide binding; starch binding;	1.49515	0.0156992	5.85333	0.13714	1.79269	0.0828318
219	Solyc09g031970.2.1_1	alpha-glucan h isozyme-like	response to water deprivation; response to cadmium ion; starch biosynthetic process;	chloroplast; cytosol;	glycogen phosphorylase activity; pyridoxal phosphate binding;	1.04768	0.000884819	0.938212	0.124304	0.931142	0.165511
220	Solyc04g005160.1.1_1	6-phosphogluconate dehydrogenase family protein isoform 1	response to salt stress; pentose-phosphate shunt;	peroxisome;	phosphogluconate dehydrogenase (decarboxylating) activity; NADP binding;	1.39736	0.000224909	1.82863	0.0493962	1.39832	0.118737
221	Solyc11g051160.1.1_1	sec14 cytosolic factor family protein phosphoglyceride transfer family protein isoform 1	transport;	intracellular; integral to membrane;	transporter activity;	2.04471	0.0155656	2.97096	0.0342073	1.39503	0.117637
222	Solyc02g070330.2.1_1	40s ribosomal protein s4-like	translation;	nucleolus; cytosolic ribosome; plasma membrane; chloroplast;	structural constituent of ribosome; rRNA binding;	1.80733	3.22549e-05	1.84444	0.158647	0.955878	0.286856
223	Solyc05g005020.2.1_1	alpha-glucan water chloroplastic-like	response to symbiotic fungus; starch catabolic process; circadian rhythm; cold acclimation; starch biosynthetic process; phosphorylation;	mitochondrion; chloroplast envelope; chloroplast stroma;	protein histidine kinase activity; metal ion binding; ATP binding; alpha-glucan, water dikinase activity;	4.53888	0.090466	6.75985	0.0932952	3.21808	0.148296
224	Solyc02g070360.2.1_1	40s ribosomal protein s4-like	translation;	nucleolus; cytosolic ribosome; plasma membrane; chloroplast;	structural constituent of ribosome; rRNA binding;	1.70426	3.57816e-05	1.75088	0.0914568	0.964178	0.313291
225	Solyc02g070320.2.1_1	40s ribosomal protein s4-like	translation;	nucleolus; cytosolic ribosome; plasma membrane; chloroplast;	structural constituent of ribosome; rRNA binding;	1.92896	7.18733e-05	2.00807	0.128658	0.97242	0.362887
226	Solyc02g089260.2.1_1	auxin transport protein big-like	response to fungus; auxin polar transport; photomorphogenesis; lateral root formation; response to auxin stimulus; protein ubiquitination; indeterminate inflorescence morphogenesis; unidimensional cell growth;	cytosol; plasmodesma; membrane;	zinc ion binding; ubiquitin-protein ligase activity;	1.91719	0.00951971	1.68594	0.0961096	1.57955	0.203321
227	Solyc01g104770.2.1_1	actin	root hair elongation; seed germination; response to light stimulus; response to wounding; cell division; response to auxin stimulus;	cell wall; cytoskeleton; mitochondrion; nucleolus; plasma membrane;	ATP binding;	4.01338	0.00302091	3.51081	0.0208947	2.67111	0.0949423
228	Solyc08g062630.2.1_1	puromycin-sensitive aminopeptidase-like	proteasomal protein catabolic process; auxin polar transport; regulation of anion channel activity; cytoskeleton organization; gluconeogenesis;	cytosol; nucleus; plasma membrane;	zinc ion binding; aminopeptidase activity; metallopeptidase activity;	1.63155	0.0571961	1.9419	0.133276	0.87211	0.00686532
229	Solyc07g047790.2.1_1	heat shock protein 90-like	protein folding; response to stress;	cell wall; chloroplast stroma; mitochondrion;	ATP binding; unfolded protein binding;	1.34544	0.0435918	1.30248	0.0407007	1.39186	5.47665e-06
230	Solyc01g007150.2.1_1	coatomer subunit beta-1-like	vesicle-mediated transport; intracellular protein transport;	plasmodesma; nucleus; cytosol; COPI vesicle coat;	clathrin binding; structural molecule activity;	2.18983	0.0303211	1.73931	0.0248204	2.30938	0.11819
231	Solyc07g007600.2.1_1	pyrophosphate-energized vacuolar membrane proton pump-like	response to water deprivation; response to salt stress; auxin polar transport; leaf development; proton transport;	mitochondrion; integral to membrane; chloroplast envelope; plant-type vacuole membrane; endosome membrane; plasma membrane;	inorganic diphosphatase activity; hydrogen-translocating pyrophosphatase activity;	11.2437	0.0302242	14.8408	0.0283722	10.2375	0.0111644
232	Solyc01g104590.2.1_1	60s ribosomal protein l3-like	translation;	ribosome;	structural constituent of ribosome;	2.00567	0.0127348	2.12592	0.101027	0.803173	0.12769
233	Solyc09g082060.2.1_1	cysteine synthase	cysteine biosynthetic process from serine;	cytoplasm;	L-mimosine synthase activity; cysteine synthase activity; pyrazolylalanine synthase activity; beta-pyrazolylalanine synthase activity;	0.858373	0.0209617	0.794897	0.13112	0.729439	0.190192
234	Solyc04g074640.2.1_1	thylakoid lumenal 29 kda chloroplastic-like	stomatal complex morphogenesis; photosynthesis, light reaction; pentose-phosphate shunt; response to far red light; glucosinolate metabolic process; starch biosynthetic process; response to red light; isopentenyl diphosphate biosynthetic process, methylerythritol 4-phosphate pathway; chlorophyll biosynthetic process; response to blue light; rRNA processing; response to oxidative stress;	chloroplast thylakoid lumen; chloroplast thylakoid membrane; nucleus;	heme binding; peroxidase activity;	3.87047	0.0155512	0.985529	0.279688	1.79217	0.109645
235	Solyc12g009300.1.1_1	sucrose synthase	biosynthetic process; sucrose metabolic process;		sucrose synthase activity;	1.67132	6.12783e-05	2.63483	0.15218	2.63041	0.0280788
236	Solyc06g068860.2.1_1	lysosomal alpha-mannosidase-like	mannose metabolic process; microtubule nucleation; cysteine biosynthetic process;	plant-type cell wall; vacuolar membrane; apoplast;	zinc ion binding; carbohydrate binding; alpha-mannosidase activity;	4.5601	0.0578619	6.2366	0.0291184	4.92875	0.0460034
237	Solyc10g086010.1.1_1	60s ribosomal protein l1	RNA methylation; translation; pyrimidine ribonucleotide biosynthetic process; cell wall modification; plant-type cell wall organization;	cell wall; nucleolus; plasmodesma; chloroplast; vacuole; cytosolic large ribosomal subunit; plasma membrane;	structural constituent of ribosome;	1.71039	0.0250804	2.01717	0.02385	1.5524	0.200748
238	Solyc05g056310.2.1_1	t-complex protein 1 subunit gamma-like	protein folding; rRNA processing;	cytosol;	ATP binding; unfolded protein binding;	4.96171	0.0684003	4.3957	0.00486802	4.11201	0.0679978
239	Solyc03g005260.2.1_1	atp sulfurylase chloroplastic-like	water transport; embryo development ending in seed dormancy; photorespiration; photoperiodism, flowering; selenium compound metabolic process; response to red light; regulation of proton transport; ovule development; glucosinolate biosynthetic process; sulfate assimilation; indoleacetic acid biosynthetic process; positive regulation of catalytic activity; pentose-phosphate shunt; glycolysis; resp…	chloroplast stroma; cytosol; heterotetrameric ADPG pyrophosphorylase complex; plasma membrane; mitochondrion; apoplast;	glucose-1-phosphate adenylyltransferase activity; sulfate adenylyltransferase (ATP) activity;	1.51988	0.000405599	0.668719	1.21853e-05	2.07477	0.0672039
240	Solyc08g075390.2.1_1	nudix hydrolase 3-like	proteolysis;	cytosol; vacuole;	dipeptidyl-peptidase activity; protein binding;	1.49956	0.0484506	1.4862	0.0188654	1.56961	0.012623
241	Solyc05g018570.2.1_1	26s protease regulatory subunit 8 homolog a-like	ubiquitin-dependent protein catabolic process; ATP catabolic process;	cytosol; proteasome regulatory particle, base subcomplex; plasma membrane;	ATP binding; ATPase activity;	0.949881	0.155504	1.893	0.0553023	0.877602	0.359478
242	Solyc01g100320.2.1_1	probable protein disulfide-isomerase a6-like	pollen tube development; glycerol ether metabolic process; response to endoplasmic reticulum stress; protein folding; response to salt stress; cell redox homeostasis; embryo sac development; systemic acquired resistance; glycolysis; gluconeogenesis; response to cadmium ion; double fertilization forming a zygote and endosperm; embryo development ending in seed dormancy;	plant-type cell wall; vacuolar membrane; endoplasmic reticulum; plasma membrane;	protein disulfide isomerase activity; electron carrier activity; protein disulfide oxidoreductase activity;	3.8044	0.0050552	4.18896	0.000718106	2.49933	0.096027
243	Solyc01g079450.2.1_1	probable glutamyl chloroplastic-like isoform 2	proteolysis;	chloroplast stroma;	serine-type endopeptidase activity;	1.29211	0.0370388	1.36707	0.0234828	1.69422	0.204794
244	Solyc01g099160.2.1_1	lipoxygenase	oxylipin biosynthetic process; oxidation-reduction process;	cytoplasm;	linoleate 13S-lipoxygenase activity; iron ion binding;	6.40158	0.104082	8.24368	0.00292589	6.81376	0.108458
245	Solyc09g091470.2.1_1	3-ketoacyl- thiolase	response to misfolded protein; response to wounding; fatty acid beta-oxidation; proteasomal ubiquitin-dependent protein catabolic process; toxin catabolic process; proteasome core complex assembly; jasmonic acid biosynthetic process; glyoxysome organization; positive regulation of abscisic acid mediated signaling pathway;	vacuolar membrane; chloroplast; peroxisome; nucleolus; cytosol; plasma membrane; mitochondrion;	acetyl-CoA C-acyltransferase activity;	2.85306	0.0297795	2.74505	0.00869169	4.48844	0.0105274
246	Solyc12g056940.1.1_1	acetyl- carboxylase 1-like	root development; response to cytokinin stimulus; primary shoot apical meristem specification; fatty acid elongation;	plasma membrane;	acetyl-CoA carboxylase activity; metal ion binding; ATP binding; biotin carboxylase activity;	2.14461	0.0356162	2.31217	0.0328142	2.24582	0.0369705
247	Solyc01g090200.2.1_1	aminoacyl-t-rna synthetase	regulation of embryonic development; glycyl-tRNA aminoacylation; chloroplast organization; ovule development; embryo development ending in seed dormancy;	mitochondrion; chloroplast stroma;	ATP binding; glycine-tRNA ligase activity;	2.74708	7.53431e-05	2.72773	0.2122	1.79257	0.0742025
248	Solyc01g098640.2.1_1	upf0603 protein chloroplastic-like	response to far red light; carotenoid biosynthetic process; regulation of protein dephosphorylation; unsaturated fatty acid biosynthetic process; response to red light; photosystem II assembly; isopentenyl diphosphate biosynthetic process, methylerythritol 4-phosphate pathway; chlorophyll biosynthetic process; photosynthetic electron transport in photosystem I; response to blue light; glucosinola…	chloroplast thylakoid lumen; chloroplast thylakoid membrane;	acid phosphatase activity;	2.52975	0.00182085	3.9701	0.0102323	1.19138	0.0229201
249	Solyc11g020040.1.1_1	stromal 70 kda heat shock-related chloroplastic-like	oxidation-reduction process; response to endoplasmic reticulum stress; protein folding; response to cold; response to heat; protein targeting to chloroplast; response to cadmium ion; response to high light intensity; response to hydrogen peroxide;	mitochondrion; chloroplast envelope; thylakoid; chloroplast stroma; nucleus; apoplast;	ATP binding; 2-alkenal reductase [NAD(P)] activity; unfolded protein binding;	6.16008	0.047492	8.36792	0.0347524	4.23199	0.0311515
250	Solyc01g008960.2.1_1	protein argonaute 4-like	translational initiation;		translation initiation factor activity;	1.04178	0.0149322	0.935929	0.192495	0.811791	0.00878268
251	Solyc02g077990.2.1_1	30s ribosomal protein s5	translation; response to antibiotic; defense response to bacterium; response to cold; protein targeting to chloroplast; response to cadmium ion;	small ribosomal subunit; chloroplast thylakoid membrane; chloroplast stroma; nucleus;	rRNA binding; structural constituent of ribosome;	2.1825	0.0430695	2.168	0.0176999	2.51083	0.087148
252	Solyc04g081570.2.1_1	endoplasmin homolog	N-terminal protein myristoylation; gluconeogenesis; regulation of meristem structural organization; protein folding; response to hydrogen peroxide; water transport; response to water deprivation; protein secretion; regulation of meristem growth; response to salt stress; hyperosmotic response; Golgi organization; glycolysis; response to endoplasmic reticulum stress; response to high light intensit…	vacuolar membrane; apoplast; endoplasmic reticulum lumen; chloroplast; Golgi apparatus; cytosol; plasmodesma; plasma membrane; nucleus; mitochondrion;	unfolded protein binding; ATP binding;	1.85219	0.038433	2.22456	0.119194	0.811164	0.0220477
253	Solyc03g117630.1.1_1	heat shock	response to heat; oxidation-reduction process;	plasma membrane; cell wall; chloroplast;	ATP binding; 2-alkenal reductase [NAD(P)] activity;	5.08617	0.00438089	4.83448	0.0043111	5.41761	0.0619085
254	Solyc03g114950.2.1_1	abc transporter b family member 25-like	response to aluminum ion; transmembrane transport; ATP catabolic process;	plant-type vacuole; vacuolar membrane; integral to membrane; chloroplast thylakoid membrane; plasma membrane;	xenobiotic-transporting ATPase activity; ATP binding;	1.94777	0.00276968	2.92229	0.0718019	1.96969	0.327353
255	Solyc02g085950.2.1_1	ribulose bisphosphate carboxylase	reductive pentose-phosphate cycle; photorespiration; oxidation-reduction process;	chloroplast;	ribulose-bisphosphate carboxylase activity; monooxygenase activity; protein binding;	20.8037	0.0818564	10.4814	0.0077669	26.6529	0.0481549
256	Solyc06g073330.2.1_1	lysyl-trna synthetase-like	lysyl-tRNA aminoacylation;	cytoplasm;	nucleic acid binding; lysine-tRNA ligase activity; ATP binding;	1.54776	0.0703873	1.61692	0.0814767	1.62422	0.148224
257	Solyc04g073990.2.1_1	annexin p34	sterol biosynthetic process; cellular cation homeostasis; chromatin assembly or disassembly; Golgi organization; potassium ion export; cysteine biosynthetic process; calcium ion transmembrane transport; response to oxidative stress; response to desiccation;	vacuolar membrane; apoplast; cell wall; cytosol; chloroplast stroma; thylakoid; plasmodesma; plasma membrane; mitochondrion;	zinc ion binding; calcium ion binding; peroxidase activity; calcium-dependent phospholipid binding; protein homodimerization activity; copper ion binding; ATP binding;	4.47303	0.00145065	2.10747	0.00991893	1.40529	0.164579
258	Solyc12g007170.1.1_1	peroxisomal fatty acid beta-oxidation multifunctional protein aim1-like	seed germination; jasmonic acid biosynthetic process; flower development; fatty acid beta-oxidation;	cell wall; peroxisome; plasmodesma; chloroplast;	3-hydroxybutyryl-CoA epimerase activity; 3-hydroxyacyl-CoA dehydrogenase activity; nucleotide binding; coenzyme binding; enoyl-CoA hydratase activity;	5.12606	0.0344397	7.03801	0.000187445	6.46675	0.0133718
259	Solyc07g062130.2.1_1	probable rhamnose biosynthetic enzyme 1-like	response to sucrose stimulus; response to UV-B; extracellular polysaccharide biosynthetic process; UDP-rhamnose biosynthetic process; flavonol biosynthetic process; auxin efflux;	cytosol; plasmodesma; chloroplast;	dTDP-4-dehydrorhamnose reductase activity; UDP-glucose 4,6-dehydratase activity; UDP-L-rhamnose synthase activity; nucleotide binding; coenzyme binding; dTDP-glucose 4,6-dehydratase activity;	1.93069	0.0604206	2.23781	0.13001	2.32552	0.000200828
260	Solyc06g083620.2.1_1	26s proteasome regulatory subunit 4 homolog a-like	proteasomal ubiquitin-dependent protein catabolic process; proteasome assembly; response to misfolded protein; meristem structural organization; leaf morphogenesis; response to heat; root cap development; meristem growth; response to cadmium ion; maintenance of root meristem identity;	proteasome regulatory particle, base subcomplex; cytoplasm; plasma membrane;	nucleoside-triphosphatase activity; ATP binding;	3.50502	0.00433895	2.9772	0.04299	1.594	0.0140801
261	Solyc03g006870.2.1_1	phosphoglucomutase	trehalose biosynthetic process; pentose-phosphate shunt; positive regulation of catalytic activity; cellular calcium ion homeostasis; starch biosynthetic process; plant-type cell wall organization; isopentenyl diphosphate biosynthetic process, methylerythritol 4-phosphate pathway; maltose metabolic process; defense response to bacterium; glucose 1-phosphate metabolic process; galactose catabolic …	chloroplast envelope; apoplast; stromule; cytosol; chloroplast stroma; mitochondrion;	phosphoglucomutase activity; magnesium ion binding;	7.80788	0.00353341	8.00157	0.000775111	4.19304	0.104248
262	Solyc02g080540.1.1_1	atp synthase gamma chloroplastic-like	coenzyme biosynthetic process; jasmonic acid biosynthetic process; leaf morphogenesis; positive regulation of catalytic activity; cysteine biosynthetic process; aromatic amino acid family metabolic process; photosynthetic electron transport in photosystem II; rRNA processing; starch biosynthetic process; maltose metabolic process; unsaturated fatty acid biosynthetic process; plastid organization;…	chloroplast ATP synthase complex; proton-transporting ATP synthase complex, catalytic core F(1); chloroplast envelope;	enzyme regulator activity; proton-transporting ATPase activity, rotational mechanism; proton-transporting ATP synthase activity, rotational mechanism;	3.2728	0.0453794	2.80214	0.0494541	3.24494	0.126477
263	Solyc01g109660.2.1_1	glycine-rich rna-binding protein	RNA secondary structure unwinding; DNA duplex unwinding; response to salt stress; response to cold; innate immune response; regulation of stomatal movement; circadian rhythm; vegetative to reproductive phase transition of meristem; response to abscisic acid stimulus; mRNA export from nucleus; response to zinc ion; response to cadmium ion;	cell wall; peroxisome; nucleolus; chloroplast; plasma membrane;	double-stranded DNA binding; nucleotide binding; single-stranded DNA binding;	4.69993	0.0428164	3.45581	0.0668083	1.6632	5.42391e-07
264	Solyc11g012140.1.1_1	isoleucine--trna cytoplasmic-like	proteasomal protein catabolic process; isoleucyl-tRNA aminoacylation; response to salt stress; cytoskeleton organization; regulation of translational fidelity; glycolysis; gluconeogenesis; response to cadmium ion;	cytosol;	isoleucine-tRNA ligase activity; aminoacyl-tRNA editing activity; ATP binding;	2.06796	0.00745093	2.57472	0.00613247	0.90477	0.0257216
265	Solyc07g064950.2.1_1	trigger factor-like protein tig-like	stomatal complex morphogenesis; carotenoid biosynthetic process; protein folding; starch biosynthetic process; isopentenyl diphosphate biosynthetic process, methylerythritol 4-phosphate pathway; chloroplast relocation; maltose metabolic process; protein transport; mRNA modification; ncRNA metabolic process; protein peptidyl-prolyl isomerization; thylakoid membrane organization;	chloroplast envelope; chloroplast stroma;	peptidyl-prolyl cis-trans isomerase activity;	1.62867	0.247416	1.62564	0.0896848	0.753837	0.0399988
266	Solyc08g079900.1.1_1	subtilisin-like protease-like	negative regulation of catalytic activity; proteolysis;		identical protein binding; serine-type endopeptidase activity;	1.40817	1.67192e-05	1.72988	8.62563e-05	4.36114	0.124672
267	Solyc04g076060.2.1_1	14-3-3 protein	defense response to bacterium; brassinosteroid mediated signaling pathway; response to cadmium ion;	cytosol; plant-type cell wall; chloroplast; nucleus; plasma membrane;	protein domain specific binding;	4.97084	0.0433269	4.55048	0.0263674	5.54266	0.00461195
268	Solyc08g075090.2.1_1	60s ribosomal protein l7-4-like		ribosome;		2.39817	0.0300693	1.83567	0.0852574	1.89413	0.0208385
269	Solyc07g008950.2.1_1	probable methionine--trna ligase-like	response to cadmium ion; methionyl-tRNA aminoacylation;	cytosol;	methionine-tRNA ligase activity; ATP binding; tRNA binding;	2.85572	0.0988922	3.07604	0.00348202	3.21993	0.102203
270	Solyc05g006520.2.1_1	pyruvate dehydrogenase e1 component subunit mitochondrial-like	response to cadmium ion; glycolysis; response to salt stress; oxidation-reduction process;	mitochondrial matrix; nucleus; cytosol;	cobalt ion binding; pyruvate dehydrogenase (acetyl-transferring) activity; zinc ion binding;	3.54035	0.0147957	4.75833	0.149477	1.1871	0.410461
271	Solyc02g079950.2.1_1	photosystem ii subunit q-2	cellular cation homeostasis; photosynthesis; divalent metal ion transport; photorespiration;	chloroplast photosystem II; extrinsic to membrane; chloroplast stroma; oxygen evolving complex; chloroplast thylakoid lumen; apoplast;	calcium ion binding;	9.32175	0.0391012	12.6764	0.0278936	14.5872	0.0632403
272	Solyc01g104950.2.1_1	beta-xylosidase alpha-l-arabinofuranosidase 2-like	xylan catabolic process;	cell wall; proteinaceous extracellular matrix; apoplast;	xylan 1,4-beta-xylosidase activity; alpha-N-arabinofuranosidase activity; beta-glucosidase activity;	1.56194	0.00764798	2.14545	0.0568593	0.948391	0.0163365
273	Solyc06g069010.2.1_1	guanine nucleotide-binding protein subunit beta-like				2.40916	0.0622228	2.32079	0.0374356	2.99574	0.259967
274	Solyc04g076090.2.1_1	glucose-6-phosphate isomerase	gluconeogenesis; flavonoid biosynthetic process; response to sucrose stimulus; positive regulation of catalytic activity; starch biosynthetic process; plant-type cell wall organization; isopentenyl diphosphate biosynthetic process, methylerythritol 4-phosphate pathway; positive regulation of flower development; maltose metabolic process; glycolysis; response to UV-B; defense response to fungus, i…	chloroplast envelope; cytosol; chloroplast stroma;	glucose-6-phosphate isomerase activity; transferase activity; RNA binding; ATP binding;	1.64759	0.128185	1.95598	0.0706015	0.859091	0.209926
275	Solyc03g118240.2.1_1	magnesium-protoporphyrin o-methyltransferase-like	protein autophosphorylation; rRNA processing; isopentenyl diphosphate biosynthetic process, methylerythritol 4-phosphate pathway; chlorophyll biosynthetic process; methylation; regulation of proton transport; photosynthesis;	chloroplast envelope; chloroplast thylakoid membrane;	magnesium protoporphyrin IX methyltransferase activity;	1.81472	0.00256007	2.71738	0.156562	0.760391	5.60157e-05
276	Solyc08g074290.2.1_1	dna repair atpase-related family protein	D-xylose metabolic process; glucose catabolic process;	Golgi apparatus; plasma membrane; vacuolar membrane; endoplasmic reticulum;		1.42102	0.00617046	1.60772	0.00577888	1.63978	0.228982
277	Solyc02g079170.2.1_1	nad h dehydrogenase mitochondrial-like	oxidation-reduction process;	extrinsic to mitochondrial inner membrane;	flavin adenine dinucleotide binding; disulfide oxidoreductase activity; NADH dehydrogenase (ubiquinone) activity; calcium ion binding;	0.700076	5.69337e-09	0.933501	0.0131166	0.882103	0.0453704
278	Solyc04g054740.2.1_1	myo-inositol-1-phosphate synthase	myo-inositol hexakisphosphate biosynthetic process; defense response to bacterium; inositol biosynthetic process; response to heat; post-embryonic development; response to high light intensity; defense response to fungus; response to hydrogen peroxide; defense response to virus; phosphatidylserine biosynthetic process;	cytoplasm;	inositol-3-phosphate synthase activity;	4.14169	9.81027e-08	2.18333	0.0433775	3.14766	0.234176
279	Solyc06g009290.2.1_1	abc transporter b family member 4-like	gravitropism; root hair elongation; basipetal auxin transport; auxin efflux; transmembrane transport; ATP catabolic process; response to cytokinin stimulus;	integral to membrane; plasma membrane;	phosphate ion transmembrane-transporting ATPase activity; xenobiotic-transporting ATPase activity; ATP binding;	3.94761	0.0349977	6.2614	0.00169532	6.0522	0.220417
280	Solyc10g081920.1.1_1	coatomer subunit beta-1-like	vesicle-mediated transport; intracellular protein transport;	plasmodesma; nucleus; cytosol; COPI vesicle coat;	clathrin binding; structural molecule activity;	2.83025	0.00604288	8.22538	0.0335382	3.74453	0.0395918
281	Solyc12g017830.1.1_1	brefeldin a-inhibited guanine nucleotide-exchange protein 1-like	vesicle-mediated transport; tissue development; regulation of chromosome organization; defense response to bacterium; growth; regulation of ARF protein signal transduction; organ morphogenesis; regulation of catalytic activity; positive regulation of organelle organization;	cytosol; early endosome; trans-Golgi network; nucleus;	ARF guanyl-nucleotide exchange factor activity; protein binding;	1.9493	0.0191965	2.47483	0.0608769	3.06392	0.0938036
282	Solyc12g008630.1.1_1	mitochondrial-processing peptidase subunit alpha-like	proteolysis; electron transport chain;	mitochondrial inner membrane; respiratory chain;	metal ion binding; ubiquinol-cytochrome-c reductase activity; metalloendopeptidase activity;	3.58586	0.0285605	5.04411	0.0245474	1.7702	0.0499472
283	Solyc05g050600.2.1_1	dynamin-related protein 5a-like	embryo development ending in seed dormancy; GTP catabolic process; xylem and phloem pattern formation; regulation of protein localization; clathrin-mediated endocytosis; cell plate formation involved in plant-type cell wall biogenesis; synaptic vesicle endocytosis; trichome branching;	vacuolar membrane; phragmoplast; cytosol; microtubule; plasmodesma; cell plate; chloroplast thylakoid membrane; plasma membrane;	protein histidine kinase binding; GTP binding; clathrin binding; GTPase activity;	1.58504	0.00822451	4.56613	0.095012	1.13836	0.280489
284	Solyc10g083570.1.1_1	fructose-bisphosphate aldolase	response to salt stress; glycolysis; response to cadmium ion; response to karrikin;	cytosol; cell wall; nucleolus; mitochondrial envelope; chloroplast; plasma membrane; apoplast;	copper ion binding; fructose-bisphosphate aldolase activity;	3.58282	0.0836457	3.84443	0.069992	1.1874	0.00124359
285	Solyc03g111840.2.1_1	31 kda chloroplastic-like	cold acclimation; protein targeting to chloroplast; base conversion or substitution editing; mRNA processing; iron-sulfur cluster assembly; RNA stabilization; leaf morphogenesis; cell differentiation; positive regulation of transcription, DNA-dependent; aromatic amino acid family biosynthetic process; innate immune response;	chloroplast envelope; chloroplast stroma; chloroplast thylakoid membrane; ribonucleoprotein complex;	nucleotide binding; poly(U) RNA binding;	5.82925	0.0630364	3.66567	0.17209	5.53868	0.121404
286	Solyc05g012480.2.1_1	probable mitochondrial-processing peptidase subunit beta-like	response to misfolded protein; pentose-phosphate shunt; photorespiration; response to salt stress; proteasome core complex assembly; ubiquitin-dependent protein catabolic process; response to cadmium ion;	vacuolar membrane; mitochondrial intermembrane space; mitochondrial matrix; chloroplast; cell wall; nucleolus; mitochondrial outer membrane; mitochondrial respiratory chain complex III;	zinc ion binding; metalloendopeptidase activity;	1.67768	0.031504	2.07453	0.0926882	1.46702	0.0279875
287	Solyc04g008740.2.1_1	pyruvate kinase	response to cadmium ion; phosphorylation; glycolysis;	cytoplasm; plasma membrane;	pyruvate kinase activity; potassium ion binding; ATP binding; magnesium ion binding;	1.83189	0.00411462	2.15989	0.0668999	1.07675	0.0107129
288	Solyc12g057110.2.1_1	14-3-3 protein	response to cadmium ion; brassinosteroid mediated signaling pathway;	vacuole; plasma membrane; chloroplast; nucleus; cytosol; apoplast;	protein domain specific binding;	15.7722	0.170911	14.5784	0.151439	2.84797	0.180974
289	Solyc09g074940.1.1_1	translocase of chloroplast chloroplastic-like	protein targeting to chloroplast; GTP catabolic process;	viral envelope; cytosol; chloroplast outer membrane;	protein binding; GTP binding; GTPase activity; transmembrane signaling receptor activity;	1.59103	0.0821352	2.3036	0.0306339	1.24316	0.0840405
290	Solyc04g009200.2.1_1	glutamate-1-semialdehyde- -aminomutase	pentose-phosphate shunt; protein targeting to chloroplast; protoporphyrinogen IX biosynthetic process; chlorophyll biosynthetic process; leaf morphogenesis; cell differentiation; response to light stimulus; cysteine biosynthetic process; positive regulation of transcription, DNA-dependent; aromatic amino acid family biosynthetic process; rRNA processing;	chloroplast envelope; apoplast; chloroplast stroma;	glutamate-1-semialdehyde 2,1-aminomutase activity; pyridoxal phosphate binding; transaminase activity;	1.78825	0.00119065	1.60748	0.231079	1.00855	0.0247016
291	Solyc12g099100.1.1_1	dihydrolipoamide dehydrogenase precursor	oxidation-reduction process; response to light stimulus; cell redox homeostasis; response to cadmium ion;	glycine cleavage complex; mitochondrial respiratory chain complex I; mitochondrial matrix; chloroplast; apoplast;	copper ion binding; zinc ion binding; cobalt ion binding; ATP binding; flavin adenine dinucleotide binding; dihydrolipoyl dehydrogenase activity;	1.78662	0.0183453	3.00393	0.10058	2.74641	0.0719325
292	Solyc05g009600.2.1_1	serine threonine-protein phosphatase 2a 65 kda regulatory subunit a beta isoform-like	positive regulation of abscisic acid mediated signaling pathway; cell growth; regulation of phosphorylation; auxin polar transport; cell morphogenesis; regulation of stomatal movement; N-terminal protein myristoylation; Golgi vesicle transport; response to ethylene stimulus; response to cadmium ion;	cytosol; cell wall; protein phosphatase type 2A complex; plasma membrane;	protein phosphatase type 2A regulator activity;	2.37986	0.0467736	1.90538	0.0117995	2.31642	0.0205655
293	Solyc01g088370.2.1_1	eukaryotic translation initiation factor 3 subunit b-like	formation of translation preinitiation complex; regulation of translational initiation;	cytosol; eukaryotic 43S preinitiation complex; eukaryotic translation initiation factor 3 complex; eukaryotic 48S preinitiation complex; nucleus;	translation initiation factor activity; nucleotide binding; translation initiation factor binding;	0.991072	0.0308466	0.847437	0.014382	0.711623	0.0184348
294	Solyc01g102940.2.1_1	methionine s-methyltransferase-like	S-adenosylmethionine metabolic process; selenium compound metabolic process; biosynthetic process; methylation;	cytosol;	pyridoxal phosphate binding; methionine S-methyltransferase activity;	2.85423	0.0154041	3.14268	0.028769	1.32873	0.00851452
295	Solyc02g093830.2.1_1	glucose-6-phosphate dehydrogenase	pentose-phosphate shunt, oxidative branch; response to cadmium ion;	cytosol; chloroplast;	glucose-6-phosphate dehydrogenase activity; NADP binding;	4.16027	0.0422872	2.61911	0.0731372	1.38897	0.341598
296	Solyc12g056120.1.1_1	6-phosphogluconate decarboxylating-like	response to glucose stimulus; response to sucrose stimulus; response to fructose stimulus; pentose-phosphate shunt; response to salt stress; cell wall pectin metabolic process; response to cadmium ion; plant-type cell wall cellulose metabolic process;	cytosol; mitochondrion; plasmodesma; chloroplast stroma; membrane;	phosphogluconate dehydrogenase (decarboxylating) activity; NADP binding;	2.97755	0.0569218	5.11445	0.135912	4.13784	0.261167
297	Solyc01g005520.2.1_1	protein binding	myo-inositol hexakisphosphate biosynthetic process; response to wounding; carotenoid biosynthetic process; photosynthesis;	chloroplast envelope; chloroplast thylakoid membrane; chloroplast stroma;		2.66317	0.0882559	1.87582	0.0520321	2.35949	0.0894718
298	Solyc02g091100.2.1_1	2-hydroxyacyl- lyase-like	toxin catabolic process; response to cyclopentenone; para-aminobenzoic acid metabolic process;	chloroplast; cytosol;	thiamine pyrophosphate binding; pyruvate decarboxylase activity; magnesium ion binding; transferase activity; oxalyl-CoA decarboxylase activity;	2.70544	0.0038353	4.4041	0.0903473	0.809366	0.0450395
299	Solyc08g014340.2.1_1	cysteine synthase	cysteine biosynthetic process from serine;	chromoplast; chloroplast stroma;	cysteine synthase activity; transferase activity;	8.38387	0.0957245	7.14204	0.0846958	6.48178	0.0966712
300	Solyc03g097900.2.1_1	40s ribosomal protein s3a-like	translation;	cytosolic small ribosomal subunit;	structural constituent of ribosome;	1.27563	0.0121842	1.04894	0.0274528	1.37393	0.0814025
301	Solyc07g006890.1.1_1	cytochrome p450 94a1-like	oxidation-reduction process;		heme binding; iron ion binding; electron carrier activity; aromatase activity;	2.75817	0.00128503	4.30191	0.0795395	3.30659	0.0495837
302	Solyc01g091170.2.1_1	arginase	putrescine biosynthetic process from arginine; arginine catabolic process; defense response to bacterium;	mitochondrion; chloroplast;	cobalt ion binding; arginase activity; agmatinase activity;	17.8336	0.0333125	88.7709	0.0139304	26.9348	0.0499866
303	Solyc12g014380.1.1_1	glucose-6-phosphate isomerase	gluconeogenesis; flavonoid biosynthetic process; response to sucrose stimulus; positive regulation of catalytic activity; starch biosynthetic process; plant-type cell wall organization; isopentenyl diphosphate biosynthetic process, methylerythritol 4-phosphate pathway; positive regulation of flower development; maltose metabolic process; glycolysis; response to UV-B; defense response to fungus, i…	chloroplast envelope; cytosol; chloroplast stroma;	glucose-6-phosphate isomerase activity;	21.0002	0.00313322	14.9935	0.0141458	0.807101	0.117566
304	Solyc05g012510.2.1_1	alpha- glucan phosphorylase l-2 chloroplastic amyloplastic-like	response to water deprivation; defense response to bacterium; response to cold; starch biosynthetic process;	amyloplast; chloroplast stroma;	glycogen phosphorylase activity; identical protein binding; pyridoxal phosphate binding;	7.75597	0.0145697	6.07706	0.0322342	9.35269	0.0509382
305	Solyc00g017210.1.1_1	actin	cytoskeleton organization; carotenoid biosynthetic process; phosphatidylglycerol biosynthetic process; unsaturated fatty acid biosynthetic process; isopentenyl diphosphate biosynthetic process, methylerythritol 4-phosphate pathway; root hair elongation; chlorophyll biosynthetic process;	apoplast; cell wall; cytosol; chloroplast stroma; cytoskeleton; plasmodesma; plasma membrane; nucleus;	glycerol-3-phosphate O-acyltransferase activity; ATP binding; structural constituent of cytoskeleton;	3.1372	0.00708769	4.17935	0.0330564	1.0602	0.00149909
306	Solyc06g062840.2.1_1	threonine synthase	threonine biosynthetic process;	chloroplast stroma; cytosol;	pyridoxal phosphate binding; threonine synthase activity;	1.16403	0.149386	0.96791	0.417572	0.782919	0.0288604
307	Solyc02g036350.2.1_1	1-aminocyclopropane-1-carboxylate oxidase	negative regulation of defense response; detection of biotic stimulus; jasmonic acid mediated signaling pathway; salicylic acid biosynthetic process; systemic acquired resistance, salicylic acid mediated signaling pathway; regulation of plant-type hypersensitive response; cellular cation homeostasis; ethylene biosynthetic process; regulation of hydrogen peroxide metabolic process; response to chi…		oxidoreductase activity, acting on paired donors, with incorporation or reduction of molecular oxygen, 2-oxoglutarate as one donor, and incorporation of one atom each of oxygen into both donors; metal ion binding; L-ascorbic acid binding; 1-aminocyclopropane-1-carboxylate oxidase activity;	2.56303	0.0270388	4.53722	0.103998	1.41828	0.127374
308	Solyc09g013080.2.1_1	acetyl co-enzyme a carboxylase carboxyltransferase alpha subunit	fatty acid biosynthetic process;	acetyl-CoA carboxylase complex; chloroplast envelope; chloroplast stroma; membrane;	transferase activity; acetyl-CoA carboxylase activity;	1.94582	0.0555184	1.51188	0.151362	1.45468	0.104191
309	Solyc01g102800.2.1_1	histidine--trna ligase-like	histidyl-tRNA aminoacylation; ovule development;	cytosol;	ATP binding; histidine-tRNA ligase activity;	2.78116	0.0657906	3.24115	0.069943	2.70713	0.000439585
310	Solyc01g103480.2.1_1	coatomer subunit delta-like	retrograde vesicle-mediated transport, Golgi to ER; N-terminal protein myristoylation; intracellular protein transport;	COPI vesicle coat; cytosol; plasmodesma; clathrin adaptor complex;		4.08417	0.12182	5.03674	0.248316	1.28364	0.21049
311	Solyc12g096220.1.1_1	rop guanine nucleotide exchange factor 1-like	oxidation-reduction process; regulation of pollen tube growth; cysteine biosynthetic process;		Rho guanyl-nucleotide exchange factor activity; nucleic acid binding; oxidoreductase activity, acting on paired donors, with incorporation or reduction of molecular oxygen, 2-oxoglutarate as one donor, and incorporation of one atom each of oxygen into both donors; nucleotide binding;	2.32449	6.89783e-05	1.86436	0.0129522	1.92527	0.0306747
312	Solyc01g059980.2.1_1	3)-beta-glucan endohydrolase short=(1-	carbohydrate metabolic process; defense response;	vacuole;	glucan endo-1,3-beta-D-glucosidase activity; licheninase activity;	1.08584	4.95295e-05	0.798368	0.0170711	0.911605	0.351314
313	Solyc01g094200.2.1_1	nad-dependent malic enzyme 59 kda mitochondrial-like	oxidation-reduction process; malate metabolic process;	mitochondrial matrix; chloroplast;	NAD binding; zinc ion binding; oxidoreductase activity, acting on NAD(P)H, NAD(P) as acceptor; cobalt ion binding; malate dehydrogenase (decarboxylating) activity; ATP binding; protein homodimerization activity; malate dehydrogenase (oxaloacetate-decarboxylating) activity;	7.77119	0.00950505	11.8131	0.000248624	11.7148	0.00228798
314	Solyc04g077020.2.1_1	alpha tubulin 1	protein polymerization; GTP catabolic process; microtubule-based process;	microtubule; cytoplasm;	GTPase activity; structural constituent of cytoskeleton; GTP binding;	2.54114	0.0577847	1.84625	0.00116681	3.17334	0.00153356
315	Solyc08g079870.1.1_1	subtilisin-like protease-like	negative regulation of catalytic activity; proteolysis;		identical protein binding; serine-type endopeptidase activity;	3.38489	0.000553729	3.56006	0.00588946	8.12711	0.0324695
316	Solyc01g097340.2.1_1	gdp-mannose 3 -epimerase	nucleotide-sugar metabolic process; L-ascorbic acid biosynthetic process;	cytosol;	GDP-mannose 3,5-epimerase activity; NAD binding;	4.23142	0.0870115	4.12809	0.0949898	2.34446	0.122413
317	Solyc01g097770.2.1_1	phototropin 2	signal transduction by phosphorylation; response to red light; regulation of proton transport; glucosinolate biosynthetic process; positive regulation of catalytic activity; rRNA processing; response to high light intensity; thylakoid membrane organization; starch biosynthetic process; response to sucrose stimulus; maltose metabolic process; response to far red light; mRNA modification; phototrop…	plasma membrane; Golgi apparatus;	protein tyrosine kinase activity; blue light photoreceptor activity; protein kinase C activity; FMN binding; identical protein binding; ATP binding; phosphorelay sensor kinase activity;	1.87611	0.0248528	1.9311	0.00664639	2.42278	0.0496408
318	Solyc01g080460.2.1_1	phosphate dikinase 1	pyruvate metabolic process; phosphorylation; photosynthesis;	chloroplast stroma; nucleus; cytosol;	ligase activity; metal ion binding; pyruvate, phosphate dikinase activity; kinase activity; ATP binding;	1.54069	0.0430639	1.26243	0.0818106	1.66793	0.145973
319	Solyc09g007910.2.1_1	phenylalanine ammonia-lyase	cinnamic acid biosynthetic process; L-phenylalanine catabolic process;	cytoplasm;	phenylalanine ammonia-lyase activity;	1.43214	0.0116897	1.3784	0.00628442	1.52745	0.0487753
320	Solyc02g067750.2.1_1	carbonic anhydrase 3	carbon utilization;	chloroplast stroma;	zinc ion binding; carbonate dehydratase activity;	2.91028	0.0010623	21.0708	0.00951192	4.99955	0.124252
321	Solyc06g071000.2.1_1	delta-1-pyrroline-5-carboxylate dehydrogenase mitochondrial-like	oxidation-reduction process; response to salt stress; reactive oxygen species metabolic process; proline catabolic process to glutamate;	mitochondrion; chloroplast;	zinc ion binding; cobalt ion binding; 3-chloroallyl aldehyde dehydrogenase activity; 1-pyrroline-5-carboxylate dehydrogenase activity; aldehyde dehydrogenase (NAD) activity;	2.26913	0.0109329	2.71119	0.00386894	2.3264	0.298237
322	Solyc01g107820.2.1_1	immediate-early salicylate-induced glucosyltransferase	secretion by cell; response to other organism; flavonol biosynthetic process;	cytoplasmic membrane-bounded vesicle;	identical protein binding; anthocyanidin 3-O-glucosyltransferase activity; flavonol 3-O-glucosyltransferase activity; abscisic acid glucosyltransferase activity; quercetin 3-O-glucosyltransferase activity; quercetin 7-O-glucosyltransferase activity; scopoletin glucosyltransferase activity;	1.33735	0.186052	1.27887	0.041064	1.78411	0.126785
323	Solyc09g090140.2.1_1	malate dehydrogenase	response to salt stress; response to temperature stimulus; malate metabolic process; tricarboxylic acid cycle; cellular carbohydrate metabolic process; hyperosmotic response; water transport; Golgi organization; glycolysis; gluconeogenesis; response to zinc ion; response to cadmium ion;	cytosol; plasmodesma; vacuolar membrane; chloroplast stroma; nucleus; plasma membrane; apoplast;	L-malate dehydrogenase activity; nucleotide binding;	2.13177	0.0285117	2.12246	0.0644203	2.86607	0.0352813
324	Solyc02g069260.2.1_1	protein argonaute 2-like			nucleic acid binding;	2.24358	0.0755046	2.51233	0.0120957	2.50882	0.183613
325	Solyc03g119040.2.1_1	guanine nucleotide-binding protein subunit beta-like protein				1.95777	0.0841943	1.92428	0.100476	2.1637	0.256925
326	Solyc06g072490.2.1_1	40s ribosomal protein s3a-like	translation;	cytosolic small ribosomal subunit;	structural constituent of ribosome;	1.58278	0.0310255	1.72123	0.029937	1.29618	0.100452
327	Solyc05g008450.2.1_1	fruit protein pkiwi502-like	oxidation-reduction process;	chloroplast envelope; chloroplast stroma; thylakoid;	oxidoreductase activity; copper ion binding;	5.49863	0.000493804	5.59827	0.0377327	3.401	0.0533951
328	Solyc06g082090.2.1_1	proliferation-associated protein 2g4-like	G2 phase of mitotic cell cycle; pyrimidine ribonucleotide biosynthetic process; RNA methylation; cullin deneddylation; photomorphogenesis; purine nucleotide biosynthetic process; proteolysis; protein import into nucleus;	nucleolus; plasma membrane;	metalloexopeptidase activity; aminopeptidase activity;	5.15488	0.0184728	4.73629	0.139427	5.63988	0.0337629
329	Solyc07g051850.2.1_1	aspartic proteinase	lipid metabolic process; protein targeting to vacuole; response to salt stress; response to temperature stimulus; proteolysis; hyperosmotic response; water transport; organ development; Golgi organization; glycolysis; response to cadmium ion;	cytosol; plasmodesma; extracellular region; vacuole;	aspartic-type endopeptidase activity;	2.83545	0.0529548	5.78473	0.0586216	1.90213	0.0120936
330	Solyc10g008740.2.1_1	magnesium-chelatase subunit chloroplastic-like	photosynthesis; chlorophyll biosynthetic process; ATP catabolic process;	cell wall; chloroplast stroma;	magnesium chelatase activity; ATPase activity; ATP binding;	4.53019	0.0350857	14.1952	0.127099	2.61235	0.0434125
331	Solyc05g051850.2.1_1	myo-inositol-1-phosphate synthase	myo-inositol hexakisphosphate biosynthetic process; defense response to bacterium; inositol biosynthetic process; response to heat; post-embryonic development; response to high light intensity; defense response to fungus; response to hydrogen peroxide; defense response to virus; phosphatidylserine biosynthetic process;	cytoplasm;	inositol-3-phosphate synthase activity;	4.22834	2.6298e-06	2.38287	0.029169	3.29607	0.186865
332	Solyc09g007560.2.1_1	50s ribosomal protein chloroplastic-like	translation; isopentenyl diphosphate biosynthetic process, methylerythritol 4-phosphate pathway; cysteine biosynthetic process;	chloroplast envelope; chloroplast stroma; membrane; cytosolic large ribosomal subunit;	rRNA binding; structural constituent of ribosome;	1.46556	0.289233	2.7659	0.0360943	1.87396	0.0733339
333	Solyc09g075020.2.1_1	abc transporter c family member 4-like	response to wounding; response to water deprivation; stomatal movement; response to nematode; drug transmembrane transport; response to endoplasmic reticulum stress; folic acid transport; oxidation-reduction process; ATP catabolic process; systemic acquired resistance;	plant-type vacuole; vacuolar membrane; integral to membrane; Golgi apparatus; plasmodesma; plasma membrane;	2-alkenal reductase [NAD(P)] activity; folic acid transporter activity; ATPase activity, coupled to transmembrane movement of substances; ATP binding;	3.04539	0.0178424	3.2165	0.0784581	1.83074	0.193624
334	Solyc10g086460.1.1_1	actin 4		cytoskeleton; cytoplasm;	ATP binding;	3.65977	0.146683	3.32328	0.0784956	1.05553	0.0110002
335	Solyc06g005160.2.1_1	ascorbate peroxidase	oxidation-reduction process; response to oxidative stress;		heme binding; L-ascorbate peroxidase activity;	1.6771	0.0012687	1.56195	0.000366424	0.915012	0.435097
336	Solyc06g072300.2.1_1	protein argonaute 1-like	translational initiation;		translation initiation factor activity;	8.32257	0.0935036	12.0841	0.0140707	1.39178	0.030947
337	Solyc04g049450.2.1_1	protein disulfide isomerase l-2	response to oxidative stress; glycerol ether metabolic process; protein folding; cellulose biosynthetic process; cell redox homeostasis; N-terminal protein myristoylation; Golgi vesicle transport;	mitochondrion; vacuolar membrane; chloroplast; endoplasmic reticulum; plasma membrane;	protein disulfide isomerase activity; electron carrier activity; dolichyl-diphosphooligosaccharide-protein glycotransferase activity; protein disulfide oxidoreductase activity;	8.50465	0.13392	4.24043	0.0489149	5.79714	0.100444
338	Solyc02g080630.2.1_1	lactoylglutathione lyase-like	response to salt stress; methylglyoxal catabolic process to D-lactate; glycolysis; gluconeogenesis; response to cadmium ion; cysteine biosynthetic process;	cytosol; peroxisome; chloroplast envelope; vacuole; plasma membrane;	metal ion binding; lactoylglutathione lyase activity;	2.83021	0.0766263	3.61041	0.0221628	4.22155	0.00256843
339	Solyc04g074230.2.1_1	14-3-3-like partial			protein domain specific binding;	4.07006	0.0781796	4.49645	0.0534574	5.09381	0.0101189
340	Solyc03g083440.2.1_1	glutamate synthase 1	ammonia assimilation cycle; oxidation-reduction process; response to salt stress; glutamate biosynthetic process; developmental growth; nitrate assimilation; glycolysis; gluconeogenesis; response to cadmium ion;	cytosol; mitochondrion; chloroplast envelope; chloroplast stroma; plasma membrane;	iron-sulfur cluster binding; flavin adenine dinucleotide binding; sugar:hydrogen symporter activity; iron ion binding; FMN binding; glutamate synthase (NADH) activity;	6.13743	0.067716	9.26741	0.0394892	2.48188	0.00571136
341	Solyc07g053280.2.1_1	ketol-acid reductoisomerase	oxidation-reduction process; purine nucleotide biosynthetic process; response to salt stress; glycolysis; gluconeogenesis; branched-chain amino acid biosynthetic process; response to cadmium ion;	cytosol; cell wall; mitochondrion; chloroplast envelope; chloroplast stroma; apoplast;	copper ion binding; ketol-acid reductoisomerase activity; nucleotide binding; isomerase activity; coenzyme binding;	2.23824	0.0577371	2.20012	0.0300516	1.35976	0.068174
342	Solyc12g040510.1.1_1	guanine nucleotide-binding protein subunit beta-like protein				2.237	0.0680321	2.19297	0.128715	2.67311	0.115776
343	Solyc04g071620.2.1_1	asr4 protein	response to stress;			0.949676	0.000859042	0.774601	0.000331145	0.901343	4.56214e-08
344	Solyc02g063150.2.1_1	ribulose bisphosphate carboxylase	reductive pentose-phosphate cycle; photorespiration; oxidation-reduction process;	chloroplast;	ribulose-bisphosphate carboxylase activity; monooxygenase activity; protein binding;	1.84107	0.0591507	1.68161	0.000200038	1.75008	3.62067e-05
345	Solyc02g062130.2.1_1	ferredoxin--nadp leaf chloroplastic-like	electron transport chain; defense response to bacterium; defense response to fungus, incompatible interaction; photosynthesis;	chloroplast thylakoid membrane; chloroplast stroma; apoplast;	poly(U) RNA binding; NADPH dehydrogenase activity; ferredoxin-NADP+ reductase activity; protein binding; flavin adenine dinucleotide binding; NADP binding;	1.7329	0.231488	2.42656	0.0559902	0.78243	0.106299
346	Solyc12g006470.1.1_1	uncharacterized aminotransferase y4ub-like	root development; inositol metabolic process; response to misfolded protein; beta-alanine catabolic process; fatty acid beta-oxidation; glutamine metabolic process; gamma-aminobutyric acid catabolic process; proteasomal ubiquitin-dependent protein catabolic process; fruit development; calcium ion transport; response to salt stress; toxin catabolic process; proteasome core complex assembly; pollen…	vacuolar membrane; chloroplast; Golgi apparatus; plasma membrane; mitochondrion;	4-aminobutyrate:pyruvate transaminase activity; zinc ion binding; cobalt ion binding; N2-acetyl-L-ornithine:2-oxoglutarate 5-aminotransferase activity; pyridoxal phosphate binding;	4.65346	0.0219848	4.59157	0.0203673	3.68561	0.0155525
347	Solyc04g072260.1.1_1	low quality protein: midasin-like	cytoskeleton organization; gluconeogenesis; proteasomal protein catabolic process; embryo sac development; nucleobase-containing compound metabolic process;	chloroplast envelope; plasmodesma; nucleus;	nucleoside-triphosphatase activity; nucleotide binding;	2.09311	0.0892987	2.48854	0.0441012	2.33869	0.141986
348	Solyc02g014150.2.1_1	photosystem ii stability assembly factor chloroplastic-like	pentose-phosphate shunt; response to far red light; hydrogen peroxide catabolic process; carotenoid biosynthetic process; regulation of protein dephosphorylation; response to red light; photosystem II assembly; chloroplast relocation; chlorophyll biosynthetic process; PSII associated light-harvesting complex II catabolic process; response to blue light; response to cadmium ion; positive regulatio…	chloroplast envelope; chloroplast photosystem II; chloroplast stromal thylakoid; chloroplast thylakoid lumen;		1.78897	0.329979	2.09971	0.00137316	2.20953	0.0609575
349	Solyc12g088010.1.1_1	hypersensitive to pi starvation 4	multidimensional cell growth; response to ethylene stimulus;	extracellular region; plasma membrane;		3.49786	0.0697324	5.38435	0.0201739	2.61579	0.0214979
350	Solyc03g065340.2.1_1	alpha- glucan phosphorylase l chloroplastic amyloplastic-like	response to water deprivation; defense response to bacterium; response to cold; starch biosynthetic process;	amyloplast; chloroplast stroma;	glycogen phosphorylase activity; identical protein binding; pyridoxal phosphate binding;	5.72914	0.091518	8.44033	0.0612724	5.99699	0.0299178
351	Solyc09g009260.2.1_1	fructose-bisphosphate aldolase cytoplasmic isozyme-like	response to salt stress; glycolysis; response to cadmium ion; response to karrikin;	cytosol; cell wall; nucleolus; mitochondrial envelope; chloroplast; plasma membrane; apoplast;	copper ion binding; fructose-bisphosphate aldolase activity;	3.6394	0.0218474	4.12451	0.053547	1.42773	0.0828198
352	Solyc07g006790.2.1_1	dihydrolipoyllysine-residue acetyltransferase component 3 of pyruvate dehydrogenase mitochondrial-like	pyruvate metabolic process; response to cadmium ion;	chloroplast envelope; pyruvate dehydrogenase complex; mitochondrion;	copper ion binding; dihydrolipoyllysine-residue acetyltransferase activity; dihydrolipoyllysine-residue (2-methylpropanoyl)transferase activity;	2.98778	0.00894058	3.26341	0.0154675	3.62433	0.440828
353	Solyc10g079200.1.1_1	mitochondrial carnitine acylcarnitine carrier-like isoform 1	transmembrane transport; mitochondrial transport; ornithine transport;	mitochondrial inner membrane; integral to membrane; chloroplast;	transporter activity;	3.42333	0.101411	4.57203	0.00317638	5.59107	0.0750622
354	Solyc06g075010.2.1_1	ru large subunit-binding protein subunit chloroplastic-like	protein refolding; iron-sulfur cluster assembly; chloroplast organization; ovule development; embryo development ending in seed dormancy;	mitochondrion; chloroplast envelope; thylakoid; chloroplast stroma; cytosolic ribosome; membrane; apoplast;	ATP binding;	1.30621	0.182175	1.43445	0.127429	1.55791	0.18533
355	Solyc06g063140.2.1_1	26s protease regulatory subunit 7-like	ubiquitin-dependent protein catabolic process; ATP catabolic process;	cytosol; proteasome regulatory particle, base subcomplex; nucleus; plasma membrane;	peptidase activity; ATP binding; microtubule-severing ATPase activity;	7.74395	0.0391128	7.6667	0.122022	7.1769	0.155981
356	Solyc07g008370.2.1_1	60s ribosomal protein l7	RNA methylation; translation;	nucleolus; plasmodesma; chloroplast; vacuole; membrane; cytosolic large ribosomal subunit; Golgi apparatus;	structural constituent of ribosome;	2.59837	0.00194879	2.91236	0.0249805	2.33174	0.0169866
357	Solyc03g123730.2.1_1	26s protease regulatory subunit 7-like	ubiquitin-dependent protein catabolic process; ATP catabolic process;	cytosol; proteasome regulatory particle, base subcomplex; nucleus; plasma membrane;	ATP binding; ATPase activity;	2.0353	0.0539673	2.52564	0.169078	1.49865	0.169231
358	Solyc01g111710.2.1_1	probable 26s proteasome non-atpase regulatory subunit 3-like	regulation of protein catabolic process; regulation of catalytic activity;	plasma membrane; proteasome complex; nucleus;	enzyme regulator activity;	14.4408	0.0876925	14.2629	0.078864	3.69697	1.18712e-06
359	Solyc11g008870.1.1_1	methylenetetrahydrofolate reductase	tetrahydrofolate interconversion; oxidation-reduction process; methionine metabolic process;		methylenetetrahydrofolate reductase (NADPH) activity;	4.40322	0.10105	4.61209	0.0795837	3.93767	0.0331443
360	Solyc11g022590.1.1_1	kunitz-like protease partial	negative regulation of endopeptidase activity;		endopeptidase inhibitor activity;	1.48178	0.00461168	29.9158	0.000735487	21.7833	0.14401
361	Solyc03g121910.1.1_1	threonine synthase	threonine biosynthetic process;	chloroplast stroma; cytosol;	pyridoxal phosphate binding; threonine synthase activity;	1.16716	0.154081	0.925085	0.200917	0.90035	0.00922574
362	Solyc03g098280.2.1_1	protein argonaute 1-like	translational initiation;		translation initiation factor activity;	13.8817	0.0390336	18.2116	0.0229061	9.38066	0.0635754
363	Solyc01g006540.2.1_1	lipoxygenase	oxylipin biosynthetic process; oxidation-reduction process;	chloroplast stroma; chloroplast thylakoid;	linoleate 13S-lipoxygenase activity; iron ion binding;	3.30153	0.0441236	3.56608	0.101949	3.13759	0.00270178
364	Solyc03g078490.2.1_1	udp-glucosyl transferase 85a2	metabolic process;		anthocyanidin 3-O-glucosyltransferase activity; cis-zeatin O-beta-D-glucosyltransferase activity; trans-zeatin O-beta-D-glucosyltransferase activity;	4.5875	0.00909089	3.91431	0.136624	3.00377	0.200022
365	Solyc11g033280.1.1_1	eukaryotic initiation factor 4a-3-like	translational initiation;		ATP-dependent helicase activity; ATP binding; translation initiation factor activity;	10.6465	0.0399225	10.8601	0.0543716	9.93608	0.162522
366	Solyc01g104040.2.1_1	udp-glucose:glycoprotein glucosyltransferase	anthocyanin-containing compound metabolic process; UDP-glucosylation; response to endoplasmic reticulum stress; plant-type hypersensitive response; response to salicylic acid stimulus; systemic acquired resistance; protein glycosylation; defense response signaling pathway, resistance gene-independent; carbohydrate biosynthetic process;	chloroplast; endoplasmic reticulum;	UDP-glucose:glycoprotein glucosyltransferase activity;	0.905344	0.000238446	1.16754	0.150833	1.22691	0.012497
367	Solyc08g078390.2.1_1	peroxisomal acyl- oxidase 1a	response to fungus; response to wounding; jasmonic acid biosynthetic process; fatty acid beta-oxidation; pollen development; defense response to insect; long-chain fatty acid metabolic process; response to cadmium ion;	peroxisome;	acyl-CoA dehydrogenase activity; acyl-CoA oxidase activity; flavin adenine dinucleotide binding;	8.79928	0.0009015	13.1698	0.000101712	1.73164	0.0227272
368	Solyc11g008620.1.1_1	phosphoglycolate phosphatase-like	dephosphorylation;	vacuole; chloroplast stroma; nucleus; apoplast;	4-nitrophenylphosphatase activity;	10.4338	0.114478	10.6102	0.0466144	12.1499	0.0860708
369	Solyc06g009020.2.1_1	glutathione s-transferase	auxin mediated signaling pathway; response to stress;		glutathione transferase activity;	0.836489	2.16566e-06	1.09577	0.00328832	0.833092	0.0251738
370	Solyc01g103010.2.1_1	cullin-associated nedd8-dissociated protein 1-like	mitotic cell cycle; response to freezing; cell adhesion; embryo development ending in seed dormancy; actin nucleation; floral organ formation; photomorphogenesis; lipid storage; xylem and phloem pattern formation; sugar mediated signaling pathway; trichome morphogenesis; meristem structural organization; protein ubiquitination; seed germination; root hair cell differentiation; vegetative to repro…	cell wall; cytosol; plasma membrane; nucleus;	protein binding;	1.01945	0.0010925	1.89367	0.00496806	0.981352	0.504216
371	Solyc03g112070.2.1_1	d-3-phosphoglycerate chloroplastic-like	megagametogenesis; oxidation-reduction process; L-serine biosynthetic process;	mitochondrion; chloroplast; membrane;	NAD binding; phosphoglycerate dehydrogenase activity; ATP binding; amino acid binding;	1.45856	0.0656915	1.66163	7.76426e-05	1.75923	0.0741976
372	Solyc04g076880.2.1_1	phosphoenolpyruvate carboxykinase	gluconeogenesis; phosphorylation;		kinase activity; phosphoenolpyruvate carboxykinase (ATP) activity; ATP binding;	3.34111	0.000884177	2.39091	0.0292007	2.55087	0.000742082
373	Solyc03g117480.2.1_1	pyrophosphate-energized vacuolar membrane proton pump-like	response to water deprivation; response to salt stress; auxin polar transport; leaf development; proton transport;	mitochondrion; chloroplast envelope; plant-type vacuole membrane; endosome membrane; plasma membrane;	inorganic diphosphatase activity; hydrogen-translocating pyrophosphatase activity;	20.9295	0.00764924	17.6503	0.0118925	23.7658	0.0104202
374	Solyc08g006420.2.1_1	myosin-like protein		plasmodesma;		2.7153	0.0639983	3.35104	0.0274915	1.65442	0.0102941
375	Solyc05g053650.2.1_1	26s proteasome non-atpase regulatory subunit 1-like	proteasomal ubiquitin-dependent protein catabolic process; proteasome assembly; response to misfolded protein; cytoskeleton organization; regulation of protein catabolic process; gluconeogenesis; gravitropism; regulation of catalytic activity;	cytosol; proteasome regulatory particle, base subcomplex; chloroplast; plasma membrane;	enzyme regulator activity;	3.42335	0.195211	4.29811	0.0669205	0.999672	0.103695
376	Solyc07g066470.2.1_1	porphobilinogen chloroplastic-like	photosynthesis, light reaction; pentose-phosphate shunt; salicylic acid biosynthetic process; ubiquinone biosynthetic process; isopentenyl diphosphate biosynthetic process, methylerythritol 4-phosphate pathway; protoporphyrinogen IX biosynthetic process; defense response to bacterium; chlorophyll biosynthetic process; peptidyl-pyrromethane cofactor linkage; leaf morphogenesis; defense response, i…	chloroplast envelope; apoplast; chloroplast stroma;	hydroxymethylbilane synthase activity;	3.76496	0.0975793	4.04153	0.0374913	2.65362	0.0189015
377	Solyc02g085790.2.1_1	t-complex protein 1 subunit zeta-like	proteasomal protein catabolic process; protein folding; cytoskeleton organization; cell wall modification; gluconeogenesis; response to zinc ion; plant-type cell wall organization; response to cadmium ion;	cytosol; membrane;	ATP binding; unfolded protein binding;	3.30078	0.128543	3.71786	0.00705131	1.49419	0.11979
378	Solyc03g118910.1.1_1	t-complex protein 1 subunit delta-like	proteasomal protein catabolic process; protein folding; response to salt stress; cytoskeleton organization; glycolysis; gluconeogenesis; response to cadmium ion;	cytosol;	ATP binding; unfolded protein binding;	1.19427	0.04134	1.21255	0.069014	1.21605	0.279703
379	Solyc11g069380.1.1_1	4-hydroxy-3-methylbut-2-en-1-yl diphosphate synthase	sulfur compound biosynthetic process; coenzyme biosynthetic process; cellular amino acid biosynthetic process; jasmonic acid biosynthetic process; salicylic acid biosynthetic process; glucosinolate metabolic process; carotenoid biosynthetic process; response to red light; regulation of proton transport; regulation of plant-type hypersensitive response; response to chitin; negative regulation of d…	chloroplast stroma; chloroplast envelope;	iron ion binding; 4-hydroxy-3-methylbut-2-en-1-yl diphosphate synthase activity; 4 iron, 4 sulfur cluster binding;	4.60033	0.00160389	3.95441	0.0636722	4.19749	0.0448609
380	Solyc10g009570.2.1_1	at4g01050 f2n1_31	coenzyme biosynthetic process; jasmonic acid biosynthetic process; salicylic acid biosynthetic process; response to red light; regulation of plant-type hypersensitive response; response to chitin; response to glucose stimulus; cysteine biosynthetic process; negative regulation of defense response; aromatic amino acid family metabolic process; defense response to fungus; oxylipin biosynthetic proc…	chloroplast envelope; chloroplast thylakoid membrane;	protein binding;	1.31812	0.364745	1.77169	0.148477	1.09765	0.000595491
381	Solyc02g063090.2.1_1	t-complex protein 1 subunit zeta-like	proteasomal protein catabolic process; protein folding; cytoskeleton organization; cell wall modification; gluconeogenesis; response to zinc ion; plant-type cell wall organization; response to cadmium ion;	cytosol; membrane;	ATP binding; unfolded protein binding;	5.46038	0.05807	7.14237	0.00268356	5.31434	0.120751
382	Solyc12g010840.1.1_1	ketol-acid reductoisomerase	oxidation-reduction process; purine nucleotide biosynthetic process; response to salt stress; glycolysis; gluconeogenesis; branched-chain amino acid biosynthetic process; response to cadmium ion;	cytosol; cell wall; mitochondrion; chloroplast envelope; chloroplast stroma; apoplast;	copper ion binding; ketol-acid reductoisomerase activity; nucleotide binding; isomerase activity; coenzyme binding;	2.79845	0.00763353	2.70626	0.0205238	0.995675	0.079957
383	Solyc04g063290.2.1_1	40s ribosomal protein s2-4-like	translation;	nucleolus; plasma membrane; cell wall; cytosolic small ribosomal subunit; chloroplast;	structural constituent of ribosome; RNA binding;	2.98326	0.0242846	2.90803	0.0158252	2.34478	0.0424446
384	Solyc02g076720.2.1_1	probable phosphoribosylformylglycinamidine chloroplastic mitochondrial-like	microgametogenesis; 'de novo' IMP biosynthetic process;	mitochondrion; chloroplast stroma;	ATP binding; phosphoribosylformylglycinamidine synthase activity;	1.39168	0.152977	1.54989	0.0033407	1.60344	0.238654
385	Solyc01g087120.2.1_1	atp synthase subunit mitochondrial-like	ATP synthesis coupled proton transport;	mitochondrial inner membrane;	proton-transporting ATP synthase activity, rotational mechanism;	5.69554	0.0452678	7.29731	0.00542075	8.53415	0.0936798
386	Solyc10g081610.1.1_1	ubiquitin carboxyl-terminal hydrolase 12-like	ubiquitin-dependent protein catabolic process;		cysteine-type peptidase activity; ubiquitin thiolesterase activity;	3.36351	0.10138	6.02373	0.0616411	4.16996	0.0187162
387	Solyc03g122310.2.1_1	aldehyde dehydrogenase family 7 member a1	oxidation-reduction process; response to salt stress; response to desiccation; response to carbohydrate stimulus; chlorophyll catabolic process; response to auxin stimulus; response to abscisic acid stimulus; response to superoxide; ethylene mediated signaling pathway;	cytosol;	3-chloroallyl aldehyde dehydrogenase activity; aldehyde dehydrogenase (NAD) activity;	4.27034	0.132951	5.1974	0.0124984	5.57784	0.114099
388	Solyc02g081190.2.1_1	1-aminocyclopropane-1-carboxylate oxidase	negative regulation of defense response; detection of biotic stimulus; jasmonic acid mediated signaling pathway; salicylic acid biosynthetic process; systemic acquired resistance, salicylic acid mediated signaling pathway; regulation of plant-type hypersensitive response; cellular cation homeostasis; ethylene biosynthetic process; regulation of hydrogen peroxide metabolic process; response to chi…		oxidoreductase activity, acting on paired donors, with incorporation or reduction of molecular oxygen, 2-oxoglutarate as one donor, and incorporation of one atom each of oxygen into both donors; metal ion binding; L-ascorbic acid binding; 1-aminocyclopropane-1-carboxylate oxidase activity;	3.75687	0.0109514	6.32612	0.0580833	5.2503	0.137036
389	Solyc05g005490.2.1_1	carbonic anhydrase	response to carbon dioxide; regulation of stomatal movement; carbon utilization;	chloroplast envelope; plasma membrane; cytosol;	carbonate dehydratase activity; zinc ion binding;	17.3936	0.00640293	24.6065	0.0802676	1.53267	0.200735
390	Solyc03g115990.1.1_1	nodule-enhanced malate dehydrogenase family protein	cellular carbohydrate metabolic process; response to cold; malate metabolic process; oxidation-reduction process;	chloroplast envelope; plasma membrane; stromule; chloroplast stroma; apoplast; mitochondrion;	L-malate dehydrogenase activity;	2.35281	0.00358725	2.39826	0.180695	2.4037	0.0808451
391	Solyc08g082280.2.1_1	long chain acyl- synthetase 4-like	metabolic process;	plasma membrane;	ligase activity;	1.27226	0.108942	1.34375	0.00512768	0.89138	0.0408069
392	Solyc00g282510.1.1_1	phenylalanine ammonia-lyase	cinnamic acid biosynthetic process; L-phenylalanine catabolic process;	cytoplasm;	phenylalanine ammonia-lyase activity;	1.64238	8.60672e-05	2.21505	0.00173529	1.03032	0.241913
393	Solyc12g088720.1.1_1	polyadenylate-binding protein 2-like	response to cadmium ion;		nucleotide binding; RNA binding;	2.61063	0.13517	3.34936	0.0866709	4.33758	0.159447
394	Solyc07g005810.2.1_1	eukaryotic initiation factor iso-4f subunit p82-34-like	translational initiation; spread of virus in host, cell to cell; RNA metabolic process; response to virus;	cytoplasm; nucleus;	DNA binding; translation initiation factor activity;	1.40784	0.00608455	1.38906	0.0266347	1.04749	0.127908
395	Solyc06g072120.2.1_1	40s ribosomal protein sa-like	translation; response to salt stress; ribosomal small subunit assembly; mature ribosome assembly;	cytosolic small ribosomal subunit; chloroplast; nucleus; plasma membrane;	structural constituent of ribosome;	1.91353	0.0307995	1.9498	0.261962	1.79665	0.0277267
396	Solyc05g008600.2.1_1	probable fructose-bisphosphate aldolase chloroplastic-like	response to oxidative stress; response to salt stress; pentose-phosphate shunt; glycolysis; response to cadmium ion;	mitochondrion; chloroplast thylakoid; plastoglobule;	fructose-bisphosphate aldolase activity;	0.867025	0.00727351	0.84346	0.104468	1.1246	0.0731554
397	Solyc02g069460.2.1_1	photosystem i reaction center subunit chloroplastic-like	photosynthesis; cysteine biosynthetic process;	photosystem I reaction center; chloroplast envelope; chloroplast thylakoid membrane; plastoglobule; chloroplast thylakoid lumen;		7.86032	0.106396	16.2484	0.0227931	12.0971	0.0784618
398	Solyc09g007250.2.1_1	60s ribosomal protein l1	translation;	nucleolus; vacuole; plasma membrane; cell wall; cytosolic large ribosomal subunit; chloroplast;	structural constituent of ribosome;	1.01828	0.160014	0.905053	0.0143763	0.75349	0.022119
399	Solyc02g088700.2.1_1	probable mitochondrial-processing peptidase subunit beta-like	response to misfolded protein; pentose-phosphate shunt; photorespiration; response to salt stress; proteasome core complex assembly; ubiquitin-dependent protein catabolic process; response to cadmium ion;	vacuolar membrane; mitochondrial intermembrane space; mitochondrial matrix; chloroplast; cell wall; nucleolus; mitochondrial outer membrane; mitochondrial respiratory chain complex III; plasma membrane;	zinc ion binding; metalloendopeptidase activity;	3.61294	0.0044142	4.41217	0.000191301	1.63202	0.057533
400	Solyc01g009990.2.1_1	peptidyl-prolyl cis-trans isomerase cyp20- chloroplastic-like	protein peptidyl-prolyl isomerization; protein folding; cysteine biosynthetic process; NAD(P)H dehydrogenase complex assembly;	chloroplast stromal thylakoid; chloroplast thylakoid membrane; chloroplast thylakoid lumen;	peptidyl-prolyl cis-trans isomerase activity; protein histidine kinase binding;	2.31634	0.221351	3.22421	0.198243	0.907901	0.0131995
401	Solyc01g111120.2.1_1	triosephosphate chloroplastic-like	multicellular organism reproduction; isopentenyl diphosphate biosynthetic process, methylerythritol 4-phosphate pathway; calcium ion transport; response to salt stress; glycine catabolic process; Golgi organization; glycolysis; regulation of protein localization; primary root development; glycerol catabolic process; reductive pentose-phosphate cycle; tryptophan catabolic process; chloroplast orga…	chloroplast envelope; apoplast; cytosol; chloroplast stroma; thylakoid; mitochondrion;	triose-phosphate isomerase activity;	24.3964	0.0571841	9.73642	0.111434	3.67306	0.0812187
402	Solyc03g121590.2.1_1	protein root hair defective 3 homolog 1-like	GTP catabolic process;	integral to membrane; endoplasmic reticulum membrane;	GTPase activity; GTP binding;	2.12809	0.0155916	2.52251	0.00434089	0.661044	0.0189816
403	Solyc08g076980.2.1_1	acetylornithine deacetylase-like	proteolysis;	cytosol;	acetylornithine deacetylase activity; metallopeptidase activity;	2.53219	0.00136199	5.9356	0.00068465	2.55214	0.0210422
404	Solyc11g011930.1.1_1	isocitrate dehydrogenase	glyoxylate cycle; NADP metabolic process; response to salt stress; defense response to bacterium; tricarboxylic acid cycle; isocitrate metabolic process; response to zinc ion; response to cadmium ion;	peroxisome; plasma membrane; apoplast;	NAD binding; copper ion binding; isocitrate dehydrogenase (NADP+) activity; magnesium ion binding;	2.26046	0.0365834	2.76844	0.0335535	2.11115	0.0865582
405	Solyc06g005150.2.1_1	ascorbate peroxidase	oxidation-reduction process; response to oxidative stress;		heme binding; L-ascorbate peroxidase activity;	3.60865	0.00826344	2.78845	0.00982021	3.90613	0.00892492
406	Solyc01g111510.2.1_1	l-ascorbate peroxidase	response to oxidative stress; oxidation-reduction process;	chloroplast envelope; Golgi apparatus; plasmodesma; peroxisomal membrane; vacuolar membrane; cytosol; mitochondrion;	heme binding; L-ascorbate peroxidase activity;	1.90819	0.0105808	1.43962	0.139192	1.25594	0.0775086
407	Solyc06g035970.2.1_1	tubulin beta-1 chain-like	cytoskeleton organization; gluconeogenesis; response to salt stress; proteasomal protein catabolic process; GTP catabolic process; protein polymerization; microtubule-based movement;	membrane; tubulin complex; Golgi apparatus; microtubule;	protein binding; GTP binding; GTPase activity; structural constituent of cytoskeleton;	3.93703	0.0216643	2.6337	0.116027	3.42906	0.108385
408	Solyc09g007890.1.1_1	phenylalanine ammonia-lyase	cinnamic acid biosynthetic process; L-phenylalanine catabolic process;	cytoplasm;	phenylalanine ammonia-lyase activity;	1.32222	0.000604	1.29232	0.0134994	1.49068	0.0545212
409	Solyc06g073280.2.1_1	ll-diaminopimelate chloroplastic-like	lysine biosynthetic process via diaminopimelate; chromatin silencing by small RNA; methylation-dependent chromatin silencing; cell-cell signaling; systemic acquired resistance, salicylic acid mediated signaling pathway; histone H3-K9 methylation; ethylene biosynthetic process; vegetative phase change; determination of bilateral symmetry; xylem and phloem pattern formation; leaf morphogenesis; mer…	Golgi apparatus; cytosol; chloroplast stroma; mitochondrion;	L-aspartate:2-oxoglutarate aminotransferase activity; L,L-diaminopimelate aminotransferase activity; L-phenylalanine:2-oxoglutarate aminotransferase activity; pyridoxal phosphate binding; copper ion binding;	4.8615	0.0259103	4.611	0.00769523	5.82694	0.00259563
410	Solyc01g099760.2.1_1	26s protease regulatory subunit 6a homolog a-like	gravitropism; cytoskeleton organization; response to misfolded protein; gluconeogenesis; fatty acid beta-oxidation; proteasomal ubiquitin-dependent protein catabolic process; karyogamy; toxin catabolic process; proteasome core complex assembly; embryo sac egg cell differentiation; pollen development; glucose mediated signaling pathway; ATP catabolic process;	cytosol; proteasome regulatory particle, base subcomplex; plasma membrane; nucleus;	DNA binding; ATPase activity; peptidase activity; chromatin binding; calmodulin binding; ATP binding;	1.95831	0.00846434	1.827	0.0668916	0.868028	0.0455087
411	Solyc09g064450.2.1_1	nadh dehydrogenase	ubiquitin-dependent protein catabolic process; oxidation-reduction process; response to salt stress; response to misfolded protein; proteasome core complex assembly; photorespiration;	mitochondrial respiratory chain complex I;	nucleotide binding; NADH dehydrogenase activity; coenzyme binding;	1.81124	0.0994897	2.02397	0.140243	2.21173	0.198316
412	Solyc08g006880.2.1_1	abc transporter c family member 2-like	transmembrane transport; oxidation-reduction process; ATP catabolic process;	integral to membrane;	ATPase activity, coupled to transmembrane movement of substances; ATP binding; 2-alkenal reductase [NAD(P)] activity;	1.87168	0.0531312	2.4238	0.0109515	1.87113	0.0638461
413	Solyc09g073000.2.1_1	elongation factor mitochondrial-like	pyrimidine ribonucleotide biosynthetic process; translational elongation; GTP catabolic process; response to cadmium ion;	cell wall; cytosol; mitochondrion;	nucleotidyltransferase activity; zinc ion binding; translation elongation factor activity; GTP binding; cobalt ion binding; GTPase activity; ATP binding;	2.60749	0.175754	2.98931	0.0617043	3.29188	0.190893
414	Solyc05g053100.2.1_1	dihydrolipoyl dehydrogenase	hydrogen peroxide catabolic process; oxidation-reduction process; cell redox homeostasis; acetyl-CoA biosynthetic process from pyruvate;	cytosol; mitochondrion; nucleolus; chloroplast envelope; chloroplast stroma;	electron carrier activity; flavin adenine dinucleotide binding; dihydrolipoyl dehydrogenase activity;	10.542	0.176697	9.94244	0.0452067	2.64323	0.061119
415	Solyc10g085020.1.1_1	tubulin beta-1 chain-like	cytoskeleton organization; gluconeogenesis; response to salt stress; proteasomal protein catabolic process; GTP catabolic process; protein polymerization; response to cadmium ion; microtubule-based movement;	vacuole; tubulin complex; cell wall; Golgi apparatus; nucleolus; microtubule; plasma membrane;	GTP binding; GTPase activity; structural constituent of cytoskeleton;	4.3106	0.00813202	3.1638	0.18585	3.90136	0.0401101
416	Solyc02g092580.2.1_1	peroxidase 73-like	response to salt stress; oxidation-reduction process; response to oxidative stress;	cytoplasm;	heme binding; metal ion binding; peroxidase activity;	1.24892	1.83298e-06	2.61244	0.0145299	2.88183	0.288984
417	Solyc04g005340.2.1_1	alpha- -glucan-protein synthase	cellulose biosynthetic process;	Golgi apparatus; plasmodesma; cell wall; extracellular region;	UDP-arabinopyranose mutase activity; transferase activity, transferring glycosyl groups; protein binding;	2.03406	0.0767492	6.0015	0.118421	4.91666	0.10194
418	Solyc07g008880.2.1_1	pre-mrna-processing-splicing factor 8-like	gravitropism; N-terminal protein myristoylation; microtubule cytoskeleton organization; methylation-dependent chromatin silencing; galactolipid biosynthetic process; cell-cell signaling; seed maturation; cytokinesis by cell plate formation; sucrose biosynthetic process; vegetative phase change; determination of bilateral symmetry; starch metabolic process; response to hypoxia; meristem initiation…	membrane; plant-type cell wall; chloroplast; cytosol; spliceosomal complex;	U5 snRNA binding; sucrose synthase activity; U6 snRNA binding;	0.96028	0.0585137	0.967452	0.166439	0.818616	0.112065
419	Solyc01g095970.2.1_1	dynamin-related protein 5a-like	embryo development ending in seed dormancy; GTP catabolic process; xylem and phloem pattern formation; regulation of protein localization; clathrin-mediated endocytosis; cell plate formation involved in plant-type cell wall biogenesis; synaptic vesicle endocytosis; trichome branching;	vacuolar membrane; phragmoplast; cytosol; microtubule; plasmodesma; cell plate; chloroplast thylakoid membrane; plasma membrane;	protein histidine kinase binding; GTP binding; clathrin binding; GTPase activity;	1.7039	0.11157	4.98256	0.206985	1.11306	0.300535
420	Solyc06g050980.2.1_1	ferritin	response to oxidative stress; cellular iron ion homeostasis; response to abscisic acid stimulus; iron ion transport; oxidation-reduction process;	chloroplast;	ferric iron binding; ferroxidase activity;	7.19317	0.142412	5.62341	0.134027	1.11422	0.205798
421	Solyc07g040750.1.1_1	translation initiation factor eif-4a family protein	translational initiation; response to cadmium ion;	cytosol; nucleolus; plant-type cell wall; plasma membrane;	translation initiation factor activity; ATP-dependent helicase activity; ATP binding;	1.70975	0.0905819	0.907883	0.0156666	1.96511	0.038363
422	Solyc10g080940.1.1_1	beta-tubulin 4	protein polymerization; GTP catabolic process; microtubule-based movement;	microtubule; cytoplasm;	GTPase activity; structural constituent of cytoskeleton; GTP binding;	4.01823	0.0212148	2.9757	0.10616	3.82941	0.020469
423	Solyc11g012110.1.1_1	60s ribosomal protein l6-like	translation;	ribosome;	structural constituent of ribosome;	1.66449	0.00429138	1.3197	0.0528917	0.885009	0.298526
424	Solyc01g100050.2.1_1	topless-related protein 3	regulation of transcription, DNA-dependent; cullin deneddylation; photomorphogenesis; regulation of flower development; histone lysine methylation; protein import into nucleus; primary shoot apical meristem specification;	cytosol; nucleus;	protein binding;	4.2806	0.046791	14.8583	0.0552084	4.73617	0.0489935
425	Solyc10g052880.1.1_1	probably inactive leucine-rich repeat receptor-like protein kinase at2g25790-like	negative regulation of defense response; jasmonic acid mediated signaling pathway; regulation of protein dephosphorylation; systemic acquired resistance, salicylic acid mediated signaling pathway; regulation of plant-type hypersensitive response; regulation of hydrogen peroxide metabolic process; regulation of transcription, DNA-dependent; response to bacterium; response to karrikin; protein targ…	plant-type cell wall; chloroplast; cytosol; plasma membrane;	kinase activity; 2-alkenal reductase [NAD(P)] activity;	1.6505	0.00014816	2.25883	0.0654783	0.905918	0.0704473
426	Solyc01g111170.2.1_1	cyclophilin	protein folding; protein peptidyl-prolyl isomerization;	cytoplasm;	peptide binding; peptidyl-prolyl cis-trans isomerase activity;	0.89047	0.00431218	0.914853	0.0135389	0.724513	0.0203859
427	Solyc01g100650.2.1_1	nhl repeat-containing protein 2-like	chloroplast relocation; photosynthetic electron transport in photosystem I; isopentenyl diphosphate biosynthetic process, methylerythritol 4-phosphate pathway; carotenoid biosynthetic process; thylakoid membrane organization; maltose metabolic process; starch biosynthetic process; ncRNA metabolic process;	chloroplast thylakoid; chloroplast stroma;	oxidoreductase activity; beta-phosphoglucomutase activity; hydrolase activity;	3.07577	0.086317	3.6607	0.0654245	0.904145	0.0756308
428	Solyc06g068320.2.1_1	class ii aars and biotin synthetases superfamily protein	prolyl-tRNA aminoacylation;	cytosol; plasmodesma; membrane;	proline-tRNA ligase activity; ATP binding;	2.05114	0.00940697	2.10159	0.0600897	1.92635	0.0276242
429	Solyc06g076640.2.1_1	tubulin beta-1 chain-like	cytoskeleton organization; gluconeogenesis; response to salt stress; proteasomal protein catabolic process; GTP catabolic process; protein polymerization; microtubule-based movement;	membrane; tubulin complex; Golgi apparatus; microtubule;	protein binding; GTP binding; GTPase activity; structural constituent of cytoskeleton;	4.19091	0.0220401	2.8462	0.11853	3.7149	0.156303
430	Solyc01g101060.2.1_1	s-adenosyl-l-methionine synthetase	response to salt stress; S-adenosylmethionine biosynthetic process; one-carbon metabolic process;	cytoplasm;	methionine adenosyltransferase activity; metal ion binding; ATP binding;	6.26298	0.0322389	5.97812	0.140743	2.82394	0.140269
431	Solyc09g008280.1.1_1	s-adenosylmethionine synthetase	calcium ion transport; response to salt stress; photosynthesis; phenylpropanoid metabolic process; one-carbon metabolic process; Golgi organization; polyamine catabolic process; S-adenosylmethionine biosynthetic process; response to cadmium ion;	cytosol; plasmodesma; integral to thylakoid membrane; plasma membrane;	methionine adenosyltransferase activity; heme binding; electron carrier activity; iron ion binding; copper ion binding; ATP binding;	8.91939	0.0034441	9.29991	0.0237452	6.41571	2.86841e-06
432	Solyc00g009020.2.1_1	probable atp synthase 24 kda mitochondrial-like	ubiquitin-dependent protein catabolic process; response to misfolded protein; proteasome core complex assembly; pollen development; photorespiration;	mitochondrial proton-transporting ATP synthase complex; nucleolus; chloroplast;	copper ion binding; zinc ion binding; cobalt ion binding;	6.39868	0.0184858	6.43022	0.0213855	8.72172	0.354046
433	Solyc02g086610.2.1_1	isocitrate dehydrogenase	tricarboxylic acid cycle; isocitrate metabolic process;	chloroplast stroma; chloroplast thylakoid; mitochondrion;	NAD binding; isocitrate dehydrogenase (NADP+) activity; magnesium ion binding;	1.53719	0.00227977	2.21763	0.0679925	0.819253	0.0404922
434	Solyc01g088080.2.1_1	t-complex protein 1 subunit theta-like	G2 phase of mitotic cell cycle; cytoskeleton organization; gluconeogenesis; protein folding; pyrimidine ribonucleotide biosynthetic process; RNA methylation; proteasomal protein catabolic process; cullin deneddylation; photomorphogenesis; regulation of flower development; histone lysine methylation;	membrane; cytosol; plasmodesma;	unfolded protein binding; ATP binding;	0.93628	0.0359362	0.99527	0.223178	0.950461	0.250442
435	Solyc01g073690.2.1_1	atp synthase subunit	glucose catabolic process; protein targeting to vacuole; response to salt stress; calcium ion transport; Golgi organization; vacuole organization; ATP hydrolysis coupled proton transport;	plant-type vacuole; vacuolar membrane; Golgi apparatus; plasma membrane;	proton-transporting ATPase activity, rotational mechanism;	6.8826	0.0107278	8.66662	0.114916	9.21777	0.0268501
436	Solyc05g013850.2.1_1	sieve element occlusion				1.16402	0.0208355	1.26644	0.0386259	0.902784	0.0634319
437	Solyc12g011160.1.1_1	3-hydroxyisobutyryl- hydrolase-like protein 5-like	fatty acid beta-oxidation; response to karrikin;	cytoplasm;	3-hydroxyisobutyryl-CoA hydrolase activity; enoyl-CoA hydratase activity;	0.745702	6.04746e-09	1.00174	0.211202	0.699582	0.0168726
438	Solyc09g090430.2.1_1	cyanate hydratase	cyanate catabolic process; response to salt stress;	cytosol;	identical protein binding; sequence-specific DNA binding; cyanate hydratase activity;	7.52367	0.148874	13.0812	0.0689276	4.10939	0.120621
439	Solyc06g069020.2.1_1	eukaryotic peptide chain release factor gtp-binding subunit erf3a-like	GTP catabolic process; translational termination;	cytosol; vacuole;	translation release factor activity; sulfate adenylyltransferase (ATP) activity; GTPase activity; GTP binding;	3.47338	0.0130736	3.24308	0.139627	4.0819	0.14681
440	Solyc01g044360.2.1_1	ran-binding protein	nucleotide biosynthetic process; cell wall pectin metabolic process; intracellular protein transport; plant-type cell wall cellulose metabolic process; embryo development ending in seed dormancy;	cytosol; cell wall; phycobilisome; nucleus;	Ran GTPase binding; lyase activity;	4.77777	0.112883	6.36903	0.108093	4.32795	0.0380656
441	Solyc10g079470.2.1_1	l-galactono- -lactone dehydrogenase	photorespiration; L-ascorbic acid biosynthetic process; oxidation-reduction process;	membrane; plastid;	L-gulono-1,4-lactone dehydrogenase activity; flavin adenine dinucleotide binding; UDP-N-acetylmuramate dehydrogenase activity; galactonolactone dehydrogenase activity; D-arabinono-1,4-lactone oxidase activity; L-gulonolactone oxidase activity;	1.99214	0.110058	2.64869	0.00894972	2.37801	0.239053
442	Solyc03g096920.2.1_1	exportin 1a isoform 1	cytoskeleton organization; gluconeogenesis; karyogamy; protein import into nucleus, docking; cytokinesis by cell plate formation; proteasomal protein catabolic process; protein export from nucleus; embryo sac egg cell differentiation; pollen germination; pollen development; nucleotide biosynthetic process; pollen tube growth;	cytosol; nuclear pore;	protein transporter activity; Ran GTPase binding; receptor activity;	2.14637	0.0040835	1.68471	0.0287695	3.14187	0.17308
443	Solyc02g069450.2.1_1	photosystem i reaction center subunit chloroplastic-like	photosynthesis; cysteine biosynthetic process;	photosystem I reaction center; chloroplast envelope; chloroplast thylakoid membrane; plastoglobule; chloroplast thylakoid lumen;		7.90361	0.0464937	16.3801	0.0257787	12.0522	0.109324
444	Solyc11g018550.2.1_1	thylakoid-bound ascorbate peroxidase	response to oxidative stress; oxidation-reduction process;	chloroplast stromal thylakoid; chloroplast thylakoid membrane;	heme binding; L-ascorbate peroxidase activity;	4.08293	0.047818	10.7765	0.0282971	3.31145	0.0394686
445	Solyc02g023970.2.1_1	obg-like atpase 1-like	protein targeting to vacuole; response to salt stress; glycolysis; gluconeogenesis; response to cadmium ion;	cytosol; plasmodesma;	GTP binding;	2.66731	0.123051	2.43237	0.0171978	2.69136	0.133054
446	Solyc01g005620.2.1_1	mitochondrial 2-oxoglutarate malate carrier	mitochondrial transport; aerobic respiration; dicarboxylic acid transport; glycolysis; tricarboxylic acid transmembrane transport; response to cadmium ion; proton transport;	cell wall; integral to membrane; mitochondrial inner membrane; plasmodesma; chloroplast envelope; vacuolar membrane; plasma membrane;	tricarboxylic acid transmembrane transporter activity; oxidative phosphorylation uncoupler activity; dicarboxylic acid transmembrane transporter activity;	3.86651	0.132381	5.62414	0.199164	2.31864	0.307318
447	Solyc05g009030.2.1_1	3-isopropylmalate dehydrogenase	oxidation-reduction process; response to salt stress; ubiquinone biosynthetic process; glucosinolate biosynthetic process; leucine biosynthetic process;	chloroplast envelope; thylakoid; chloroplast stroma;	NAD binding; 3-isopropylmalate dehydrogenase activity; magnesium ion binding;	1.05253	0.214886	1.02041	0.0752762	0.937071	0.245985
448	Solyc11g011470.1.1_1	nadh dehydrogenase	response to oxidative stress; ubiquitin-dependent protein catabolic process; response to misfolded protein; proteasome core complex assembly; ATP synthesis coupled electron transport; gravitropism; photorespiration; embryo development ending in seed dormancy;	mitochondrial respiratory chain complex I; chloroplast;	2 iron, 2 sulfur cluster binding; NADH dehydrogenase (ubiquinone) activity; metal ion binding; electron carrier activity; 4 iron, 4 sulfur cluster binding;	3.63896	0.0798738	5.87926	0.0511538	3.15561	0.0932087
449	Solyc07g042250.2.1_1	20 kda chloroplastic-like	gluconeogenesis; positive regulation of superoxide dismutase activity; protein folding; isopentenyl diphosphate biosynthetic process, methylerythritol 4-phosphate pathway; response to salt stress; glycolysis; chloroplast organization; response to cadmium ion; response to cold; cysteine biosynthetic process; ovule development;	chloroplast envelope; apoplast; chloroplast stroma; chloroplast thylakoid membrane; mitochondrion;	copper ion binding; calmodulin binding; ATP binding;	1.7033	0.000306803	1.21162	0.00455502	1.4508	0.285137
450	Solyc03g113800.2.1_1	betaine aldehyde dehydrogenase	oxidation-reduction process; glycine betaine biosynthetic process from choline;	chloroplast;	1-pyrroline dehydrogenase activity; betaine-aldehyde dehydrogenase activity; metal ion binding; nucleotide binding; aminobutyraldehyde dehydrogenase activity;	5.62673	0.065984	1.57858	0.0895014	1.99515	0.137091
451	Solyc11g006060.1.1_1	PREDICTED: uncharacterized protein LOC101251433		chloroplast;		1.06354	0.02003	2.31516	0.0632861	0.910059	0.0295572
452	Solyc10g051020.1.1_1	secologanin synthase-like	oxidation-reduction process;		heme binding; oxidoreductase activity, acting on paired donors, with incorporation or reduction of molecular oxygen; monooxygenase activity; iron ion binding; electron carrier activity;	0.826581	6.02919e-05	2.04517	0.102897	1.1142	0.000143496
453	Solyc11g007690.1.1_1	pyruvate cytosolic isozyme-like	response to cadmium ion; phosphorylation; glycolysis;	plasma membrane;	pyruvate kinase activity; potassium ion binding; magnesium ion binding;	2.15345	0.00640103	2.82097	0.0724491	2.49459	0.00412336
454	Solyc02g021420.2.1_1	villin 4 isoform 2	cytoskeleton organization; response to abscisic acid stimulus;		actin binding;	3.85615	0.0509719	2.90169	0.149481	2.84645	0.0820958
455	Solyc01g105030.2.1_1	chlorophyll a-b binding protein cp24 chloroplastic-like	response to salt stress; nonphotochemical quenching; protein-chromophore linkage; calcium ion transport; Golgi organization; photosynthesis, light harvesting; cysteine biosynthetic process; regulation of protein dephosphorylation;	integral to membrane; chloroplast envelope; photosystem II antenna complex; chloroplast thylakoid membrane; plastoglobule;	chlorophyll binding; metal ion binding;	5.51289	0.000291756	7.36957	0.00565033	1.29392	0.19142
456	Solyc07g056420.2.1_1	probable glutathione s-transferase	auxin mediated signaling pathway;		peroxidase activity; glutathione transferase activity;	5.58415	0.0288029	6.88534	0.00162829	2.87963	0.208205
457	Solyc03g123630.2.1_1	pectin methylesterase	indoleacetic acid biosynthetic process; cell wall modification; glycine catabolic process; negative regulation of catalytic activity; pectin catabolic process; tryptophan catabolic process; response to nematode;	plant-type cell wall; cytoplasm; plasma membrane; apoplast;	aspartyl esterase activity; pectinesterase activity; enzyme inhibitor activity;	17.0012	0.0304559	31.4913	0.0409725	8.87858	0.0184833
458	Solyc04g011350.2.1_1	2-oxoglutarate mitochondrial-like	response to cadmium ion; tricarboxylic acid cycle;	mitochondrion;	oxoglutarate dehydrogenase (succinyl-transferring) activity; cobalt ion binding; thiamine pyrophosphate binding; zinc ion binding;	1.82571	0.127543	2.37462	0.0936309	0.928122	0.321988
459	Solyc07g005600.2.1_1	transmembrane 9 superfamily member 4-like		integral to membrane;		2.97744	0.0709019	4.74662	0.00254278	1.02899	0.244973
460	Solyc02g070940.1.1_1	light harvesting chlorophyll a b-binding protein	photosynthesis, light harvesting; protein-chromophore linkage;	photosystem II; integral to membrane; photosystem I; chloroplast thylakoid membrane;	metal ion binding; chlorophyll binding;	19.1288	0.0760434	19.7483	0.0566181	20.6208	0.146992
461	Solyc08g066800.2.1_1	phospholipase d alpha 1-like	regulation of stomatal movement; seed germination; phosphatidylcholine catabolic process; response to cadmium ion; positive regulation of abscisic acid mediated signaling pathway;	chloroplast envelope; vacuole; endoplasmic reticulum; clathrin-coated vesicle; plasma membrane; nucleus; mitochondrion;	phosphatidylinositol-4,5-bisphosphate binding; phospholipase D activity; calcium ion binding; NAPE-specific phospholipase D activity;	0.881313	0.00481897	1.00394	0.0947949	0.9207	0.0738583
462	Solyc07g066030.2.1_1	low quality protein: proteasome activator complex subunit 4-like		nucleus;		4.57235	0.0907993	8.60983	0.189503	0.972079	0.264475
463	Solyc02g067080.2.1_1	uridine diphosphate glucose dehydrogenase	D-xylose metabolic process; cell wall pectin metabolic process; oxidation-reduction process;	cell wall; nucleus; cytosol;	NAD binding; UDP-glucose 6-dehydrogenase activity;	5.61833	0.0551778	8.47377	0.200693	9.11692	0.0153065
464	Solyc11g017250.1.1_1	dihydrolipoyllysine-residue acetyltransferase component of pyruvate dehydrogenase complex-like	brassinosteroid biosynthetic process; acetyl-CoA metabolic process; embryo development ending in seed dormancy; sterol biosynthetic process;	mitochondrion; chloroplast envelope; cytosolic ribosome; plasma membrane;	dihydrolipoyllysine-residue acetyltransferase activity; dihydrolipoyllysine-residue (2-methylpropanoyl)transferase activity;	9.12892	0.095564	11.198	0.137636	3.29841	0.131451
465	Solyc04g071340.2.1_1	fructose- - cytosolic-like	sucrose biosynthetic process; oxidation-reduction process; response to fructose stimulus; starch catabolic process; response to abscisic acid stimulus; photosynthesis; fructose metabolic process; fructose 1,6-bisphosphate metabolic process;	cytosol; nucleus;	metal ion binding; fructose 1,6-bisphosphate 1-phosphatase activity; 2-alkenal reductase [NAD(P)] activity;	3.86059	0.0114822	3.88873	0.0172224	5.45259	0.125553
466	Solyc12g009250.1.1_1	20 kda chloroplastic-like	protein folding; response to cold; response to cadmium ion;	mitochondrion; chloroplast envelope; chloroplast thylakoid membrane; chloroplast stroma; apoplast;	copper ion binding; ATP binding;	3.8515	0.0680247	4.49191	0.0416579	2.44698	0.0376186
467	Solyc08g077930.2.1_1	isocitrate dehydrogenase	tricarboxylic acid cycle; isocitrate metabolic process; leucine biosynthetic process;	chloroplast;	NAD binding; zinc ion binding; 3-isopropylmalate dehydrogenase activity; isocitrate dehydrogenase (NAD+) activity; ATP binding; magnesium ion binding;	2.65729	0.103493	3.11615	0.175366	2.74966	0.0306131
468	Solyc06g064940.2.1_1	sec14 cytosolic factor family protein phosphoglyceride transfer family protein isoform 1	transport;	intracellular; integral to membrane;	transporter activity;	5.43353	0.088866	6.78574	0.103845	6.86258	0.00213016
469	Solyc01g090750.2.1_1	t-complex protein 1 subunit alpha-like	G2 phase of mitotic cell cycle; cytoskeleton organization; gluconeogenesis; protein folding; pyrimidine ribonucleotide biosynthetic process; RNA methylation; proteasomal protein catabolic process; cullin deneddylation; photomorphogenesis; regulation of flower development; histone lysine methylation;	cytosol;	unfolded protein binding; ATP binding;	5.41544	0.0682562	6.14441	0.0486256	5.95714	0.0361946
470	Solyc06g007360.2.1_1	40s ribosomal protein s4-like	translation;	ribosome;	structural constituent of ribosome; rRNA binding;	1.80924	0.000186944	1.87486	0.16053	1.16421	0.100455
471	Solyc09g091840.2.1_1	glutathione reductase	oxidation-reduction process; cell redox homeostasis; glutathione metabolic process; toxin catabolic process;	peroxisome; chloroplast;	electron carrier activity; glutathione-disulfide reductase activity; flavin adenine dinucleotide binding; NADP binding;	2.24808	5.0387e-06	3.56538	0.00619005	2.42036	0.135586
472	Solyc10g007690.2.1_1	chlorophyll a-b binding protein chloroplastic-like	protein-chromophore linkage; photosynthesis, light harvesting; cysteine biosynthetic process;	photosystem I; light-harvesting complex; integral to membrane; chloroplast thylakoid membrane; photosystem II; plastoglobule;	chlorophyll binding; metal ion binding;	9.65021	0.0713168	12.5437	0.037853	13.834	0.0624868
473	Solyc12g009960.1.1_1	eukaryotic initiation factor iso-4f subunit p82-34-like	translational initiation; spread of virus in host, cell to cell; RNA metabolic process; response to virus;	cytoplasm; nucleus;	DNA binding; translation initiation factor activity;	2.55326	0.0190545	3.76433	0.0232675	1.24581	0.0259382
474	Solyc06g009280.1.1_1	abc transporter b family member 4-like	root hair elongation; response to water deprivation; abscisic acid mediated signaling pathway; amino acid import; toxin catabolic process; response to jasmonic acid stimulus; ATP catabolic process; proteasome assembly; auxin influx; response to cytokinin stimulus; ER to Golgi vesicle-mediated transport; auxin efflux; gravitropism; ethylene mediated signaling pathway; proteasomal ubiquitin-depende…	plasmodesma; plasma membrane; integral to membrane; nucleus;	auxin efflux transmembrane transporter activity; ATP binding; xenobiotic-transporting ATPase activity; auxin influx transmembrane transporter activity;	4.11043	0.0519156	5.18285	0.0645716	2.68136	0.165845
475	Solyc10g084400.1.1_1	glutathione s-transferase l1-like			transferase activity;	5.50009	0.00588862	9.66439	0.00779481	7.91327	0.105954
476	Solyc12g099000.1.1_1	s-adenosyl-l-methionine synthetase	S-adenosylmethionine biosynthetic process; one-carbon metabolic process;	cytoplasm;	methionine adenosyltransferase activity; metal ion binding; ATP binding;	6.50205	0.00183036	6.18345	0.215251	3.04689	0.199356
477	Solyc01g103510.2.1_1	60s ribosomal protein l3-like	translation;	ribosome;	structural constituent of ribosome;	3.2644	0.00139769	3.7625	0.110218	0.924168	0.244963
478	Solyc04g081490.2.1_1	tubulin beta-1 chain	cytoskeleton organization; gluconeogenesis; multidimensional cell growth; proteasomal protein catabolic process; anthocyanin accumulation in tissues in response to UV light; GTP catabolic process; root hair elongation; regulation of hormone levels; protein polymerization; polysaccharide biosynthetic process; cell tip growth; microtubule-based movement; cell wall organization;	vacuole; microtubule;	GTP binding; GTPase activity; structural constituent of cytoskeleton;	3.85695	0.00898193	4.45317	0.0744576	1.56234	0.0563723
479	Solyc05g009530.2.1_1	dihydrolipoyllysine-residue acetyltransferase component of pyruvate dehydrogenase complex-like	aromatic amino acid family metabolic process; sulfur amino acid metabolic process; acetyl-CoA biosynthetic process from pyruvate; sterol biosynthetic process; unsaturated fatty acid biosynthetic process; sulfur compound biosynthetic process; isopentenyl diphosphate biosynthetic process, methylerythritol 4-phosphate pathway; vitamin metabolic process; glycine catabolic process; secondary metabolic…	chloroplast envelope; membrane; cytosolic ribosome; chloroplast stroma; chloroplast thylakoid; mitochondrion;	dihydrolipoyllysine-residue (2-methylpropanoyl)transferase activity; dihydrolipoyllysine-residue acetyltransferase activity;	1.06557	0.0193412	0.961941	0.281105	0.779722	0.162008
480	Solyc10g054870.1.1_1	triosephosphate chloroplastic-like	multicellular organism reproduction; isopentenyl diphosphate biosynthetic process, methylerythritol 4-phosphate pathway; calcium ion transport; response to salt stress; glycine catabolic process; Golgi organization; glycolysis; regulation of protein localization; primary root development; glycerol catabolic process; reductive pentose-phosphate cycle; tryptophan catabolic process; chloroplast orga…	chloroplast envelope; apoplast; cytosol; chloroplast stroma; thylakoid; mitochondrion;	triose-phosphate isomerase activity;	7.69053	0.152264	8.98235	0.113325	2.33928	0.191205
481	Solyc03g117740.2.1_1	ac010924_18 ests gb	pentose-phosphate shunt; leaf morphogenesis; carotenoid biosynthetic process; thylakoid membrane organization; cell differentiation;	chloroplast envelope; chloroplast stroma; apoplast;	oxidoreductase activity, acting on the CH-OH group of donors, NAD or NADP as acceptor; coenzyme binding;	2.84722	0.0587584	3.70352	0.081508	1.17955	0.000132271
482	Solyc12g008570.1.1_1	arginyl-trna synthetase	seed dormancy process; arginyl-tRNA aminoacylation; regulation of cell cycle process; purine nucleotide biosynthetic process; cotyledon development;	cytosol; mitochondrion; chloroplast stroma;	ATP binding; arginine-tRNA ligase activity;	2.19277	0.175706	2.21999	0.0535683	0.935076	0.142126
483	Solyc05g013990.2.1_1	t-complex protein 1 subunit epsilon-like	protein folding; rRNA processing;	plasmodesma; plasma membrane; cytosol;	ATP binding; unfolded protein binding;	3.00072	0.226362	3.0721	0.0611091	0.714409	0.0636852
484	Solyc10g082030.1.1_1	2-cys peroxiredoxin bas1- chloroplastic-like	response to fructose stimulus; negative regulation of defense response; photosynthesis, light reaction; pentose-phosphate shunt; detection of biotic stimulus; jasmonic acid mediated signaling pathway; salicylic acid biosynthetic process; water transport; systemic acquired resistance, salicylic acid mediated signaling pathway; regulation of plant-type hypersensitive response; regulation of hydroge…	chloroplast envelope; apoplast; stromule; chloroplast stroma; thylakoid;	peroxiredoxin activity; peroxidase activity;	1.70986	0.213112	0.927883	0.0641699	1.09557	0.000648842
485	Solyc06g081980.1.1_1	probable pyridoxal biosynthesis protein pdx1-like	pentose-phosphate shunt; positive regulation of catalytic activity; starch biosynthetic process; response to non-ionic osmotic stress; maltose metabolic process; response to lipid hydroperoxide; pyridoxal phosphate biosynthetic process; hyperosmotic salinity response; response to UV-B; cellular amino acid metabolic process; chlorophyll metabolic process; pyridoxine biosynthetic process;	chloroplast; cytosol; endomembrane system; plasma membrane;	protein heterodimerization activity; protein homodimerization activity; catalytic activity;	2.01348	0.149744	3.19363	0.114313	2.08132	0.458035
486	Solyc08g074550.2.1_1	threonine--trna mitochondrial-like	threonyl-tRNA aminoacylation;	cell wall; mitochondrion; chloroplast; plasma membrane;	threonine-tRNA ligase activity; ATP binding;	1.77024	0.105707	1.24568	0.0243118	2.21963	0.066509
487	Solyc11g007990.1.1_1	malate dehydrogenase	oxidation-reduction process; rRNA processing; malate metabolic process; maltose metabolic process; starch biosynthetic process; plastid organization; photosystem II assembly; glucosinolate biosynthetic process; positive regulation of catalytic activity;	mitochondrion; chloroplast envelope; thylakoid; chloroplast stroma; apoplast;	malate dehydrogenase (NADP+) activity; nucleotide binding;	12.9381	0.0970053	11.0672	0.00786735	4.22078	0.100445
488	Solyc07g043570.2.1_1	uncharacterized oxidoreductase chloroplastic-like	oxidation-reduction process;	plastoglobule; chloroplast envelope; chloroplast thylakoid membrane;	alditol:NADP+ 1-oxidoreductase activity;	2.40207	3.20615e-05	2.74767	0.00530249	0.841289	0.0582675
489	Solyc03g121640.2.1_1	chaperonin cpn60-like mitochondrial-like	response to cadmium ion; protein refolding;	vacuolar membrane; mitochondrion;	ATP binding;	4.23213	0.0180554	6.5681	0.0906816	4.68048	0.06812
490	Solyc03g025850.2.1_1	remorin family protein	transport; cell wall biogenesis; cell-cell signaling;	plasma membrane; nucleus;	galacturonate binding; DNA binding;	4.04899	0.168217	3.87887	0.234556	1.92408	0.0533325
491	Solyc07g047850.2.1_1	chlorophyll a b binding protein	response to red light; protein-chromophore linkage; response to blue light; response to far red light; photosynthesis, light harvesting;	photosystem I; integral to membrane; chloroplast envelope; chloroplast thylakoid membrane; photosystem II; plastoglobule; plasma membrane;	chlorophyll binding; metal ion binding;	19.598	0.00361464	17.9022	0.0122588	18.4581	0.0467525
492	Solyc12g098490.1.1_1	serine hydroxymethyltransferase	glycine metabolic process; polar nucleus fusion; methylation; tetrahydrofolate interconversion; pollen development; L-serine metabolic process; response to cadmium ion;	plasma membrane;	glycine hydroxymethyltransferase activity; pyridoxal phosphate binding; methyltransferase activity;	1.23519	0.107985	1.34189	0.177514	1.24756	0.337492
493	Solyc08g081320.2.1_1	beta-adaptin-like protein c-like	vesicle-mediated transport; intracellular protein transport;	plasmodesma; plasma membrane; nucleus; clathrin adaptor complex;	clathrin binding; protein transporter activity;	2.14262	0.180488	2.29336	0.0164165	2.65765	0.383382
494	Solyc05g009220.2.1_1	glutamine--trna ligase-like	glutaminyl-tRNA aminoacylation;	cytoplasm;	glutamine-tRNA ligase activity; ATP binding;	3.07703	0.0535852	3.38252	0.0361715	2.59802	0.0106058
495	Solyc04g007790.2.1_1	pr-10 type pathogenesis-related protein	response to biotic stimulus; defense response;			0.97313	0.106949	0.800699	0.000246797	1.00118	0.368529
496	Solyc06g053600.2.1_1	protein tas-like	isopentenyl diphosphate biosynthetic process, methylerythritol 4-phosphate pathway; oxidation-reduction process;	chloroplast envelope; chloroplast stroma;	alditol:NADP+ 1-oxidoreductase activity;	2.80111	0.0274875	3.09236	0.0109374	3.30461	0.121167
497	Solyc02g069800.1.1_1	probable carboxylesterase 6-like	metabolic process;		retinyl-palmitate esterase activity; methyl salicylate esterase activity; carboxylesterase activity; methyl jasmonate esterase activity; methyl indole-3-acetate esterase activity;	4.15674	0.151935	4.42278	0.0527886	2.22577	0.0429263
498	Solyc03g115980.1.1_1	geranylgeranyl diphosphate chloroplastic-like	oxidation-reduction process; photosynthesis, light reaction; geranylgeranyl diphosphate metabolic process; phytyl diphosphate biosynthetic process; vitamin E biosynthetic process; chlorophyll biosynthetic process; cysteine biosynthetic process; regulation of protein dephosphorylation;	chloroplast envelope; chloroplast thylakoid membrane;	oxidoreductase activity, acting on the CH-CH group of donors, NAD or NADP as acceptor; geranylgeranyl reductase activity;	1.8184	0.000103063	1.70254	0.147269	1.90803	0.00250465
499	Solyc07g056020.2.1_1	translation initiation factor if- chloroplastic-like	regulation of proton transport; translational initiation; isopentenyl diphosphate biosynthetic process, methylerythritol 4-phosphate pathway; chloroplast relocation; GTP catabolic process; protein autophosphorylation; ncRNA metabolic process; transcription from plastid promoter; thylakoid membrane organization;	chloroplast envelope; chloroplast stroma;	GTP binding; translation initiation factor activity; GTPase activity;	2.58464	0.0579794	2.14656	0.0334022	1.84945	0.0153881
500	Solyc01g091190.2.1_1	5-enolpyruvylshikimate-3-phosphate synthase	response to herbicide; chorismate biosynthetic process; aromatic amino acid family biosynthetic process;	chloroplast;	3-phosphoshikimate 1-carboxyvinyltransferase activity;	1.44281	0.049621	1.43362	0.00970541	1.65765	0.181709
501	Solyc10g006330.2.1_1	plastid movement impaired1	chloroplast relocation; rRNA processing; thylakoid membrane organization; transcription from plastid promoter; photosystem II assembly; positive regulation of transcription, DNA-dependent; regulation of protein dephosphorylation;	plasma membrane;		2.96669	0.121282	3.6845	0.0405787	3.52301	0.197901
502	Solyc10g007480.2.1_1	probable rhamnose biosynthetic enzyme 1-like	response to sucrose stimulus; UDP-rhamnose biosynthetic process; extracellular polysaccharide biosynthetic process; seed coat development; flavonol biosynthetic process; response to UV-B; auxin efflux; mucilage biosynthetic process;	cytosol; plasmodesma;	dTDP-glucose 4,6-dehydratase activity; nucleotide binding; UDP-glucose 4,6-dehydratase activity; coenzyme binding; dTDP-4-dehydrorhamnose reductase activity; UDP-L-rhamnose synthase activity;	3.29836	0.0801779	4.22663	0.0449922	5.18207	0.0185088
503	Solyc01g088510.2.1_1	dynamin-related protein 1e-like	GTP catabolic process; response to cadmium ion; defense response to fungus;	mitochondrion; vacuole; plasma membrane;	GTPase activity; GTP binding;	1.43482	0.00413203	5.10297	0.0211865	0.98183	0.262338
504	Solyc03g115110.2.1_1	atp synthase subunit mitochondrial-like	response to misfolded protein; photorespiration; proteasome core complex assembly; ubiquitin-dependent protein catabolic process; ATP synthesis coupled proton transport; methylglyoxal catabolic process to D-lactate;	cell wall; chloroplast; nucleolus; mitochondrial proton-transporting ATP synthase, catalytic core;	proton-transporting ATPase activity, rotational mechanism; zinc ion binding; proton-transporting ATP synthase activity, rotational mechanism;	1.37006	0.199749	1.51613	0.0894246	0.838592	0.00276867
505	Solyc06g083870.2.1_1	structural maintenance of chromosomes protein 1a-like	mitotic cell cycle; gravitropism; methylation-dependent chromatin silencing; RNA interference; xylan biosynthetic process; positive regulation of organelle organization; DNA recombination; regulation of chromosome organization; determination of bilateral symmetry; chromosome condensation; RNA processing; glucuronoxylan metabolic process; organ morphogenesis; meristem initiation; positive regulati…	chloroplast; nucleus; cohesin complex;	transporter activity; ATP binding;	4.04146	0.0271732	7.33351	0.0707559	2.99935	0.108125
506	Solyc06g060260.2.1_1	ascorbate peroxidase	oxidation-reduction process; response to oxidative stress;	chloroplast;	heme binding; L-ascorbate peroxidase activity;	3.09104	0.00315996	3.16967	0.0181436	2.57824	0.235349
507	Solyc01g088020.2.1_1	protein transport protein sec31a-like	N-terminal protein myristoylation; glucose catabolic process;	plasmodesma; membrane; cytosol; Cul4-RING ubiquitin ligase complex;		0.810182	0.000196047	0.868564	0.017505	0.993399	0.189851
508	Solyc08g077920.2.1_1	isocitrate dehydrogenase	tricarboxylic acid cycle; leucine biosynthetic process;	chloroplast;	NAD binding; magnesium ion binding; isocitrate dehydrogenase (NAD+) activity; 3-isopropylmalate dehydrogenase activity;	3.68849	0.0642753	4.21649	0.114172	2.75164	0.0306904
509	Solyc05g005460.2.1_1	probable nucleoredoxin 1-like	oxidation-reduction process; cell redox homeostasis; regulation of pollen tube growth; pollen tube guidance; response to cadmium ion;	cytosol;	protein-disulfide reductase activity; antioxidant activity;	1.17674	0.00600534	1.05788	0.0266331	1.16072	0.0025765
510	Solyc09g082510.2.1_1	protein binding		cell part;		1.01547	0.109683	1.12105	0.0123451	0.909588	0.377685
511	Solyc06g007320.2.1_1	ubiquitin-activating enzyme e1 2-like	cellular protein modification process;		ligase activity; small protein activating enzyme activity; ATP binding;	0.920533	0.0219673	1.04855	0.0822273	0.79331	0.148796
512	Solyc09g008840.2.1_1	pyruvate cytosolic isozyme-like	response to cadmium ion; phosphorylation; glycolysis;	plasma membrane; cytosol;	pyruvate kinase activity; potassium ion binding; magnesium ion binding;	1.89143	0.106759	2.67852	0.140653	2.56612	0.0414392
513	Solyc01g102310.2.1_1	grip and coiled-coil domain-containing				2.58268	0.00118604	4.25511	0.00870095	3.80983	0.083984
514	Solyc10g005110.2.1_1	coproporphyrinogen iii oxidase	protoporphyrinogen IX biosynthetic process; chlorophyll biosynthetic process; leaf morphogenesis; cell differentiation; cysteine biosynthetic process; methylglyoxal catabolic process to D-lactate; oxidation-reduction process; positive regulation of transcription, DNA-dependent; aromatic amino acid family biosynthetic process; rRNA processing;	apoplast; chloroplast stroma;	coproporphyrinogen oxidase activity; protein homodimerization activity;	2.26956	0.000229068	2.38515	0.00455882	2.66759	0.00530125
515	Solyc11g011340.1.1_1	probable mannitol dehydrogenase-like	oxidation-reduction process;		zinc ion binding; oxidoreductase activity;	2.42569	0.0111603	5.77099	0.0266663	0.977531	0.156518
516	Solyc02g091410.2.1_1	protease do-like 7-like	proteolysis; protein glycosylation; photoinhibition;	cytosol; chloroplast; nucleus;	serine-type endopeptidase activity;	0.900128	0.0141747	0.980865	0.165107	0.690147	0.0147441
517	Solyc12g014180.1.1_1	mitochondrial nad-dependent malate dehydrogenase	response to salt stress; defense response to bacterium; response to cold; malate metabolic process; tricarboxylic acid cycle; cellular carbohydrate metabolic process; response to cadmium ion;	cell wall; mitochondrial matrix; chloroplast; membrane; apoplast;	copper ion binding; L-malate dehydrogenase activity;	5.76541	0.051595	7.49676	0.116338	9.14696	0.0775621
518	Solyc01g109940.2.1_1	26s protease regulatory subunit s10b homolog b-like	proteolysis; protein catabolic process;	cell wall; proteasome regulatory particle, base subcomplex; nucleolus; cytoplasm; plasma membrane;	peptidase activity; ATP binding; microtubule-severing ATPase activity;	2.71968	0.194736	4.63954	0.118241	3.28546	0.236475
519	Solyc01g098880.2.1_1	seryl-trna synthetase	selenocysteinyl-tRNA(Sec) biosynthetic process; response to salt stress; seryl-tRNA aminoacylation; nucleotide biosynthetic process; N-terminal protein myristoylation; glycolysis; gluconeogenesis; response to cadmium ion;	cytosol;	serine-tRNA ligase activity; ATP binding;	0.948207	0.250262	1.08749	0.188078	0.683868	0.0288058
520	Solyc04g007980.2.1_1	1-aminocyclopropane-1-carboxylate oxidase homolog 4-like	oxidation-reduction process;		desacetoxyvindoline 4-hydroxylase activity;	3.64703	0.00150586	3.41453	0.0122508	4.04357	0.0497426
521	Solyc09g090980.2.1_1	pathogenesis-related protein 10	response to biotic stimulus; defense response;			14.0598	2.39306e-07	14.291	7.38921e-06	1.23706	0.310005
522	Solyc06g060340.2.1_1	photosystem ii 22 kda chloroplastic-like	stomatal complex morphogenesis; positive regulation of catalytic activity; starch biosynthetic process; photosystem II assembly; maltose metabolic process; response to karrikin; nonphotochemical quenching; cysteine biosynthetic process; rRNA processing; thylakoid membrane organization;	PSII associated light-harvesting complex II; integral to membrane; photosystem II;	xanthophyll binding; chlorophyll binding;	2.79102	0.126964	3.59632	0.0241955	3.72426	0.286754
523	Solyc09g091660.2.1_1	pleiotropic drug resistance protein 1-like	defense response; transport; ATP catabolic process;	integral to membrane; plasma membrane;	ATP binding; ATPase activity;	0.810509	0.00348649	0.881154	0.0410383	0.927032	0.28303
524	Solyc02g081160.2.1_1	pyrophosphate--fructose 6-phosphate 1-phosphotransferase subunit beta-like	cellular response to phosphate starvation; galactolipid biosynthetic process; embryo development ending in seed dormancy; histone H3-K9 methylation; photosynthesis; phosphorylation; chromatin silencing; glycolysis; response to cadmium ion; fructose 6-phosphate metabolic process; acetyl-CoA biosynthetic process;	6-phosphofructokinase complex; membrane; cell wall; pyrophosphate-dependent phosphofructokinase complex, beta-subunit complex;	diphosphate-fructose-6-phosphate 1-phosphotransferase activity; 6-phosphofructokinase activity; ATP binding;	0.851964	0.024374	0.993676	0.0777318	0.891052	0.014395
525	Solyc08g061850.2.1_1	40s ribosomal protein s3-3-like	translation; response to salt stress;	nucleolus; cytosolic ribosome; vacuole; plasma membrane; small ribosomal subunit; chloroplast;	structural constituent of ribosome; RNA binding;	4.15269	0.0534306	4.38154	0.074873	1.00027	0.0048991
526	Solyc02g086460.2.1_1	microtubule-associated protein	cell wall pectin metabolic process; plant-type cell wall cellulose metabolic process;			2.392	0.0105593	6.48784	0.0179558	1.47511	0.0468575
527	Solyc09g011810.2.1_1	fructose- - chloroplastic-like	pentose-phosphate shunt; response to far red light; carotenoid biosynthetic process; regulation of protein dephosphorylation; positive regulation of catalytic activity; starch biosynthetic process; response to red light; cellular cation homeostasis; photosystem II assembly; chloroplast relocation; maltose metabolic process; fructose metabolic process; defense response to bacterium; fructose 1,6-b…	apoplast; stromule; chloroplast stroma;	2-alkenal reductase [NAD(P)] activity; fructose 1,6-bisphosphate 1-phosphatase activity; metal ion binding;	5.6636	0.00945922	6.62604	0.0181369	9.22247	0.0120603
528	Solyc04g050510.2.1_1	translational activator gcn1-like				4.38469	0.0130035	4.63532	0.0159847	3.90339	0.144354
529	Solyc10g005560.2.1_1	polyubiquitin 2	embryo development; ethylene biosynthetic process; protein neddylation; response to auxin stimulus;	plasma membrane; nucleus; cytosol;		6.75812	0.10768	8.84369	0.0996046	3.74969	0.110731
530	Solyc06g082630.2.1_1	26s protease regulatory subunit 6b homolog	root hair elongation; polysaccharide biosynthetic process; anthocyanin accumulation in tissues in response to UV light; multidimensional cell growth; amino acid import; photorespiration; cytoskeleton organization; regulation of proton transport; toxin catabolic process; protein ubiquitination; ATP catabolic process; regulation of hormone levels; response to cytokinin stimulus; proteasome core com…	proteasome regulatory particle, base subcomplex; cytosol; plasmodesma; cell wall; plasma membrane; nucleus;	signal transducer activity; peptidase activity; protein binding; ATP binding; microtubule-severing ATPase activity;	2.55912	0.0113467	2.91438	0.0206546	2.07883	0.063805
531	Solyc09g075450.2.1_1	fumarate hydratase mitochondrial-like	response to oxidative stress; pollen tube development; nitrate assimilation; fumarate metabolic process; tricarboxylic acid cycle; response to salt stress;	tricarboxylic acid cycle enzyme complex; cytosol; mitochondrion;	protein binding; fumarate hydratase activity;	2.64372	0.00930674	1.87403	0.136681	1.01923	0.398291
532	Solyc06g009530.2.1_1	nodal modulator 1-like	N-terminal protein myristoylation; protein glycosylation;	plant-type cell wall; vacuolar membrane; cytoplasmic membrane-bounded vesicle; extracellular region; endoplasmic reticulum; Golgi apparatus;	carboxypeptidase activity; carbohydrate binding;	2.96505	0.0742748	3.37739	0.0888974	3.86993	0.00209941
533	Solyc12g096550.1.1_1	protein tic chloroplastic-like	oxidation-reduction process; protein targeting to chloroplast;	integral to membrane; chloroplast inner membrane;	2 iron, 2 sulfur cluster binding; metal ion binding; chlorophyllide a oxygenase [overall] activity; vanillate monooxygenase activity;	0.967896	0.208768	0.976378	0.19823	0.816137	0.0446231
534	Solyc07g049450.2.1_1	protein disulfide isomerase-like 2-3-like	protein folding; response to endoplasmic reticulum stress; cell redox homeostasis; glycerol ether metabolic process;	plant-type cell wall; vacuole; cytoplasmic membrane-bounded vesicle; plasma membrane; extracellular region; endoplasmic reticulum;	electron carrier activity; protein disulfide isomerase activity; protein disulfide oxidoreductase activity;	4.18108	0.00570819	5.92346	0.196502	5.51702	0.0788936
535	Solyc01g006280.2.1_1	formate--tetrahydrofolate ligase-like	folic acid-containing compound biosynthetic process; tetrahydrofolate interconversion; response to cadmium ion;	cytosol; chloroplast; plasma membrane; apoplast;	copper ion binding; ATP binding; formate-tetrahydrofolate ligase activity;	1.63807	0.000167748	0.874865	0.0254529	2.35088	0.0209899
536	Solyc03g078290.2.1_1	40s ribosomal protein s18-like	translation;	nucleolus; vacuole; plasma membrane; cell wall; cytosolic small ribosomal subunit;	structural constituent of ribosome; RNA binding;	1.71619	0.229345	2.30986	0.00362655	1.02012	0.183437
537	Solyc01g096870.2.1_1	proline--trna ligase-like	iron-sulfur cluster assembly; regulation of photosynthesis; embryo sac development; thylakoid membrane organization; vegetative to reproductive phase transition of meristem; chloroplast organization; ovule development; prolyl-tRNA aminoacylation; embryo development ending in seed dormancy;	mitochondrion; chloroplast stroma;	proline-tRNA ligase activity; ATP binding;	4.89713	0.136694	7.27928	0.00797757	2.10033	0.139904
538	Solyc10g047430.1.1_1	ribulose- -bisphosphate carboxylase oxygenase large partial	reductive pentose-phosphate cycle; oxidation-reduction process;	chloroplast;	ribulose-bisphosphate carboxylase activity; monooxygenase activity; magnesium ion binding;	6.4361	0.0762603	22.4644	0.00390608	17.4023	0.161714
539	Solyc02g083900.2.1_1	transformation transcription domain-associated	microtubule cytoskeleton organization; methylation-dependent chromatin silencing; cytokinesis by cell plate formation; vegetative phase change; phosphorylation; production of miRNAs involved in gene silencing by miRNA; production of ta-siRNAs involved in RNA interference; virus induced gene silencing;	cytosol; plasmodesma; nucleus;	kinase activity; phosphotransferase activity, alcohol group as acceptor;	4.35124	0.146328	1.34183	0.0201074	1.08502	0.0217662
540	Solyc03g120350.2.1_1	n-alpha-acetyltransferase auxiliary subunit-like	embryo development ending in seed dormancy; vegetative to reproductive phase transition of meristem;	membrane; cytosol; plasmodesma;		3.74628	0.0519351	5.07885	0.0749681	3.11987	0.0376299
541	Solyc09g090840.2.1_1	glutamyl-trna amidotransferase subunit chloroplastic mitochondrial-like	mRNA modification; glutamyl-tRNA aminoacylation; glutaminyl-tRNAGln biosynthesis via transamidation; mitochondrial translation;	mitochondrion; chloroplast stroma; glutamyl-tRNA(Gln) amidotransferase complex;	glutaminyl-tRNA synthase (glutamine-hydrolyzing) activity; ATP binding; transferase activity;	6.02604	0.049609	5.86841	0.100295	5.99964	0.0894181
542	Solyc01g109850.2.1_1	diaminopimelate decarboxylase	lysine biosynthetic process via diaminopimelate;	chloroplast stroma; cytosol;	diaminopimelate decarboxylase activity;	1.5842	0.370795	1.4984	0.0225695	2.02183	0.18745
543	Solyc12g098940.1.1_1	ubiquitin extension protein	translation;	cytosolic small ribosomal subunit; nucleus;	metal ion binding; structural constituent of ribosome;	7.40596	0.0649084	9.68926	0.148455	3.85152	0.0757945
544	Solyc11g005680.1.1_1	40s ribosomal protein s18-like	translation;	nucleolus; vacuole; plasma membrane; cell wall; cytosolic small ribosomal subunit;	structural constituent of ribosome; RNA binding;	1.69722	0.0992551	2.31666	0.0369728	1.08709	0.337507
545	Solyc05g013030.1.1_1	26s proteasome non-atpase regulatory subunit 11-like	response to cadmium ion;	proteasome complex;		1.31711	0.0761638	1.41392	0.157492	0.957146	0.167818
546	Solyc12g005080.1.1_1	dihydrolipoyllysine-residue succinyltransferase component of 2-oxoglutarate dehydrogenase complex mitochondrial-like	response to oxidative stress; tricarboxylic acid cycle;	oxoglutarate dehydrogenase complex; cytosolic ribosome; membrane; mitochondrion;	dihydrolipoyllysine-residue succinyltransferase activity; zinc ion binding;	3.94651	0.0279924	6.94994	0.0205238	6.0111	0.0599102
547	Solyc08g015690.2.1_1	late embryogenesis abundant group 2 isoform 1	cell growth; response to salt stress; response to desiccation; cell morphogenesis; glycolysis; Golgi vesicle transport; gluconeogenesis; response to cadmium ion; cysteine biosynthetic process; embryo development ending in seed dormancy;	cytosol; plasmodesma; Golgi apparatus; plasma membrane;		0.814768	4.23346e-05	0.935331	0.248044	0.838906	0.0431443
548	Solyc07g065630.2.1_1	e3 ubiquitin-protein ligase upl1-like	protein ubiquitination;		ubiquitin-protein ligase activity;	5.84005	0.0863402	6.05886	0.0402009	6.85757	0.0454056
549	Solyc07g041310.2.1_1	40s ribosomal protein s3-3-like	translation;	small ribosomal subunit;	structural constituent of ribosome; RNA binding;	3.70303	0.059568	4.73927	0.0600555	1.84253	0.00252156
550	Solyc11g039980.1.1_1	atpase subunit 1	ATP hydrolysis coupled proton transport; ATP synthesis coupled proton transport;	mitochondrial proton-transporting ATP synthase complex, catalytic core F(1);	proton-transporting ATPase activity, rotational mechanism; proton-transporting ATP synthase activity, rotational mechanism; ATP binding;	2.52955	0.164161	3.37013	0.103005	1.03504	0.167238
551	Solyc01g112290.2.1_1	glutamate--trna chloroplastic mitochondrial-like	chloroplast organization; mitochondrion organization; negative regulation of ethylene mediated signaling pathway; glutamyl-tRNA aminoacylation; ovule development;	chloroplast stroma; endoplasmic reticulum; mitochondrion;	protein histidine kinase activity; protein binding; ethylene binding; tRNA binding; glutamate-tRNA ligase activity; receptor activity; ATP binding;	6.75077	0.0192198	5.67389	0.0669644	1.66891	0.060241
552	Solyc01g100390.2.1_1	pyrophosphate-energized vacuolar membrane proton pump 1-like	oxidation-reduction process; proton transport;	membrane;	inorganic diphosphatase activity; hydrogen-translocating pyrophosphatase activity; 2-alkenal reductase [NAD(P)] activity;	10.9901	0.0651958	15.0785	0.00066247	9.89036	0.000138238
553	Solyc01g109410.2.1_1	dolichyl-diphosphooligosaccharide--protein glycosyltransferase 48 kda subunit-like	RNA methylation; plant-type cell wall organization; unidimensional cell growth; cellulose biosynthetic process; Golgi vesicle transport; cell wall modification; protein N-linked glycosylation via asparagine;	vacuolar membrane; cytoplasmic membrane-bounded vesicle; plant-type cell wall; Golgi apparatus; nucleolus; plasmodesma; plasma membrane; oligosaccharyltransferase complex;	dolichyl-diphosphooligosaccharide-protein glycotransferase activity;	4.96771	0.00750347	6.15347	0.082263	2.4922	0.237604
554	Solyc07g065320.2.1_1	abc transporter c family member 3-like	transmembrane transport; ATP catabolic process;	integral to membrane;	ATPase activity, coupled to transmembrane movement of substances; ATP binding;	1.97866	0.106682	4.73849	0.0873797	1.24603	0.177233
555	Solyc10g045220.1.1_1	cytochrome f	photosynthesis; electron transport chain;	integral to thylakoid membrane; chloroplast thylakoid membrane;	electron carrier activity; iron ion binding; heme binding;	2.16972	0.00553795	2.80241	0.0246636	0.775671	0.0405429
556	Solyc01g099150.2.1_1	lipoxygenase	oxylipin biosynthetic process; oxidation-reduction process;	cytoplasm;	linoleate 13S-lipoxygenase activity; iron ion binding;	2.15872	0.129249	1.94702	0.146883	0.801954	0.0130789
557	Solyc11g062270.1.1_1	signal recognition particle 72 kda	SRP-dependent cotranslational protein targeting to membrane; DNA integration;	signal recognition particle, endoplasmic reticulum targeting; cytosol;	7S RNA binding;	3.62406	0.0804538	2.56755	0.165838	3.35036	0.00869291
558	Solyc07g064600.2.1_1	ribonuclease uk114-like	response to salt stress; glycolysis; gluconeogenesis; glucosinolate biosynthetic process;	mitochondrion; chloroplast envelope; thylakoid; chloroplast stroma; vacuole;	deaminase activity; endoribonuclease activity;	5.83301	0.105518	26.3279	0.0731708	6.31071	0.128863
559	Solyc03g097790.2.1_1	v-type proton atpase subunit c-like	regulation of carbohydrate biosynthetic process; response to misfolded protein; photorespiration; cellulose metabolic process; glucose catabolic process; calcium ion transport; response to salt stress; ATP hydrolysis coupled proton transport; vacuole organization; lignin biosynthetic process; proteasome core complex assembly; ubiquitin-dependent protein catabolic process; Golgi organization; Golg…	plant-type vacuole; chloroplast; Golgi apparatus; vacuolar proton-transporting V-type ATPase, V1 domain; plasma membrane;	proton-transporting ATPase activity, rotational mechanism;	7.36859	0.0352901	10.8334	0.06843	1.57339	0.231507
560	Solyc09g082860.2.1_1	atp sulfurylase chloroplastic-like	response to cadmium ion; sulfate assimilation;	plasma membrane; chloroplast stroma; mitochondrion;	sulfate adenylyltransferase (ATP) activity;	0.834339	0.000180867	1.82795	0.000344945	2.22887	0.11498
561	Solyc01g079090.2.1_1	protoporphyrinogen oxidase	oxidation-reduction process; pyridoxine biosynthetic process; chlorophyll biosynthetic process; protoporphyrinogen IX biosynthetic process; glucosinolate biosynthetic process; pyridoxal metabolic process;	cytosol; chloroplast envelope; chloroplast thylakoid; extracellular region;	oxygen-dependent protoporphyrinogen oxidase activity; pyridoxamine-phosphate oxidase activity;	1.83435	0.166504	1.97003	0.00458233	0.992112	0.187615
562	Solyc05g012070.2.1_1	alpha- -glucan-protein synthase	UDP-L-arabinose metabolic process; cellulose biosynthetic process; cell wall organization;	cytosol; cell wall; plasmodesma; extracellular region; membrane; Golgi apparatus;	UDP-arabinopyranose mutase activity; glycogenin glucosyltransferase activity;	2.2929	0.11539	3.1344	0.113194	4.11905	0.0971891
563	Solyc02g063490.2.1_1	malate glyoxysomal	glyoxylate cycle; peroxisome organization; malate metabolic process; regulation of fatty acid beta-oxidation; tricarboxylic acid cycle; regulation of photorespiration;	chloroplast; glyoxysome;	L-malate dehydrogenase activity; nucleotide binding;	1.02061	0.0930293	0.952739	0.157146	0.896554	3.58347e-05
564	Solyc08g077500.2.1_1	pleckstrin homology domain-containing protein	trichome morphogenesis; cell wall organization; cell adhesion; root hair cell differentiation; actin nucleation;	plasmodesma; vacuole; Golgi apparatus; plasma membrane;	phospholipid binding;	1.56752	0.127127	1.68807	0.141482	1.42024	0.00614287
565	Solyc02g091490.2.1_1	fructokinase 3	D-ribose metabolic process; phosphorylation; cysteine biosynthetic process;	chloroplast stroma;	ribokinase activity;	2.38923	0.0124856	3.00173	0.0999711	2.70848	0.0034475
566	Solyc05g056170.2.1_1	phenylalanine ammonia-lyase	cinnamic acid biosynthetic process; L-phenylalanine catabolic process;	cytoplasm;	phenylalanine ammonia-lyase activity;	1.65651	0.00244562	1.73462	0.0174498	2.1399	0.0443751
567	Solyc10g008140.2.1_1	prohibitin- mitochondrial-like	response to stress;	vacuole; plasma membrane; cell wall; mitochondrial respiratory chain complex I; chloroplast;		4.33772	0.0628683	5.43873	0.11943	2.91502	0.323347
568	Solyc06g019170.2.1_1	delta-1-pyrroline-5-carboxylate synthase-like	response to oxidative stress; oxidation-reduction process; root development; response to desiccation; hyperosmotic salinity response; response to abscisic acid stimulus; L-proline biosynthetic process; phosphorylation; embryo development ending in seed dormancy;	chloroplast; membrane;	ATP binding; glutamate-5-semialdehyde dehydrogenase activity; glutamate 5-kinase activity;	10.1722	0.0229419	9.21662	0.0130305	10.4008	0.0282922
569	Solyc06g073370.2.1_1	40s ribosomal protein s18-like	translation;	nucleolus; vacuole; plasma membrane; cell wall; cytosolic small ribosomal subunit;	structural constituent of ribosome; RNA binding;	1.81167	0.114925	2.52791	0.0666457	1.05086	0.518666
570	Solyc08g078200.1.1_1	plasma membrane atpase 1-like	ATP biosynthetic process; cation transport; ATP catabolic process;	integral to membrane; plasma membrane;	cation-transporting ATPase activity; metal ion binding; ATP binding;	5.76385	0.062978	9.97703	0.0359417	5.49855	0.199335
571	Solyc04g081970.2.1_1	thioredoxin-like protein chloroplastic-like	response to water deprivation; response to oxidative stress; cell redox homeostasis; glycerol ether metabolic process;	chloroplast envelope; chloroplast stroma;	electron carrier activity; protein disulfide oxidoreductase activity;	2.75382	0.00186087	2.46918	0.0356269	1.99705	0.0147732
572	Solyc10g080970.1.1_1	c-1-tetrahydrofolate cytoplasmic-like	oxidation-reduction process; cellulose biosynthetic process; folic acid-containing compound biosynthetic process; Golgi vesicle transport; cysteine biosynthetic process;	cytosol; chloroplast;	methylenetetrahydrofolate dehydrogenase (NADP+) activity; methenyltetrahydrofolate cyclohydrolase activity; nucleotide binding;	2.03946	0.0954905	2.69207	0.163151	2.28853	0.209849
573	Solyc10g006580.2.1_1	60s ribosomal protein l8-like	translation;	nucleolus; vacuole; plasma membrane; cytosolic large ribosomal subunit; chloroplast;	structural constituent of ribosome; RNA binding;	3.75385	0.0285561	3.01548	0.140073	0.730677	0.0104178
574	Solyc01g007610.2.1_1	ribosomal protein s3	translation;	small ribosomal subunit; chloroplast; mitochondrion;	structural constituent of ribosome; rRNA binding;	0.996678	0.162347	0.741128	0.000703316	1.06019	0.381094
575	Solyc02g093680.2.1_1	succinate dehydrogenase	tricarboxylic acid cycle; mitochondrial electron transport, succinate to ubiquinone;	mitochondrial respiratory chain complex II;	zinc ion binding; 2 iron, 2 sulfur cluster binding; electron carrier activity; succinate dehydrogenase (ubiquinone) activity;	3.63528	0.0330915	4.30486	0.13864	3.42855	0.213784
576	Solyc09g010930.2.1_1	nad-dependent epimerase dehydratase	photosynthesis, light reaction; salicylic acid biosynthetic process; plant-type cell wall organization; isopentenyl diphosphate biosynthetic process, methylerythritol 4-phosphate pathway; steroid biosynthetic process; defense response to bacterium; chlorophyll biosynthetic process; starch metabolic process; defense response, incompatible interaction; response to cold; polysaccharide catabolic pro…	apoplast; chloroplast stroma; thylakoid;	nucleotide binding; 3-beta-hydroxy-delta5-steroid dehydrogenase activity; copper ion binding;	5.21259	0.177562	6.56998	0.0184775	2.71928	2.68708e-05
577	Solyc09g009370.2.1_1	vacuolar protein sorting-associated			phospholipid binding;	0.91076	0.0824785	0.979398	0.0458836	1.01228	0.263739
578	Solyc05g054760.2.1_1	dehydroascorbate reductase	oxidation-reduction process;		transferase activity; glutathione dehydrogenase (ascorbate) activity;	22.2947	0.0859351	28.7369	0.0703678	14.1225	0.104459
579	Solyc02g067460.2.1_1	mitochondrial outer membrane protein porin of 34 kda-like	transmembrane transport; regulation of anion transport; defense response to bacterium;	cell wall; nucleolus; chloroplast envelope; mitochondrial outer membrane; pore complex; vacuole; plasma membrane;	porin activity; voltage-gated anion channel activity;	7.61847	0.0780319	12.5837	0.00594301	4.9214	0.0305041
580	Solyc09g098040.2.1_1	water chloroplastic-like	protein autophosphorylation; starch catabolic process; carbohydrate phosphorylation; starch biosynthetic process; plant-type cell wall organization;	chloroplast stroma;	carbohydrate kinase activity; ATP binding; phosphoglucan, water dikinase activity; starch binding;	2.64914	0.0468619	1.89903	0.0782602	0.852781	0.034991
581	Solyc12g009840.1.1_1	pyrophosphate-energized vacuolar membrane proton pump-like	response to water deprivation; response to salt stress; auxin polar transport; leaf development; proton transport;	mitochondrion; chloroplast envelope; plant-type vacuole membrane; endosome membrane; plasma membrane;	inorganic diphosphatase activity; hydrogen-translocating pyrophosphatase activity;	10.5718	0.092228	14.4152	0.000991386	8.90915	0.0544968
582	Solyc12g095760.1.1_1	pyrophosphate--fructose 6-phosphate 1-phosphotransferase subunit alpha-like	response to glucose stimulus; response to sucrose stimulus; response to fructose stimulus; glycolysis; phosphorylation; photosynthesis;	6-phosphofructokinase complex;	6-phosphofructokinase activity; diphosphate-fructose-6-phosphate 1-phosphotransferase activity; ATP binding;	0.913443	0.00250304	0.949108	0.0689792	1.02739	0.00989568
583	Solyc10g080320.1.1_1	adenylosuccinate synthetase	'de novo' AMP biosynthetic process; pyrimidine ribonucleotide biosynthetic process; response to cadmium ion;	cytosol; chloroplast stroma; apoplast;	adenylosuccinate synthase activity; magnesium ion binding; GTP binding;	1.02662	0.0637411	1.06572	0.0613234	0.916247	0.12622
584	Solyc09g090330.2.1_1	harpin binding protein 1	defense response to bacterium; chloroplast organization; response to ozone;	plastoglobule; chloroplast envelope; thylakoid lumen; plasma membrane; nucleus; chloroplast thylakoid membrane;	structural molecule activity;	2.34229	0.0338803	2.66409	0.0277906	2.3264	0.30371
585	Solyc06g007200.2.1_1	proliferation-associated protein 2g4-like	G2 phase of mitotic cell cycle; pyrimidine ribonucleotide biosynthetic process; RNA methylation; cullin deneddylation; photomorphogenesis; purine nucleotide biosynthetic process; proteolysis; protein import into nucleus;	nucleolus; plasma membrane;	metalloexopeptidase activity; aminopeptidase activity;	1.87221	0.0519028	3.09476	0.136001	0.523455	5.77529e-07
586	Solyc03g111180.2.1_1	aspartyl aminopeptidase	glucuronoxylan metabolic process; protein import into peroxisome matrix; proteolysis; fatty acid beta-oxidation; xylan biosynthetic process; response to cadmium ion;	cytosol; vacuolar membrane; chloroplast; plasma membrane;	zinc ion binding; aminopeptidase activity; metallopeptidase activity;	4.54228	0.0482388	5.94305	0.0163282	3.03252	0.00624078
587	Solyc04g015680.2.1_1	zinc- peroxisomal-like	proteolysis;	cytoplasm;	metal ion binding; metalloendopeptidase activity;	2.86751	0.149953	2.29969	0.251223	1.36897	0.267528
588	Solyc12g006380.1.1_1	1-aminocyclopropane-1-carboxylate oxidase homolog	oxidation-reduction process;		iron ion binding; oxidoreductase activity, acting on single donors with incorporation of molecular oxygen, incorporation of two atoms of oxygen; desacetoxyvindoline 4-hydroxylase activity;	6.03756	0.0735918	5.1429	0.0282331	1.9347	0.230645
589	Solyc06g073190.2.1_1	fructokinase 2	D-ribose metabolic process; phosphorylation; starch biosynthetic process;	plasma membrane;	ribokinase activity; ATP binding; fructokinase activity;	1.97435	0.0873325	1.34021	0.195369	1.82845	0.103072
590	Solyc01g097460.2.1_1	probable ribose-5-phosphate isomerase-like	coenzyme biosynthetic process; jasmonic acid biosynthetic process; salicylic acid biosynthetic process; reductive pentose-phosphate cycle; regulation of plant-type hypersensitive response; response to chitin; indoleacetic acid biosynthetic process; cysteine biosynthetic process; negative regulation of defense response; defense response to fungus; jasmonic acid mediated signaling pathway; photosyn…	chloroplast stroma; chloroplast envelope; chloroplast thylakoid membrane;	ribose-5-phosphate isomerase activity;	2.27367	0.0154929	0.937296	0.0715153	3.26238	0.123478
591	Solyc06g073540.2.1_1	protein argonaute 4-like	translational initiation;		translation initiation factor activity;	1.62509	0.17638	2.22071	0.176026	0.801067	0.012834
592	Solyc12g056530.1.1_1	fructose- - cytosolic-like	sucrose biosynthetic process; oxidation-reduction process; response to fructose stimulus; starch catabolic process; response to abscisic acid stimulus; photosynthesis; fructose metabolic process; fructose 1,6-bisphosphate metabolic process;	cytosol; nucleus;	metal ion binding; fructose 1,6-bisphosphate 1-phosphatase activity; 2-alkenal reductase [NAD(P)] activity;	3.85835	0.00771209	4.94456	0.0399535	1.25871	0.000105475
593	Solyc02g094640.2.1_1	acetate-- ligase chloroplastic glyoxysomal-like	acetyl-CoA biosynthetic process from acetate; proteasomal protein catabolic process; negative regulation of defense response; cytoskeleton organization; gluconeogenesis;	cytosol; chloroplast stroma;	AMP binding; acetate-CoA ligase activity;	1.1962	0.101119	1.46583	0.065283	0.764256	0.0613351
594	Solyc05g026540.2.1_1	transmembrane protein 214-a isoform 1		nucleus; plasma membrane; endoplasmic reticulum;		0.9629	0.0613813	0.867928	0.0393452	0.91236	0.326937
595	Solyc01g073640.2.1_1	3-beta hydroxysteroid dehydrogenase	oxidation-reduction process;	cytoplasm;	2,3-dihydro-2,3-dihydroxybenzoate dehydrogenase activity; copper ion binding; testosterone dehydrogenase [NAD(P)] activity;	10.2494	0.00551871	8.79149	0.0408001	4.32987	0.0308458
596	Solyc05g054580.2.1_1	60s acidic ribosomal protein p0-like	ribosome biogenesis; translational elongation;	ribosome;	structural constituent of ribosome;	2.7061	0.181048	2.68917	0.0715119	3.6373	0.162657
597	Solyc10g083970.1.1_1	s-adenosylmethionine synthetase	S-adenosylmethionine biosynthetic process; one-carbon metabolic process;	cytoplasm;	methionine adenosyltransferase activity; metal ion binding; ATP binding;	7.76875	0.0363069	8.09598	0.0362501	4.00347	0.0625671
598	Solyc11g072880.1.1_1	calcium-transporting atpase endoplasmic reticulum-type-like	response to manganese ion; cellular manganese ion homeostasis; calcium ion transport; ATP biosynthetic process; response to cadmium ion; manganese ion transport;	vacuolar membrane; integral to endoplasmic reticulum membrane; plasma membrane; nucleus;	metal ion binding; calcium-transporting ATPase activity; ATP binding;	2.27777	0.100119	1.59023	0.142562	2.53815	0.0324255
599	Solyc08g081530.2.1_1	monodehydroascorbate reductase	hydrogen peroxide catabolic process; oxidation-reduction process; response to cold; response to cadmium ion;	cytosol; mitochondrion; chloroplast stroma; stromule;	DNA-(apurinic or apyrimidinic site) lyase activity; electron carrier activity; monodehydroascorbate reductase (NADH) activity; ATP binding; flavin adenine dinucleotide binding;	3.97596	0.153328	5.58641	0.125842	2.85041	0.00687516
600	Solyc08g016080.2.1_1	high chlorophyll fluorescence phenotype 173 protein	translational initiation; protein autophosphorylation; regulation of proton transport;	chloroplast envelope; chloroplast stroma;	nucleotide binding;	2.12865	0.0305501	2.90461	0.101395	0.807506	0.210391
601	Solyc01g096060.2.1_1	cellular apoptosis susceptibility protein importin-alpha re- isoform 1	cytoskeleton organization; gluconeogenesis; response to wounding; response to fungus; protein import into nucleus, docking; proteasomal protein catabolic process; response to jasmonic acid stimulus; jasmonic acid biosynthetic process;	chloroplast; cytosol; nuclear pore; plasmodesma;	protein transporter activity; Ran GTPase binding;	8.48123	0.0868338	3.83264	0.252394	9.37681	0.135213
602	Solyc01g102820.2.1_1	2-c-methyl-d-erythritol 4-phosphate cytidylyltransferase	aromatic amino acid family metabolic process; sulfur amino acid metabolic process; carotenoid biosynthetic process; unsaturated fatty acid biosynthetic process; sulfur compound biosynthetic process; isopentenyl diphosphate biosynthetic process, methylerythritol 4-phosphate pathway; vitamin metabolic process; glycine catabolic process; secondary metabolic process; lipoate metabolic process; chloro…	cytoplasmic membrane-bounded vesicle; chloroplast stroma;	2-C-methyl-D-erythritol 4-phosphate cytidylyltransferase activity;	0.898016	0.0640738	2.31738	4.74531e-05	2.89462	0.360925
603	Solyc01g102410.2.1_1	probable glutamate--trna cytoplasmic-like	proteasomal protein catabolic process; glutamyl-tRNA aminoacylation; nucleotide biosynthetic process; cytoskeleton organization; gluconeogenesis;	cytosol;	glutamine-tRNA ligase activity; ATP binding; glutamate-tRNA ligase activity;	1.45024	0.0108343	1.71103	0.045205	1.86965	0.103614
604	Solyc01g080640.2.1_1	abc transporter c family member 4-like	response to wounding; response to water deprivation; stomatal movement; response to nematode; folic acid transport; transmembrane transport; oxidation-reduction process; ATP catabolic process;	plant-type vacuole; vacuolar membrane; integral to membrane; Golgi apparatus; plasma membrane;	2-alkenal reductase [NAD(P)] activity; folic acid transporter activity; ATPase activity, coupled to transmembrane movement of substances; ATP binding;	1.90581	0.209594	2.29128	0.0179666	1.4572	0.0847595
605	Solyc11g008990.1.1_1	plastid transcriptionally active 4	vesicle organization; thylakoid membrane organization;	chloroplast envelope; plastid chromosome; chloroplast stroma; chloroplast thylakoid membrane;		1.94504	0.0225343	2.1944	0.0499991	2.85243	0.105212
606	Solyc07g005940.2.1_1	v-type proton atpase subunit h-like	protein targeting to vacuole; calcium ion transport; response to salt stress; ATP hydrolysis coupled proton transport; cell morphogenesis; vacuole organization; Golgi organization; Golgi vesicle transport; protein glycosylation; cell growth;	plant-type vacuole; chloroplast; Golgi apparatus; vacuolar proton-transporting V-type ATPase, V1 domain; plasma membrane;	proton-transporting ATPase activity, rotational mechanism; heme binding;	2.99536	0.00541908	3.03157	0.182218	1.35177	0.023819
607	Solyc11g069090.1.1_1	abc transporter f family member 1-like	ATP catabolic process;	plasma membrane;	heme-transporting ATPase activity; ATP binding;	4.58019	0.0292862	5.84375	0.0277951	6.72191	0.241456
608	Solyc07g014700.2.1_1	dolichyl-diphosphooligosaccharide--protein glycosyltransferase subunit 2-like	protein N-linked glycosylation via asparagine; cellulose biosynthetic process; response to cold; rRNA processing;	oligosaccharyltransferase complex; mitochondrion; plasmodesma; plant-type cell wall; vacuolar membrane; Golgi apparatus; plasma membrane;	dolichyl-diphosphooligosaccharide-protein glycotransferase activity;	7.76682	0.0814913	12.3348	0.0488613	4.03098	0.0527399
609	Solyc08g079880.1.1_1	subtilisin-like protease-like	negative regulation of catalytic activity; proteolysis;		identical protein binding; serine-type endopeptidase activity;	2.55734	0.00188861	2.12822	0.129699	7.34384	0.111409
610	Solyc11g066720.1.1_1	bifunctional polymyxin resistance	nucleotide-sugar biosynthetic process;	nucleus; cytosol; apoplast;	UDP-glucuronate decarboxylase activity; NAD binding;	1.05308	0.00992388	1.0663	0.0995426	0.753373	0.126711
611	Solyc03g113220.2.1_1	hypersensitive-induced response protein	regulation of meristem growth; cysteine biosynthetic process;	cytosol; plasmodesma; vacuolar membrane; Golgi apparatus; nucleus; plasma membrane;	protein kinase activity; protein histidine kinase binding;	3.66118	0.0964582	9.45396	0.13436	0.98616	0.344045
612	Solyc10g008950.2.1_1	guanylate-binding family protein isoform 1	cytokinesis by cell plate formation; immune response; microtubule cytoskeleton organization; GTP catabolic process;	nucleolus; chloroplast;	GTPase activity; GTP binding;	4.97983	0.161115	6.25731	0.0469279	0.791711	0.00510632
613	Solyc11g072450.1.1_1	atp synthase d	response to misfolded protein; photorespiration; response to salt stress; proteasome core complex assembly; ubiquitin-dependent protein catabolic process; ATP synthesis coupled proton transport;	vacuolar membrane; cytosolic ribosome; nucleolus; mitochondrial proton-transporting ATP synthase complex, coupling factor F(o); chloroplast thylakoid membrane; plasma membrane;	zinc ion binding; hydrogen ion transmembrane transporter activity; hydrolase activity; copper ion binding;	2.30883	0.142964	3.10008	0.00872959	1.10606	0.00525842
614	Solyc10g078620.1.1_1	protein	translation;	small ribosomal subunit;	structural constituent of ribosome; RNA binding;	1.61532	0.101516	2.33491	0.00146421	1.89432	0.337088
615	Solyc03g025410.2.1_1	short-chain dehydrogenase tic chloroplastic-like	oxidation-reduction process; protein transport;	chloroplast inner membrane;	protochlorophyllide reductase activity; calmodulin binding;	3.22817	0.0899098	3.94633	0.271987	0.907742	0.1185
616	Solyc02g086880.2.1_1	formate dehydrogenase	response to wounding; response to cadmium ion; oxidation-reduction process;	chloroplast; thylakoid; mitochondrion;	NAD binding; formate dehydrogenase (NAD+) activity; oxidoreductase activity, acting on the CH-OH group of donors, NAD or NADP as acceptor;	2.97492	0.00840931	2.8717	0.011861	2.67627	0.210131
617	Solyc12g010860.1.1_1	14-3-3 protein			protein domain specific binding;	1.98686	0.148595	1.95025	0.099122	2.73255	0.142866
618	Solyc01g104170.2.1_1	ankyrin repeat domain-containing protein 2-like	protein folding; vegetative to reproductive phase transition of meristem; protein targeting to chloroplast; response to cadmium ion; defense response to bacterium, incompatible interaction;	integral to chloroplast outer membrane; nucleus; plasma membrane;		3.8479	0.130427	4.10799	0.0345422	1.98857	0.0271864
619	Solyc10g081130.1.1_1	proteasome subunit alpha type-3-like	proteasomal ubiquitin-dependent protein catabolic process; response to salt stress; response to misfolded protein; response to cold; proteasome core complex assembly; hyperosmotic response; water transport; Golgi organization; glycolysis; gluconeogenesis; photorespiration; response to cadmium ion;	cytosol; vacuolar membrane; proteasome core complex, alpha-subunit complex; nucleus; plasma membrane; apoplast;	threonine-type endopeptidase activity;	2.37287	0.00418466	3.03198	0.00559733	2.94513	0.104864
620	Solyc06g065520.2.1_1	t-complex protein 1 subunit eta-like	protein folding; response to salt stress; cell wall modification; glycolysis; gluconeogenesis; plant-type cell wall organization; response to cadmium ion;	cytosol;	ATP binding; unfolded protein binding;	3.22542	0.00276195	2.82369	0.0857173	2.49326	0.0177579
621	Solyc01g006980.2.1_1	malonyl- -acyl carrier protein mitochondrial-like	ubiquinone biosynthetic process;	chloroplast stroma; cytosol; mitochondrion;	[acyl-carrier-protein] S-malonyltransferase activity;	2.22849	0.0389892	3.5293	0.150094	0.825764	0.180847
622	Solyc09g064370.2.1_1	alcohol dehydrogenase class iii	heat acclimation; regulation of transport; isopentenyl diphosphate biosynthetic process, methylerythritol 4-phosphate pathway; ethanol oxidation; formaldehyde metabolic process; tryptophan catabolic process; cell death; indoleacetic acid biosynthetic process; seed development;	peroxisome; cytosol;	S-nitrosoglutathione reductase activity; S-(hydroxymethyl)glutathione dehydrogenase activity; zinc ion binding; alcohol dehydrogenase (NAD) activity; nucleotide binding;	0.870569	0.0543969	0.883559	0.195564	0.746935	0.000321875
623	Solyc09g059040.2.1_1	quinone-oxidoreductase chloroplastic-like	oxidation-reduction process;	chloroplast envelope; vacuole; Golgi apparatus; plasma membrane; cytosol; chloroplast thylakoid membrane;	oxidoreductase activity; zinc ion binding; nucleotide binding;	0.799997	1.37145e-05	0.837682	0.0154448	1.21976	0.000156995
624	Solyc10g078550.1.1_1	glutamate dehydrogenase 1	response to absence of light; oxidation-reduction process; response to salt stress; gamma-aminobutyric acid metabolic process; regulation of nitrogen compound metabolic process; response to cadmium ion;	mitochondrial matrix;	copper ion binding; zinc ion binding; cobalt ion binding; glutamate dehydrogenase [NAD(P)+] activity; ATP binding;	2.23427	0.226585	3.93762	3.51306e-08	3.43496	0.0655208
625	Solyc10g084670.1.1_1	eukaryotic translation initiation factor 3 subunit a	formation of translation preinitiation complex; regulation of translational initiation;	cytosol; eukaryotic 43S preinitiation complex; eukaryotic translation initiation factor 3 complex; eukaryotic 48S preinitiation complex; plasma membrane;	translation initiation factor activity;	1.57715	0.40157	3.52096	0.0499609	2.18868	0.033826
626	Solyc02g080570.2.1_1	soluble starch synthase chloroplastic amyloplastic-like	starch biosynthetic process;	amyloplast; chloroplast;	starch synthase activity; starch binding;	3.45941	0.0348451	4.46136	0.0693268	5.88689	0.158964
627	Solyc09g065270.2.1_1	ribosome-recycling chloroplastic-like	pentose-phosphate shunt; isopentenyl diphosphate biosynthetic process, methylerythritol 4-phosphate pathway; defense response to bacterium; iron-sulfur cluster assembly; embryo development; chloroplast organization; defense response to fungus, incompatible interaction; plastid translation; aromatic amino acid family biosynthetic process; dolichol biosynthetic process; thylakoid membrane organizat…	chloroplast stroma; thylakoid;	copper ion binding;	6.6587	0.0375924	6.74767	0.00587075	4.93976	0.0994688
628	Solyc01g066690.2.1_1	eukaryotic translation initiation factor 2 subunit 3-like	GTP catabolic process;		GTPase activity; GTP binding;	0.961269	0.148079	0.929461	0.128603	0.911491	0.368996
629	Solyc11g011380.1.1_1	glutamine synthetase	response to fructose stimulus; response to glucose stimulus; hydrogen peroxide catabolic process; response to sucrose stimulus; water transport; cellular cation homeostasis; calcium ion transport; nitrate assimilation; glutamine biosynthetic process; phenylpropanoid metabolic process; hyperosmotic response; Golgi organization; glycolysis; polyamine catabolic process; cellular modified amino acid …	chloroplast envelope; apoplast; vacuole; cytosolic ribosome; cell wall; chloroplast stroma; plasmodesma; plasma membrane;	glutamate-ammonia ligase activity; copper ion binding; ATP binding;	1.01631	0.00849052	0.999854	0.0412934	0.723101	0.126517
630	Solyc06g076360.2.1_1	protein toc75- chloroplastic-like	embryonic morphogenesis; chloroplast organization; ovule development; protein import into chloroplast stroma;	integral to chloroplast outer membrane; vacuolar membrane; Toc complex;	P-P-bond-hydrolysis-driven protein transmembrane transporter activity;	8.78683	0.0124224	9.65998	0.33821	11.9146	0.0728888
631	Solyc12g007310.1.1_1	probable lactoylglutathione chloroplast-like	carbohydrate metabolic process; methylglyoxal catabolic process to D-lactate; response to cold;	thylakoid lumen; stromule; chloroplast stroma; mitochondrion;	metal ion binding; lactoylglutathione lyase activity;	1.02386	0.0966655	1.12959	0.00157311	0.9661	0.595866
632	Solyc04g081100.2.1_1	lysine-specific histone demethylase 1 isoform 3	transcription, DNA-dependent; methylation; oxidation-reduction process;	nucleus;	L-amino-acid oxidase activity; DNA binding; methyltransferase activity;	6.14504	0.0498241	7.44468	0.046245	9.30405	0.0666877
633	Solyc04g014720.2.1_1	60s ribosomal protein l6-like	translation;	ribosome;	structural constituent of ribosome;	1.71822	0.294526	1.44814	0.029423	0.835764	0.131798
634	Solyc01g088700.2.1_1	eukaryotic translation initiation factor 4g-like	single-organism cellular process; translational initiation; response to abscisic acid stimulus; RNA metabolic process; response to virus;		DNA binding; translation initiation factor activity;	1.37145	0.0104019	0.972685	0.0968875	1.10275	0.218081
635	Solyc10g045290.1.1_1	protein binding		nucleus; plasma membrane;		3.5816	0.0421516	10.5874	0.0968557	1.07084	0.110036
636	Solyc02g072160.2.1_1	nad -binding rossmann-fold superfamily protein isoform 1	stomatal complex morphogenesis; mRNA modification;	vacuole; chloroplast stroma;	nucleotide binding;	1.10282	0.0144631	0.961731	0.286024	0.702671	0.0269021
637	Solyc01g056940.2.1_1	ubiquitin extension protein	translation;	cytosolic small ribosomal subunit; nucleus;	metal ion binding; structural constituent of ribosome;	7.35935	0.070701	9.63868	0.0774416	3.82724	0.111571
638	Solyc03g019780.2.1_1	40s ribosomal protein sa-like	RNA methylation; translation; response to salt stress; response to temperature stimulus; cell wall modification; hyperosmotic response; water transport; Golgi organization; glycolysis; plant-type cell wall organization; ribosomal small subunit assembly; mature ribosome assembly; response to cadmium ion;	plasmodesma; cytosolic small ribosomal subunit; chloroplast; nucleus; plasma membrane;	structural constituent of ribosome;	1.86058	0.14557	1.87452	0.232268	1.83547	0.063197
639	Solyc05g013870.2.1_1	sieve element occlusion				1.11745	0.243493	2.13144	0.0602695	0.843002	0.0458396
640	Solyc04g008520.2.1_1	outer envelope pore protein chloroplastic-like	cation transport;	integral to chloroplast outer membrane; nucleus; chloroplast inner membrane; mitochondrion; pore complex;	identical protein binding; porin activity; ion channel activity;	1.95481	0.0934887	2.66969	0.281841	2.661	0.12659
641	Solyc09g091070.1.1_1	malate chloroplastic-like isoform 1	cellular carbohydrate metabolic process; response to cold; malate metabolic process; oxidation-reduction process;	chloroplast envelope; plasma membrane; stromule; chloroplast stroma; apoplast; mitochondrion;	L-malate dehydrogenase activity;	4.31442	0.0434425	4.74962	0.0368777	3.02259	0.00798263
642	Solyc09g083080.2.1_1	probable nucleolar protein 5-2-like		nucleolus; membrane;		1.94781	0.16624	2.1565	0.0546032	1.06332	0.0455783
643	Solyc05g005800.2.1_1	threonine--trna mitochondrial-like	threonyl-tRNA aminoacylation;	cell wall; mitochondrion; chloroplast; plasma membrane;	threonine-tRNA ligase activity; ATP binding;	2.02036	0.112098	1.30565	0.0902386	2.62141	0.0705937
644	Solyc10g005100.2.1_1	plasma membrane polypeptide	negative regulation of unidimensional cell growth; N-terminal protein myristoylation; cellular response to stimulus; cortical microtubule organization; calcium ion transport; response to salt stress; response to calcium ion; defense response to bacterium; root hair elongation; Golgi organization; positive regulation of microtubule depolymerization; negative regulation of microtubule polymerizatio…	anchored to plasma membrane; vacuole; chloroplast; cytoplasmic microtubule; plasmodesma;	phosphatidylinositol-4,5-bisphosphate binding; phosphatidylinositol-3,4,5-trisphosphate binding; calcium ion binding; microtubule binding; phosphatidylinositol-3,5-bisphosphate binding; phosphatidylinositol-3,4-bisphosphate binding; copper ion binding; calmodulin binding;	6.73141	0.0092269	7.10058	0.0407051	6.36647	0.160149
645	Solyc04g072670.2.1_1	sap domain-containing family protein	regulation of organelle organization; chromosome organization; DNA metabolic process; cell cycle process;	mitochondrion;	nucleic acid binding;	2.39954	0.144959	2.95983	0.012944	0.776538	0.229784
646	Solyc06g066790.2.1_1	n-alpha-acetyltransferase auxiliary subunit-like	embryo development ending in seed dormancy; vegetative to reproductive phase transition of meristem;	membrane; cytosol; plasmodesma;		2.88207	0.0700592	4.10683	0.0373566	2.30918	0.16709
647	Solyc04g072630.2.1_1	atp binding	regulation of meristem growth;	vacuole;		4.10436	0.0818076	4.30745	0.166515	4.30298	0.038497
648	Solyc10g086190.1.1_1	adenosine kinase 2-like	purine ribonucleoside salvage; response to trehalose-6-phosphate stimulus; AMP biosynthetic process; phosphorylation; response to cadmium ion;	chloroplast; plasma membrane; apoplast;	adenosine kinase activity; copper ion binding; phosphotransferase activity, alcohol group as acceptor;	3.13123	0.0881625	3.89639	0.0681233	2.03504	0.000772116
649	Solyc07g006650.2.1_1	xylose isomerase-like	pentose-phosphate shunt; D-xylose metabolic process;	vacuolar membrane; endoplasmic reticulum; Golgi apparatus; plasma membrane;	metal ion binding; xylose isomerase activity;	1.51662	0.0294963	2.20394	0.0106299	1.83971	0.0696497
650	Solyc01g105340.2.1_1	protein	protein folding; response to heat;	chloroplast thylakoid membrane;	metal ion binding; heat shock protein binding; ATP binding; unfolded protein binding;	1.71173	0.18616	2.34941	0.200111	2.47766	0.00632807
651	Solyc06g063090.2.1_1	alanine aminotransferase mitochondrial-like	response to hypoxia; biosynthetic process; L-alanine catabolic process, by transamination; response to cadmium ion;	mitochondrion; chloroplast;	copper ion binding; transaminase activity; ATP binding; pyridoxal phosphate binding;	4.68451	0.0246229	6.60855	0.0369623	6.23736	0.0700557
652	Solyc11g066670.1.1_1	zeatin o-glucosyltransferase-like	metabolic process;		transferase activity, transferring hexosyl groups;	4.64357	0.0181062	8.5196	0.0832458	4.79598	0.000124877
653	Solyc08g061000.2.1_1	dead-box atp-dependent rna helicase 56-like	response to cadmium ion;	cytosol; cell wall; nucleolus; plasmodesma;	double-stranded DNA binding; ATP-dependent RNA helicase activity; double-stranded RNA binding; ATP binding; single-stranded DNA binding;	2.83004	0.00567227	2.28601	0.0769323	3.3037	0.00832238
654	Solyc06g082100.2.1_1	u5 small nuclear ribonucleoprotein 200 kda helicase-like		nucleolus; ribonucleoprotein complex; membrane;	ATP-dependent helicase activity; nucleic acid binding; ATP binding;	3.75673	0.082949	4.69002	0.0333427	3.20378	0.2582
655	Solyc12g006140.1.1_1	chlorophyll a b binding protein	response to red light; protein-chromophore linkage; response to blue light; response to far red light; photosynthesis, light harvesting;	photosystem I; integral to membrane; chloroplast envelope; chloroplast thylakoid membrane; photosystem II; plastoglobule; plasma membrane;	chlorophyll binding; metal ion binding;	23.3151	0.00794181	21.1539	0.00458966	21.9398	0.0473452
656	Solyc07g064130.1.1_1	polyubiquitin 10	protein ubiquitination; ubiquitin-dependent protein catabolic process; response to salicylic acid stimulus; aging;	cytoplasm; nucleus;		9.82767	0.122256	13.0241	0.147531	4.45681	0.187295
657	Solyc03g052980.2.1_1	dead-box atp-dependent rna helicase 37-like		peroxisome;	ATP-dependent helicase activity; nucleic acid binding; ATP binding;	2.15969	0.055724	2.61708	0.187659	2.61841	0.210731
658	Solyc02g078120.1.1_1	eukaryotic translation initiation factor 3 subunit 7	regulation of translational initiation; formation of translation preinitiation complex;	eukaryotic translation initiation factor 3 complex; eukaryotic 43S preinitiation complex; eukaryotic 48S preinitiation complex; cytosol;	translation initiation factor activity;	1.27914	0.0792789	1.54228	0.152925	1.4347	0.0460695
659	Solyc12g009140.1.1_1	20s proteasome subunit paa2	ubiquitin-dependent protein catabolic process; copper ion transport;	chloroplast thylakoid membrane; proteasome core complex, alpha-subunit complex; cytosolic ribosome; nucleus; plasma membrane;	ATPase activity, coupled to transmembrane movement of ions, phosphorylative mechanism; threonine-type endopeptidase activity; copper ion transmembrane transporter activity;	16.0398	0.0111669	23.5799	0.0812878	13.0454	0.159718
660	Solyc01g086750.2.1_1	clustered mitochondria	translational initiation; proteasomal protein catabolic process; cytoskeleton organization; gluconeogenesis; intracellular distribution of mitochondria;	cytosol; chloroplast; plasma membrane;	translation initiation factor activity; DNA binding;	1.57038	0.100573	1.8378	0.0765712	0.788804	0.0279338
661	Solyc10g079500.1.1_1	inosine-5 -monophosphate dehydrogenase	methionine biosynthetic process; oxidation-reduction process; RNA splicing, via endonucleolytic cleavage and ligation; GMP biosynthetic process;	cytosol;	adenyl nucleotide binding; metal ion binding; IMP dehydrogenase activity;	3.46481	0.0346854	3.64227	0.0461285	5.40739	0.0930196
662	Solyc07g041150.2.1_1	unconventional myosin-va-like	gynoecium development; root hair cell tip growth; peroxisome localization; fruit development; cell division; leaf pavement cell development; mitochondrion localization; trichome branching; Golgi localization; actin filament-based movement;	myosin complex; plasmodesma;	ATP binding; motor activity; actin binding;	2.59628	0.0955795	2.65794	0.110643	2.37324	0.0141704
663	Solyc07g061790.2.1_1	heme-binding protein 2-like		cytoplasmic membrane-bounded vesicle; vacuole; plasma membrane;		5.89847	0.0886433	6.85687	0.128229	4.74111	0.0815936
664	Solyc01g105370.2.1_1	probable nitronate monooxygenase-like	para-aminobenzoic acid metabolic process; response to cadmium ion; response to symbiotic fungus; oxidation-reduction process;	cytosol; mitochondrion;	IMP dehydrogenase activity; oxidoreductase activity, acting on single donors with incorporation of molecular oxygen, incorporation of two atoms of oxygen; nitronate monooxygenase activity;	0.884854	2.0001e-05	1.04987	0.00974109	0.876849	0.282192
665	Solyc07g043560.2.1_1	heat shock 70 kda protein 17-like	oxidation-reduction process; response to endoplasmic reticulum stress; protein folding; cellulose biosynthetic process; oligopeptide transport; response to heat; systemic acquired resistance; Golgi vesicle transport; response to high light intensity; response to hydrogen peroxide;	cytosol; vacuolar membrane; chloroplast; Golgi apparatus; endoplasmic reticulum; plasma membrane;	ATP binding; 2-alkenal reductase [NAD(P)] activity;	0.880339	0.0053548	1.01182	0.514725	0.671638	0.0232498
666	Solyc01g006300.2.1_1	peroxidase	response to virus; hydrogen peroxide catabolic process; oxidation-reduction process; flower development; defense response to nematode; response to ethylene stimulus;	extracellular region; Golgi apparatus;	metal ion binding; peroxidase activity; heme binding;	7.94105	0.0357619	10.6638	0.0957731	5.94203	0.000332375
667	Solyc12g099470.1.1_1	eukaryotic translation initiation factor 2 subunit 3-like	GTP catabolic process;		GTPase activity; GTP binding;	0.956811	0.114346	0.935872	0.376806	0.798346	0.250238
668	Solyc12g100160.1.1_1	50s ribosomal protein chloroplastic-like	pentose-phosphate shunt; embryo development ending in seed dormancy; translation; photosystem II assembly; isopentenyl diphosphate biosynthetic process, methylerythritol 4-phosphate pathway; DNA-dependent transcription, elongation; plastid organization; rRNA processing;	chloroplast envelope; membrane; large ribosomal subunit; chloroplast stroma;	structural constituent of ribosome; rRNA binding;	1.95069	0.00298108	2.12691	0.00284756	2.36524	0.137426
669	Solyc01g102660.2.1_1	glutathione s-transferase zeta class-like isoform 2	aromatic amino acid family metabolic process;	cytoplasm;	maleylacetoacetate isomerase activity; glutathione transferase activity;	0.693431	0.000121433	0.729025	0.123343	0.961542	0.411122
670	Solyc12g096300.1.1_1	40s ribosomal protein s6-like	translation; rRNA processing; growth; ribosomal small subunit biogenesis; embryo development ending in seed dormancy;	nucleolus; plasmodesma; cytosolic small ribosomal subunit; chloroplast; plasma membrane;	structural constituent of ribosome;	3.47422	9.14674e-05	2.97069	0.050944	3.35786	0.221438
671	Solyc10g074500.1.1_1	isocitrate dehydrogenase	tricarboxylic acid cycle; isocitrate metabolic process;	mitochondrion;	NAD binding; magnesium ion binding; isocitrate dehydrogenase (NAD+) activity; zinc ion binding;	1.91848	0.000952757	2.28938	0.216027	2.34876	0.319256
672	Solyc12g005330.1.1_1	60s ribosomal protein l8-like	translation;	vacuole; plasma membrane; cytosolic large ribosomal subunit;	structural constituent of ribosome; RNA binding;	4.07628	0.00349093	3.24808	0.17764	0.903535	0.0121317
673	Solyc04g014510.2.1_1	glutamine synthetase	response to fructose stimulus; response to glucose stimulus; hydrogen peroxide catabolic process; response to sucrose stimulus; water transport; cellular cation homeostasis; calcium ion transport; nitrate assimilation; glutamine biosynthetic process; phenylpropanoid metabolic process; hyperosmotic response; Golgi organization; glycolysis; polyamine catabolic process; cellular modified amino acid …	chloroplast envelope; apoplast; cytosolic ribosome; vacuole; chloroplast stroma;	glutamate-ammonia ligase activity; copper ion binding; ATP binding;	1.03449	0.0265318	0.955293	0.181255	0.497557	5.1223e-06
674	Solyc02g049070.2.1_1	PREDICTED: uncharacterized protein LOC101268332		chloroplast thylakoid membrane; chloroplast envelope;		1.45272	0.183078	0.964795	0.185506	0.887296	0.242089
675	Solyc01g086990.2.1_1	pre-mrna-splicing factor syf1-like	mRNA processing;	nucleus;		3.52661	0.172537	3.62635	0.140982	4.16432	0.0165669
676	Solyc06g071050.2.1_1	hypersensitive-induced response protein	regulation of meristem growth; cysteine biosynthetic process;	cytosol; plasmodesma; vacuolar membrane; Golgi apparatus; nucleus; plasma membrane;	protein kinase activity; protein histidine kinase binding;	4.28379	0.00147677	12.3771	0.00902786	1.98046	0.351168
677	Solyc04g011510.2.1_1	triosephosphate isomerase	response to misfolded protein; pentose-phosphate shunt; photorespiration; gluconeogenesis; proteasomal ubiquitin-dependent protein catabolic process; water transport; response to salt stress; proteasome core complex assembly; cellular carbohydrate metabolic process; hyperosmotic response; Golgi organization; response to zinc ion; glycolysis; response to cadmium ion; aerobic respiration; cysteine …	vacuolar membrane; apoplast; cell wall; Golgi apparatus; cytosol; chloroplast stroma; plasmodesma; plasma membrane; mitochondrion;	triose-phosphate isomerase activity; copper ion binding;	12.2103	0.13646	14.3851	0.0890555	1.27469	0.00557145
678	Solyc08g062190.2.1_1	omega-amidase nit2-like	nitrogen compound metabolic process;	cytosol; chloroplast stroma;	hydrolase activity, acting on carbon-nitrogen (but not peptide) bonds; zinc ion binding;	3.07981	0.132393	4.07023	3.95762e-05	2.06572	0.408202
679	Solyc07g019670.2.1_1	aim1 protein	seed germination; jasmonic acid biosynthetic process; flower development; fatty acid beta-oxidation;	cell wall; peroxisome; plasmodesma; chloroplast;	3-hydroxybutyryl-CoA epimerase activity; 3-hydroxyacyl-CoA dehydrogenase activity; nucleotide binding; coenzyme binding; enoyl-CoA hydratase activity;	3.73936	0.167905	4.15988	0.168085	4.25459	0.102779
680	Solyc01g112060.2.1_1	rossmann-fold nad -binding domain-containing protein	translational initiation; response to red light; rRNA processing; isopentenyl diphosphate biosynthetic process, methylerythritol 4-phosphate pathway; carotenoid biosynthetic process; response to blue light; photosystem II assembly; response to far red light;	chloroplast thylakoid;	translation initiation factor activity;	3.24441	0.104068	3.52888	0.105958	3.26009	0.335235
681	Solyc07g042440.2.1_1	peroxiredoxin q	oxidation-reduction process; rRNA processing; chlorophyll biosynthetic process; carotenoid biosynthetic process; glucosinolate biosynthetic process; cysteine biosynthetic process;	chloroplast envelope; chloroplast stromal thylakoid; chloroplast thylakoid membrane; plastoglobule;	peroxidase activity; peroxiredoxin activity;	5.61369	0.0365107	5.80721	0.105093	9.38537	0.0860555
682	Solyc12g044600.2.1_1	nadp-malic enzyme	fatty acid biosynthetic process; oxidation-reduction process; proteasomal protein catabolic process; cytoskeleton organization; malate metabolic process; gluconeogenesis; protein homotetramerization;	chloroplast;	NAD binding; zinc ion binding; oxidoreductase activity, acting on NAD(P)H, NAD(P) as acceptor; cobalt ion binding; malate dehydrogenase (oxaloacetate-decarboxylating) (NADP+) activity; protein homodimerization activity; malate dehydrogenase (oxaloacetate-decarboxylating) activity;	1.11627	0.112958	0.869923	0.107533	0.815595	0.252043
683	Solyc05g005820.2.1_1	glyceraldehyde-3-phosphate dehydrogenase	seed development; oxidation-reduction process; response to sucrose stimulus; response to salt stress; defense response to bacterium; response to heat; glycolysis; response to cadmium ion; response to hydrogen peroxide;	cell wall; nucleolus; mitochondrial envelope; chloroplast; plasma membrane; apoplast;	NAD binding; copper ion binding; zinc ion binding; glyceraldehyde-3-phosphate dehydrogenase (NAD+) (phosphorylating) activity; NADP binding;	1.99811	0.0364086	2.32253	0.0431827	0.841928	0.267046
684	Solyc12g056830.1.1_1	atp synthase delta chloroplastic-like	salicylic acid biosynthetic process; glucosinolate metabolic process; regulation of plant-type hypersensitive response; response to chitin; negative regulation of defense response; defense response to fungus; pentose-phosphate shunt; jasmonic acid mediated signaling pathway; photosynthetic electron transport in photosystem II; rRNA processing; detection of biotic stimulus; defense response to bac…	stromule; proton-transporting ATP synthase complex, catalytic core F(1); chloroplast envelope; plastoglobule; chloroplast thylakoid membrane;	proton-transporting ATP synthase activity, rotational mechanism;	1.15704	0.00285286	0.866334	0.0196728	1.36241	0.00231705
685	Solyc04g010260.2.1_1	splicing factor 3b subunit 3-like	pollen germination; pollen development; ovule development;	plasmodesma; chloroplast; nucleus; cytosol;	nucleic acid binding;	2.42299	0.107587	3.23826	0.0104707	1.0838	0.0140802
686	Solyc12g007030.1.1_1	aldehyde dehydrogenase family 2 member c4-like	systemic acquired resistance; phenylpropanoid biosynthetic process; response to endoplasmic reticulum stress; nitrate transport; response to nitrate; oxidation-reduction process;		3-chloroallyl aldehyde dehydrogenase activity; aldehyde dehydrogenase (NAD) activity; coniferyl-aldehyde dehydrogenase activity; retinal dehydrogenase activity;	11.1027	0.0678854	14.8603	0.00795036	7.85661	0.155392
687	Solyc04g082460.2.1_1	catalase	photoperiodism; hydrogen peroxide catabolic process; oxidation-reduction process; starch metabolic process; cell death; response to cold; cell redox homeostasis; response to abscisic acid stimulus; cellular response to sulfate starvation; cellular response to nitrogen starvation; response to cadmium ion; cellular response to phosphate starvation;	cell wall; peroxisome; mitochondrion; chloroplast envelope; chloroplast stroma; vacuole; cytosolic ribosome; plasma membrane; stromule; apoplast;	cobalt ion binding; catalase activity; heme binding;	6.96267	0.00117354	5.24613	0.00188381	2.31209	0.0186627
688	Solyc01g060470.2.1_1	importin subunit alpha-1-like	protein import into nucleus;	nucleolus; cell wall; nuclear envelope; cytosol;	protein transporter activity;	5.58425	0.0328053	3.86309	0.00337545	3.56167	0.116768
689	Solyc09g092430.2.1_1	selenium-binding protein 2-like	response to cadmium ion; polar nucleus fusion; cellular response to selenium ion; response to hydrogen peroxide; sulfate assimilation;		selenium binding;	4.42513	0.0298807	5.82794	0.00262435	8.02247	0.218538
690	Solyc05g012270.2.1_1	argininosuccinate synthase	arginine biosynthetic process; nucleotide biosynthetic process; threonine catabolic process;	chloroplast stroma;	ATP binding; argininosuccinate synthase activity;	2.14771	0.0369552	2.3857	0.184612	0.86781	0.0269019
691	Solyc11g068830.1.1_1	uridine 5 -monophosphate synthase-like	'de novo' UMP biosynthetic process; 'de novo' pyrimidine nucleobase biosynthetic process; response to cadmium ion; cellular response to phosphate starvation;	cytosol;	orotidine-5'-phosphate decarboxylase activity; orotate phosphoribosyltransferase activity;	7.19071	0.01631	8.43877	0.0288472	8.62017	0.14709
692	Solyc05g054370.2.1_1	acyl- dehydrogenase family member 10-like	oxidation-reduction process; root hair elongation; response to symbiotic fungus;	cytosol;	transferase activity, transferring phosphorus-containing groups; acyl-CoA dehydrogenase activity; flavin adenine dinucleotide binding;	5.15567	0.0264211	6.13325	0.064374	0.717641	0.000196869
693	Solyc02g084690.2.1_1	fg-gap repeat-containing family protein	oxidation-reduction process; cell-matrix adhesion; protein glycosylation; cellular aldehyde metabolic process;	integrin complex; vacuolar membrane; endoplasmic reticulum; Golgi apparatus;	aldehyde dehydrogenase [NAD(P)+] activity; aldehyde dehydrogenase (NAD) activity;	10.3306	0.0372721	11.397	0.0330786	0.872012	2.23721e-07
694	Solyc08g081010.2.1_1	gamma-glutamylcysteine synthetase	flower development; gluconeogenesis; defense response to bacterium, incompatible interaction; response to salt stress; defense response by callose deposition in cell wall; response to jasmonic acid stimulus; defense response to fungus; indole phytoalexin biosynthetic process; glycolysis; cellulose biosynthetic process; glucosinolate biosynthetic process; defense response to insect; response to ca…	chloroplast stroma;	ATP binding; glutamate-cysteine ligase activity;	0.838069	0.0156142	0.938724	0.172192	0.74073	0.136267
695	Solyc01g098950.1.1_1	glyceraldehyde-3-phosphate dehydrogenase c subunit	cytoskeleton organization; pentose-phosphate shunt; gluconeogenesis; response to sucrose stimulus; response to hydrogen peroxide; water transport; response to salt stress; proteasomal protein catabolic process; hyperosmotic response; Golgi organization; glycolysis; response to endoplasmic reticulum stress; response to cadmium ion; aerobic respiration; response to heat; response to redox state; se…	vacuolar membrane; apoplast; chloroplast; Golgi apparatus; cytosol; mitochondrial envelope; plasma membrane; nucleus;	NAD binding; NADP binding; glyceraldehyde-3-phosphate dehydrogenase (NAD+) (phosphorylating) activity; glyceraldehyde-3-phosphate dehydrogenase (NADP+) (non-phosphorylating) activity; copper ion binding;	0.92148	0.102754	1.06074	0.186098	0.828329	0.0319623
696	Solyc12g096700.1.1_1	60s ribosomal protein	translation; adaxial/abaxial pattern specification;	nucleolus; chloroplast envelope; vacuole; cytosolic large ribosomal subunit; plasma membrane;	rRNA binding; structural constituent of ribosome;	2.17735	0.0660004	8.26046	0.161886	2.19192	0.241971
697	Solyc05g046330.2.1_1	dolichyl-diphosphooligosaccharide--protein glycosyltransferase subunit 2-like	protein N-linked glycosylation via asparagine; cellulose biosynthetic process; response to cold; rRNA processing;	oligosaccharyltransferase complex; mitochondrion; plasmodesma; plant-type cell wall; vacuolar membrane; Golgi apparatus; plasma membrane;	dolichyl-diphosphooligosaccharide-protein glycotransferase activity;	7.36998	0.00845463	11.48	0.00494505	2.76482	0.0019772
698	Solyc02g077600.2.1_1	guanylate-binding family protein isoform 1	cytokinesis by cell plate formation; immune response; microtubule cytoskeleton organization; GTP catabolic process;	nucleolus; chloroplast;	GTPase activity; GTP binding;	2.80763	0.0389266	3.27489	0.095711	3.58653	0.0365077
699	Solyc01g009420.2.1_1	bifunctional polymyxin resistance	nucleotide-sugar biosynthetic process;	cytosol; apoplast;	UDP-glucuronate decarboxylase activity; NAD binding;	1.04309	0.0905949	1.08255	0.102226	0.811159	0.186462
700	Solyc09g082520.2.1_1	40s ribosomal protein s3a-like	translation;	cytosolic small ribosomal subunit;	structural constituent of ribosome;	1.02258	0.154306	0.76572	0.018712	1.09544	0.391697
701	Solyc01g087750.2.1_1	PREDICTED: uncharacterized protein LOC101256709		mitochondrion; chloroplast inner membrane;		1.94955	0.22821	2.19911	0.212575	2.16666	0.00969666
702	Solyc01g097760.2.1_1	60s ribosomal protein l7a-like	RNA methylation; translation; ribosome biogenesis;	nucleolus; plasmodesma; vacuolar membrane; chloroplast; cytosolic large ribosomal subunit;	structural constituent of ribosome;	1.78593	2.21688e-05	2.27797	0.365254	0.746902	0.000854455
703	Solyc03g120270.2.1_1	coatomer subunit beta -2-like	vesicle-mediated transport; intracellular protein transport;	membrane coat;	myosin heavy chain kinase activity; structural molecule activity;	3.40025	0.0379992	3.52917	0.0843732	1.33117	0.101638
704	Solyc03g119860.2.1_1	peptidyl-prolyl cis-trans isomerase	mRNA modification; protein peptidyl-prolyl isomerization; protein folding; isopentenyl diphosphate biosynthetic process, methylerythritol 4-phosphate pathway;	chloroplast thylakoid lumen;	peptidyl-prolyl cis-trans isomerase activity;	2.2236	0.0341657	2.77713	0.00309556	1.07401	0.317766
705	Solyc05g055090.2.1_1	ubiquitin carboxyl-terminal hydrolase 12-like	ubiquitin-dependent protein catabolic process; DNA topological change;		ubiquitin thiolesterase activity; double-stranded DNA binding; cysteine-type peptidase activity;	1.83483	0.000515639	3.20883	0.0231569	1.04922	0.032931
706	Solyc07g008610.1.1_1	abc transporter f family member 4-like	ATP catabolic process;		organic phosphonate transmembrane-transporting ATPase activity; ATP binding;	0.889788	0.118901	0.874271	0.0221175	0.865552	0.0972389
707	Solyc04g011400.2.1_1	udp-glucuronic acid decarboxylase 1-like	cellular metabolic process; D-xylose metabolic process;	plasma membrane;	UDP-glucuronate decarboxylase activity; coenzyme binding;	3.56412	0.175725	3.71181	0.0134755	2.26575	0.0420307
708	Solyc03g097070.2.1_1	tom1-like protein 2-like	protein targeting to vacuole; membrane fusion; intra-Golgi vesicle-mediated transport; phosphorylation;	Golgi stack; plasma membrane; cytosol;	kinase activity; protein transporter activity;	0.879564	0.0122469	1.04796	0.0132215	0.852066	0.351257
709	Solyc05g054070.2.1_1	60s ribosomal protein l6-like	translation;	ribosome;	structural constituent of ribosome;	2.44978	0.0858026	2.27649	0.0466428	1.48675	0.175962
710	Solyc01g006940.2.1_1	33 kda chloroplastic-like	iron-sulfur cluster assembly; isopentenyl diphosphate biosynthetic process, methylerythritol 4-phosphate pathway; thylakoid membrane organization; vegetative to reproductive phase transition of meristem; ovule development; mRNA processing; embryo development ending in seed dormancy;	thylakoid; chloroplast stroma; ribonucleoprotein complex;	RNA binding; nucleotide binding;	1.95746	0.0447797	2.23668	0.0311764	2.37829	0.191058
711	Solyc06g050120.2.1_1	60s ribosomal protein l7a-like	RNA methylation; translation; ribosome biogenesis;	nucleolus; plasmodesma; vacuolar membrane; chloroplast; cytosolic large ribosomal subunit;	structural constituent of ribosome;	6.69188	2.00388e-05	4.87574	0.111478	7.77515	0.0683653
712	Solyc03g080050.2.1_1	band 7 family protein		membrane; mitochondrion;	zinc ion binding;	3.2317	0.0136793	4.90315	0.0177731	3.03174	0.345677
713	Solyc01g106050.2.1_1	dynamin-related protein 3a-like	peroxisome fission; GTP catabolic process; post-embryonic development; mitochondrial fission;	cytosol; peroxisome; mitochondrion; chloroplast envelope; plasma membrane;	phosphatidylinositol binding; GTPase activity; GTP binding;	4.05013	0.0745306	4.97615	0.0193751	3.03822	0.0976825
714	Solyc06g060250.2.1_1	aldehyde dehydrogenase family 3 member h1-like	response to desiccation; response to abscisic acid stimulus; cellular aldehyde metabolic process; response to salt stress; oxidation-reduction process;	vacuole; membrane; endoplasmic reticulum;	aldehyde dehydrogenase [NAD(P)+] activity;	2.11691	0.00715371	0.933702	0.151626	1.77076	0.03245
715	Solyc03g117950.2.1_1	chaperone protein chloroplastic-like	response to absence of light; ATP catabolic process; protein metabolic process; protein hexamerization;	chloroplast envelope; chloroplast stroma;	ATPase activity; protein homodimerization activity; ATP binding;	3.28994	0.0703943	3.85683	0.162661	1.6696	0.13086
716	Solyc00g006800.2.1_1	transaldolase family protein	pentose-phosphate shunt; aerobic respiration; glycolysis; lignin biosynthetic process; shikimate biosynthetic process; response to cadmium ion;	mitochondrion; chloroplast stroma;	sedoheptulose-7-phosphate:D-glyceraldehyde-3-phosphate glyceronetransferase activity;	3.03816	0.0783541	3.91468	0.0876197	1.91123	0.297685
717	Solyc05g009470.2.1_1	alpha-xylosidase 1-like	xylan catabolic process; xyloglucan metabolic process; starch metabolic process; plant-type cell wall organization; plant-type cell wall biogenesis; response to cadmium ion;	plasmodesma; plant-type cell wall; chloroplast; apoplast;	maltose alpha-glucosidase activity; xyloglucan 1,6-alpha-xylosidase activity; alpha-N-arabinofuranosidase activity; carbohydrate binding; xylan 1,4-beta-xylosidase activity;	1.40091	0.0882829	1.66504	0.0145395	0.781366	0.0598059
718	Solyc07g054210.2.1_1	protochlorophyllide chloroplastic-like	oxidation-reduction process; chlorophyll biosynthetic process; photosynthesis;	chloroplast envelope; chloroplast thylakoid membrane;	NADPH dehydrogenase activity; protochlorophyllide reductase activity;	3.40817	0.00145427	1.75161	0.124143	1.66744	0.102399
719	Solyc00g257110.2.1_1	autoinhibited h+ atpase	ATP biosynthetic process; cation transport; ATP catabolic process;	integral to membrane; plasma membrane;	hydrogen-exporting ATPase activity, phosphorylative mechanism; metal ion binding; ATP binding;	3.75814	0.00642818	6.4425	0.0421282	2.58853	0.222449
720	Solyc02g087980.2.1_1	structural maintenance of chromosomes protein 4-like	transport; chromatin silencing by small RNA; methylation-dependent chromatin silencing; regulation of DNA replication; reciprocal meiotic recombination; cytokinesis by cell plate formation; histone H3-K9 methylation; regulation of G2/M transition of mitotic cell cycle; cell proliferation; defense response to virus; floral organ formation; chromosome condensation; DNA methylation; mitosis; product…	chromatin; cytoplasm; spindle; nuclear matrix; plasmodesma; cohesin complex;	transporter activity; chromatin binding; ATP binding;	2.33051	0.069549	2.04566	0.113147	1.91737	0.0300994
721	Solyc11g062010.1.1_1	helicase swr1	sugar mediated signaling pathway; production of ta-siRNAs involved in RNA interference; embryo development ending in seed dormancy; cytokinesis by cell plate formation; response to freezing; DNA methylation; protein ubiquitination; ATP catabolic process; ATP-dependent chromatin remodeling; virus induced gene silencing; seed germination; chromatin silencing; production of miRNAs involved in gene s…	cytosol;	ATP binding; DNA binding; chromatin binding; ATPase activity; helicase activity;	5.31051	0.0567507	10.353	0.0533112	3.22066	0.0799695
722	Solyc04g082780.2.1_1	cinnamoyl- reductase	response to water deprivation; response to cadmium ion; response to abscisic acid stimulus; lignin biosynthetic process; response to heat; oxidation-reduction process;		cinnamoyl-CoA reductase activity; dihydrokaempferol 4-reductase activity; coenzyme binding;	0.952181	0.0288889	0.95253	0.109078	1.11038	0.00218208
723	Solyc08g078070.2.1_1	small gtp-binding protein	phosphorelay signal transduction system; small GTPase mediated signal transduction; regulation of transcription, DNA-dependent; ER to Golgi vesicle-mediated transport; protein transport;	Golgi membrane; cytoplasmic membrane-bounded vesicle; vacuole; trans-Golgi network membrane; plasma membrane;	DNA binding; hydrolase activity; GTP binding;	0.899963	0.0122157	3.74005	0.281481	1.30453	0.145182
724	Solyc05g007170.2.1_1	late blight resistance identical	defense response;		ADP binding;	3.44367	0.220595	3.09194	0.169446	1.01579	0.0796029
725	Solyc01g100360.2.1_1	lipoamide dehydrogenase 1	hydrogen peroxide catabolic process; oxidation-reduction process; cell redox homeostasis; acetyl-CoA biosynthetic process from pyruvate;	cytosol; mitochondrion; nucleolus; chloroplast envelope; chloroplast stroma;	electron carrier activity; flavin adenine dinucleotide binding; dihydrolipoyl dehydrogenase activity;	15.0808	0.00543249	12.9266	0.0300696	1.3606	0.142117
726	Solyc01g007740.2.1_1	2-cys peroxiredoxin bas1- chloroplastic-like	defense response to bacterium; response to cold; oxidation-reduction process;	chloroplast envelope; stromule; chloroplast stroma; thylakoid; apoplast;	peroxidase activity; peroxiredoxin activity;	5.86763	0.116479	6.4048	0.1267	9.18904	0.0151885
727	Solyc03g114860.2.1_1	alpha- -glucan-protein synthase	UDP-L-arabinose metabolic process; cellulose biosynthetic process; cell wall organization;	cytosol; cell wall; plasmodesma; membrane; Golgi apparatus;	UDP-arabinopyranose mutase activity; glycogenin glucosyltransferase activity;	2.6831	0.123971	3.61574	0.0804296	4.65447	0.000878577
728	Solyc09g010100.2.1_1	40s ribosomal protein s14	translation;	nucleolus; cytosolic ribosome; plasma membrane; chloroplast;	structural constituent of ribosome;	3.25539	0.182476	4.16736	0.121884	1.66854	0.111522
729	Solyc06g007980.2.1_1	sterol 3-beta-glucosyltransferase-like	lipid glycosylation; sterol metabolic process; seed development;	plasma membrane;	beta-sitosterol UDP-glucosyltransferase activity;	2.06237	0.0990616	2.544	0.0444825	2.75387	0.0570929
730	Solyc03g095180.2.1_1	superoxide dismutase	response to UV; oxidation-reduction process; rRNA processing; superoxide metabolic process; chloroplast organization; tRNA metabolic process; transcription from plastid promoter; positive regulation of transcription, DNA-dependent;	chloroplast nucleoid; thylakoid;	metal ion binding; superoxide dismutase activity; protein binding;	6.30771	0.0928684	36.6088	0.0831198	17.6429	0.191075
731	Solyc06g050770.2.1_1	alpha-soluble nsf attachment protein	vesicle-mediated transport; intracellular protein transport;	vacuole; plasma membrane;		2.15017	0.00515175	1.77148	0.000353583	2.17942	0.257622
732	Solyc03g005780.1.1_1	light harvesting chlorophyll a b-binding protein	photosynthesis, light harvesting; protein-chromophore linkage;	photosystem II; integral to membrane; photosystem I; chloroplast thylakoid membrane;	metal ion binding; chlorophyll binding;	27.1203	0.0786755	23.8082	0.0854594	27.3077	0.096099
733	Solyc07g065490.2.1_1	dek domain-containing chromatin associated protein isoform 2			DNA binding;	2.41813	0.0231323	3.83993	0.136983	0.985093	0.0659725
734	Solyc06g073310.2.1_1	60s ribosomal protein	translation; adaxial/abaxial pattern specification;	nucleolus; plasmodesma; chloroplast envelope; vacuolar membrane; cytosolic large ribosomal subunit; Golgi apparatus; plasma membrane;	rRNA binding; structural constituent of ribosome;	3.81301	0.0391269	4.37013	0.185948	5.92378	0.290541
735	Solyc06g008530.1.1_1	myosin-h heavy chain-like	peroxisome localization; pollen exine formation; actin cytoskeleton organization; mitochondrion localization; signal transduction; Golgi localization; actin filament-based movement;	integral to membrane; myosin complex; vacuole; nucleus;	signal transducer activity; ATP binding; motor activity; actin binding;	5.59659	0.0891386	4.15755	0.12008	4.12059	0.202694
736	Solyc05g009930.2.1_1	hydroxyproline-rich glycoprotein family protein isoform 1	regulation of protein dephosphorylation; photosystem II assembly; chloroplast relocation; positive regulation of transcription, DNA-dependent; transcription from plastid promoter; rRNA processing; thylakoid membrane organization;	chloroplast outer membrane; nucleus;		3.67347	0.0754773	4.38417	0.0384706	2.65545	0.140133
737	Solyc02g085350.2.1_1	succinate dehydrogenase	tricarboxylic acid cycle; mitochondrial electron transport, succinate to ubiquinone;	cell wall; mitochondrial respiratory chain complex II; Golgi apparatus;	cobalt ion binding; electron carrier activity; ATP binding; flavin adenine dinucleotide binding; succinate dehydrogenase (ubiquinone) activity;	3.97329	0.0532024	5.00638	0.15184	5.85168	0.0785611
738	Solyc07g007790.2.1_1	sucrose phosphate synthase	sucrose biosynthetic process;	plasmodesma; plasma membrane; cytosol;	sucrose-phosphate synthase activity;	2.73223	0.00214979	2.79737	0.0728445	2.30006	0.0100955
739	Solyc12g006460.1.1_1	ent-kaurenoic acid oxidase 1-like			metal ion binding; oxidoreductase activity;	8.75922	0.0348749	11.3363	0.0779464	0.893447	0.0597708
740	Solyc08g014000.2.1_1	lipoxygenase	oxylipin biosynthetic process; oxidation-reduction process;	cytoplasm;	linoleate 13S-lipoxygenase activity; iron ion binding;	5.81259	0.0224118	10.3977	0.108235	5.08908	0.0278218
741	Solyc10g080100.1.1_1	villin-2-like	actin filament severing; actin filament bundle assembly;		actin filament binding;	6.20738	0.0478288	6.65889	0.022961	2.15356	0.280121
742	Solyc04g076620.2.1_1	e3 ubiquitin-protein ligase upl2-like	protein ubiquitination;		ubiquitin-protein ligase activity;	2.46412	0.0680374	3.23665	0.0113605	2.97657	0.00327573
743	Solyc04g079440.2.1_1	serpin-zx-like	negative regulation of endopeptidase activity; regulation of proteolysis;	apoplast;	cysteine-type endopeptidase inhibitor activity; serine-type endopeptidase inhibitor activity; transferase activity;	0.934537	0.0770117	0.964299	0.205294	0.85979	0.0138469
744	Solyc02g093170.2.1_1	PREDICTED: uncharacterized protein LOC101267465	pentose-phosphate shunt; isopentenyl diphosphate biosynthetic process, methylerythritol 4-phosphate pathway; leaf morphogenesis; cell differentiation;	mitochondrion; chloroplast stroma;		6.77049	0.0687289	1.53261	0.0572187	9.65654	0.0396834
745	Solyc04g071660.2.1_1	PREDICTED: uncharacterized protein LOC101253281				3.73862	0.040067	4.73034	0.0546549	2.68094	0.208241
746	Solyc01g099660.2.1_1	luminal-binding protein 5-like	protein folding; response to high light intensity; response to endoplasmic reticulum stress; response to hydrogen peroxide; response to heat;	endoplasmic reticulum lumen;	ATP binding;	3.78936	0.034918	4.68288	0.00964977	0.789068	0.101893
747	Solyc12g089210.1.1_1	ornithine chloroplastic-like	purine nucleotide biosynthetic process; ovule development; ornithine metabolic process;	cytosol; chloroplast stroma;	ornithine carbamoyltransferase activity; amino acid binding;	0.905888	0.0893143	1.015	0.276677	0.579659	1.94579e-05
748	Solyc06g008940.2.1_1	elongation factor mitochondrial-like	pyrimidine ribonucleotide biosynthetic process; translational elongation; GTP catabolic process; response to cadmium ion;	cell wall; cytosol; mitochondrion;	nucleotidyltransferase activity; zinc ion binding; translation elongation factor activity; GTP binding; cobalt ion binding; GTPase activity; ATP binding;	0.85585	0.0107035	1.09344	0.112641	0.80882	0.0306378
749	Solyc06g048410.2.1_1	superoxide dismutase	superoxide metabolic process; oxidation-reduction process;	chloroplast;	metal ion binding; superoxide dismutase activity;	1.7651	0.00147266	2.22852	0.0520198	2.58584	0.00278461
750	Solyc06g064470.2.1_1	60s ribosomal protein l7a-like	RNA methylation; translation; ribosome biogenesis;	nucleolus; plasmodesma; vacuolar membrane; chloroplast; cytosolic large ribosomal subunit;	structural constituent of ribosome;	3.17885	4.4509e-05	2.48265	0.20321	3.72822	0.0301621
751	Solyc01g079540.2.1_1	gtp-binding protein sar1a-like	vesicle-mediated transport; intracellular protein transport;	Golgi apparatus; endoplasmic reticulum;	GTP binding;	2.13136	0.0328283	2.59184	0.13828	0.76117	0.20218
752	Solyc06g069180.2.1_1	serine threonine-protein phosphatase 2a 65 kda regulatory subunit a beta isoform-like	positive regulation of abscisic acid mediated signaling pathway; cell growth; regulation of phosphorylation; auxin polar transport; cell morphogenesis; regulation of stomatal movement; Golgi vesicle transport; response to ethylene stimulus; response to cadmium ion;	cytosol; cell wall; plasma membrane;	protein phosphatase type 2A regulator activity;	2.3027	0.00422838	2.58346	0.00862059	0.866953	0.0332044
753	Solyc07g006030.2.1_1	eukaryotic translation initiation factor 3	translational initiation; mRNA modification; phosphatidylglycerol biosynthetic process; stomatal complex morphogenesis; isopentenyl diphosphate biosynthetic process, methylerythritol 4-phosphate pathway; response to abscisic acid stimulus;	nucleus;	translation initiation factor activity;	3.60777	0.0878511	3.26113	0.0403194	0.792736	0.104255
754	Solyc11g007720.1.1_1	dihydrolipoyllysine-residue acetyltransferase component 1 of pyruvate dehydrogenase mitochondrial-like	response to glucose stimulus; response to sucrose stimulus; response to fructose stimulus; pyruvate metabolic process; regulation of anion channel activity;	mitochondrion; pyruvate dehydrogenase complex;	dihydrolipoyllysine-residue acetyltransferase activity; ATP binding; dihydrolipoyllysine-residue succinyltransferase activity;	2.47666	0.0797179	4.47777	0.0791387	2.58194	0.0771441
755	Solyc12g017570.1.1_1	rab gdp dissociation inhibitor alpha-like	plasma membrane to endosome transport; protein transport;		Rab GDP-dissociation inhibitor activity;	50.35	0.200477	52.9047	0.22367	1.08383	0.0802458
756	Solyc06g076970.2.1_1	peptidyl-prolyl cis-trans isomerase cyp19-4-like	protein folding; root development; protein peptidyl-prolyl isomerization;	multivesicular body; Golgi stack; cytoplasmic membrane-bounded vesicle; chloroplast; cytosol; endoplasmic reticulum; mitochondrion;	peptidyl-prolyl cis-trans isomerase activity;	0.86962	0.0222627	1.08459	0.0912819	0.646689	0.00385673
757	Solyc07g056480.2.1_1	probable glutathione s-transferase	auxin mediated signaling pathway;		peroxidase activity; glutathione transferase activity;	4.87856	0.0325836	4.95601	0.143031	0.749036	0.113199
758	Solyc07g005210.2.1_1	temperature-induced lipocalin	hyperosmotic salinity response; response to cold; transport; response to heat; response to light stimulus;	Golgi apparatus; plasmodesma; plasma membrane; vacuolar membrane; endoplasmic reticulum; mitochondrion;	transporter activity;	1.48659	0.204444	0.968129	0.120134	0.819337	0.185308
759	Solyc08g075700.2.1_1	60s ribosomal protein l13-2-like	translation;	nucleolus; plasma membrane; cell wall; cytosolic large ribosomal subunit;	structural constituent of ribosome;	3.57993	0.050426	3.26333	0.0220784	2.12325	0.324833
760	Solyc11g071640.1.1_1	lysosomal beta glucosidase-like	systemic acquired resistance; carbohydrate metabolic process; response to endoplasmic reticulum stress;	plant-type cell wall; plasmodesma; extracellular region; membrane; cytosol;	beta-glucosidase activity;	1.88083	0.00970755	2.10999	0.0207209	1.04441	2.81677e-05
761	Solyc09g082320.2.1_1	proteasome subunit beta type	proteasomal ubiquitin-dependent protein catabolic process; response to misfolded protein; proteasome core complex assembly; response to cadmium ion;	cytosol; vacuolar membrane; proteasome core complex; nucleus; plasma membrane; apoplast;	threonine-type endopeptidase activity;	5.30227	0.323118	6.39129	0.381517	5.51569	0.0482627
762	Solyc09g082730.2.1_1	aldo keto	oxidation-reduction process;		pyridoxine:NADP 4-dehydrogenase activity;	1.57023	6.81634e-07	1.52913	0.0309898	1.84759	0.137324
763	Solyc10g086180.1.1_1	phenylalanine ammonia-lyase	cinnamic acid biosynthetic process; L-phenylalanine catabolic process;	cytoplasm;	phenylalanine ammonia-lyase activity;	1.59013	0.00552208	1.63649	0.00279329	1.82159	0.0583519
764	Solyc07g043310.2.1_1	uncharacterized aminotransferase y4ub-like	root development; inositol metabolic process; response to misfolded protein; beta-alanine catabolic process; fatty acid beta-oxidation; glutamine metabolic process; gamma-aminobutyric acid catabolic process; proteasomal ubiquitin-dependent protein catabolic process; fruit development; calcium ion transport; response to salt stress; toxin catabolic process; proteasome core complex assembly; pollen…	vacuolar membrane; chloroplast; Golgi apparatus; plasma membrane; mitochondrion;	4-aminobutyrate:pyruvate transaminase activity; zinc ion binding; cobalt ion binding; N2-acetyl-L-ornithine:2-oxoglutarate 5-aminotransferase activity; pyridoxal phosphate binding;	3.89821	0.165587	2.4285	0.0760912	2.28049	0.120081
765	Solyc02g093630.2.1_1	uncharacterized membrane protein at3g27390-like		plasma membrane; chloroplast;		1.67775	0.145684	2.29242	0.051218	1.05708	0.26054
766	Solyc05g055440.1.1_1	probable histone -like	nucleosome assembly;	nucleosome; nucleolus;	DNA binding; protein heterodimerization activity;	16.8861	0.224156	20.1002	0.042726	28.6942	0.00102886
767	Solyc06g048730.2.1_1	uroporphyrinogen decarboxylase	protoporphyrinogen IX biosynthetic process; chlorophyll biosynthetic process;	chloroplast envelope; chloroplast stroma;	uroporphyrinogen decarboxylase activity;	2.16741	0.00916631	1.64091	0.150806	1.91951	0.000210306
768	Solyc04g009540.1.1_1	50s ribosomal protein chloroplastic-like	stomatal complex morphogenesis; regulation of protein dephosphorylation; translation; photosystem II assembly; chloroplast relocation; mRNA modification; leaf morphogenesis; cell differentiation; DNA-dependent transcription, elongation; positive regulation of transcription, DNA-dependent; transcription from plastid promoter; rRNA processing; thylakoid membrane organization;	chloroplast envelope; cytosolic ribosome; chloroplast stroma;	structural constituent of ribosome; rRNA binding;	1.04882	0.0439502	2.25438	0.186315	1.9695	0.207054
769	Solyc08g015860.2.1_1	rab gdp dissociation inhibitor alpha-like	plasma membrane to endosome transport; protein transport;		Rab GDP-dissociation inhibitor activity;	51.0497	0.110796	53.8811	0.251221	2.48249	0.0939083
770	Solyc11g065920.1.1_1	xanthine dehydrogenase 1-like	response to water deprivation; superoxide anion generation; xanthine metabolic process; response to reactive oxygen species; oxidation-reduction process;		flavin adenine dinucleotide binding; xanthine oxidase activity; UDP-N-acetylmuramate dehydrogenase activity; electron carrier activity; iron ion binding; 2 iron, 2 sulfur cluster binding;	1.78062	0.0248524	2.16292	0.047161	1.54538	0.12224
771	Solyc01g096830.2.1_1	probable cation-transporting atpase-like	cellular response to phosphate starvation; stem cell fate determination; intra-Golgi vesicle-mediated transport; xylan biosynthetic process; membrane fusion; drug transmembrane transport; pollen germination; pollen maturation; cation transport; glucuronoxylan metabolic process; ER to Golgi vesicle-mediated transport; ATP catabolic process; meristem maintenance; cellular metal ion homeostasis;	integral to membrane; endoplasmic reticulum; plasma membrane; nucleus;	metal ion binding; calcium-transporting ATPase activity; ATP binding;	2.9377	0.049197	3.12506	0.0585188	2.95908	0.246506
772	Solyc07g055560.2.1_1	secologanin synthase-like	oxidation-reduction process;		heme binding; oxidoreductase activity, acting on paired donors, with incorporation or reduction of molecular oxygen; monooxygenase activity; iron ion binding; electron carrier activity;	0.896502	0.0898999	2.04769	0.0921608	0.801291	0.0646763
773	Solyc03g117150.2.1_1	atpase plasma membrane-type-like	ATP biosynthetic process; cation transport; ATP catabolic process;	integral to membrane; plasma membrane;	cation-transporting ATPase activity; metal ion binding; ATP binding; ATPase activity, coupled to transmembrane movement of ions, phosphorylative mechanism;	2.02482	0.00495826	6.28141	0.167108	1.50705	9.09184e-05
774	Solyc02g086730.1.1_1	50s ribosomal protein chloroplastic-like	translation;	nucleoid; plasmodesma; plastid large ribosomal subunit; chloroplast envelope; chloroplast thylakoid membrane; chloroplast stroma;	RNA binding; structural constituent of ribosome;	4.32698	0.254995	6.63381	0.181086	4.01511	0.0745664
775	Solyc09g091750.2.1_1	26s proteasome non-atpase regulatory subunit 1-like	regulation of protein catabolic process; regulation of catalytic activity;	plasma membrane; proteasome complex; cytosol;	enzyme regulator activity;	2.1141	0.314065	2.47686	0.19414	0.853254	0.184228
776	Solyc08g014480.2.1_1	glycoside hydrolase family 2 family protein	carbohydrate metabolic process;	cytosol; beta-galactosidase complex; chloroplast;	carbohydrate binding; beta-galactosidase activity; cation binding;	1.43576	0.0404592	1.02279	0.126401	1.74851	0.201187
777	Solyc08g076990.2.1_1	acetylornithine deacetylase-like	proteolysis;	cytosol;	acetylornithine deacetylase activity; metallopeptidase activity;	5.52728	0.0733842	7.39198	0.123667	6.16136	0.146166
778	Solyc03g045050.2.1_1	nuclear matrix constituent protein 1-like	nucleus organization;	cytosol;		1.33365	0.234475	2.67907	0.0886524	1.62002	0.36397
779	Solyc03g111610.2.1_1	haloacid dehalogenase-like hydrolase superfamily protein	photosynthesis, light reaction; stomatal complex morphogenesis; pentose-phosphate shunt; carotenoid biosynthetic process; thylakoid membrane organization; starch biosynthetic process;	chloroplast envelope; chloroplast stroma;	hydrolase activity;	2.06204	0.246696	1.9933	0.166428	2.11655	1.2318e-07
780	Solyc02g087240.2.1_1	nadh dehydrogenase	N-terminal protein myristoylation; response to misfolded protein; photorespiration; mitochondrial electron transport, NADH to ubiquinone; cell morphogenesis; proteasome core complex assembly; ubiquitin-dependent protein catabolic process; Golgi vesicle transport; cell growth;	mitochondrial respiratory chain complex I;	NAD binding; 4 iron, 4 sulfur cluster binding; NADH dehydrogenase (ubiquinone) activity; FMN binding;	7.5952	0.0308991	9.60965	0.115084	4.59151	0.003466
781	Solyc11g012770.1.1_1	sister chromatid cohesion protein pds5 homolog b-like	mitosis;	cytosol; mitochondrion; nucleus; chloroplast;		4.03797	0.0330036	4.44259	0.126775	1.06041	0.0556396
782	Solyc12g013580.1.1_1	peptidyl-prolyl cis-trans isomerase chloroplastic-like	mRNA modification; stomatal complex morphogenesis; protein peptidyl-prolyl isomerization; protein folding; isopentenyl diphosphate biosynthetic process, methylerythritol 4-phosphate pathway;	chloroplast thylakoid membrane; chloroplast thylakoid lumen;	peptidyl-prolyl cis-trans isomerase activity;	2.48952	0.078381	4.05235	0.0377576	0.877631	0.0677998
783	Solyc06g074670.2.1_1	bifunctional polymyxin resistance	nucleotide-sugar biosynthetic process;	nucleus; cytosol; apoplast;	UDP-glucuronate decarboxylase activity; NAD binding;	1.02726	0.103613	1.05322	0.0918049	0.807739	0.134329
784	Solyc01g107550.2.1_1	methylthioribose kinase-like	L-methionine salvage from methylthioadenosine; cellular response to iron ion; cellular response to ethylene stimulus; phosphorylation; cellular response to nitric oxide;	cytosol;	identical protein binding; S-methyl-5-thioribose kinase activity;	0.970317	0.0172153	1.00977	0.0871649	1.01199	0.00621727
785	Solyc09g018750.2.1_1	cbs domain protein	response to salt stress; cell redox homeostasis; response to temperature stimulus; hyperosmotic response; water transport; Golgi organization; glycolysis; response to cadmium ion;	mitochondrion;	adenyl nucleotide binding; cobalt ion binding;	1.94221	0.00790124	1.90638	0.250404	1.21409	0.00468966
786	Solyc10g055810.1.1_1	class i chitinase	chitin catabolic process; plant-type hypersensitive response; cell wall macromolecule catabolic process; polysaccharide catabolic process; response to biotic stimulus;	cell wall; extracellular region; vacuole;	chitin binding; chitinase activity;	0.543158	6.2632e-06	0.732518	0.00775777	0.917003	0.208204
787	Solyc11g009080.1.1_1	phospho-2-dehydro-3-deoxyheptonate aldolase chloroplastic-like	response to jasmonic acid stimulus; response to fungus; chorismate biosynthetic process; response to wounding; jasmonic acid biosynthetic process; response to bacterium; shikimate biosynthetic process; aromatic amino acid family biosynthetic process;	mitochondrion; chloroplast; membrane;	lyase activity; 3-deoxy-7-phosphoheptulonate synthase activity;	1.77432	0.00265543	2.53998	0.00680044	0.803487	0.000788881
788	Solyc05g016330.2.1_1	cytochrome p450	oxidation-reduction process; isopentenyl diphosphate biosynthetic process, methylerythritol 4-phosphate pathway;	chloroplast stroma; chloroplast membrane;	aromatase activity; electron carrier activity; oxygen binding; heme binding; iron ion binding;	6.03983	0.0774358	7.96522	0.147126	2.66958	0.0107987
789	Solyc11g006970.1.1_1	act domain-containing protein	dolichol biosynthetic process;	chloroplast stroma; chloroplast thylakoid membrane;	amino acid binding;	1.68946	0.0168673	2.10302	0.0109592	2.54658	0.153693
790	Solyc05g054350.2.1_1	epoxide hydrolase	metabolic process;		hydrolase activity;	0.82779	0.00541465	0.963999	0.1551	0.916184	0.20011
791	Solyc07g052140.2.1_1	sesquiterpene synthase	geranyl diphosphate metabolic process;		sesquiterpene synthase activity; magnesium ion binding;	3.48359	0.011755	7.53911	0.0358481	1.01099	0.311121
792	Solyc10g084350.1.1_1	60s ribosomal protein l4 l1	RNA methylation; translation; pyrimidine ribonucleotide biosynthetic process; cell wall modification; plant-type cell wall organization;	cell wall; nucleolus; plasmodesma; vacuolar membrane; chloroplast; cytosolic large ribosomal subunit; plasma membrane;	structural constituent of ribosome;	3.38892	0.168554	3.5809	0.148969	0.661797	0.104111
793	Solyc03g062790.2.1_1	probable plastid-lipid-associated protein chloroplastic-like	isopentenyl diphosphate biosynthetic process, methylerythritol 4-phosphate pathway; thylakoid membrane organization;	thylakoid lumen; chloroplast thylakoid membrane; plastoglobule;	structural molecule activity;	1.67862	0.286756	1.66689	0.0860462	2.24995	0.050588
794	Solyc03g059180.2.1_1	rhodanese cell cycle control phosphatase superfamily isoform 1	pentose-phosphate shunt; isopentenyl diphosphate biosynthetic process, methylerythritol 4-phosphate pathway; carotenoid biosynthetic process; maltose metabolic process; starch biosynthetic process; positive regulation of catalytic activity;	chloroplast thylakoid; nucleus;		2.18892	0.0715324	3.67989	0.00195638	2.07471	0.0419219
795	Solyc08g082010.2.1_1	centromeric protein				2.10148	0.188495	2.85452	0.0168463	0.907208	0.0038018
796	Solyc10g051340.1.1_1	adenylyl cyclase-associated protein	multidimensional cell growth; glucose catabolic process; root hair elongation; polysaccharide biosynthetic process; cell tip growth; cell wall organization; actin cytoskeleton organization; anthocyanin accumulation in tissues in response to UV light; regulation of hormone levels;	cytosol;	actin binding;	0.914549	0.000918788	1.02228	0.172791	0.752476	0.155153
797	Solyc06g066000.1.1_1	atp synthase subunit b chloroplastic-like	salicylic acid biosynthetic process; photorespiration; regulation of plant-type hypersensitive response; glucosinolate biosynthetic process; response to chitin; positive regulation of catalytic activity; negative regulation of defense response; defense response to fungus; pentose-phosphate shunt; jasmonic acid mediated signaling pathway; rRNA processing; detection of biotic stimulus; defense resp…	chloroplast envelope; proton-transporting ATP synthase complex, coupling factor F(o); integral to membrane; chloroplast thylakoid membrane;	hydrogen ion transmembrane transporter activity; ATP binding;	5.95148	0.173199	6.91773	0.0949105	5.76994	0.148029
798	Solyc11g068670.1.1_1	endoplasmic plasma ef-hand calcium-binding nicastrin isoform 1	N-terminal protein myristoylation; regulation of signal transduction; protein processing; photorespiration;	mitochondrion; integral to membrane; plasmodesma; vacuolar membrane; endoplasmic reticulum; Golgi apparatus; plasma membrane;		0.87473	0.00146264	1.66492	0.0546243	2.13967	0.112051
799	Solyc06g051200.2.1_1	50s ribosomal protein chloroplastic-like	protein targeting to chloroplast; translation; photosystem II assembly; isopentenyl diphosphate biosynthetic process, methylerythritol 4-phosphate pathway; chlorophyll biosynthetic process; rRNA processing;	chloroplast envelope; membrane; ribosome; chloroplast stroma;	structural constituent of ribosome; rRNA binding;	5.70757	0.0883101	7.26314	0.0263433	0.949592	0.130507
800	Solyc01g100350.2.1_1	gtp-binding protein sar1a-like	response to misfolded protein; photorespiration; water transport; protein targeting to vacuole; response to salt stress; cell morphogenesis; vacuole organization; proteasome core complex assembly; purine nucleobase transport; hyperosmotic response; ubiquitin-dependent protein catabolic process; Golgi organization; glycolysis; Golgi vesicle transport; response to cadmium ion; response to temperatu…	Golgi apparatus; cytosol; endoplasmic reticulum; plasma membrane;	GTP binding;	2.16829	0.0462705	2.50018	0.0767005	0.792455	0.321817
801	Solyc01g008550.2.1_1	phenylacetaldehyde reductase	cellular metabolic process;		coenzyme binding; catalytic activity;	0.808575	0.00402903	0.881518	0.0395088	0.94138	0.0338212
802	Solyc01g080810.2.1_1	isoleucyl-trna synthetase	carotenoid biosynthetic process; embryo development ending in seed dormancy; regulation of translational fidelity; iron-sulfur cluster assembly; isoleucyl-tRNA aminoacylation; vegetative to reproductive phase transition of meristem; ovule development; thylakoid membrane organization;	chloroplast stroma;	isoleucine-tRNA ligase activity; aminoacyl-tRNA editing activity; ATP binding;	16.0717	0.0898765	18.596	0.108462	1.93917	0.103612
803	Solyc01g068530.2.1_1	40s ribosomal protein s16-like	translation;	nucleolus; cytosolic ribosome; cell wall; chloroplast; membrane;	structural constituent of ribosome;	5.09333	0.0956806	4.69889	0.0304501	3.31846	0.0519239
804	Solyc03g097110.2.1_1	nucleic acid binding	vesicle-mediated transport;		nucleic acid binding; nucleotide binding;	3.51619	0.0300574	3.71003	0.0204751	3.65942	0.110081
805	Solyc01g109300.2.1_1	4-hydroxy-3-methylbut-2-enyl diphosphate reductase	isopentenyl diphosphate biosynthetic process, methylerythritol 4-phosphate pathway; response to antibiotic; oxidation-reduction process;	chloroplast stroma;	4-hydroxy-3-methylbut-2-en-1-yl diphosphate reductase activity; 4-hydroxy-3-methylbut-2-en-1-yl diphosphate synthase activity;	3.24344	0.00687813	2.72687	0.151847	1.98803	0.0717798
806	Solyc01g108670.2.1_1	atp binding	cytokinesis;	cytoplasm; microtubule associated complex;	nucleotide binding; microtubule motor activity;	1.42301	0.0213061	1.53152	0.289461	1.79188	0.00709102
807	Solyc08g065490.2.1_1	serine mitochondrial-like	purine nucleotide biosynthetic process; glycine metabolic process; methylation; tetrahydrofolate interconversion; L-serine metabolic process;	cytosol; chloroplast stroma;	glycine hydroxymethyltransferase activity; pyridoxal phosphate binding; methyltransferase activity;	2.65468	0.0432473	3.09716	0.0246805	3.0326	0.107512
808	Solyc06g065270.2.1_1	probable adenylate kinase chloroplastic-like	protein autophosphorylation; nucleotide phosphorylation; DNA-dependent transcription, elongation; carotenoid biosynthetic process; regulation of proton transport;	chloroplast stroma;	adenylate kinase activity; ATP binding;	2.34902	0.160757	2.90555	0.0227384	0.763782	0.146444
809	Solyc09g009430.2.1_1	cell division protein homolog 2- chloroplastic-like	cell division; protein polymerization; GTP catabolic process;	protein complex; chloroplast;	GTPase activity; GTP binding;	1.00113	0.0286913	1.03927	0.0570732	1.03889	0.0128147
810	Solyc07g066430.2.1_1	gtp-dependent nucleic acid-binding	heme biosynthetic process;	chloroplast stroma;	GTP binding;	2.17865	0.239251	2.24641	0.0375171	2.36138	0.0636477
811	Solyc11g040390.1.1_1	bifunctional aspartokinase homoserine chloroplastic-like	threonine biosynthetic process; methionine biosynthetic process; oxidation-reduction process; purine nucleotide biosynthetic process; lysine biosynthetic process via diaminopimelate; phosphorylation;	chloroplast stroma;	homoserine dehydrogenase activity; aspartate kinase activity; ATP binding; amino acid binding; NADP binding;	3.41784	0.00242437	3.95351	0.149395	1.61876	0.143721
812	Solyc01g106430.2.1_1	soluble inorganic pyrophosphatase chloroplastic-like	negative regulation of defense response; photosynthesis, light reaction; detection of biotic stimulus; jasmonic acid mediated signaling pathway; salicylic acid biosynthetic process; systemic acquired resistance, salicylic acid mediated signaling pathway; regulation of plant-type hypersensitive response; regulation of hydrogen peroxide metabolic process; response to chitin; response to salt stress…	chloroplast envelope; membrane; chloroplast stroma; thylakoid;	inorganic diphosphatase activity; magnesium ion binding;	1.55281	0.0576352	1.59427	0.0436844	1.71032	0.240663
813	Solyc04g026020.2.1_1	sieve element occlusion				1.20038	0.124295	1.35199	0.0361143	0.954506	0.0217738
814	Solyc10g083690.2.1_1	cytochrome p450 76a2-like	oxidation-reduction process;		heme binding; flavonoid 3',5'-hydroxylase activity; iron ion binding; electron carrier activity;	10.2637	0.00497533	23.3381	0.321637	1.86482	0.0741216
815	Solyc02g086830.2.1_1	protease do-like chloroplastic-like	pentose-phosphate shunt; PSII associated light-harvesting complex II catabolic process; chlorophyll catabolic process; proteolysis; photosystem II repair; glucosinolate biosynthetic process;	mitochondrion; chloroplast thylakoid membrane; nucleus; chloroplast thylakoid lumen;	serine-type endopeptidase activity;	1.75691	0.154479	2.0773	0.29285	0.87141	0.00352952
816	Solyc01g099770.2.1_1	translationally controlled tumor protein		cytoplasm;		2.86943	0.00348758	3.38529	0.00308885	3.95594	0.0892742
817	Solyc03g121720.2.1_1	oxidoreductase glyr1-like	pentose-phosphate shunt; valine metabolic process;	mitochondrion; chloroplast stroma;	3-hydroxyisobutyrate dehydrogenase activity; glyoxylate reductase (NADP) activity; 2-hydroxy-3-oxopropionate reductase activity; nucleotide binding; phosphogluconate dehydrogenase (decarboxylating) activity; coenzyme binding;	6.74554	0.0176269	9.61914	0.0916161	7.0121	0.293559
818	Solyc06g083300.2.1_1	rna binding	transport;	intracellular;	nucleic acid binding; nucleotide binding;	1.80505	0.0297235	2.07701	0.0665143	1.02454	0.423521
819	Solyc10g006400.2.1_1	tryptophan synthase beta-subunit	indoleacetic acid biosynthetic process; response to oxidative stress; response to salt stress; tryptophan biosynthetic process;	chloroplast envelope; chloroplast stroma; plasma membrane;	tryptophan synthase activity; pyridoxal phosphate binding;	1.2762	0.00102235	5.79348	0.0983771	0.93421	0.173035
820	Solyc01g095670.2.1_1	at4g01050 f2n1_31	coenzyme biosynthetic process; jasmonic acid biosynthetic process; salicylic acid biosynthetic process; response to red light; regulation of plant-type hypersensitive response; response to chitin; response to glucose stimulus; cysteine biosynthetic process; negative regulation of defense response; aromatic amino acid family metabolic process; defense response to fungus; oxylipin biosynthetic proc…	chloroplast envelope; chloroplast thylakoid membrane;	hydrolase activity, hydrolyzing O-glycosyl compounds; protein binding;	2.45444	0.112321	3.3704	0.0691829	1.73064	0.103656
821	Solyc08g079260.2.1_1	fam10 family protein at4g22670-like	response to cadmium ion; oxidation-reduction process;		heme binding; oxidoreductase activity, acting on paired donors, with incorporation or reduction of molecular oxygen; monooxygenase activity; iron ion binding; electron carrier activity;	1.61173	0.0832626	1.63084	0.19912	1.69406	0.168402
822	Solyc08g066850.2.1_1	probable lactoylglutathione chloroplast-like	carbohydrate metabolic process; methylglyoxal catabolic process to D-lactate; response to cold;	thylakoid lumen; stromule; chloroplast stroma;	metal ion binding; lactoylglutathione lyase activity;	1.65153	0.063561	3.12719	0.0778861	2.17739	0.094361
823	Solyc07g053830.2.1_1	carrier protein mitochondrial-like	transmembrane transport; mitochondrial transport; response to endoplasmic reticulum stress; purine nucleotide transport; systemic acquired resistance;	integral to membrane; mitochondrial inner membrane; chloroplast envelope;	ATP:ADP antiporter activity;	2.24644	0.148392	2.32641	0.123984	2.67194	0.166894
824	Solyc09g091670.2.1_1	pleiotropic drug resistance protein 1-like	defense response; transport; ATP catabolic process;	integral to membrane; plasma membrane;	ATP binding; ATPase activity;	0.79459	0.0104428	0.930381	0.0817113	1.0242	0.00445207
825	Solyc03g118690.2.1_1	translocon at the outer membrane of chloroplasts 64-like	nucleotide biosynthetic process; protein transport;	integral to chloroplast outer membrane;	carbon-nitrogen ligase activity, with glutamine as amido-N-donor; amidase activity; transferase activity; protein binding;	1.77133	0.0323677	1.91215	0.00517057	0.670692	0.0187887
826	Solyc12g009600.1.1_1	thylakoid lumenal kda chloroplastic-like	photosynthesis, light reaction; pentose-phosphate shunt; carotenoid biosynthetic process; salicylic acid biosynthetic process; unsaturated fatty acid biosynthetic process; positive regulation of catalytic activity; isopentenyl diphosphate biosynthetic process, methylerythritol 4-phosphate pathway; defense response to bacterium; chlorophyll biosynthetic process; defense response, incompatible inte…	chloroplast envelope; chloroplast stroma; chloroplast thylakoid lumen; chloroplast thylakoid membrane;		4.44004	0.160785	3.98115	0.033459	3.28019	0.0775833
827	Solyc12g088670.1.1_1	cysteine proteinase	proteolysis; response to salt stress; oxidation-reduction process;	vacuole; nuclear part; chloroplast part; apoplast;	2-alkenal reductase [NAD(P)] activity; cysteine-type peptidase activity;	3.10622	0.0131631	3.89712	0.168945	5.48577	0.242695
828	Solyc06g071910.2.1_1	3-oxoacyl-	fatty acid biosynthetic process; oxidation-reduction process;	chloroplast envelope; chloroplast stroma;	NAD binding; copper ion binding; 3-oxoacyl-[acyl-carrier-protein] reductase (NADPH) activity;	1.86161	0.00155188	1.92723	0.0096835	2.19581	0.022275
829	Solyc05g006170.2.1_1	protein nlrc3-like	embryo development ending in seed dormancy;	chloroplast envelope; viral envelope; mitochondrion;		1.70158	0.188153	1.55377	0.022381	1.852	0.0492768
830	Solyc05g054310.2.1_1	eukaryotic translation initiation factor 2 subunit 3-like	translational initiation; GTP catabolic process;		translation initiation factor activity; GTPase activity; GTP binding;	3.01086	0.251525	3.56269	0.00312883	1.06124	0.46714
831	Solyc05g055770.2.1_1	basic leucine zipper and w2 domain-containing protein 2-like	translational initiation; RNA metabolic process;	membrane; mitochondrion;	translation initiation factor activity;	1.01409	0.179111	0.916869	0.00471131	0.90486	0.0201995
832	Solyc03g098790.1.1_1	kunitz-type protease inhibitor precursor	negative regulation of endopeptidase activity; response to stress; proteolysis;	vacuole;	peptidase activity; aspartic-type endopeptidase inhibitor activity; serine-type endopeptidase inhibitor activity;	1.58301	0.00376684	14.6254	0.00146731	2.00555	0.0195922
833	Solyc06g066060.2.1_1	dead-box atp-dependent rna helicase 56-like	response to cadmium ion;	cytosol; cell wall; nucleolus; plasmodesma;	double-stranded DNA binding; ATP-dependent RNA helicase activity; double-stranded RNA binding; ATP binding; single-stranded DNA binding;	1.95372	0.120371	1.59568	0.0759005	2.31618	0.0269955
834	Solyc03g083520.2.1_1	probable calcium-binding protein cml13-like	response to cold; phosphorylation; oxidation-reduction process;	cytoplasm; plasma membrane; nucleus;	kinase activity; calcium ion binding; 2-alkenal reductase [NAD(P)] activity;	3.96612	0.134491	2.61146	0.242214	4.59311	0.0147531
835	Solyc08g081910.2.1_1	v-type proton atpase subunit e-like	response to salt stress; defense response to bacterium; response to cold; Golgi organization; ATP hydrolysis coupled proton transport; plant-type cell wall biogenesis;	plant-type vacuole membrane; cytosolic ribosome; proton-transporting two-sector ATPase complex, catalytic domain; plasma membrane;	proton-transporting ATPase activity, rotational mechanism;	0.820124	9.89777e-05	0.960699	0.400225	0.87422	0.294708
836	Solyc09g057660.2.1_1	peptidyl-prolyl cis-trans isomerase fkbp62-like	response to endoplasmic reticulum stress; seed germination; protein peptidyl-prolyl isomerization; protein folding; response to osmotic stress; N-terminal protein myristoylation; cellular heat acclimation; response to high light intensity; response to hydrogen peroxide;	cytosol; cell periphery;	calmodulin binding; phosphatidylinositol-3-phosphate binding; peptidyl-prolyl cis-trans isomerase activity; phosphatidylinositol-3,5-bisphosphate binding;	2.20732	0.0408628	2.38897	0.0338766	1.69646	0.0202588
837	Solyc03g117890.2.1_1	act domain-containing protein	response to sucrose stimulus; photosynthesis, light reaction; response to fructose stimulus; response to salt stress; defense response to bacterium; response to light stimulus; response to cold; water transport; cellular cation homeostasis; divalent metal ion transport;	chloroplast envelope; chloroplast thylakoid membrane; chloroplast stroma; stromule;		0.975068	0.283385	0.85114	0.0846885	0.880518	0.00330409
838	Solyc07g041720.1.1_1	auxin-binding protein abp19a-like	auxin mediated signaling pathway; oxidation-reduction process;	cell wall; apoplast;	nutrient reservoir activity; manganese ion binding; superoxide dismutase activity;	3.87831	0.107967	4.17771	0.111472	1.91626	0.0739362
839	Solyc11g007920.1.1_1	histone superfamily protein	nucleosome assembly;	nucleosome; nucleolus; chloroplast;	DNA binding; protein heterodimerization activity;	13.7816	0.127552	16.3091	0.006102	23.1203	5.38341e-06
840	Solyc04g082200.2.1_1	dehydrin	response to stress; response to water stimulus;			2.10055	0.00415587	2.50083	0.000312549	0.897868	0.0780898
841	Solyc10g077030.1.1_1	proteasome subunit alpha type-3-like	proteasomal ubiquitin-dependent protein catabolic process; response to salt stress; response to misfolded protein; response to cold; proteasome core complex assembly; hyperosmotic response; water transport; Golgi organization; glycolysis; gluconeogenesis; photorespiration; response to cadmium ion;	cytosol; vacuolar membrane; proteasome core complex, alpha-subunit complex; nucleus; plasma membrane; apoplast;	threonine-type endopeptidase activity;	2.13779	0.0466095	2.77347	0.022865	2.71293	0.188501
842	Solyc01g101240.2.1_1	aspartic proteinase	proteolysis; lipid metabolic process;		aspartic-type endopeptidase activity;	5.7228	0.0123011	7.84085	0.16646	1.62595	0.344607
843	Solyc08g013860.2.1_1	nad-dependent malic enzyme 62 kda mitochondrial-like	oxidation-reduction process; response to salt stress; response to temperature stimulus; malate metabolic process; hyperosmotic response; water transport; Golgi organization; glycolysis; response to cadmium ion;	mitochondrial matrix; chloroplast;	NAD binding; zinc ion binding; oxidoreductase activity, acting on NAD(P)H, NAD(P) as acceptor; cobalt ion binding; malate dehydrogenase (decarboxylating) activity; ATP binding; protein homodimerization activity; oxaloacetate decarboxylase activity; malate dehydrogenase (oxaloacetate-decarboxylating) activity;	1.98575	0.000601371	3.24887	0.00492116	2.9455	0.317427
844	Solyc09g011630.2.1_1	probable glutathione s-transferase-like	auxin mediated signaling pathway;		glutathione transferase activity;	0.80417	5.29772e-05	1.25606	0.00239434	0.842463	0.0132501
845	Solyc04g054710.2.1_1	bifunctional aspartate aminotransferase and glutamate aspartate-prephenate aminotransferase-like	L-phenylalanine biosynthetic process; embryo development ending in seed dormancy;	chloroplast stroma;	L-aspartate:2-oxoglutarate aminotransferase activity; L-phenylalanine:2-oxoglutarate aminotransferase activity; identical protein binding; aspartate-prephenate aminotransferase activity; glutamate-prephenate aminotransferase activity; pyridoxal phosphate binding;	2.29427	0.000693827	3.19033	0.007585	3.07146	0.00258635
846	Solyc08g079070.2.1_1	transaldolase 2	brassinosteroid biosynthetic process; acetyl-CoA metabolic process; carbohydrate metabolic process; cysteine biosynthetic process; sterol biosynthetic process;	chloroplast envelope; chloroplast stroma;	zinc ion binding; sedoheptulose-7-phosphate:D-glyceraldehyde-3-phosphate glyceronetransferase activity;	10.4113	0.134274	11.7444	0.074939	0.71768	0.0622648
847	Solyc11g007930.1.1_1	probable histone -like	nucleosome assembly;	nucleosome; nucleolus; chloroplast;	DNA binding; protein heterodimerization activity;	21.0414	0.185842	23.5847	0.0245501	29.2006	0.161855
848	Solyc10g005890.2.1_1	dna damage-inducible protein 1	response to cadmium ion; protein glycosylation; proteolysis;	nucleus; cytosol;	aspartic-type endopeptidase activity;	2.73203	0.0657735	3.11978	0.113349	2.50809	0.0712947
849	Solyc02g086740.1.1_1	50s ribosomal protein chloroplastic-like	translation; defense response to bacterium;	nucleoid; plasmodesma; plastid large ribosomal subunit; chloroplast envelope; chloroplast thylakoid membrane; chloroplast stroma;	RNA binding; structural constituent of ribosome;	4.33281	0.182601	7.43422	0.163696	4.35521	0.231092
850	Solyc09g009190.2.1_1	starch branching enzyme ii	glycogen biosynthetic process;		hydrolase activity, hydrolyzing O-glycosyl compounds; cation binding; 1,4-alpha-glucan branching enzyme activity;	5.50164	0.12182	3.36883	0.105403	3.34207	0.0264593
851	Solyc03g097270.2.1_1	cysteine proteinase inhibitor	response to water deprivation; negative regulation of peptidase activity; response to oxidative stress; response to cold; hyperosmotic response; proteolysis;	extracellular region; cytosol; endoplasmic reticulum;	cysteine-type endopeptidase inhibitor activity; peptidase activity; cobalt ion binding;	4.74578	0.0454882	6.66841	0.000957979	7.64352	0.109266
852	Solyc01g111520.2.1_1	extended synaptotagmin-2 isoform 1	plasma membrane repair; response to cold; spread of virus in host, cell to cell; endocytic recycling; protein secretion; response to virus; endocytosis;	endosome; vacuole; Golgi apparatus; plasma membrane;		1.81398	0.0868555	2.08017	0.0647153	1.89844	0.2337
853	Solyc09g065550.2.1_1	atp binding				3.14381	0.00817141	4.00389	0.0252657	2.91335	0.017115
854	Solyc03g111850.2.1_1	indole-3-glycerol phosphate chloroplastic-like	tryptophan metabolic process;		indole-3-glycerol-phosphate synthase activity;	1.26401	0.0655503	1.48472	0.0222909	1.41517	0.0382935
855	Solyc02g085100.2.1_1	aldose 1-epimerase family protein	galactose metabolic process;	chloroplast stroma; apoplast;	carbohydrate binding; aldose 1-epimerase activity;	4.9305	0.0333193	3.64444	0.221921	4.45001	0.0295425
856	Solyc03g114450.2.1_1	calcium sensing chloroplastic-like	cellular response to calcium ion; pentose-phosphate shunt; response to far red light; regulation of stomatal closure; unsaturated fatty acid biosynthetic process; positive regulation of catalytic activity; starch biosynthetic process; response to red light; photosystem II assembly; isopentenyl diphosphate biosynthetic process, methylerythritol 4-phosphate pathway; maltose metabolic process; photo…	chloroplast thylakoid membrane; mitochondrion;		5.51972	0.0931082	4.56081	0.0173969	4.36662	0.250487
857	Solyc09g092500.1.1_1	udp-glycosyltransferase 75d1-like	para-aminobenzoic acid metabolic process; response to salicylic acid stimulus; lipid glycosylation;	phragmoplast;	anthocyanin 5-O-glucosyltransferase activity; abscisic acid glucosyltransferase activity; UDP-glucose:4-aminobenzoate acylglucosyltransferase activity;	2.61256	0.0915478	2.94694	0.0740581	4.44668	0.167472
858	Solyc02g069140.1.1_1	leucine--trna cytoplasmic-like	spermidine biosynthetic process; regulation of translational fidelity; leucyl-tRNA aminoacylation;	cytosol; plasmodesma; chloroplast;	aminoacyl-tRNA editing activity; leucine-tRNA ligase activity; ATP binding;	1.83139	0.189061	2.38133	0.0229899	1.83191	0.111853
859	Solyc03g025270.2.1_1	fibrillarin 2	G2 phase of mitotic cell cycle; protein deubiquitination; pyrimidine ribonucleotide biosynthetic process; RNA methylation; histone methylation; cullin deneddylation; photomorphogenesis; protein ubiquitination; tRNA processing; endonucleolytic cleavage involved in rRNA processing; purine nucleotide biosynthetic process; positive regulation of transcription, DNA-dependent;	membrane; mediator complex; nucleolus; cytosol;	methyltransferase activity; snoRNA binding;	5.58233	0.187147	7.16536	0.0901557	6.05226	0.0430545
860	Solyc02g091870.2.1_1	alpha tubulin 1	protein polymerization; GTP catabolic process; microtubule-based process;	microtubule; cytoplasm;	GTPase activity; structural constituent of cytoskeleton; GTP binding;	4.48505	0.0535164	3.17394	0.00871779	5.84315	0.000388853
861	Solyc03g083910.2.1_1	vacuolar invertase	sucrose metabolic process;	vacuole; integral to membrane;	sucrose alpha-glucosidase activity;	0.78428	0.00103034	1.05882	0.259501	0.824928	0.213804
862	Solyc06g073060.2.1_1	iaa-amino acid hydrolase ilr1-like 5-like	proteolysis; auxin metabolic process;	cytoplasmic membrane-bounded vesicle;	hippurate hydrolase activity; IAA-amino acid conjugate hydrolase activity; metallopeptidase activity;	2.04135	0.0199434	2.35776	0.016422	2.316	0.165665
863	Solyc02g070570.2.1_1	40s ribosomal protein s14-2-like	translation;	nucleolus; cytosolic ribosome; plasma membrane; chloroplast;	structural constituent of ribosome;	0.93381	0.211834	1.09419	0.285491	1.5084	0.158891
864	Solyc04g080600.2.1_1	auxilin-related protein 2-like			heat shock protein binding;	6.67727	0.0114871	17.547	0.0448081	4.27115	0.0789253
865	Solyc01g090780.2.1_1	ccr4-not transcription complex subunit	cytokinesis by cell plate formation; trichome morphogenesis; microtubule cytoskeleton organization; cell adhesion; actin nucleation;	cytosol; membrane;		3.03437	0.00760157	3.60223	0.133697	1.06832	0.0234742
866	Solyc03g120430.2.1_1	d-glycerate 3- chloroplastic-like	phosphorylation; photorespiration;	chloroplast envelope; chloroplast stroma; nucleus;	ATP binding; glycerate kinase activity;	0.966674	0.0808761	0.979402	0.0875276	0.967429	0.0127724
867	Solyc04g050520.2.1_1	translational activator gcn1-like	defense response to bacterium; gluconeogenesis; proteasomal protein catabolic process; cytoskeleton organization;	membrane; cytosol;		2.1541	0.000668183	1.69151	0.120631	1.39823	0.000160082
868	Solyc11g069040.2.1_1	glyoxalase i	gluconeogenesis; response to cadmium ion; glycolysis; response to salt stress;	chloroplast; cytosol;	metal ion binding; lactoylglutathione lyase activity; calmodulin binding;	6.31541	0.0972116	5.43906	0.116542	7.24155	0.271282
869	Solyc10g050890.1.1_1	nitrite reductase	nitrate assimilation; response to nitrate; electron transport chain;	chloroplast stroma; membrane; apoplast; mitochondrion;	metal ion binding; ferredoxin-nitrite reductase activity; heme binding; 4 iron, 4 sulfur cluster binding;	1.59592	0.00759363	1.69565	0.125285	1.70649	0.0846557
870	Solyc01g073740.2.1_1	citrate synthase	tricarboxylic acid cycle; cellular carbohydrate metabolic process; glycolysis; response to cadmium ion;	cell wall; mitochondrial matrix; chloroplast; Golgi apparatus;	zinc ion binding; citrate (Si)-synthase activity; ATP binding;	4.01143	0.00843139	4.86287	0.0303819	3.54229	0.0468424
871	Solyc04g064870.2.1_1	pathogen-related protein				0.546357	1.86884e-06	1.0058	0.124149	0.811768	0.0133976
872	Solyc08g006040.2.1_1	40s ribosomal protein s6-like	growth; translation;	nucleolus; cytosolic ribosome; plasma membrane; chloroplast;	structural constituent of ribosome;	3.47702	0.0106376	2.91822	0.0490837	7.97769	0.11143
873	Solyc11g013260.1.1_1	prohibitin- mitochondrial-like	cell growth; response to salt stress; cell division; response to auxin stimulus; mitochondrion organization; lateral root development; response to nitric oxide;	mitochondrion; nucleolus; plant-type cell wall; chloroplast; vacuole; plasma membrane; respiratory chain complex I;		14.7631	0.00125587	19.5738	0.171303	1.11452	0.472796
874	Solyc02g071890.2.1_1	histidinol chloroplastic-like	response to UV; oxidation-reduction process; spermidine biosynthetic process; histidine biosynthetic process; pollen development;	chloroplast stroma;	NAD binding; zinc ion binding; histidinol dehydrogenase activity;	1.00002	0.129501	1.34971	0.140376	1.54891	0.369002
875	Solyc07g064280.2.1_1	tryptophan synthase beta chain chloroplastic-like	indoleacetic acid biosynthetic process; response to oxidative stress; response to salt stress; tryptophan biosynthetic process;	chloroplast envelope; chloroplast stroma; plasma membrane;	tryptophan synthase activity; pyridoxal phosphate binding;	1.05095	0.187186	1.00091	0.363705	0.759029	0.140462
876	Solyc11g072190.1.1_1	elongation factor 1-delta-like	defense response to bacterium; response to cadmium ion; translational elongation;	eukaryotic translation elongation factor 1 complex; plasma membrane; apoplast;	translation elongation factor activity;	1.01864	0.240035	1.06212	0.104591	1.30099	0.000977146
877	Solyc06g074890.1.1_1	trigger factor-like	protein folding; protein transport;			6.84041	0.169489	7.39348	0.163053	4.33956	0.156601
878	Solyc01g087850.2.1_1	subtilisin-like protease-like	negative regulation of catalytic activity; proteolysis;		identical protein binding; serine-type endopeptidase activity;	1.92887	1.29031e-05	2.41186	0.00745598	0.850492	0.0858691
879	Solyc08g063080.2.1_1	udp-sulfoquinovose synthase	sulfolipid biosynthetic process; galactolipid biosynthetic process; cellular response to phosphate starvation;	chloroplast stroma;	zinc ion binding; UDPsulfoquinovose synthase activity; sulfotransferase activity; nucleotide binding; coenzyme binding;	6.15818	0.38393	7.46023	0.0114112	1.00082	0.264323
880	Solyc11g069270.1.1_1	beta-galactosidase 8-like	carbohydrate metabolic process;	cell wall;	carbohydrate binding; beta-galactosidase activity; cation binding;	2.22209	0.135135	3.70949	0.120775	4.00747	0.14674
881	Solyc08g074560.2.1_1	uncharacterized aarf domain-containing protein kinase chloroplastic-like	protein phosphorylation; response to photooxidative stress; chlorophyll catabolic process;	mitochondrion; plastoglobule;	protein kinase activity; ATP binding;	1.76021	0.197521	1.89479	0.165284	1.9023	0.0067735
882	Solyc01g104920.2.1_1	vesicle-fusing atpase-like		vacuole; Golgi apparatus; plasmodesma; plasma membrane;	protein binding; ATP binding; nucleoside-triphosphatase activity;	1.3774	0.0022149	1.51883	0.0939545	0.798968	0.0858776
883	Solyc10g055800.1.1_1	class i chitinase	chitin catabolic process; plant-type hypersensitive response; cell wall macromolecule catabolic process; polysaccharide catabolic process; response to biotic stimulus;	cell wall; extracellular region; vacuole;	chitin binding; chitinase activity;	1.82913	0.0370172	1.10991	0.367426	4.27514	0.00239692
884	Solyc04g011900.2.1_1	uncharacterized loc101209062	pentose-phosphate shunt;	chloroplast thylakoid; membrane;		2.90195	0.019752	3.17691	0.00349391	3.55287	0.0969677
885	Solyc05g053800.2.1_1	dna repair protein rad50-like	microtubule cytoskeleton organization; mitotic recombination; vernalization response; response to freezing; cell-cell signaling; embryo development ending in seed dormancy; cytokinesis by cell plate formation; photomorphogenesis; double-strand break repair; embryo sac egg cell differentiation; lipid storage; sugar mediated signaling pathway; meristem structural organization; telomere capping; pro…	Mre11 complex; cytoplasm;	zinc ion binding; nuclease activity; ATP binding;	2.39656	0.115621	3.36649	0.121862	2.87793	0.030481
886	Solyc04g008680.2.1_1	p30 dbc	cellulose biosynthetic process; apoptotic process; Golgi vesicle transport; gravitropism; embryo development ending in seed dormancy;	cytosol;	calcium ion binding;	3.95292	0.040046	3.82025	0.0260876	1.83995	0.243102
887	Solyc11g011090.1.1_1	tmv resistance protein n-like	plant-type hypersensitive response; signal transduction;	cytoplasm;	ADP binding; protein binding; ATP binding; nucleoside-triphosphatase activity;	2.8744	0.164738	3.29502	0.0758601	1.46024	0.0140651
888	Solyc04g049070.2.1_1	neutral alpha-glucosidase ab	cellulose biosynthetic process; defense response to bacterium; Golgi vesicle transport; unidimensional cell growth; response to cadmium ion;	extracellular region; chloroplast; endoplasmic reticulum;	maltose alpha-glucosidase activity; glucan 1,3-alpha-glucosidase activity; carbohydrate binding;	3.16499	0.0469844	4.87621	0.0356308	4.76198	0.198538
889	Solyc12g011280.1.1_1	psi type iii chlorophyll a b-binding protein	protein-chromophore linkage; photosynthesis, light harvesting; cysteine biosynthetic process;	photosystem I; light-harvesting complex; integral to membrane; chloroplast thylakoid membrane; photosystem II; plastoglobule;	chlorophyll binding; metal ion binding;	12.5001	0.156275	20.1432	0.140849	17.656	0.133958
890	Solyc11g067160.1.1_1	aryl-alcohol dehydrogenase -like	aromatic amino acid family metabolic process; pentose-phosphate shunt; sulfur amino acid metabolic process; carotenoid biosynthetic process; unsaturated fatty acid biosynthetic process; isopentenyl diphosphate biosynthetic process, methylerythritol 4-phosphate pathway; vitamin metabolic process; chloroplast relocation; glycine catabolic process; lipoate metabolic process; coenzyme biosynthetic pr…	chloroplast envelope; plant-type cell wall; chloroplast stroma;	aldo-keto reductase (NADP) activity;	15.3566	0.000212377	18.76	0.126837	18.3059	0.022395
891	Solyc12g094430.1.1_1	glutathione s-transferase			glutathione transferase activity;	8.05402	0.0939639	9.9433	0.0694827	1.21287	0.00556035
892	Solyc06g064460.2.1_1	60s ribosomal protein l7a-like	ribosome biogenesis; RNA methylation; translation;	Golgi apparatus; vacuolar membrane; cytosolic large ribosomal subunit;	structural constituent of ribosome;	2.07473	0.00013675	2.64056	0.131489	2.40298	0.0368991
893	Solyc09g020130.2.1_1	60s ribosomal protein l5-like	translation; adaxial/abaxial pattern specification; leaf morphogenesis; root morphogenesis; cell proliferation;	nucleolus; chloroplast; vacuole; cytosolic large ribosomal subunit; plasma membrane;	structural constituent of ribosome; 5S rRNA binding;	2.94871	0.0324537	2.57953	0.0411106	1.63347	0.14012
894	Solyc09g083410.2.1_1	n-carbamoyl-l-amino acid hydrolase-like	allantoin catabolic process; methionine biosynthetic process; proteolysis; RNA splicing, via endonucleolytic cleavage and ligation;	mitochondrion;	allantoate deiminase activity; metallopeptidase activity; ureidoglycolate hydrolase activity;	2.71074	0.0719828	2.77942	0.0741986	3.40015	0.000767437
895	Solyc04g011360.2.1_1	small gtp-binding protein ara3	glucose catabolic process; small GTPase mediated signal transduction; D-xylose metabolic process; protein transport; ethylene mediated signaling pathway;	vacuolar membrane; Golgi apparatus; plasma membrane;	protein binding; hydrolase activity; GTP binding;	1.95366	0.0312067	2.34477	0.183924	1.96065	0.0210788
896	Solyc03g096850.2.1_1	rubredoxin family protein	response to red light; pentose-phosphate shunt; rRNA processing; response to blue light; plastid organization; photosystem II assembly; response to far red light;	chloroplast envelope; chloroplast thylakoid membrane;	iron ion binding;	3.07857	0.045526	0.921981	0.0135989	2.85654	0.0226398
897	Solyc11g073050.1.1_1	ras-related protein rabe1c-like	small GTPase mediated signal transduction; protein transport;		GTP binding;	0.935344	0.0773303	1.11119	0.119039	0.919114	0.114472
898	Solyc05g053570.2.1_1	pleiotropic drug resistance protein 1-like	defense response; transport; ATP catabolic process;	integral to membrane; plasma membrane;	ATP binding; ATPase activity;	0.867239	0.0055843	6.47086	0.00865999	2.40513	0.142585
899	Solyc11g010960.1.1_1	geraniol dehydrogenase	plant-type hypersensitive response; response to bacterium; lignin biosynthetic process; oxidation-reduction process;		cinnamyl-alcohol dehydrogenase activity; aryl-alcohol dehydrogenase (NAD+) activity; geraniol dehydrogenase activity; zinc ion binding;	1.08149	0.00423667	1.04143	0.0232377	0.563135	0.0376989
900	Solyc12g095960.1.1_1	kh domain-containing protein isoform 1	protein import into nucleus;	cytosol;	RNA binding; ubiquitin thiolesterase activity;	3.85775	0.0596273	4.59814	0.0855719	2.56823	0.0325995
901	Solyc07g005880.2.1_1	replication factor c subunit 1-like	response to DNA damage stimulus; resolution of meiotic recombination intermediates; regulation of chromatin silencing; regulation of histone H3-K9 methylation; response to abscisic acid stimulus; DNA replication;	DNA polymerase III complex; DNA replication factor C complex; nucleus;	DNA-directed DNA polymerase activity; DNA clamp loader activity; ATP binding;	2.31416	0.208078	2.61837	0.215223	2.32618	0.00490722
902	Solyc02g085810.2.1_1	heat repeat-containing protein 5b-like	cytokinesis by cell plate formation; protein desumoylation; starch metabolic process; production of miRNAs involved in gene silencing by miRNA; virus induced gene silencing; vegetative phase change; vegetative to reproductive phase transition of meristem; microtubule cytoskeleton organization; production of ta-siRNAs involved in RNA interference; trehalose metabolic process; gravitropism; hydroge…	cytosol; nucleus;		3.11552	0.140114	3.83209	0.0266181	1.90386	0.368967
903	Solyc04g051370.2.1_1	26s proteasome non-atpase regulatory subunit 12-like	multicellular organismal development;	cytoplasm; proteasome complex; nucleus;		0.924111	0.0733616	0.87128	0.129459	0.886684	0.213902
904	Solyc01g105050.2.1_1	chlorophyll a-b binding protein cp24 chloroplastic-like	response to salt stress; nonphotochemical quenching; protein-chromophore linkage; calcium ion transport; Golgi organization; photosynthesis, light harvesting; cysteine biosynthetic process; regulation of protein dephosphorylation;	integral to membrane; chloroplast envelope; photosystem II antenna complex; chloroplast thylakoid membrane; plastoglobule;	chlorophyll binding; metal ion binding;	4.11197	0.0706086	5.65917	0.0898503	1.41602	0.223795
905	Solyc06g008620.1.1_1	protein tolb	intracellular signal transduction; methylglyoxal catabolic process to D-lactate; proteolysis; response to cyclopentenone; abscisic acid mediated signaling pathway; response to ethylene stimulus; toxin catabolic process;	membrane; nucleus;		0.867209	4.75378e-06	0.95259	0.132991	0.586779	0.0588094
906	Solyc01g010540.2.1_1	40s ribosomal protein s9-2-like	translation;	nucleolus; cytosolic ribosome; plasma membrane; cell wall; small ribosomal subunit; chloroplast;	structural constituent of ribosome; rRNA binding;	4.6014	0.0247249	3.74539	0.0839986	1.14283	0.0588497
907	Solyc08g016510.2.1_1	proteasome subunit alpha type-5-like	ubiquitin-dependent protein catabolic process; fatty acid beta-oxidation; photorespiration;	proteasome core complex, alpha-subunit complex; cytosolic ribosome; nucleus;	threonine-type endopeptidase activity; ribonuclease activity;	2.60829	0.240262	3.17177	0.0029226	1.0531	0.0393797
908	Solyc06g072380.2.1_1	-dihydroxy-2-butanone kinase	glycerol metabolic process; response to symbiotic fungus; galactolipid biosynthetic process; cellular response to water deprivation; phosphorylation; cellular response to phosphate starvation;	cytoplasm;	ATP binding; glycerone kinase activity;	0.981812	0.284679	0.989121	0.0197274	0.867735	0.236879
909	Solyc04g082670.2.1_1	dolichyl-diphosphooligosaccharide--protein glycosyltransferase subunit 1a-like	methionine biosynthetic process; cellulose biosynthetic process; N-terminal protein myristoylation; protein glycosylation; RNA splicing, via endonucleolytic cleavage and ligation;	integral to membrane; endoplasmic reticulum;	dolichyl-diphosphooligosaccharide-protein glycotransferase activity;	5.24708	0.0604066	8.52974	0.0560299	4.82525	0.101233
910	Solyc03g095840.2.1_1	eukaryotic translation initiation factor 2 subunit alpha-like	translational initiation;	eukaryotic translation initiation factor 2 complex; nucleus;	translation initiation factor activity;	1.92635	0.304315	1.11922	0.0482464	2.08764	0.131324
911	Solyc11g069150.1.1_1	proteasome subunit beta type-4-like	proteasomal ubiquitin-dependent protein catabolic process; response to salt stress; response to misfolded protein; proteasome core complex assembly; fatty acid beta-oxidation; glycolysis; gluconeogenesis; response to cadmium ion; toxin catabolic process;	proteasome core complex; cytosolic ribosome; nucleus;	threonine-type endopeptidase activity;	8.40484	0.160783	4.78448	0.0536222	5.31971	0.0510973
912	Solyc03g117430.2.1_1	cobw domain-containing protein 2-like		plastid chromosome; chloroplast stroma;		0.882288	0.00338384	0.833981	0.0124116	0.95886	0.398652
913	Solyc12g010360.1.1_1	atpase plasma membrane-type-like	ATP biosynthetic process; cation transport; ATP catabolic process;	integral to membrane; plasma membrane;	cation-transporting ATPase activity; metal ion binding; ATP binding; ATPase activity, coupled to transmembrane movement of ions, phosphorylative mechanism;	3.01674	0.00273562	6.3328	0.159643	1.68531	0.104405
914	Solyc06g075180.1.1_1	60s ribosomal protein l12-like	translation;	ribosome;	structural constituent of ribosome;	0.949286	0.275407	0.967701	0.0392965	0.855971	0.365552
915	Solyc01g111990.2.1_1	probable alanine--trna chloroplastic-like	alanyl-tRNA aminoacylation; embryo development ending in seed dormancy;	mitochondrion; chloroplast stroma; membrane;	zinc ion binding; alanine-tRNA ligase activity; ATP binding; tRNA binding;	4.59761	0.0775498	4.6797	0.0697619	1.63633	0.26779
916	Solyc09g011590.2.1_1	probable glutathione s-transferase-like	defense response; auxin mediated signaling pathway; response to biotic stimulus;		glutathione transferase activity;	2.30997	0.000150595	2.07074	0.000154194	3.93877	0.194353
917	Solyc07g063650.2.1_1	ubiquitin carboxyl-terminal hydrolase 14-like	ubiquitin-dependent protein catabolic process; root hair elongation; protein deubiquitination; embryo development ending in seed dormancy;	cytosol;	ubiquitin thiolesterase activity; omega peptidase activity; zinc ion binding; ubiquitin-specific protease activity;	7.75914	0.0862325	10.3071	0.00404094	1.06333	0.490842
918	Solyc01g098240.1.1_1	PREDICTED: uncharacterized protein LOC101259893	RNA-dependent DNA replication;		RNA binding; RNA-directed DNA polymerase activity;	2.37787	0.111766	2.38378	0.154808	0.956805	0.0885449
919	Solyc09g066430.2.1_1	60s ribosomal protein l14-2-like	translation;	nucleolus; vacuole; plasma membrane; cytosolic large ribosomal subunit; chloroplast; endoplasmic reticulum;	structural constituent of ribosome;	3.64795	0.185637	4.74876	0.0346568	4.90462	0.0181393
920	Solyc05g013070.2.1_1	dual specificity protein kinase spla-like	negative regulation of defense response; jasmonic acid mediated signaling pathway; systemic acquired resistance, salicylic acid mediated signaling pathway; response to water deprivation; regulation of plant-type hypersensitive response; auxin mediated signaling pathway; protein targeting to membrane; defense response to fungus; negative regulation of programmed cell death; hyperosmotic salinity r…	cytosol; nucleus;	non-membrane spanning protein tyrosine kinase activity; protein serine/threonine/tyrosine kinase activity; protein serine/threonine kinase activity; ATP binding;	2.10921	4.68327e-05	2.80083	0.113219	0.766793	0.0433825
921	Solyc03g121070.2.1_1	hexokinase	programmed cell death; glucose mediated signaling pathway; glycolysis; phosphorylation; glucose 6-phosphate metabolic process; hexokinase-dependent signaling;	mitochondrion; integral to membrane; vacuole; chloroplast outer membrane; nucleus; plasma membrane;	zinc ion binding; ATP binding; glucokinase activity; fructokinase activity;	0.942145	0.00233222	0.96076	0.0638928	0.736727	0.0743297
922	Solyc09g005740.1.1_1	tetratricopeptide repeat domain-containing protein	protein targeting to mitochondrion;	chloroplast envelope; chloroplast thylakoid lumen; chloroplast thylakoid membrane;		2.41997	0.197115	2.73894	0.0770287	1.10183	0.0583863
923	Solyc05g056230.2.1_1	calreticulin-3-like isoform x3	protein folding;	endoplasmic reticulum;	unfolded protein binding; calcium ion binding;	0.821917	0.00122876	0.988708	0.440932	0.852731	0.291888
924	Solyc07g052940.2.1_1	probable histone-lysine n-methyltransferase atxr3-like	carpel development; stamen development; histone H3-K4 methylation; vegetative to reproductive phase transition of meristem;		histone methyltransferase activity (H3-K4 specific);	0.879639	0.0047957	1.01856	0.00677104	0.620457	0.0034477
925	Solyc04g077970.2.1_1	adenine phosphoribosyltransferase chloroplastic-like	response to salt stress; nucleoside metabolic process; glycolysis; gluconeogenesis; adenine salvage; response to cadmium ion;	cytosol; plant-type cell wall; chloroplast stroma; Golgi apparatus; plasma membrane;	adenine phosphoribosyltransferase activity;	2.58721	0.0157011	4.86631	0.00621597	2.12015	0.000620158
926	Solyc03g006140.2.1_1	neutral ceramidase-like				0.846979	0.00600602	1.76894	0.107801	0.792239	0.117846
927	Solyc04g071260.2.1_1	actin family protein isoform 1		cytoplasm; actin filament;	structural constituent of cytoskeleton; ATP binding; motor activity;	2.70364	0.0256404	2.71571	0.0850635	0.954983	7.25587e-05
928	Solyc06g065490.2.1_1	psbp domain-containing protein chloroplastic-like	leaf morphogenesis; thylakoid membrane organization; cell differentiation; photosynthesis;	extrinsic to membrane; chloroplast stroma; oxygen evolving complex; chloroplast thylakoid lumen;	calcium ion binding; protein binding;	4.34633	0.079048	4.99965	0.113673	4.58563	0.109599
929	Solyc11g065670.1.1_1	60s ribosomal protein l12-like	translation;	ribosome;	structural constituent of ribosome;	0.95895	0.319651	0.930862	0.041496	0.956197	0.487695
930	Solyc10g081240.1.1_1	embryo defective 1241	protein folding; embryo development ending in seed dormancy;	thylakoid; chloroplast stroma; mitochondrial matrix;	copper ion binding; adenyl-nucleotide exchange factor activity; chaperone binding; protein homodimerization activity; ribulose-phosphate 3-epimerase activity;	0.922484	0.0951395	1.95265	0.135718	1.04401	0.00541682
931	Solyc11g017070.1.1_1	eukaryotic translation initiation factor 3 subunit i-like	formation of translation preinitiation complex; response to salt stress; regulation of translational initiation; response to cadmium ion;	eukaryotic 43S preinitiation complex; Cul4-RING ubiquitin ligase complex; eukaryotic translation initiation factor 3 complex; eukaryotic 48S preinitiation complex;	translation initiation factor activity;	6.99828	0.00602927	13.245	0.0265012	12.5145	0.1326
932	Solyc11g068640.1.1_1	protein tplate-like	pollen development; Golgi vesicle transport; cellulose biosynthetic process; endocytosis;	phragmoplast; cell plate; plasmodesma; plasma membrane; nucleus; cytosol;		4.07676	0.0274928	4.07993	0.149197	1.86342	0.0355879
933	Solyc04g082010.1.1_1	plastocyanin precursor	root hair elongation; hydrogen peroxide catabolic process; polysaccharide biosynthetic process; anthocyanin accumulation in tissues in response to UV light; leaf morphogenesis; multidimensional cell growth; response to red light; regulation of proton transport; cysteine biosynthetic process; pentose-phosphate shunt; electron transport chain; regulation of hormone levels; response to high light in…	chloroplast stroma; chloroplast thylakoid lumen; chloroplast thylakoid membrane;	copper ion binding; electron carrier activity;	4.84255	0.377212	4.14509	0.16667	6.12489	0.0944085
934	Solyc02g080640.2.1_1	5 -adenylylsulfate reductase chloroplastic-like	sulfate assimilation; cell redox homeostasis; sulfate reduction; cysteine biosynthetic process;	chloroplast stroma;	phosphoadenylyl-sulfate reductase (thioredoxin) activity; adenylyl-sulfate reductase activity; adenylyl-sulfate reductase (glutathione) activity;	1.73779	0.241244	3.14006	0.0510909	3.56762	0.160825
935	Solyc10g083650.1.1_1	peroxiredoxin- chloroplastic-like	defense response to bacterium; oxidation-reduction process;	chloroplast envelope; plant-type cell wall; chloroplast stroma; thylakoid;	peroxidase activity; peroxiredoxin activity;	15.4783	0.120247	12.8955	0.203141	10.6635	0.0561392
936	Solyc06g074510.2.1_1	2-carboxy-d-arabinitol 1-phosphate phosphatase	metabolic process;	chloroplast;	phosphoglycerate mutase activity;	1.83526	0.00107098	2.00046	0.0677331	2.15963	0.120188
937	Solyc01g060180.2.1_1	acetate butyrate-- ligase peroxisomal-like	butyrate metabolic process; acetate metabolic process; glyoxylate cycle;	peroxisome;	AMP binding; butyrate-CoA ligase activity; acetate-CoA ligase activity; o-succinylbenzoate-CoA ligase activity;	1.76824	0.148327	1.82654	0.414136	2.16511	0.199896
938	Solyc12g010320.1.1_1	temperature-induced lipocalin	hyperosmotic salinity response; response to cold; transport; response to heat; response to light stimulus;	Golgi apparatus; plasmodesma; plasma membrane; vacuolar membrane; extracellular region; cytosol; endoplasmic reticulum; mitochondrion;	transporter activity;	5.12679	0.0451539	6.7854	0.115195	1.08194	3.67168e-08
939	Solyc06g072580.2.1_1	pyruvate dehydrogenase e1 component subunit mitochondrial-like	defense response to bacterium; acetyl-CoA biosynthetic process from pyruvate; oxidation-reduction process;	nucleolus; plasma membrane; mitochondrion;	pyruvate dehydrogenase (acetyl-transferring) activity;	3.33484	0.0750075	4.37796	0.314123	4.62302	0.203559
940	Solyc03g114500.2.1_1	enolase chloroplastic-like	trichome morphogenesis; glycolysis;	phosphopyruvate hydratase complex; chloroplast stroma;	magnesium ion binding; phosphopyruvate hydratase activity;	3.70674	0.163581	2.8523	0.178446	2.93054	0.25836
941	Solyc01g098610.2.1_1	glutathione synthetase	glutathione biosynthetic process; response to ethylene stimulus; toxin catabolic process;	cytosol; chloroplast;	glutathione synthase activity; ATP binding; magnesium ion binding; glutathione binding; protein homodimerization activity;	9.62874	0.0664353	13.6821	0.0812072	3.70912	0.0378987
942	Solyc09g008610.2.1_1	er membrane protein complex subunit 1-like	metabolic process; ER to Golgi vesicle-mediated transport;	ER membrane protein complex; Golgi apparatus; plasma membrane; vacuolar membrane; chloroplast;	catalytic activity;	3.74589	0.00522173	3.40062	0.0457061	3.8283	0.0409777
943	Solyc10g084210.1.1_1	syntaxin-71-like	protein targeting to membrane;	plasmodesma; plasma membrane; integral to membrane; endoplasmic reticulum;	SNAP receptor activity; protein transporter activity;	4.39019	0.00801164	5.36016	0.123384	4.29199	0.222766
944	Solyc04g040180.2.1_1	methyltransferase ddb_g0268948-like	response to cadmium ion; methylation;	mitochondrion;	methyltransferase activity;	0.633663	4.62504e-07	0.675374	0.000308858	1.20435	2.73604e-07
945	Solyc10g086220.1.1_1	12-oxophytodienoate reductase	oxylipin biosynthetic process; response to wounding; response to cadmium ion; response to salicylic acid stimulus; oxidation-reduction process;	cytoplasm;	12-oxophytodienoate reductase activity; FMN binding;	8.75423	0.101317	12.0795	0.148815	5.42936	0.290188
946	Solyc02g068560.2.1_1	chromatin remodeling complex subunit	chromatin assembly or disassembly;	plasmodesma; nucleus;	metal ion binding; helicase activity; DNA binding; chromatin binding; ATP binding;	0.981251	0.135277	1.93628	0.0657701	1.38114	0.0588235
947	Solyc03g071590.2.1_1	malate dehydrogenase	oxidation-reduction process; rRNA processing; malate metabolic process; maltose metabolic process; starch biosynthetic process; plastid organization; photosystem II assembly; glucosinolate biosynthetic process; positive regulation of catalytic activity;	mitochondrion; chloroplast envelope; thylakoid; chloroplast stroma; apoplast;	malate dehydrogenase (NADP+) activity; nucleotide binding;	18.7089	0.0342452	15.976	0.00909162	4.5262	0.0704269
948	Solyc08g078530.2.1_1	g2484-1 isoform 1				9.67793	0.0730392	7.11222	0.0044251	7.68353	0.00389953
949	Solyc01g105070.2.1_1	bacterial-induced peroxidase	hydrogen peroxide catabolic process; oxidation-reduction process;	extracellular region;	metal ion binding; heme binding; peroxidase activity;	1.3459	0.000139121	1.72252	0.0285188	2.17107	0.0950231
950	Solyc03g120670.2.1_1	hydroxyphenylpyruvate reductase	oxidative photosynthetic carbon pathway; oxidation-reduction process;	cytosol;	NAD binding; hydroxyphenylpyruvate reductase activity; glyoxylate reductase activity; glyoxylate reductase (NADP) activity; hydroxypyruvate reductase activity;	2.69386	0.105317	2.46662	0.116006	1.60246	0.0674479
951	Solyc11g010620.1.1_1	bhlh family protein				3.42857	0.00562455	3.92811	0.0520283	2.45262	0.160851
952	Solyc08g014550.2.1_1	60s ribosomal protein	translation; adaxial/abaxial pattern specification;	nucleolus; chloroplast envelope; vacuole; cytosolic large ribosomal subunit; plasma membrane;	rRNA binding; structural constituent of ribosome;	2.47458	0.0795231	9.36445	0.186069	2.65706	0.342213
953	Solyc01g006450.2.1_1	enoyl-acp reductase	brassinosteroid biosynthetic process; fatty acid biosynthetic process; oxidation-reduction process; response to salt stress; acetyl-CoA metabolic process; calcium ion transport; Golgi organization; sterol biosynthetic process;	chloroplast envelope; thylakoid; chloroplast stroma; fatty acid synthase complex;	copper ion binding; enoyl-[acyl-carrier-protein] reductase (NADH) activity; nucleotide binding; enoyl-[acyl-carrier-protein] reductase activity;	28.2991	0.0348539	25.0427	0.0529258	30.023	0.0959343
954	Solyc06g065990.1.1_1	atp synthase subunit b chloroplastic-like	salicylic acid biosynthetic process; photorespiration; regulation of plant-type hypersensitive response; glucosinolate biosynthetic process; response to chitin; positive regulation of catalytic activity; negative regulation of defense response; defense response to fungus; pentose-phosphate shunt; jasmonic acid mediated signaling pathway; rRNA processing; detection of biotic stimulus; defense resp…	chloroplast envelope; proton-transporting ATP synthase complex, coupling factor F(o); integral to membrane; chloroplast thylakoid membrane;	hydrogen ion transmembrane transporter activity; ATP binding;	2.55481	0.223243	3.45918	0.277819	1.30226	0.169523
955	Solyc05g007250.2.1_1	40s ribosomal protein s9-2-like	translation;	nucleolus; cytosolic ribosome; plasma membrane; cell wall; small ribosomal subunit; chloroplast;	structural constituent of ribosome; rRNA binding;	5.05237	0.0274022	4.08244	0.0368637	1.13129	0.0597412
956	Solyc12g009400.1.1_1	pyruvate dehydrogenase e1 component subunit alpha-like	glycolysis; oxidation-reduction process;	chloroplast envelope; chloroplast stroma; cytosol; mitochondrion;	pyruvate dehydrogenase (acetyl-transferring) activity;	6.6448	0.0356054	8.57754	0.155117	5.52722	0.138178
957	Solyc11g005170.1.1_1	rna-binding protein 39-like	mRNA processing;	nucleus;	RNA binding; nucleotide binding;	0.915578	0.0526432	0.981356	0.253494	0.926362	0.117412
958	Solyc10g077040.1.1_1	magnesium-protoporphyrin ix monomethyl ester	unsaturated fatty acid biosynthetic process; photosystem II assembly; isopentenyl diphosphate biosynthetic process, methylerythritol 4-phosphate pathway; chlorophyll biosynthetic process; regulation of lipid metabolic process; response to light stimulus; cysteine biosynthetic process; oxidation-reduction process; rRNA processing; thylakoid membrane organization; oxylipin biosynthetic process;	chloroplast inner membrane; chloroplast thylakoid membrane;	transition metal ion binding; DNA binding; magnesium-protoporphyrin IX monomethyl ester (oxidative) cyclase activity;	1.21493	0.00471171	0.837882	0.120256	0.767041	0.284837
959	Solyc12g098210.1.1_1	pleiotropic drug resistance protein 1-like	defense response; transport; ATP catabolic process;	integral to membrane; plasma membrane;	ATP binding; ATPase activity;	0.765034	0.0152806	0.930064	0.185558	1.03555	0.314058
960	Solyc12g088310.1.1_1	PREDICTED: uncharacterized protein LOC101254285				1.86166	0.0652613	2.14101	0.121216	1.5363	0.13707
961	Solyc11g042930.1.1_1	skp1-like protein	ubiquitin-dependent protein catabolic process;			0.955959	0.00303189	1.03499	0.332397	0.774997	0.0102456
962	Solyc07g062500.2.1_1	secologanin synthase-like	oxidation-reduction process;		heme binding; oxidoreductase activity, acting on paired donors, with incorporation or reduction of molecular oxygen; monooxygenase activity; iron ion binding; electron carrier activity;	1.73445	0.000711438	0.978076	0.0601071	0.690687	5.53346e-06
963	Solyc06g007520.2.1_1	60s ribosomal protein l10-like	translation;	ribosome;	structural constituent of ribosome;	10.1238	0.00533832	27.6455	0.0304448	8.25446	0.102351
964	Solyc03g114930.2.1_1	psbp-like protein chloroplastic-like	stomatal complex morphogenesis; pentose-phosphate shunt; positive regulation of catalytic activity; photosystem II assembly; plastid organization; rRNA processing;	chloroplast photosystem II; oxygen evolving complex; extrinsic to membrane; chloroplast thylakoid lumen;	calcium ion binding;	3.85657	0.0449303	4.97739	0.0288958	5.03606	0.145979
965	Solyc04g010220.2.1_1	restin homolog isoform x2		cytosol; mitochondrion;		1.39781	0.0133165	2.61432	0.0352626	2.87446	0.200709
966	Solyc12g049510.1.1_1	cop1-interacting family protein				5.38655	0.0257499	7.57874	0.0148549	2.73231	0.142877
967	Solyc03g005250.2.1_1	atp sulfurylase chloroplastic-like	response to cadmium ion; sulfate assimilation;	plasma membrane; chloroplast stroma; mitochondrion;	sulfate adenylyltransferase (ATP) activity;	0.872131	0.00668555	0.828956	0.0724932	1.05378	0.527324
968	Solyc07g064610.2.1_1	calcium-dependent protein kinase	protein phosphorylation;		calmodulin-dependent protein kinase activity; calcium ion binding; ATP binding;	1.97628	0.0105918	2.61096	0.0900005	3.04831	0.000543727
969	Solyc03g111200.2.1_1	adenylate kinase b-like	nucleotide phosphorylation; response to cadmium ion; purine nucleotide metabolic process;	mitochondrion; plasma membrane;	copper ion binding; adenylate kinase activity; ATP binding; nucleoside triphosphate adenylate kinase activity;	0.94008	0.0590496	1.03619	0.0883974	0.897145	0.444571
970	Solyc07g065050.2.1_1	plastid-dividing ring protein	microtubule-based process; pyrimidine ribonucleotide biosynthetic process; chloroplast fission; chloroplast relocation; cell division; GTP catabolic process; protein polymerization; response to blue light;	microtubule; chloroplast stroma; chloroplast thylakoid membrane;	structural molecule activity; protein self-association; GTP binding; identical protein binding; GTPase activity;	5.30059	0.0204126	6.13069	0.124226	4.30184	0.0116411
971	Solyc07g064800.2.1_1	dihydrolipoamide succinyltransferase	response to oxidative stress; response to endoplasmic reticulum stress; systemic acquired resistance; tricarboxylic acid cycle; response to cadmium ion;	mitochondrion; oxoglutarate dehydrogenase complex; cytosolic ribosome; membrane; Golgi apparatus;	zinc ion binding; dihydrolipoyllysine-residue succinyltransferase activity;	2.38573	0.000280927	5.23809	0.120604	1.65234	0.00245641
972	Solyc01g103750.2.1_1	atp phosphoribosyltransferase-like	starch biosynthetic process; maltose metabolic process; root hair elongation; threonine catabolic process; histidine biosynthetic process; cysteine biosynthetic process;	chloroplast stroma;	ATP phosphoribosyltransferase activity; magnesium ion binding;	1.07629	0.0112664	1.05387	0.0747561	1.25974	0.214918
973	Solyc08g015960.2.1_1	aminoacyl trna synthase complex-interacting multifunctional protein 1-like		chloroplast;	tRNA binding; aminoacyl-tRNA ligase activity;	2.70316	0.000434601	2.99674	0.0180979	1.10739	0.0623282
974	Solyc01g007940.2.1_1	glutamate--glyoxylate aminotransferase 2	myo-inositol hexakisphosphate biosynthetic process; photorespiration;	vacuole; peroxisome; chloroplast stroma; membrane; cytosol; apoplast;	alanine-glyoxylate transaminase activity; pyridoxal phosphate binding; L-alanine:2-oxoglutarate aminotransferase activity; glycine:2-oxoglutarate aminotransferase activity;	2.01219	0.356627	1.76793	0.0107804	2.47589	0.124891
975	Solyc09g064940.2.1_1	phenazine biosynthesis	biosynthetic process;		isomerase activity;	1.56929	0.00290835	1.98994	0.0356538	2.44207	2.23452e-05
976	Solyc03g111640.2.1_1	ma3 domain-containing family protein	RNA metabolic process; translational initiation;		translation initiation factor activity;	0.917772	0.162014	0.845537	0.0122304	0.945436	0.0494339
977	Solyc10g083290.1.1_1	apoplastic invertase	carbohydrate metabolic process;		sucrose alpha-glucosidase activity;	1.89538	0.0489245	3.30088	0.0752253	1.22792	0.00661974
978	Solyc01g097520.2.1_1	annexin d4-like	response to abscisic acid stimulus; response to osmotic stress;	plasmodesma; cell surface;	calcium-dependent phospholipid binding; calcium ion binding;	1.21603	5.93292e-07	1.74817	0.000654767	1.78752	0.252613
979	Solyc06g069480.2.1_1	activating signal cointegrator 1 complex subunit 3-like	gravitropism;	nucleus;	ATP-dependent helicase activity; nucleic acid binding; ATP binding;	1.86983	0.0222371	2.22413	0.0648047	0.757432	0.0236971
980	Solyc02g083350.2.1_1	dna-directed rna polymerase ii subunit rpb1-like	protein desumoylation; vegetative to reproductive phase transition of meristem; gene silencing by RNA; RNA splicing, via endonucleolytic cleavage and ligation; DNA methylation; hydrogen peroxide biosynthetic process; transcription from RNA polymerase II promoter;	plasmodesma; DNA-directed RNA polymerase II, core complex; chloroplast; vacuole;	DNA-directed RNA polymerase activity; DNA binding;	3.88422	0.0296078	16.8412	0.125859	1.02639	0.0983935
981	Solyc10g078930.1.1_1	aha1 domain-containing protein	response to endoplasmic reticulum stress; protein folding; response to heat; positive regulation of ATPase activity; response to high light intensity; response to hydrogen peroxide;	cytosol; nucleus;	chaperone binding; ATPase activator activity;	0.80233	0.00722044	0.994792	0.263938	0.774441	0.261779
982	Solyc08g074790.2.1_1	eukaryotic translation initiation factor 3 subunit g-like	response to misfolded protein; photorespiration; proteasome core complex assembly; ubiquitin-dependent protein catabolic process; formation of translation preinitiation complex; regulation of translational initiation; mRNA splicing, via spliceosome; protein import into nucleus;	eukaryotic translation initiation factor 3 complex; eukaryotic 43S preinitiation complex; plasma membrane; eukaryotic 48S preinitiation complex;	zinc ion binding; nucleotide binding; translation initiation factor activity;	2.22313	0.0296854	1.48145	0.100922	1.75914	0.0918383
983	Solyc03g115820.2.1_1	ribulose-phosphate 3- chloroplastic-like	reductive pentose-phosphate cycle; pentose-phosphate shunt; defense response to bacterium; response to cold; response to nematode; embryo development ending in seed dormancy;	chloroplast envelope; chloroplast thylakoid membrane; chloroplast stroma; stromule; apoplast;	metal ion binding; ribulose-phosphate 3-epimerase activity;	3.69985	0.000453443	3.01771	0.0325339	2.54535	0.108143
984	Solyc01g010360.2.1_1	14-3-3-like protein gf14 iota-like			protein domain specific binding;	2.33472	0.157125	2.94288	0.0636399	2.94725	0.0803445
985	Solyc10g079860.1.1_1	beta- -glucanase	carbohydrate metabolic process; defense response;	apoplast;	glucan endo-1,3-beta-D-glucosidase activity;	2.1371	0.0121917	8.28229	0.0601247	5.29938	0.10685
986	Solyc01g006330.2.1_1	probable plastid-lipid-associated protein chloroplastic-like	pentose-phosphate shunt; thylakoid membrane organization;	chloroplast envelope; chloroplast thylakoid membrane;	structural molecule activity;	2.52449	0.0569376	2.89915	0.0371648	1.03108	1.53631e-07
987	Solyc12g006450.1.1_1	uncharacterized aminotransferase y4ub-like	root development; inositol metabolic process; response to misfolded protein; beta-alanine catabolic process; fatty acid beta-oxidation; glutamine metabolic process; gamma-aminobutyric acid catabolic process; proteasomal ubiquitin-dependent protein catabolic process; fruit development; calcium ion transport; response to salt stress; toxin catabolic process; proteasome core complex assembly; pollen…	vacuolar membrane; chloroplast; Golgi apparatus; plasma membrane; mitochondrion;	4-aminobutyrate:pyruvate transaminase activity; zinc ion binding; cobalt ion binding; N2-acetyl-L-ornithine:2-oxoglutarate 5-aminotransferase activity; pyridoxal phosphate binding;	5.37678	0.0873175	6.63732	0.122823	5.97901	0.19968
988	Solyc01g079610.2.1_1	dnaj homolog subfamily b member 11-like	response to endoplasmic reticulum stress; protein folding; response to heat; systemic acquired resistance; response to high light intensity; pathogen-associated molecular pattern dependent induction by symbiont of host innate immune response; response to hydrogen peroxide; ER-nucleus signaling pathway;	endoplasmic reticulum lumen; plasma membrane;	heat shock protein binding; unfolded protein binding;	0.790251	0.000140536	0.818196	0.0231747	0.746075	0.0182003
989	Solyc03g097680.2.1_1	pyruvate dehydrogenase e1 component subunit mitochondrial-like	defense response to bacterium; acetyl-CoA biosynthetic process from pyruvate; oxidation-reduction process;	nucleolus; plasma membrane; mitochondrion;	pyruvate dehydrogenase (acetyl-transferring) activity;	3.57664	0.182122	4.19287	0.113506	4.46306	0.205204
990	Solyc10g054040.1.1_1	26s protease regulatory subunit s10b homolog b-like	proteolysis; protein catabolic process;	cell wall; proteasome regulatory particle, base subcomplex; nucleolus; cytoplasm; plasma membrane;	peptidase activity; ATP binding; microtubule-severing ATPase activity;	1.84311	0.236932	2.06151	0.00440157	0.85119	0.299911
991	Solyc04g055170.2.1_1	annexin 2			calcium ion binding; calcium-dependent phospholipid binding;	2.75894	7.65508e-06	1.90712	0.136783	1.14763	0.116604
992	Solyc05g009370.2.1_1	50s ribosomal protein chloroplastic-like	DNA-dependent transcription, elongation; translation;	chloroplast envelope; plastid large ribosomal subunit; chloroplast stroma;	structural constituent of ribosome;	2.88158	0.0285441	2.47474	0.0114995	2.58918	0.283454
993	Solyc01g006510.2.1_1	sorbitol dehydrogenase	oxidation-reduction process;	cytosol; plasmodesma;	L-iditol 2-dehydrogenase activity; nucleotide binding; zinc ion binding;	2.6098	0.0813281	3.35552	0.221216	4.53146	0.0794732
994	Solyc10g006090.2.1_1	enhanced downy mildew 2	positive regulation of flower development; vegetative to reproductive phase transition of meristem; signal transduction; defense response to fungus;	nucleus;	metal ion binding; sequence-specific DNA binding transcription factor activity;	6.70952	0.0110696	7.85927	0.081552	1.51135	0.206176
995	Solyc07g049720.2.1_1	topoisomerase i	regulation of meristem growth; meristem structural organization; leaf morphogenesis; stem cell maintenance; flower morphogenesis; organ formation; DNA topological change; chromatin remodeling; embryo development ending in seed dormancy;	chromosome; membrane;	DNA topoisomerase type I activity; DNA binding; oxidoreductase activity; DNA topoisomerase type II (ATP-hydrolyzing) activity;	0.91539	0.0469968	0.848058	0.0021737	1.14501	0.00956438
996	Solyc05g055760.2.1_1	isopentenyl diphosphate isomerase	dimethylallyl diphosphate biosynthetic process; isoprenoid biosynthetic process; chlorophyll biosynthetic process; photosynthesis;		metal ion binding; hydrolase activity; isopentenyl-diphosphate delta-isomerase activity;	4.31681	0.0663831	6.38464	0.0708221	4.40051	0.0387147
997	Solyc11g067230.1.1_1	vacuolar protein sorting-associated protein 4-like	fatty acid beta-oxidation; intra-Golgi vesicle-mediated transport; membrane fusion; lipid transport; endosome organization; lithium ion transport; protein targeting to vacuole; protein import into peroxisome matrix; vacuole organization; endosomal transport; trichome branching;	multivesicular body; plasmodesma; nucleus;	microtubule-severing ATPase activity; ATP binding;	2.41345	0.0774763	2.55666	0.065201	2.56511	0.112547
998	Solyc10g081170.1.1_1	calmodulin	oxidation-reduction process; acetyl-CoA metabolic process; regulation of photomorphogenesis; detection of calcium ion; membrane fusion; Golgi vesicle transport; pollen germination; protein catabolic process; calcium-mediated signaling; response to mechanical stimulus;	cytosol; vacuolar membrane; nucleus; plasma membrane;	calcium ion binding; protein binding; 2-alkenal reductase [NAD(P)] activity;	0.915248	0.019201	0.821019	0.239617	0.705015	0.0746192
999	Solyc12g099110.1.1_1	30s ribosomal protein chloroplastic-like	pentose-phosphate shunt; translation; isopentenyl diphosphate biosynthetic process, methylerythritol 4-phosphate pathway; chloroplast relocation; chlorophyll biosynthetic process; photosynthetic electron transport in photosystem I; rRNA processing; thylakoid membrane organization;	membrane; ribosome; chloroplast stroma; thylakoid; mitochondrion;	structural constituent of ribosome; RNA binding;	4.20844	0.103971	3.68501	0.0727194	1.61772	0.0511542
1000	Solyc02g083410.2.1_1	fad nad -binding oxidoreductase family protein	stomatal complex morphogenesis; mRNA modification; oxidation-reduction process;	chloroplast envelope;	oxidoreductase activity;	2.89469	0.0221009	4.2589	0.0794073	3.35019	0.200454
1001	Solyc02g078640.2.1_1	protein mor1-like	gravitropism; microtubule cytoskeleton organization; reciprocal meiotic recombination; histone H3-K9 methylation; chromatin silencing; intracellular protein transport; regulation of cell cycle process; histone phosphorylation; synapsis; cell plate formation involved in plant-type cell wall biogenesis;	phragmoplast; microtubule; spindle; plasmodesma; preprophase band; nucleus; cortical microtubule cytoskeleton;	microtubule binding;	4.04843	0.0170757	5.2059	0.054245	2.38103	0.12799
1002	Solyc01g090190.2.1_1	hyaluronan mrna binding family isoform 1		peroxisome; nucleus; plasma membrane;		3.99605	0.00660949	4.42925	0.0732513	2.93225	0.0123789
1003	Solyc01g107780.2.1_1	protein	secretion by cell; response to other organism; flavonol biosynthetic process;	cytoplasmic membrane-bounded vesicle;	anthocyanidin 3-O-glucosyltransferase activity; flavonol 3-O-glucosyltransferase activity; abscisic acid glucosyltransferase activity; quercetin 3-O-glucosyltransferase activity; quercetin 7-O-glucosyltransferase activity;	0.929898	0.0238445	1.25388	0.202523	1.67637	0.00153314
1004	Solyc02g080210.2.1_1	pectin methylesterase	cell wall modification; negative regulation of catalytic activity; pectin catabolic process;	plasma membrane; cell wall;	pectinesterase activity; aspartyl esterase activity; enzyme inhibitor activity;	3.55942	0.100656	3.35682	0.294786	1.02709	0.0488363
1005	Solyc12g098150.1.1_1	probable voltage-gated potassium channel subunit beta-like	potassium ion transmembrane transport; oxidation-reduction process;	plasmodesma; plasma membrane;	potassium channel activity; aryl-alcohol dehydrogenase (NADP+) activity;	0.904509	0.080887	1.11274	0.0751209	0.59909	0.00500962
1006	Solyc07g043490.1.1_1	udp-glucose:solanidine glucosyltransferase	metabolic process;		UDP-glucosyltransferase activity;	2.16655	0.0697751	2.49946	0.171824	3.28295	0.0231347
1007	Solyc05g053540.2.1_1	dehydratase family protein	pyrimidine ribonucleotide biosynthetic process; pollen development; branched-chain amino acid biosynthetic process;	cytosol; chloroplast stroma;	copper ion binding; dihydroxy-acid dehydratase activity;	0.845019	0.127768	0.928579	0.0586783	1.00055	0.17605
1008	Solyc01g106080.2.1_1	methylmalonate-semialdehyde dehydrogenase	chlorophyll catabolic process; response to oxidative stress; oxidation-reduction process;	mitochondrion;	3-chloroallyl aldehyde dehydrogenase activity; methylmalonate-semialdehyde dehydrogenase (acylating) activity; copper ion binding;	3.50297	0.0579328	4.81588	0.162957	2.91156	0.189365
1009	Solyc03g019940.2.1_1	asparagine--trna chloroplastic mitochondrial-like	asparaginyl-tRNA aminoacylation; ovule development;	mitochondrion; chloroplast stroma;	asparagine-tRNA ligase activity; nucleic acid binding; ATP binding;	3.05507	0.028932	3.52942	0.0755913	1.78399	0.104165
1010	Solyc11g010100.1.1_1	ras-related protein rab11a-like	endocytic recycling; small GTPase mediated signal transduction; protein transport;	plasma membrane;	GTP binding; hydrolase activity; kinase binding;	4.11136	0.071392	4.64298	0.205845	4.95638	0.00633664
1011	Solyc05g053600.2.1_1	pleiotropic drug resistance protein 1-like	defense response; transport; ATP catabolic process;	integral to membrane; plasma membrane;	ATP binding; ATPase activity;	0.800483	0.00173488	7.48545	0.0857943	2.62713	0.152192
1012	Solyc07g007870.2.1_1	12-oxophytodienoate reductase 3	response to wounding; jasmonic acid mediated signaling pathway; response to water deprivation; hyperosmotic salinity response; tryptophan catabolic process; jasmonic acid biosynthetic process; indoleacetic acid biosynthetic process; abscisic acid mediated signaling pathway; oxidation-reduction process; response to ethylene stimulus; response to auxin stimulus; oxylipin biosynthetic process;	peroxisome;	12-oxophytodienoate reductase activity; FMN binding;	5.44931	0.0679847	8.71601	0.00159105	4.34155	0.0441414
1013	Solyc06g068230.2.1_1	eukaryotic translation initiation factor 3		cytosol;		6.5261	0.01188	8.53125	0.0476753	4.25869	0.181287
1014	Solyc09g063130.2.1_1	photosystem i reaction center subunit iv chloroplastic-like	divalent metal ion transport; cellular cation homeostasis; photosynthesis, light reaction;	plastoglobule; chloroplast envelope; photosystem I reaction center; chloroplast thylakoid membrane;		7.08241	0.0735481	8.36893	0.0643033	8.93515	0.090334
1015	Solyc02g093640.2.1_1	very-long-chain 3-oxoacyl- reductase 1-like	sphingoid biosynthetic process; cuticle development; oxidation-reduction process; very long-chain fatty acid biosynthetic process; embryo development; sterol biosynthetic process;	membrane; endoplasmic reticulum;	acetoacetyl-CoA reductase activity; ketoreductase activity; estradiol 17-beta-dehydrogenase activity; nucleotide binding;	0.92975	0.0358513	1.00458	0.018454	0.909007	0.191253
1016	Solyc11g044530.1.1_1	probable plastid-lipid-associated protein chloroplastic-like		chloroplast thylakoid membrane; plastoglobule;	structural molecule activity;	2.00822	0.115226	2.44486	0.0674809	2.48622	0.000426689
1017	Solyc09g090700.1.1_1	succinate-semialdehyde mitochondrial-like	gamma-aminobutyric acid catabolic process; oxidation-reduction process; glutamate decarboxylation to succinate; response to light stimulus; chromatin assembly or disassembly; reactive oxygen species metabolic process; response to heat;	chloroplast stroma; mitochondrial matrix;	NAD binding; copper ion binding; succinate-semialdehyde dehydrogenase [NAD(P)+] activity; 3-chloroallyl aldehyde dehydrogenase activity; succinate-semialdehyde dehydrogenase (NAD+) activity;	2.58324	0.0972194	2.74752	0.0948274	3.25655	0.0822069
1018	Solyc07g008340.2.1_1	abc transporter e family member 2-like	ATP catabolic process; protein maturation;		iron-sulfur cluster binding; electron carrier activity; ATP binding; ATPase activity; transporter activity;	0.994374	0.0366552	0.943966	0.013253	0.712611	0.00519139
1019	Solyc01g008950.2.1_1	calmodulin	oxidation-reduction process; regulation of photomorphogenesis; acetyl-CoA metabolic process; detection of calcium ion; pollen germination; calcium-mediated signaling; response to mechanical stimulus;	cytosol; vacuole; plasma membrane;	calcium ion binding; protein binding; 2-alkenal reductase [NAD(P)] activity;	0.918174	0.0496343	0.872227	0.212371	0.772766	0.00041648
1020	Solyc09g066480.2.1_1	dna repair and recombination protein	response to gamma radiation; DNA repair;	integral to membrane; cytoplasmic membrane-bounded vesicle; endoplasmic reticulum; nucleus;	DNA binding; ATP binding; transferase activity; helicase activity;	1.05648	0.100884	1.07993	0.00756349	0.903491	0.103786
1021	Solyc07g056490.2.1_1	probable glutathione s-transferase	auxin mediated signaling pathway;		glutathione transferase activity;	0.987272	0.000304623	4.67146	0.14583	1.05339	0.324216
1022	Solyc07g054820.2.1_1	protein thylakoid chloroplastic-like	G-protein coupled receptor signaling pathway; phosphatidylglycerol biosynthetic process; regulation of protein dephosphorylation; photosystem II assembly; isopentenyl diphosphate biosynthetic process, methylerythritol 4-phosphate pathway; chloroplast relocation; defense response to bacterium; photosynthetic electron transport in photosystem I; sugar mediated signaling pathway; regulation of trans…	stromule; integral to membrane; chloroplast outer membrane; chloroplast stroma; photosystem II; chloroplast thylakoid membrane; plastid inner membrane;	protein binding;	6.55085	0.0115937	6.26917	0.154028	6.63258	0.215054
1023	Solyc03g071620.1.1_1	histone h2b	nucleosome assembly; cell proliferation;	nucleosome; nucleolus; chloroplast;	DNA binding; protein heterodimerization activity;	25.5912	0.0747175	29.6314	0.23409	43.6858	0.00968727
1024	Solyc07g055210.2.1_1	aspartate mitochondrial-like	pyrimidine ribonucleotide biosynthetic process; cellular amino acid metabolic process; response to cadmium ion;	mitochondrion;	copper ion binding; L-aspartate:2-oxoglutarate aminotransferase activity; L-phenylalanine:2-oxoglutarate aminotransferase activity; pyridoxal phosphate binding;	0.89395	0.0158755	1.08484	0.0106614	0.881947	0.320631
1025	Solyc10g085480.1.1_1	60s ribosomal protein l24-like		ribosome;		2.92367	0.0290044	1.9596	0.224531	2.88147	0.0924266
1026	Solyc00g042130.1.1_1	f0f1 atp synthase subunit alpha	ATP hydrolysis coupled proton transport; plasma membrane ATP synthesis coupled proton transport;	proton-transporting ATP synthase complex, catalytic core F(1); plasma membrane;	proton-transporting ATPase activity, rotational mechanism; proton-transporting ATP synthase activity, rotational mechanism; ATP binding;	1.8985	0.0202234	1.89556	0.109276	2.11507	0.223343
1027	Solyc11g008340.1.1_1	probable exocyst complex component 4-like	glucose catabolic process; pollen tube growth; pollen germination; mucilage biosynthetic process involved in seed coat development; vesicle docking involved in exocytosis; protein transport;	cytosol; exocyst; plasmodesma; nucleus; plasma membrane;	protein binding;	5.37891	0.0441892	6.93157	0.113118	5.35742	0.00857362
1028	Solyc03g121270.2.1_1	iaa-amino acid hydrolase ilr1-like 4-like	response to wounding; metabolic process; regulation of systemic acquired resistance;	plasma membrane; endoplasmic reticulum;	IAA-Ala conjugate hydrolase activity; hippurate hydrolase activity;	3.71441	0.0023524	8.63953	0.220192	6.01304	0.112772
1029	Solyc01g109990.2.1_1	rna-binding protein 28-like		nucleus;	RNA binding;	5.25258	0.0843982	10.3074	0.067699	5.57464	0.0680861
1030	Solyc05g056400.2.1_1	protein disulfide isomerase	glycerol ether metabolic process; response to endoplasmic reticulum stress; protein folding; response to salt stress; cell redox homeostasis; response to heat; systemic acquired resistance; response to cadmium ion; response to high light intensity; response to hydrogen peroxide;	vacuolar membrane; endoplasmic reticulum lumen; chloroplast; Golgi apparatus; plasma membrane;	protein disulfide isomerase activity; electron carrier activity; protein disulfide oxidoreductase activity;	2.7165	0.0441267	3.96181	0.00516485	2.87145	0.00306274
1031	Solyc12g014210.1.1_1	rna recognition motif-containing protein	leaf senescence; ethylene biosynthetic process; defense response; cell death;	nucleolus; cytosol;	RNA binding; nucleotide binding;	1.91605	0.0229562	1.0049	0.400338	1.80663	0.0167368
1032	Solyc01g088600.2.1_1	plasma chloroplast		vacuolar membrane; mitochondrion; nucleus; chloroplast envelope;		6.22592	0.202453	7.09747	0.0593143	7.02108	0.0397754
1033	Solyc09g074670.2.1_1	cw-type zinc isoform 1			zinc ion binding;	1.64664	0.0618952	1.82567	0.17101	1.8679	0.222039
1034	Solyc01g007640.2.1_1	ycf2		chloroplast stroma; chromoplast stroma;	ATP binding; nucleoside-triphosphatase activity;	3.15587	0.0209869	4.14286	0.0455756	4.27083	0.0468682
1035	Solyc10g074980.1.1_1	vacuolar-sorting receptor 1-like	protein targeting to vacuole; Golgi to vacuole transport; protein N-linked glycosylation;	cytoplasmic membrane-bounded vesicle; Golgi transport complex; trans-Golgi network; extracellular region; endoplasmic reticulum; integral to plasma membrane;	calcium ion binding; protein binding; amino-terminal vacuolar sorting propeptide binding;	5.00475	0.0330948	7.47994	0.0443789	3.2874	0.0287341
1036	Solyc05g053140.2.1_1	26s proteasome non-atpase regulatory subunit 13-like		proteasome complex;		5.83499	0.0539721	2.47149	0.0644243	2.50966	0.0799914
1037	Solyc11g066410.1.1_1	50s ribosomal protein chloroplastic-like	translation; isopentenyl diphosphate biosynthetic process, methylerythritol 4-phosphate pathway; ribosome biogenesis;	plastid large ribosomal subunit; chloroplast envelope; chloroplast stroma;	rRNA binding; structural constituent of ribosome;	4.2986	0.043365	2.74894	0.0933512	2.01	0.000421179
1038	Solyc09g007850.2.1_1	rna-binding protein	photosynthesis, light reaction; defense response to bacterium; response to cold; response to abscisic acid stimulus; mRNA processing; defense response, incompatible interaction; salicylic acid biosynthetic process;	chloroplast envelope; chloroplast thylakoid membrane; chloroplast stroma; ribonucleoprotein complex; stromule;	poly(U) RNA binding; nucleotide binding;	22.3284	0.0580752	12.736	0.15289	19.5762	0.217081
1039	Solyc11g042610.1.1_1	40s ribosomal protein s5-1-like	translation;	small ribosomal subunit;	structural constituent of ribosome; RNA binding;	1.70098	0.115864	2.63205	0.0436524	1.99914	0.332961
1040	Solyc07g064810.2.1_1	imidazole glycerol phosphate synthase chloroplastic-like	histidine biosynthetic process; pyrimidine ribonucleotide biosynthetic process;	chloroplast stroma;	imidazoleglycerol-phosphate synthase activity; oxo-acid-lyase activity; isomerase activity;	2.93598	0.16721	3.35414	0.049328	2.2497	0.0190347
1041	Solyc03g051900.2.1_1	protein rrp5 homolog	RNA methylation; rRNA processing; protein import into nucleus; embryo sac development; mRNA processing;	cytosol; nucleolus; plasma membrane;	RNA binding;	6.80311	0.0137687	8.86536	0.0482682	9.9326	0.110754
1042	Solyc06g065590.2.1_1	60s ribosomal protein l18a-like	translation;	plasma membrane; cytosolic large ribosomal subunit;	structural constituent of ribosome;	2.1742	0.125935	1.72595	0.0736373	0.890452	0.34204
1043	Solyc01g100520.2.1_1	atp-dependent clp protease proteolytic subunit 5	proteolysis; maltose metabolic process; starch biosynthetic process;	chloroplast envelope; chloroplast thylakoid; chloroplastic endopeptidase Clp complex;	serine-type endopeptidase activity;	3.16386	0.133974	3.90893	0.0440627	4.49507	0.0202927
1044	Solyc01g095620.2.1_1	hydroquinone glucosyltransferase-like	response to salt stress; xenobiotic catabolic process; response to toxic substance;		hydroquinone glucosyltransferase activity; quercetin 3-O-glucosyltransferase activity;	0.895584	2.57318e-05	1.00186	0.122094	0.805683	0.270748
1045	Solyc12g011290.1.1_1	di-glucose binding protein with kinesin motor domain	microtubule cytoskeleton organization; methylation-dependent chromatin silencing; chromatin silencing by small RNA; cytokinesis by cell plate formation; histone H3-K9 methylation; sepal formation; DNA methylation; petal formation; regulation of flower development; microtubule-based movement;	cytoplasm; microtubule; kinesin complex;	microtubule binding; minus-end-directed microtubule motor activity; ATP binding;	0.923826	0.110298	1.10781	0.00482485	0.771243	0.0630366
1046	Solyc08g068330.2.1_1	aspartate chloroplastic-like	response to misfolded protein; fatty acid beta-oxidation; proteasomal ubiquitin-dependent protein catabolic process; ethylene biosynthetic process; toxin catabolic process; proteasome core complex assembly; root hair elongation; tricarboxylic acid cycle; aspartate metabolic process; leaf senescence; glutamate metabolic process; 2-oxoglutarate metabolic process; response to cytokinin stimulus; ala…	plastid; cell wall; peroxisome; cytosol; plasma membrane; mitochondrion;	L-aspartate:2-oxoglutarate aminotransferase activity; L-phenylalanine:2-oxoglutarate aminotransferase activity; pyridoxal phosphate binding; copper ion binding;	3.06557	0.0397041	3.64568	0.0627103	3.23016	0.0321345
1047	Solyc05g007610.2.1_1	late blight resistance identical	defense response;		ADP binding;	4.62042	0.0452725	5.95755	0.0179168	2.60452	0.147755
1048	Solyc06g008260.2.1_1	60s ribosomal protein l14-2-like	translation;	ribosome;	structural constituent of ribosome;	1.06725	0.110537	1.12859	0.0105791	0.972298	0.104602
1049	Solyc09g010950.2.1_1	atp-dependent zinc metalloprotease ftsh mitochondrial-like	proteolysis; protein catabolic process;	mitochondrion; integral to membrane; chloroplast thylakoid membrane;	zinc ion binding; metalloendopeptidase activity; ATP binding; microtubule-severing ATPase activity;	3.22953	0.185199	4.81276	0.0270543	1.14126	0.352118
1050	Solyc02g038690.1.1_1	probable histone -like	nucleosome assembly;	nucleosome; nucleolus; chloroplast;	DNA binding; protein heterodimerization activity;	32.781	0.266851	38.8984	0.0223299	56.4076	0.0263775
1051	Solyc01g109710.2.1_1	universal stress protein a-like protein	response to desiccation; galactolipid biosynthetic process; cellular response to phosphate starvation; cellular response to water deprivation; response to molecule of fungal origin;	cytoplasm; plasma membrane;		1.66928	0.0232421	1.0945	0.0305389	2.89802	0.315985
1052	Solyc08g076360.2.1_1	gamma-tocopherol methyltransferase	methylation; vitamin E biosynthetic process;		tocopherol O-methyltransferase activity;	1.40241	0.0017307	2.91157	0.030368	1.01311	0.135919
1053	Solyc09g092240.2.1_1	small subunit processome component 20 homolog		Golgi apparatus;		0.824207	0.00424468	1.03212	0.262397	0.758801	0.0324534
1054	Solyc01g103370.2.1_1	small gtp-binding protein	nucleocytoplasmic transport; GTP catabolic process; intracellular protein transport; small GTPase mediated signal transduction; ER to Golgi vesicle-mediated transport;	Golgi membrane; trans-Golgi network membrane; plasma membrane;	GTP-dependent protein binding; GTP binding; myosin XI tail binding; GTPase activity;	4.66807	0.118602	4.79761	0.204366	5.15985	0.0337986
1055	Solyc02g030170.2.1_1	cell elongation protein	brassinosteroid biosynthetic process; oxidation-reduction process; response to light stimulus; unidimensional cell growth;	integral to membrane; vacuole; plasma membrane;	calmodulin binding; delta24-sterol reductase activity; flavin adenine dinucleotide binding; UDP-N-acetylmuramate dehydrogenase activity;	4.90683	0.0532534	5.37753	0.0680953	4.40783	0.00688285
1056	Solyc01g099670.2.1_1	40s ribosomal protein s10-like		membrane; cell wall; cytosolic ribosome; chloroplast;		3.97271	0.0361622	4.40833	0.158485	4.14028	0.0418327
1057	Solyc10g079880.1.1_1	eukaryotic translation initiation factor 3 subunit e-like	response to misfolded protein; photorespiration; response to freezing; embryo development ending in seed dormancy; mRNA export from nucleus; DNA-dependent transcription, initiation; response to salt stress; proteasome core complex assembly; production of siRNA involved in RNA interference; photomorphogenesis; ubiquitin-dependent protein catabolic process; lipid storage; sugar mediated signaling p…	eukaryotic translation initiation factor 3 complex; eukaryotic 43S preinitiation complex; COP9 signalosome; cytosol; plasma membrane; eukaryotic 48S preinitiation complex;	protein binding; translation initiation factor activity;	3.84281	0.0617412	5.15022	0.110154	0.937746	0.0122146
1058	Solyc12g098820.1.1_1	protein kinase pti1	activation of MAPKK activity;	plasma membrane;	ATP binding; protein tyrosine kinase activity; MAP kinase kinase kinase activity;	7.63507	0.0570003	11.4458	0.0701169	1.99786	0.195738
1059	Solyc07g016150.2.1_1	elongation factor 1-beta	plant-type cell wall assembly; regulation of transcription, DNA-dependent; translational elongation; lignin metabolic process; regulation of cellulose biosynthetic process; response to cadmium ion;	cytosol; eukaryotic translation elongation factor 1 complex; nucleus; plasma membrane;	translation elongation factor activity; DNA binding; sequence-specific DNA binding transcription factor activity;	4.51792	0.129758	4.91744	0.352258	0.916673	0.506268
1060	Solyc12g095880.1.1_1	6-phosphofructokinase 3-like	fructose 6-phosphate metabolic process; phosphorylation; glycolysis;	plasma membrane; 6-phosphofructokinase complex;	6-phosphofructokinase activity; ATP binding;	3.27813	0.100811	3.53673	0.112517	4.22848	0.0343195
1061	Solyc05g056270.2.1_1	-dimethylmalate lyase-like	metabolic process;	chloroplast;	lyase activity;	2.30474	0.0525954	3.44021	0.104931	0.915868	0.0581885
1062	Solyc08g079110.2.1_1	thylakoid lumenal protein chloroplastic-like		extracellular region; chloroplast thylakoid membrane; chloroplast thylakoid lumen;		0.964224	0.00498088	0.945769	0.0281017	1.05594	0.0457018
1063	Solyc12g096540.1.1_1	40s ribosomal protein s10-like		ribosome;		3.86113	0.0832514	4.35779	0.0937428	4.1158	0.0448253
1064	Solyc08g042050.2.1_1	dead-box atp-dependent rna helicase chloroplastic-like	embryo development ending in seed dormancy;	chloroplast envelope; chloroplast stroma; membrane; nucleus;	RNA binding; zinc ion binding; ATP-dependent helicase activity; ATP binding;	1.10536	0.00119722	0.926838	0.0453265	0.851811	0.139871
1065	Solyc06g083820.2.1_1	60s ribosomal protein l14-2-like	translation;	nucleolus; vacuole; plasma membrane; cytosolic large ribosomal subunit; chloroplast; endoplasmic reticulum;	structural constituent of ribosome;	1.11094	0.0305504	1.14794	0.0327652	0.808996	3.98829e-05
1066	Solyc07g065170.2.1_1	40s ribosomal protein s8-like	translation; oxidation-reduction process;	cell wall; nucleolus; chloroplast; cytosolic ribosome; plasma membrane;	structural constituent of ribosome; oxidoreductase activity, acting on paired donors, with incorporation or reduction of molecular oxygen; electron carrier activity; heme binding; iron ion binding;	1.08743	0.0065148	0.992633	0.153809	0.851589	2.29691e-07
1067	Solyc10g005510.2.1_1	glyceraldehyde-3-phosphate dehydrogenase	oxidation-reduction process; primary root development; anther wall tapetum development; amino acid homeostasis; pollen development; glycolysis;	chloroplast; membrane;	NAD binding; copper ion binding; zinc ion binding; glyceraldehyde-3-phosphate dehydrogenase (NAD+) (phosphorylating) activity; NADP binding;	1.91307	0.216002	2.74349	0.0691447	0.96164	0.198566
1068	Solyc05g007490.2.1_1	probable methyltransferase pmt2-like	methylation;		methyltransferase activity;	8.61674	0.208693	9.84837	0.0157474	1.16534	0.21006
1069	Solyc03g031670.2.1_1	calcium-dependent protein kinase 21-like	protein phosphorylation; response to salicylic acid stimulus; response to cadmium ion;	cytosol; plasmodesma; nucleus; plasma membrane;	calcium ion binding; ATP binding; protein phosphatase binding; calmodulin-dependent protein kinase activity;	0.916726	0.0539322	0.982761	0.146219	0.830528	0.261273
1070	Solyc01g094290.2.1_1	k(+) efflux antiporter chloroplastic-like	potassium ion transmembrane transport; proton transport;	integral to membrane; chloroplast envelope;	nucleotide binding; potassium:hydrogen antiporter activity;	18.6336	0.0403473	26.8865	0.078252	3.31883	0.0678173
1071	Solyc07g055860.2.1_1	serine threonine-protein phosphatase 5	nucleocytoplasmic transport; chloroplast-nucleus signaling pathway; red or far-red light signaling pathway; response to cadmium ion; protein dephosphorylation; negative regulation of chlorophyll biosynthetic process;	integral to endoplasmic reticulum membrane; nuclear speck; nuclear membrane; cytosol; plasmodesma;	protein binding; metal ion binding; tetrapyrrole binding; protein serine/threonine phosphatase activity;	10.3551	0.102091	11.9483	0.0650627	1.25241	0.000517781
1072	Solyc01g095150.2.1_1	desiccation protectant protein lea14 homolog	response to wounding; defense response to fungus; response to high light intensity; response to desiccation;	plasma membrane;		2.00537	0.138709	2.17889	0.0469747	0.920014	0.284691
1073	Solyc05g018620.2.1_1	probable e3 ubiquitin-protein ligase herc1-like	response to UV-B; entrainment of circadian clock; glucose catabolic process;	chromatin; nucleus; cytosol;	guanyl-nucleotide exchange factor activity; chromatin binding; protein homodimerization activity;	7.60076	0.106821	11.7292	0.114221	3.1528	0.124051
1074	Solyc01g107130.2.1_1	vacuolar-sorting receptor 3-like		membrane; vacuole; Golgi transport complex;	calcium ion binding;	2.64491	0.000967012	5.36831	0.137349	2.25973	0.161224
1075	Solyc06g069090.2.1_1	40s ribosomal protein s7-like protein	translation;	ribosome;	structural constituent of ribosome;	2.2937	0.066356	2.4441	6.7779e-05	2.60019	0.120299
1076	Solyc08g079840.1.1_1	subtilisin-like protease-like	negative regulation of catalytic activity; proteolysis;		identical protein binding; serine-type endopeptidase activity;	1.93688	0.00729003	0.772637	0.00829004	2.49066	0.236923
1077	Solyc03g120450.2.1_1	aspartate aminotransferase	biosynthetic process;	cytosol;	pyridoxal phosphate binding; L-aspartate:2-oxoglutarate aminotransferase activity; L-phenylalanine:2-oxoglutarate aminotransferase activity;	0.970418	0.0692404	0.893015	0.272866	1.15383	0.0118031
1078	Solyc10g005530.2.1_1	nuclear cap-binding protein subunit 1-like	RNA splicing, via endonucleolytic cleavage and ligation; microtubule cytoskeleton organization; translational initiation; mRNA transport; response to freezing; transcription from RNA polymerase II promoter; embryo development ending in seed dormancy; cytokinesis by cell plate formation; histone H3-K9 methylation; primary miRNA processing; methionine biosynthetic process; chromatin silencing; phot…	nuclear cap binding complex;	translation initiation factor activity; DNA binding; RNA cap binding;	3.42938	0.0141507	3.91851	0.0554427	0.873692	1.83209e-06
1079	Solyc04g008310.1.1_1	zeatin o-glucosyltransferase-like	metabolic process;		transferase activity, transferring hexosyl groups;	3.54951	0.00684754	4.03107	0.174036	0.998516	0.173082
1080	Solyc12g056110.1.1_1	v-type proton atpase subunit e-like	response to salt stress; defense response to bacterium; response to cold; Golgi organization; ATP hydrolysis coupled proton transport; plant-type cell wall biogenesis;	plant-type vacuole membrane; cytosolic ribosome; proton-transporting two-sector ATPase complex, catalytic domain; plasma membrane;	proton-transporting ATPase activity, rotational mechanism;	1.74645	0.0391461	2.05443	0.223743	0.678816	0.0610824
1081	Solyc04g049350.2.1_1	chorismate synthase	coumarin biosynthetic process; chorismate biosynthetic process; response to wounding; N-terminal protein myristoylation; shikimate biosynthetic process; embryo development ending in seed dormancy; aromatic amino acid family biosynthetic process; amino acid transport;	nucleolus; chloroplast stroma;	chorismate synthase activity;	2.30691	0.0645576	3.0436	0.0412883	1.6272	0.104904
1082	Solyc04g076380.2.1_1	nadph--cytochrome p450 reductase-like	oxidation-reduction process; phenylpropanoid metabolic process; response to abscisic acid stimulus; ER to Golgi vesicle-mediated transport;	cytosol; endoplasmic reticulum membrane;	NADPH-hemoprotein reductase activity; FMN binding; iron ion binding;	1.6995	0.0760802	1.69063	0.118836	0.893346	0.135503
1083	Solyc02g070640.2.1_1	60s ribosomal protein l18a-like	translation;	plasma membrane; cytosolic large ribosomal subunit;	structural constituent of ribosome;	2.38448	0.0315056	1.8654	0.0693048	0.885614	0.425542
1084	Solyc01g099110.2.1_1	probable xaa-pro aminopeptidase p-like	cellular process; proteolysis;	chloroplast stroma;	aminopeptidase activity;	2.74434	0.146484	2.76508	0.0729669	1.06104	0.243422
1085	Solyc06g082670.2.1_1	60s ribosomal protein l10-like	translation;	ribosome;	structural constituent of ribosome;	3.85203	0.0234555	5.00212	0.0900094	2.51172	0.22315
1086	Solyc01g108660.2.1_1	probable n-acetyl-gamma-glutamyl-phosphate reductase	oxidation-reduction process; arginine biosynthetic process; ovule development; response to cadmium ion;	nucleolus; chloroplast stroma; membrane;	NAD binding; copper ion binding; N-acetyl-gamma-glutamyl-phosphate reductase activity; protein dimerization activity;	4.65077	0.0551268	8.28456	0.0850849	2.23435	0.361631
1087	Solyc01g100570.2.1_1	nucleolar protein 56-like		nucleolus; cell wall;		4.80593	0.0555776	1.43041	0.147515	12.6322	0.197224
1088	Solyc06g084210.2.1_1	protein transport protein sec24-like at4g32640-like	response to oxidative stress; intracellular protein transport; ER to Golgi vesicle-mediated transport;	COPII vesicle coat;	zinc ion binding;	10.5169	0.0611733	12.3411	0.0514475	1.54167	0.131269
1089	Solyc11g072270.1.1_1	probable calcium-binding protein cml13-like	response to cold; phosphorylation; oxidation-reduction process;	plasma membrane; nucleus; cytosol;	kinase activity; calcium ion binding; 2-alkenal reductase [NAD(P)] activity;	0.953747	0.0385152	1.30749	0.0367704	1.55485	0.0368304
1090	Solyc08g048250.2.1_1	glycolate oxidase	oxidation-reduction process; defense response to bacterium; transition metal ion transport; oxidative photosynthetic carbon pathway; defense response signaling pathway, resistance gene-independent; hydrogen peroxide biosynthetic process;	peroxisome; plasmodesma; chloroplast stroma; vacuole; cytosolic ribosome; membrane; nucleus; apoplast;	long-chain-(S)-2-hydroxy-long-chain-acid oxidase activity; glycolate oxidase activity; medium-chain-(S)-2-hydroxy-acid oxidase activity; very-long-chain-(S)-2-hydroxy-acid oxidase activity; FMN binding;	1.50944	0.0249163	1.30367	0.137098	0.719059	0.000169738
1091	Solyc02g070510.2.1_1	proteasome subunit alpha type-5-like	response to cadmium ion; ubiquitin-dependent protein catabolic process;	cytosolic ribosome; proteasome core complex, alpha-subunit complex; plasma membrane; nucleus;	threonine-type endopeptidase activity;	3.7537	0.115628	4.41306	0.000377784	1.11711	0.0641251
1092	Solyc11g042640.1.1_1	rieske domain containing expressed	oxidation-reduction process;	chloroplast envelope; chloroplast thylakoid membrane;	oxidoreductase activity; 2 iron, 2 sulfur cluster binding;	0.95227	0.0432203	0.873332	0.174838	0.965934	0.358331
1093	Solyc01g008000.2.1_1	adp-ribosylation factor 2-like	vesicle-mediated transport; small GTPase mediated signal transduction; protein ADP-ribosylation; N-terminal protein myristoylation; intracellular protein transport; response to cadmium ion;	plastid; vacuole; Golgi-associated vesicle; plasma membrane;	copper ion binding; phospholipase activator activity; transporter activity; hydrolase activity; GTP binding;	0.888102	0.0256295	0.988019	0.10448	0.825738	0.251791
1094	Solyc12g011000.1.1_1	citrate glyoxysomal-like	proteasomal ubiquitin-dependent protein catabolic process; glyoxylate cycle; peroxisome organization; response to misfolded protein; methylglyoxal catabolic process to D-lactate; proteasome core complex assembly; tricarboxylic acid cycle; fatty acid beta-oxidation; toxin catabolic process;	plasmodesma; glyoxysome;	citrate (Si)-synthase activity;	10.0195	0.00718914	15.8268	0.00183951	3.45179	0.21353
1095	Solyc01g112280.2.1_1	aminoacylase family protein	methionine biosynthetic process; proteolysis; RNA splicing, via endonucleolytic cleavage and ligation; response to zinc ion; cysteine biosynthetic process;	vacuole; endoplasmic reticulum; Golgi apparatus;	metallopeptidase activity; aminoacylase activity;	2.06989	0.00575589	4.12396	0.004393	3.72274	0.09944
1096	Solyc12g010390.1.1_1	transmembrane 9 superfamily member 4-like		trans-Golgi network; cytosol; integral to membrane; Golgi apparatus; endosome; mitochondrion;		1.88838	0.0997477	2.06441	0.174559	0.849663	0.00598037
1097	Solyc06g062950.1.1_1	subtilisin-like protease-like	chlorophyll catabolic process; proteolysis; negative regulation of catalytic activity;	cytosol; plant-type cell wall; vacuolar membrane; apoplast;	identical protein binding; serine-type endopeptidase activity;	3.12497	0.0424293	5.74142	0.0614345	4.6173	0.193028
1098	Solyc05g026490.2.1_1	phosphomannomutase phosphoglucomutase-like	UDP-N-acetylglucosamine biosynthetic process; cellular response to water deprivation; maltose metabolic process; starch biosynthetic process;	cytosol; chloroplast stroma;	phosphoacetylglucosamine mutase activity; phosphoglucomutase activity; phosphomannomutase activity;	0.997701	0.254272	0.896638	0.0411836	0.889026	0.0215358
1099	Solyc05g005690.1.1_1	40s ribosomal protein s16-like	translation;	nucleolus; cytosolic ribosome; cell wall; chloroplast; membrane;	structural constituent of ribosome;	4.68425	0.144531	4.19454	0.0291173	2.40527	0.0110435
1100	Solyc03g098730.1.1_1	kunitz-type protease partial	proteolysis; negative regulation of endopeptidase activity;		endopeptidase inhibitor activity; peptidase activity;	1.77634	9.56795e-05	2.14534	0.115483	1.18517	0.194838
1101	Solyc07g053480.2.1_1	ras-related protein raba1f-like	vesicle-mediated transport; small GTPase mediated signal transduction; nucleocytoplasmic transport; GTP catabolic process; intracellular protein transport;	cytosol; membrane;	GTPase activity; GTP binding;	2.2644	0.00696291	3.18972	0.0118151	2.67861	0.0162823
1102	Solyc06g053400.2.1_1	2-isopropylmalate synthase	leucine biosynthetic process;	chloroplast envelope; chloroplast stroma;	2-isopropylmalate synthase activity;	2.30071	0.00114293	0.725783	0.00746707	1.82932	0.111583
1103	Solyc06g073740.2.1_1	lysosomal beta glucosidase-like	carbohydrate metabolic process;		beta-glucosidase activity;	2.51297	0.00250944	3.23386	0.0205713	2.60243	5.34568e-06
1104	Solyc03g097020.2.1_1	aaa-type atpase family protein	ATP catabolic process;	proteasome complex; mitochondrion; plant-type cell wall; plasma membrane;	zinc ion binding; ATP binding; microtubule-severing ATPase activity;	0.961384	0.0551974	0.971416	0.319893	0.86282	0.0197495
1105	Solyc08g068310.2.1_1	lupus la protein homolog a-like	macromolecule localization; nucleocytoplasmic transport; post-embryonic development; RNA processing; anatomical structure development; organic substance transport;	nucleus; ribonucleoprotein complex;	nucleotide binding; RNA binding;	3.1093	0.158612	2.70571	0.0493327	1.29977	0.349053
1106	Solyc03g117040.2.1_1	factor of dna methylation 1	RNA-directed DNA methylation;	cytoplasm; plasmodesma;	double-stranded RNA binding; DNA binding; protein self-association;	0.99624	0.15575	1.77317	0.0632097	2.25614	0.0080404
1107	Solyc06g073090.2.1_1	chloroplast-specific ribosomal protein	translation;	ribosome; chloroplast stroma; chloroplast thylakoid;	structural constituent of ribosome;	3.11465	0.00724748	3.0987	0.0770898	0.993454	0.212169
1108	Solyc11g011250.1.1_1	dehydroascorbate reductase	toxin catabolic process; response to cyclopentenone; thylakoid membrane organization; protein glutathionylation; oxidation-reduction process;	chloroplast envelope; chloroplast stroma;	glutathione dehydrogenase (ascorbate) activity;	5.45251	0.041244	6.24571	0.0143616	0.966956	1.30813e-05
[truncated: 9,261 more rows]
