# Supplementary material for: Critical Role of COI1-Dependent Jasmonate Pathway in AAL toxin induced PCD in Tomato Revealed by Comparative Proteomics
Source: Sci Rep. 2016 Jun 21;6:28451. doi: 10.1038/srep28451 (PMC4914994; doi:10.1038/srep28451)
Supplement: Supplementary Table S3 [file srep28451-s4.xls]

## Sheet: Table 5_2670DE
Supplementary Table S3. The list of 2670 differentially expressed protein. A green color means down-regulation, but a red color shows up-regulation.
Protein Group	Type	Sequence Id	anno	GO biological process	GO cellular component	GO molecular function	CA/(CA+TA) AVE FC	CA/(CA+TA) PVal	(CA+TA+JA)/ (CA+TA) AVE FC	(CA+TA+JA)/ (CA+TA) PVal	(jai1+TA)/ (CA+TA) AVE FC	(jai1+TA)/ (CA+TA) PVal
50	1	Solyc09g009020.2.1_1	enolase	pentose-phosphate shunt; response to salt stress; response to light stimulus; response to cold; response to abscisic acid stimulus; glycolysis; gluconeogenesis; photorespiration; response to cadmium ion;	plasmodesma; phosphopyruvate hydratase complex; mitochondrial envelope; chloroplast; nucleus; plasma membrane; apoplast;	copper ion binding; DNA binding; magnesium ion binding; phosphopyruvate hydratase activity;	4.23475	0.0412467	3.36117	0.0962796	2.03208	0.0916786
133	1	Solyc03g078400.2.1_1	actin	cytoskeleton organization; gluconeogenesis; response to wounding; glucose catabolic process; proteasomal protein catabolic process; cell division; root hair elongation; regulation of protein localization; seed germination; response to light stimulus; response to auxin stimulus;	chloroplast envelope; cell wall; nucleolus; cytosol; chloroplast stroma; cytoskeleton; plasmodesma; plasma membrane; mitochondrion;	ATP binding; structural constituent of cytoskeleton;	2.75585	0.0187432	2.75323	0.0755391	1.05788	0.00803379
137	1	Solyc08g062800.2.1_1	eukaryotic initiation factor 4a-2-like	translational initiation; response to cadmium ion;	cytosol; nucleolus; plant-type cell wall; plasma membrane;	translation initiation factor activity; ATP-dependent helicase activity; ATP binding;	1.40315	0.00573394	0.848161	1.5105e-05	1.50397	0.102188
140	1	Solyc11g011920.1.1_1	glutamate decarboxylase	glutamate metabolic process; response to cadmium ion; oxidation-reduction process;		pyridoxal phosphate binding; glutamate decarboxylase activity; oxidoreductase activity, acting on paired donors, with incorporation or reduction of molecular oxygen, 2-oxoglutarate as one donor, and incorporation of one atom each of oxygen into both donors; oxidoreductase activity, acting on single donors with incorporation of molecular oxygen, incorporation of two atoms of oxygen; calmodulin bin…	4.03986	0.0212788	6.12393	0.0775251	1.0241	0.275666
152	1	Solyc08g076970.2.1_1	acetylornithine deacetylase-like	proteolysis;	cytosol;	acetylornithine deacetylase activity; metallopeptidase activity;	18.71	0.0167431	41.5088	0.0529657	2.00568	0.133247
156	1	Solyc10g083720.1.1_1	pyruvate cytosolic isozyme-like	response to cadmium ion; phosphorylation; glycolysis;	plasma membrane; cytosol;	pyruvate kinase activity; potassium ion binding; magnesium ion binding;	1.49455	0.0423548	2.04703	0.229082	2.05542	0.0609706
158	1	Solyc06g083190.2.1_1	70 kda peptidyl-prolyl isomerase	response to endoplasmic reticulum stress; seed germination; protein peptidyl-prolyl isomerization; protein folding; response to osmotic stress; N-terminal protein myristoylation; cellular heat acclimation; response to high light intensity; response to hydrogen peroxide;	cytosol; cell periphery;	calmodulin binding; phosphatidylinositol-3-phosphate binding; peptidyl-prolyl cis-trans isomerase activity; phosphatidylinositol-3,5-bisphosphate binding;	3.63853	0.0406251	3.1893	0.152897	2.2357	0.0996617
187	1	Solyc01g109540.2.1_1	coatomer subunit gamma-like	vesicle-mediated transport; intracellular protein transport;	chloroplast; COPI vesicle coat;	structural molecule activity;	3.64306	0.00191834	3.34893	0.0682085	4.85911	0.095212
209	1	Solyc03g123610.2.1_1	alanine aminotransferase mitochondrial-like	response to hypoxia; biosynthetic process; L-alanine catabolic process, by transamination; response to cadmium ion;	mitochondrion; chloroplast;	copper ion binding; transaminase activity; ATP binding; pyridoxal phosphate binding;	3.44257	0.00721663	6.7639	0.0584484	2.9372	0.163689
214	1	Solyc05g053810.2.1_1	serine hydroxymethyltransferase	glycine metabolic process; polar nucleus fusion; methylation; tetrahydrofolate interconversion; pollen development; L-serine metabolic process; response to cadmium ion;	plasma membrane;	glycine hydroxymethyltransferase activity; pyridoxal phosphate binding; methyltransferase activity;	1.66397	0.0169874	1.836	0.0527382	1.90261	0.090592
218	1	Solyc02g020980.2.1_1	4-alpha-glucanotransferase dpe2-like	starch catabolic process; circadian rhythm; starch biosynthetic process; plant-type cell wall organization; maltose catabolic process; positive regulation of catalytic activity;	cytosol;	cation binding; 4-alpha-glucanotransferase activity; heteropolysaccharide binding; starch binding;	1.49515	0.0156992	5.85333	0.13714	1.79269	0.0828318
232	1	Solyc01g104590.2.1_1	60s ribosomal protein l3-like	translation;	ribosome;	structural constituent of ribosome;	2.00567	0.0127348	2.12592	0.101027	0.803173	0.12769
252	1	Solyc04g081570.2.1_1	endoplasmin homolog	N-terminal protein myristoylation; gluconeogenesis; regulation of meristem structural organization; protein folding; response to hydrogen peroxide; water transport; response to water deprivation; protein secretion; regulation of meristem growth; response to salt stress; hyperosmotic response; Golgi organization; glycolysis; response to endoplasmic reticulum stress; response to high light intensit…	vacuolar membrane; apoplast; endoplasmic reticulum lumen; chloroplast; Golgi apparatus; cytosol; plasmodesma; plasma membrane; nucleus; mitochondrion;	unfolded protein binding; ATP binding;	1.85219	0.038433	2.22456	0.119194	0.811164	0.0220477
283	1	Solyc05g050600.2.1_1	dynamin-related protein 5a-like	embryo development ending in seed dormancy; GTP catabolic process; xylem and phloem pattern formation; regulation of protein localization; clathrin-mediated endocytosis; cell plate formation involved in plant-type cell wall biogenesis; synaptic vesicle endocytosis; trichome branching;	vacuolar membrane; phragmoplast; cytosol; microtubule; plasmodesma; cell plate; chloroplast thylakoid membrane; plasma membrane;	protein histidine kinase binding; GTP binding; clathrin binding; GTPase activity;	1.58504	0.00822451	4.56613	0.095012	1.13836	0.280489
298	1	Solyc02g091100.2.1_1	2-hydroxyacyl- lyase-like	toxin catabolic process; response to cyclopentenone; para-aminobenzoic acid metabolic process;	chloroplast; cytosol;	thiamine pyrophosphate binding; pyruvate decarboxylase activity; magnesium ion binding; transferase activity; oxalyl-CoA decarboxylase activity;	2.70544	0.0038353	4.4041	0.0903473	0.809366	0.0450395
307	1	Solyc02g036350.2.1_1	1-aminocyclopropane-1-carboxylate oxidase	negative regulation of defense response; detection of biotic stimulus; jasmonic acid mediated signaling pathway; salicylic acid biosynthetic process; systemic acquired resistance, salicylic acid mediated signaling pathway; regulation of plant-type hypersensitive response; cellular cation homeostasis; ethylene biosynthetic process; regulation of hydrogen peroxide metabolic process; response to chi…		oxidoreductase activity, acting on paired donors, with incorporation or reduction of molecular oxygen, 2-oxoglutarate as one donor, and incorporation of one atom each of oxygen into both donors; metal ion binding; L-ascorbic acid binding; 1-aminocyclopropane-1-carboxylate oxidase activity;	2.56303	0.0270388	4.53722	0.103998	1.41828	0.127374
351	1	Solyc09g009260.2.1_1	fructose-bisphosphate aldolase cytoplasmic isozyme-like	response to salt stress; glycolysis; response to cadmium ion; response to karrikin;	cytosol; cell wall; nucleolus; mitochondrial envelope; chloroplast; plasma membrane; apoplast;	copper ion binding; fructose-bisphosphate aldolase activity;	3.6394	0.0218474	4.12451	0.053547	1.42773	0.0828198
355	1	Solyc06g063140.2.1_1	26s protease regulatory subunit 7-like	ubiquitin-dependent protein catabolic process; ATP catabolic process;	cytosol; proteasome regulatory particle, base subcomplex; nucleus; plasma membrane;	peptidase activity; ATP binding; microtubule-severing ATPase activity;	7.74395	0.0391128	7.6667	0.122022	7.1769	0.155981
364	1	Solyc03g078490.2.1_1	udp-glucosyl transferase 85a2	metabolic process;		anthocyanidin 3-O-glucosyltransferase activity; cis-zeatin O-beta-D-glucosyltransferase activity; trans-zeatin O-beta-D-glucosyltransferase activity;	4.5875	0.00909089	3.91431	0.136624	3.00377	0.200022
365	1	Solyc11g033280.1.1_1	eukaryotic initiation factor 4a-3-like	translational initiation;		ATP-dependent helicase activity; ATP binding; translation initiation factor activity;	10.6465	0.0399225	10.8601	0.0543716	9.93608	0.162522
389	1	Solyc05g005490.2.1_1	carbonic anhydrase	response to carbon dioxide; regulation of stomatal movement; carbon utilization;	chloroplast envelope; plasma membrane; cytosol;	carbonate dehydratase activity; zinc ion binding;	17.3936	0.00640293	24.6065	0.0802676	1.53267	0.200735
390	1	Solyc03g115990.1.1_1	nodule-enhanced malate dehydrogenase family protein	cellular carbohydrate metabolic process; response to cold; malate metabolic process; oxidation-reduction process;	chloroplast envelope; plasma membrane; stromule; chloroplast stroma; apoplast; mitochondrion;	L-malate dehydrogenase activity;	2.35281	0.00358725	2.39826	0.180695	2.4037	0.0808451
406	1	Solyc01g111510.2.1_1	l-ascorbate peroxidase	response to oxidative stress; oxidation-reduction process;	chloroplast envelope; Golgi apparatus; plasmodesma; peroxisomal membrane; vacuolar membrane; cytosol; mitochondrion;	heme binding; L-ascorbate peroxidase activity;	1.90819	0.0105808	1.43962	0.139192	1.25594	0.0775086
407	1	Solyc06g035970.2.1_1	tubulin beta-1 chain-like	cytoskeleton organization; gluconeogenesis; response to salt stress; proteasomal protein catabolic process; GTP catabolic process; protein polymerization; microtubule-based movement;	membrane; tubulin complex; Golgi apparatus; microtubule;	protein binding; GTP binding; GTPase activity; structural constituent of cytoskeleton;	3.93703	0.0216643	2.6337	0.116027	3.42906	0.108385
423	1	Solyc11g012110.1.1_1	60s ribosomal protein l6-like	translation;	ribosome;	structural constituent of ribosome;	1.66449	0.00429138	1.3197	0.0528917	0.885009	0.298526
429	1	Solyc06g076640.2.1_1	tubulin beta-1 chain-like	cytoskeleton organization; gluconeogenesis; response to salt stress; proteasomal protein catabolic process; GTP catabolic process; protein polymerization; microtubule-based movement;	membrane; tubulin complex; Golgi apparatus; microtubule;	protein binding; GTP binding; GTPase activity; structural constituent of cytoskeleton;	4.19091	0.0220401	2.8462	0.11853	3.7149	0.156303
433	1	Solyc02g086610.2.1_1	isocitrate dehydrogenase	tricarboxylic acid cycle; isocitrate metabolic process;	chloroplast stroma; chloroplast thylakoid; mitochondrion;	NAD binding; isocitrate dehydrogenase (NADP+) activity; magnesium ion binding;	1.53719	0.00227977	2.21763	0.0679925	0.819253	0.0404922
476	1	Solyc12g099000.1.1_1	s-adenosyl-l-methionine synthetase	S-adenosylmethionine biosynthetic process; one-carbon metabolic process;	cytoplasm;	methionine adenosyltransferase activity; metal ion binding; ATP binding;	6.50205	0.00183036	6.18345	0.215251	3.04689	0.199356
553	1	Solyc01g109410.2.1_1	dolichyl-diphosphooligosaccharide--protein glycosyltransferase 48 kda subunit-like	RNA methylation; plant-type cell wall organization; unidimensional cell growth; cellulose biosynthetic process; Golgi vesicle transport; cell wall modification; protein N-linked glycosylation via asparagine;	vacuolar membrane; cytoplasmic membrane-bounded vesicle; plant-type cell wall; Golgi apparatus; nucleolus; plasmodesma; plasma membrane; oligosaccharyltransferase complex;	dolichyl-diphosphooligosaccharide-protein glycotransferase activity;	4.96771	0.00750347	6.15347	0.082263	2.4922	0.237604
575	1	Solyc02g093680.2.1_1	succinate dehydrogenase	tricarboxylic acid cycle; mitochondrial electron transport, succinate to ubiquinone;	mitochondrial respiratory chain complex II;	zinc ion binding; 2 iron, 2 sulfur cluster binding; electron carrier activity; succinate dehydrogenase (ubiquinone) activity;	3.63528	0.0330915	4.30486	0.13864	3.42855	0.213784
580	1	Solyc09g098040.2.1_1	water chloroplastic-like	protein autophosphorylation; starch catabolic process; carbohydrate phosphorylation; starch biosynthetic process; plant-type cell wall organization;	chloroplast stroma;	carbohydrate kinase activity; ATP binding; phosphoglucan, water dikinase activity; starch binding;	2.64914	0.0468619	1.89903	0.0782602	0.852781	0.034991
600	1	Solyc08g016080.2.1_1	high chlorophyll fluorescence phenotype 173 protein	translational initiation; protein autophosphorylation; regulation of proton transport;	chloroplast envelope; chloroplast stroma;	nucleotide binding;	2.12865	0.0305501	2.90461	0.101395	0.807506	0.210391
630	1	Solyc06g076360.2.1_1	protein toc75- chloroplastic-like	embryonic morphogenesis; chloroplast organization; ovule development; protein import into chloroplast stroma;	integral to chloroplast outer membrane; vacuolar membrane; Toc complex;	P-P-bond-hydrolysis-driven protein transmembrane transporter activity;	8.78683	0.0124224	9.65998	0.33821	11.9146	0.0728888
671	1	Solyc10g074500.1.1_1	isocitrate dehydrogenase	tricarboxylic acid cycle; isocitrate metabolic process;	mitochondrion;	NAD binding; magnesium ion binding; isocitrate dehydrogenase (NAD+) activity; zinc ion binding;	1.91848	0.000952757	2.28938	0.216027	2.34876	0.319256
672	1	Solyc12g005330.1.1_1	60s ribosomal protein l8-like	translation;	vacuole; plasma membrane; cytosolic large ribosomal subunit;	structural constituent of ribosome; RNA binding;	4.07628	0.00349093	3.24808	0.17764	0.903535	0.0121317
681	1	Solyc07g042440.2.1_1	peroxiredoxin q	oxidation-reduction process; rRNA processing; chlorophyll biosynthetic process; carotenoid biosynthetic process; glucosinolate biosynthetic process; cysteine biosynthetic process;	chloroplast envelope; chloroplast stromal thylakoid; chloroplast thylakoid membrane; plastoglobule;	peroxidase activity; peroxiredoxin activity;	5.61369	0.0365107	5.80721	0.105093	9.38537	0.0860555
703	1	Solyc03g120270.2.1_1	coatomer subunit beta -2-like	vesicle-mediated transport; intracellular protein transport;	membrane coat;	myosin heavy chain kinase activity; structural molecule activity;	3.40025	0.0379992	3.52917	0.0843732	1.33117	0.101638
751	1	Solyc01g079540.2.1_1	gtp-binding protein sar1a-like	vesicle-mediated transport; intracellular protein transport;	Golgi apparatus; endoplasmic reticulum;	GTP binding;	2.13136	0.0328283	2.59184	0.13828	0.76117	0.20218
757	1	Solyc07g056480.2.1_1	probable glutathione s-transferase	auxin mediated signaling pathway;		peroxidase activity; glutathione transferase activity;	4.87856	0.0325836	4.95601	0.143031	0.749036	0.113199
771	1	Solyc01g096830.2.1_1	probable cation-transporting atpase-like	cellular response to phosphate starvation; stem cell fate determination; intra-Golgi vesicle-mediated transport; xylan biosynthetic process; membrane fusion; drug transmembrane transport; pollen germination; pollen maturation; cation transport; glucuronoxylan metabolic process; ER to Golgi vesicle-mediated transport; ATP catabolic process; meristem maintenance; cellular metal ion homeostasis;	integral to membrane; endoplasmic reticulum; plasma membrane; nucleus;	metal ion binding; calcium-transporting ATPase activity; ATP binding;	2.9377	0.049197	3.12506	0.0585188	2.95908	0.246506
800	1	Solyc01g100350.2.1_1	gtp-binding protein sar1a-like	response to misfolded protein; photorespiration; water transport; protein targeting to vacuole; response to salt stress; cell morphogenesis; vacuole organization; proteasome core complex assembly; purine nucleobase transport; hyperosmotic response; ubiquitin-dependent protein catabolic process; Golgi organization; glycolysis; Golgi vesicle transport; response to cadmium ion; response to temperatu…	Golgi apparatus; cytosol; endoplasmic reticulum; plasma membrane;	GTP binding;	2.16829	0.0462705	2.50018	0.0767005	0.792455	0.321817
814	1	Solyc10g083690.2.1_1	cytochrome p450 76a2-like	oxidation-reduction process;		heme binding; flavonoid 3',5'-hydroxylase activity; iron ion binding; electron carrier activity;	10.2637	0.00497533	23.3381	0.321637	1.86482	0.0741216
817	1	Solyc03g121720.2.1_1	oxidoreductase glyr1-like	pentose-phosphate shunt; valine metabolic process;	mitochondrion; chloroplast stroma;	3-hydroxyisobutyrate dehydrogenase activity; glyoxylate reductase (NADP) activity; 2-hydroxy-3-oxopropionate reductase activity; nucleotide binding; phosphogluconate dehydrogenase (decarboxylating) activity; coenzyme binding;	6.74554	0.0176269	9.61914	0.0916161	7.0121	0.293559
818	1	Solyc06g083300.2.1_1	rna binding	transport;	intracellular;	nucleic acid binding; nucleotide binding;	1.80505	0.0297235	2.07701	0.0665143	1.02454	0.423521
827	1	Solyc12g088670.1.1_1	cysteine proteinase	proteolysis; response to salt stress; oxidation-reduction process;	vacuole; nuclear part; chloroplast part; apoplast;	2-alkenal reductase [NAD(P)] activity; cysteine-type peptidase activity;	3.10622	0.0131631	3.89712	0.168945	5.48577	0.242695
842	1	Solyc01g101240.2.1_1	aspartic proteinase	proteolysis; lipid metabolic process;		aspartic-type endopeptidase activity;	5.7228	0.0123011	7.84085	0.16646	1.62595	0.344607
869	1	Solyc10g050890.1.1_1	nitrite reductase	nitrate assimilation; response to nitrate; electron transport chain;	chloroplast stroma; membrane; apoplast; mitochondrion;	metal ion binding; ferredoxin-nitrite reductase activity; heme binding; 4 iron, 4 sulfur cluster binding;	1.59592	0.00759363	1.69565	0.125285	1.70649	0.0846557
873	1	Solyc11g013260.1.1_1	prohibitin- mitochondrial-like	cell growth; response to salt stress; cell division; response to auxin stimulus; mitochondrion organization; lateral root development; response to nitric oxide;	mitochondrion; nucleolus; plant-type cell wall; chloroplast; vacuole; plasma membrane; respiratory chain complex I;		14.7631	0.00125587	19.5738	0.171303	1.11452	0.472796
882	1	Solyc01g104920.2.1_1	vesicle-fusing atpase-like		vacuole; Golgi apparatus; plasmodesma; plasma membrane;	protein binding; ATP binding; nucleoside-triphosphatase activity;	1.3774	0.0022149	1.51883	0.0939545	0.798968	0.0858776
906	1	Solyc01g010540.2.1_1	40s ribosomal protein s9-2-like	translation;	nucleolus; cytosolic ribosome; plasma membrane; cell wall; small ribosomal subunit; chloroplast;	structural constituent of ribosome; rRNA binding;	4.6014	0.0247249	3.74539	0.0839986	1.14283	0.0588497
927	1	Solyc04g071260.2.1_1	actin family protein isoform 1		cytoplasm; actin filament;	structural constituent of cytoskeleton; ATP binding; motor activity;	2.70364	0.0256404	2.71571	0.0850635	0.954983	7.25587e-05
956	1	Solyc12g009400.1.1_1	pyruvate dehydrogenase e1 component subunit alpha-like	glycolysis; oxidation-reduction process;	chloroplast envelope; chloroplast stroma; cytosol; mitochondrion;	pyruvate dehydrogenase (acetyl-transferring) activity;	6.6448	0.0356054	8.57754	0.155117	5.52722	0.138178
958	1	Solyc10g077040.1.1_1	magnesium-protoporphyrin ix monomethyl ester	unsaturated fatty acid biosynthetic process; photosystem II assembly; isopentenyl diphosphate biosynthetic process, methylerythritol 4-phosphate pathway; chlorophyll biosynthetic process; regulation of lipid metabolic process; response to light stimulus; cysteine biosynthetic process; oxidation-reduction process; rRNA processing; thylakoid membrane organization; oxylipin biosynthetic process;	chloroplast inner membrane; chloroplast thylakoid membrane;	transition metal ion binding; DNA binding; magnesium-protoporphyrin IX monomethyl ester (oxidative) cyclase activity;	1.21493	0.00471171	0.837882	0.120256	0.767041	0.284837
980	1	Solyc02g083350.2.1_1	dna-directed rna polymerase ii subunit rpb1-like	protein desumoylation; vegetative to reproductive phase transition of meristem; gene silencing by RNA; RNA splicing, via endonucleolytic cleavage and ligation; DNA methylation; hydrogen peroxide biosynthetic process; transcription from RNA polymerase II promoter;	plasmodesma; DNA-directed RNA polymerase II, core complex; chloroplast; vacuole;	DNA-directed RNA polymerase activity; DNA binding;	3.88422	0.0296078	16.8412	0.125859	1.02639	0.0983935
985	1	Solyc10g079860.1.1_1	beta- -glucanase	carbohydrate metabolic process; defense response;	apoplast;	glucan endo-1,3-beta-D-glucosidase activity;	2.1371	0.0121917	8.28229	0.0601247	5.29938	0.10685
991	1	Solyc04g055170.2.1_1	annexin 2			calcium ion binding; calcium-dependent phospholipid binding;	2.75894	7.65508e-06	1.90712	0.136783	1.14763	0.116604
994	1	Solyc10g006090.2.1_1	enhanced downy mildew 2	positive regulation of flower development; vegetative to reproductive phase transition of meristem; signal transduction; defense response to fungus;	nucleus;	metal ion binding; sequence-specific DNA binding transcription factor activity;	6.70952	0.0110696	7.85927	0.081552	1.51135	0.206176
1009	1	Solyc03g019940.2.1_1	asparagine--trna chloroplastic mitochondrial-like	asparaginyl-tRNA aminoacylation; ovule development;	mitochondrion; chloroplast stroma;	asparagine-tRNA ligase activity; nucleic acid binding; ATP binding;	3.05507	0.028932	3.52942	0.0755913	1.78399	0.104165
1022	1	Solyc07g054820.2.1_1	protein thylakoid chloroplastic-like	G-protein coupled receptor signaling pathway; phosphatidylglycerol biosynthetic process; regulation of protein dephosphorylation; photosystem II assembly; isopentenyl diphosphate biosynthetic process, methylerythritol 4-phosphate pathway; chloroplast relocation; defense response to bacterium; photosynthetic electron transport in photosystem I; sugar mediated signaling pathway; regulation of trans…	stromule; integral to membrane; chloroplast outer membrane; chloroplast stroma; photosystem II; chloroplast thylakoid membrane; plastid inner membrane;	protein binding;	6.55085	0.0115937	6.26917	0.154028	6.63258	0.215054
1025	1	Solyc10g085480.1.1_1	60s ribosomal protein l24-like		ribosome;		2.92367	0.0290044	1.9596	0.224531	2.88147	0.0924266
1026	1	Solyc00g042130.1.1_1	f0f1 atp synthase subunit alpha	ATP hydrolysis coupled proton transport; plasma membrane ATP synthesis coupled proton transport;	proton-transporting ATP synthase complex, catalytic core F(1); plasma membrane;	proton-transporting ATPase activity, rotational mechanism; proton-transporting ATP synthase activity, rotational mechanism; ATP binding;	1.8985	0.0202234	1.89556	0.109276	2.11507	0.223343
1051	1	Solyc01g109710.2.1_1	universal stress protein a-like protein	response to desiccation; galactolipid biosynthetic process; cellular response to phosphate starvation; cellular response to water deprivation; response to molecule of fungal origin;	cytoplasm; plasma membrane;		1.66928	0.0232421	1.0945	0.0305389	2.89802	0.315985
1080	1	Solyc12g056110.1.1_1	v-type proton atpase subunit e-like	response to salt stress; defense response to bacterium; response to cold; Golgi organization; ATP hydrolysis coupled proton transport; plant-type cell wall biogenesis;	plant-type vacuole membrane; cytosolic ribosome; proton-transporting two-sector ATPase complex, catalytic domain; plasma membrane;	proton-transporting ATPase activity, rotational mechanism;	1.74645	0.0391461	2.05443	0.223743	0.678816	0.0610824
1083	1	Solyc02g070640.2.1_1	60s ribosomal protein l18a-like	translation;	plasma membrane; cytosolic large ribosomal subunit;	structural constituent of ribosome;	2.38448	0.0315056	1.8654	0.0693048	0.885614	0.425542
1097	1	Solyc06g062950.1.1_1	subtilisin-like protease-like	chlorophyll catabolic process; proteolysis; negative regulation of catalytic activity;	cytosol; plant-type cell wall; vacuolar membrane; apoplast;	identical protein binding; serine-type endopeptidase activity;	3.12497	0.0424293	5.74142	0.0614345	4.6173	0.193028
1100	1	Solyc03g098730.1.1_1	kunitz-type protease partial	proteolysis; negative regulation of endopeptidase activity;		endopeptidase inhibitor activity; peptidase activity;	1.77634	9.56795e-05	2.14534	0.115483	1.18517	0.194838
1107	1	Solyc06g073090.2.1_1	chloroplast-specific ribosomal protein	translation;	ribosome; chloroplast stroma; chloroplast thylakoid;	structural constituent of ribosome;	3.11465	0.00724748	3.0987	0.0770898	0.993454	0.212169
1125	1	Solyc07g041920.2.1_1	cysteine protease	proteolysis;	vacuole;	cysteine-type peptidase activity;	1.53264	0.00128979	2.02638	0.0913429	0.711308	0.0523495
1179	1	Solyc04g005080.2.1_1	pyruvate dehydrogenase e1 component subunit mitochondrial-like	glycolysis; oxidation-reduction process;	mitochondrial matrix;	pyruvate dehydrogenase (acetyl-transferring) activity;	3.21646	0.0171206	4.92529	0.0769861	1.93893	0.188304
1183	1	Solyc03g097840.2.1_1	phosphate carrier mitochondrial-like	transport;	mitochondrial inner membrane; plasma membrane; cell wall; integral to membrane; chloroplast;	protein binding;	15.9653	0.00440335	19.6552	0.115131	2.90959	0.107461
1185	1	Solyc03g093690.2.1_1	peptide methionine sulfoxide reductase-like	oxidation-reduction process; cellular protein modification process; cellular response to oxidative stress; glycine catabolic process; response to karrikin;	mitochondrion; chloroplast envelope; chloroplast stroma;	peptide-methionine (S)-S-oxide reductase activity;	201.186	0.0187017	139.239	0.0589047	202.803	0.106391
1202	1	Solyc06g073460.2.1_1	glutathione peroxidase	oxidation-reduction process; cellular response to water deprivation; abscisic acid mediated signaling pathway; toxin catabolic process; response to hydrogen peroxide;	cytosol; mitochondrion; nucleus; plasma membrane;	glutathione peroxidase activity; protein binding;	7.14473	0.0104661	8.8881	0.10918	12.7895	0.106784
1223	1	Solyc03g111720.2.1_1	peptide methionine sulfoxide reductase-like	oxidation-reduction process;		peptide-methionine (S)-S-oxide reductase activity;	62.5858	0.00636807	44.8313	0.227734	1.61178	0.130394
1229	1	Solyc02g082830.1.1_1	phosphoserine aminotransferase	response to endoplasmic reticulum stress; systemic acquired resistance; response to cadmium ion; L-serine biosynthetic process;	cytosol; chloroplast thylakoid; chloroplast stroma;	pyridoxal phosphate binding; O-phospho-L-serine:2-oxoglutarate aminotransferase activity;	3.27238	0.0325293	3.89684	0.174535	1.95262	0.282143
1237	1	Solyc11g066160.1.1_1	histone h4	nucleosome assembly;	nucleosome; nucleolus; thylakoid; vacuole;	DNA binding; protein heterodimerization activity;	4.79909	0.0182484	6.26753	0.0614049	0.689757	0.135377
1242	1	Solyc05g054330.2.1_1	epoxide hydrolase	metabolic process;		hydrolase activity;	6.11152	0.0219545	7.19049	0.0669884	1.00895	0.0813223
1252	1	Solyc10g017530.2.1_1	dead-box atp-dependent rna helicase 8-like	modulation by virus of host morphology or physiology;		ATP-dependent helicase activity; nucleic acid binding; ATP binding;	1.99856	0.0348636	1.59087	0.304778	1.1871	0.0628797
1254	1	Solyc03g121380.2.1_1	dentin sialophospho isoform 3				2.12516	0.0256448	2.22375	0.15731	0.739909	0.0871756
1271	1	Solyc03g120010.2.1_1	serine-threonine kinase receptor-associated	phosphorylation;		kinase activity;	3.6367	0.0291526	4.16989	0.161101	5.05903	0.357508
1274	1	Solyc01g005960.2.1_1	dead-box atp-dependent rna helicase 37-like			nucleic acid binding; ATP binding; ATP-dependent helicase activity;	2.36919	0.0457542	2.83316	0.279161	2.89858	0.0715863
1313	1	Solyc08g083350.2.1_1	50s ribosomal protein chloroplastic-like	translation; rRNA processing; isopentenyl diphosphate biosynthetic process, methylerythritol 4-phosphate pathway; chlorophyll biosynthetic process; thylakoid membrane organization;	chloroplast envelope; chloroplast stroma; membrane; cytosolic large ribosomal subunit;	structural constituent of ribosome;	3.31398	0.00266495	3.28802	0.0519257	2.36452	0.132016
1353	1	Solyc03g111820.2.1_1	sieve element occlusion a				2.03631	0.000828401	2.32104	0.0639506	2.88373	0.140824
1356	1	Solyc04g071900.2.1_1	peroxidase 12-like	response to oxidative stress; oxidation-reduction process;	plant-type cell wall; vacuole; membrane;	metal ion binding; heme binding; peroxidase activity;	3.25341	0.00998467	4.83347	0.0588447	3.47233	0.21336
1413	1	Solyc06g007670.2.1_1	60s ribosomal protein l5-like	translation; adaxial/abaxial pattern specification; leaf morphogenesis; root morphogenesis; cell proliferation;	nucleolus; chloroplast; vacuole; cytosolic large ribosomal subunit; plasma membrane;	structural constituent of ribosome; 5S rRNA binding;	3.68852	0.0481978	3.48547	0.0860955	1.97903	0.0733373
1431	1	Solyc12g096790.1.1_1	salutaridinol 7-o-acetyltransferase-like			transferase activity, transferring acyl groups other than amino-acyl groups;	4.92065	0.000355494	4.1449	0.0770206	2.20517	0.0910884
1437	1	Solyc11g006320.1.1_1	ubiquitin carboxyl-terminal hydrolase 12-like	ubiquitin-dependent protein catabolic process; DNA topological change;		ubiquitin thiolesterase activity; double-stranded DNA binding; cysteine-type peptidase activity;	12.8987	0.00994526	10.4864	0.0943902	2.34646	0.254756
1448	1	Solyc08g041890.2.1_1	importin subunit alpha-1-like	protein import into nucleus;	nucleolus; cell wall; nuclear envelope; cytosol;	protein transporter activity;	5.25091	0.00945118	5.80491	0.149882	1.21997	0.248314
1454	1	Solyc01g110160.2.1_1	uncharacterized loc101218799	carotenoid biosynthetic process; isopentenyl diphosphate biosynthetic process, methylerythritol 4-phosphate pathway;	chloroplast envelope; chloroplast stroma; nucleus;		7.8406	0.0447772	8.37994	0.0793675	1.05343	0.110734
1458	1	Solyc01g058390.2.1_1	galactokinase family protein	carbohydrate phosphorylation; galactose metabolic process;	cytosol;	ATP binding; galactokinase activity; N-acetylgalactosamine kinase activity;	1.55954	0.0342972	1.29487	0.0584049	1.84614	0.137742
1468	1	Solyc05g009190.2.1_1	cysteine--trna ligase-like	cysteinyl-tRNA aminoacylation; response to cadmium ion;	cytoplasm;	cysteine-tRNA ligase activity; ATP binding;	4.63537	0.0178518	7.61673	0.0932384	3.79696	0.128794
1514	1	Solyc08g077890.2.1_1	atp-dependent clp protease proteolytic subunit-related protein chloroplastic-like	response to reactive oxygen species; regulation of gene expression; regulation of protein localization; isopentenyl diphosphate biosynthetic process, methylerythritol 4-phosphate pathway; systemic acquired resistance; proteolysis; regulation of defense response;	chloroplast envelope; chloroplast stroma;	serine-type endopeptidase activity;	3.76027	0.0099109	3.99465	0.139876	4.44416	0.0919974
1517	1	Solyc08g067840.2.1_1	psbp domain-containing protein chloroplastic-like	protein targeting to chloroplast; starch biosynthetic process; isopentenyl diphosphate biosynthetic process, methylerythritol 4-phosphate pathway; photosynthesis; maltose metabolic process; positive regulation of transcription, DNA-dependent; thylakoid membrane organization;	oxygen evolving complex; extrinsic to membrane; chloroplast thylakoid lumen; chloroplast thylakoid membrane;	calcium ion binding;	4.49896	0.0494265	6.17617	0.0985772	1.00558	0.277604
1550	1	Solyc01g091220.2.1_1	40s ribosomal protein s13-like	cytokinesis by cell plate formation; translation; trichome morphogenesis; leaf morphogenesis;	cell wall; nucleolus; chloroplast; cytosolic ribosome; membrane;	structural constituent of ribosome;	1.88933	0.0256641	1.74284	0.151765	0.808009	0.316967
1552	1	Solyc03g120750.2.1_1	ras-related protein rab7-like	small GTPase mediated signal transduction; protein transport;	plasma membrane;	GTP binding; hydrolase activity;	11.728	0.0487511	8.09858	0.227151	3.17353	0.211245
1562	1	Solyc02g093530.2.1_1	ras-related protein rabb1b-like	vesicle-mediated transport; protein targeting to vacuole; small GTPase mediated signal transduction;	chloroplast; Golgi apparatus;	hydrolase activity; GTP binding;	3.12479	0.0439316	3.82323	0.133766	3.08903	0.184476
1563	1	Solyc02g069490.2.1_1	delta -sterol reductase-like	brassinosteroid biosynthetic process; oxidation-reduction process; response to light stimulus; unidimensional cell growth;	integral to membrane; vacuole; plasma membrane;	calmodulin binding; flavin adenine dinucleotide binding; UDP-N-acetylmuramate dehydrogenase activity;	2.10454	0.01713	2.37585	0.0638446	2.10823	0.288696
1588	1	Solyc03g120990.2.1_1	malate dehydrogenase	fatty acid biosynthetic process; oxidation-reduction process; proteasomal protein catabolic process; cytoskeleton organization; malate metabolic process; gluconeogenesis; protein homotetramerization;	chloroplast;	NAD binding; zinc ion binding; oxidoreductase activity, acting on NAD(P)H, NAD(P) as acceptor; cobalt ion binding; malate dehydrogenase (oxaloacetate-decarboxylating) (NADP+) activity; protein homodimerization activity; malate dehydrogenase (oxaloacetate-decarboxylating) activity;	1.22204	0.00117635	0.9354	0.153302	0.643093	0.0990243
1594	1	Solyc02g086600.2.1_1	polyribonucleotide nucleotidyltransferase mitochondrial-like	mitochondrial RNA processing; transcription factor import into nucleus; mitochondrial RNA catabolic process; mRNA catabolic process;	mitochondrion;	RNA binding; polyribonucleotide nucleotidyltransferase activity; 3'-5'-exoribonuclease activity;	5.16885	0.0419803	8.88235	0.0614901	2.42025	0.130181
1598	1	Solyc08g080170.2.1_1	3-hydroxy-3-methylglutaryl coenzyme a synthase	isoprenoid biosynthetic process;		hydroxymethylglutaryl-CoA synthase activity;	2.01624	0.0256697	2.62748	0.0701071	0.667058	0.06461
1602	1	Solyc05g053670.2.1_1	60s ribosomal protein l13a-4-like	translation;	nucleolus; cytosolic large ribosomal subunit; chloroplast; membrane;	structural constituent of ribosome;	1.82843	0.0282926	1.55798	0.147346	2.39198	0.279597
1617	1	Solyc05g013280.2.1_1	late blight resistance identical	defense response;		ADP binding;	2.36715	0.0455839	2.53587	0.13132	1.13074	0.0244152
1620	1	Solyc12g098330.1.1_1	60s ribosomal protein l13a-4-like	translation;	nucleolus; cytosolic large ribosomal subunit; chloroplast; membrane;	structural constituent of ribosome;	2.13749	0.0278596	1.62003	0.117829	2.7105	0.280376
1638	1	Solyc02g078940.2.1_1	quinone oxidoreductase pig3-like	response to symbiotic fungus; oxidation-reduction process;	cytosol;	NADPH:quinone reductase activity; zinc ion binding; nucleotide binding;	0.746573	0.0021662	1.73776	0.0234123	0.813466	0.092566
1694	1	Solyc10g005130.2.1_1	endoribonuclease dicer homolog 1-like	mitotic cell cycle; gravitropism; flower development; embryonic pattern specification; microtubule cytoskeleton organization; cell-cell signaling; cytokinesis by cell plate formation; primary miRNA processing; suspensor development; covalent chromatin modification; regulation of seed maturation; vegetative phase change; chromatin silencing; DNA methylation; production of lsiRNA involved in RNA in…	nuclear dicing body;	ribonuclease III activity; protein binding; ATP-dependent helicase activity; double-stranded RNA binding; ATP binding;	2.20667	0.0261458	8.15798	0.215303	0.84264	0.118301
1697	1	Solyc03g093520.2.1_1	6-phosphofructokinase chloroplastic-like	fructose 6-phosphate metabolic process; glycolysis; phosphorylation;	6-phosphofructokinase complex; chloroplast;	6-phosphofructokinase activity; diphosphate-fructose-6-phosphate 1-phosphotransferase activity; ATP binding;	3.10138	0.0241505	3.1716	0.154577	2.61056	0.235101
1699	1	Solyc01g099190.2.1_1	lipoxygenase	oxylipin biosynthetic process; oxidation-reduction process;	cytoplasm;	linoleate 13S-lipoxygenase activity; iron ion binding;	7.23629	0.011084	12.709	0.320289	11.119	0.0809073
1717	1	Solyc10g012370.2.1_1	beta-cyanoalanine synthase	response to fructose stimulus; hydrogen peroxide catabolic process; water transport; detoxification of nitrogen compound; root hair cell development; isopentenyl diphosphate biosynthetic process, methylerythritol 4-phosphate pathway; response to salt stress; hyperosmotic response; Golgi organization; cysteine biosynthetic process from serine; glycolysis; regulation of protein localization; glucos…	chloroplast; mitochondrion;	transferase activity; cysteine synthase activity; L-3-cyanoalanine synthase activity; pyridoxal phosphate binding; copper ion binding;	2.31141	0.0324361	2.88051	0.0818917	0.657564	0.140185
1750	1	Solyc10g006030.2.1_1	30s ribosomal protein s10	translation; chloroplast relocation; rRNA processing; isopentenyl diphosphate biosynthetic process, methylerythritol 4-phosphate pathway; chlorophyll biosynthetic process; thylakoid membrane organization; photosynthesis;	small ribosomal subunit; chloroplast stroma;	RNA binding; structural constituent of ribosome;	2.14944	0.0184708	1.54267	0.069564	2.03324	0.221863
1757	1	Solyc04g007060.2.1_1	late blight resistance protein homolog r1b-14-like	defense response;		ADP binding;	2.30817	0.0185568	1.81437	0.231688	2.19529	0.114605
1758	1	Solyc01g110410.2.1_1	ubiquitin fusion degradation protein 1 homolog	ubiquitin-dependent protein catabolic process;			1.80402	0.0435973	1.22577	0.16808	1.83861	0.110472
1780	1	Solyc05g055210.1.1_1	eukaryotic peptide chain release factor subunit 1-3-like	translational termination;	cytoplasm; plasma membrane;	translation release factor activity, codon specific;	2.16634	0.012249	2.50474	0.322027	1.25961	0.322774
1781	1	Solyc10g051390.1.1_1	rna-binding glycine-rich protein	RNA secondary structure unwinding; DNA duplex unwinding; response to salt stress; response to cold; innate immune response; regulation of stomatal movement; circadian rhythm; vegetative to reproductive phase transition of meristem; response to abscisic acid stimulus; mRNA export from nucleus; response to zinc ion; response to cadmium ion;	cell wall; peroxisome; nucleolus; chloroplast; plasma membrane;	double-stranded DNA binding; nucleotide binding; single-stranded DNA binding;	4.55926	0.0126112	0.868891	0.271109	1.50767	0.0951764
1835	1	Solyc07g053730.2.1_1	nucleolar gtp-binding protein 1-like	ribosome biogenesis;	nucleolus;	GTP binding;	3.70625	0.0371959	4.43367	0.0943053	2.81297	0.144874
1840	1	Solyc02g083590.2.1_1	3-dehydroquinate synthase	oxidation-reduction process; ubiquinone biosynthetic process; aromatic amino acid family biosynthetic process;	endosome; trans-Golgi network; chloroplast stroma; Golgi apparatus;	quinate 3-dehydrogenase (NAD+) activity; 3-dehydroquinate synthase activity;	2.49427	0.00185644	4.27514	0.244994	2.99209	0.207231
1854	1	Solyc10g085030.1.1_1	heme-binding-like protein chloroplastic-like	tRNA metabolic process; flavonoid biosynthetic process; response to sucrose stimulus; embryo development ending in seed dormancy; phosphorylation; iron-sulfur cluster assembly; response to UV-B; vegetative to reproductive phase transition of meristem; chloroplast organization; red or far-red light signaling pathway; positive regulation of transcription, DNA-dependent; transcription from plastid p…	vacuole; Golgi apparatus; cytosol; chloroplast nucleoid; plasma membrane; nucleus;	kinase activity; phosphotransferase activity, alcohol group as acceptor;	2.11048	0.000696542	1.45861	0.0577028	2.4429	0.343116
1866	1	Solyc11g007170.1.1_1	vacuolar protein sorting-associated protein 4-like	fatty acid beta-oxidation; intra-Golgi vesicle-mediated transport; membrane fusion; lipid transport; endosome organization; lithium ion transport; protein targeting to vacuole; protein import into peroxisome matrix; vacuole organization; endosomal transport; trichome branching;	multivesicular body; plasmodesma; nucleus;	microtubule-severing ATPase activity; ATP binding;	4.48233	0.00259062	6.67019	0.10631	1.90973	0.124837
1878	1	Solyc08g082850.2.1_1	abc transporter f family member 3-like	cytoskeleton organization; gluconeogenesis; mRNA export from nucleus; response to salt stress; proteasomal protein catabolic process; defense response to bacterium; glycolysis; response to cadmium ion; ATP catabolic process; protein import into nucleus;	cytosol;	transporter activity; ATPase activity; ATP binding;	3.7473	0.0139445	6.55059	0.167592	1.68343	0.0935645
1893	1	Solyc02g062810.2.1_1	signal recognition particle 68 kda	SRP-dependent cotranslational protein targeting to membrane;	signal recognition particle, endoplasmic reticulum targeting; nucleus; cytosol;	endoplasmic reticulum signal peptide binding; signal recognition particle binding; 7S RNA binding;	2.57139	0.0273196	3.29578	0.0591544	1.57325	0.172816
1911	1	Solyc07g017900.2.1_1	glucose-6-phosphate 1-epimerase-like	carbohydrate metabolic process; response to abscisic acid stimulus;	plant-type cell wall; plasma membrane;	carbohydrate binding; isomerase activity;	1.48732	0.0338191	1.33688	0.0819261	1.53322	0.480212
1912	1	Solyc07g053610.2.1_1	homeodomain-like transcriptional isoform 3	transcription, DNA-dependent;		DNA binding;	2.57254	0.0295543	2.2317	0.0529582	2.90348	0.114391
1928	1	Solyc02g092870.1.1_1	PREDICTED: uncharacterized protein LOC101268546				3.3497	0.0179747	2.5357	0.233001	1.72259	0.18702
1939	1	Solyc05g047520.2.1_1	superkiller viralicidic activity 2-like 2-like	sugar mediated signaling pathway; embryo development ending in seed dormancy; histone methylation; specification of floral organ identity; post-translational protein modification; protein deubiquitination; response to freezing; production of siRNA involved in RNA interference; G2 phase of mitotic cell cycle; protein ubiquitination; cullin deneddylation; seed germination; trichome morphogenesis; p…	cytosol; nucleus;	ATP-dependent helicase activity; RNA helicase activity; nucleic acid binding; ATP binding;	1.6199	0.00414033	2.28126	0.359508	0.892535	0.00252042
1942	1	Solyc09g075280.1.1_1	probable exocyst complex component 6-like	protein targeting to vacuole; pollen tube growth; vacuole organization; Golgi vesicle transport; pollen germination; vesicle docking involved in exocytosis;	cytosol; exocyst; plasmodesma; plasma membrane;		2.67597	0.0149947	3.35237	0.111694	0.930865	0.136378
1945	1	Solyc09g091610.2.1_1	vesicle-associated membrane protein 726-like	vesicle-mediated transport;	integral to membrane;		7.50017	0.0443642	8.71383	0.0937782	12.3414	0.36402
1947	1	Solyc06g069870.2.1_1	methyltransferase pmt2	methylation;	trans-Golgi network; membrane; Golgi apparatus; endosome;	methyltransferase activity;	3.83122	0.0217215	3.61887	0.0749369	0.680184	0.167206
1956	1	Solyc01g068280.2.1_1	dna excision repair protein ercc-6-like	negative regulation of biological process; regulation of cell cycle; organ morphogenesis; xylem and phloem pattern formation; DNA replication initiation; flower morphogenesis; determination of bilateral symmetry; cell proliferation; regulation of DNA replication; response to cadmium ion;	nucleus;	DNA binding; ATP binding; transferase activity; helicase activity;	1.26342	0.0320818	1.27236	0.191566	1.00795	0.0042389
1962	1	Solyc04g050930.2.1_1	violaxanthin de-epoxidase	aromatic amino acid family metabolic process; pentose-phosphate shunt; sulfur amino acid metabolic process; carotenoid biosynthetic process; phosphatidylglycerol biosynthetic process; xanthophyll cycle; unsaturated fatty acid biosynthetic process; sulfur compound biosynthetic process; isopentenyl diphosphate biosynthetic process, methylerythritol 4-phosphate pathway; vitamin metabolic process; gl…	chloroplast photosystem II; chloroplast thylakoid lumen;	violaxanthin de-epoxidase activity;	2.90445	0.0243945	2.35203	0.0600452	0.989518	0.176893
1968	1	Solyc06g083730.2.1_1	ras-gtpase-activating protein-binding	transport; cellular biosynthetic process; organic substance biosynthetic process; primary metabolic process;		nucleic acid binding;	8.79937	0.0246315	12.6736	0.116864	1.14765	0.218542
1978	1	Solyc10g084090.1.1_1	pentatricopeptide repeat-containing protein at2g32630-like		mitochondrion;		3.55727	0.0222335	4.84456	0.0847059	2.8205	0.0916628
2009	1	Solyc01g087800.2.1_1	subtilisin-like protease-like	negative regulation of catalytic activity; proteolysis;		identical protein binding; serine-type endopeptidase activity;	1.49352	0.00226596	2.36601	0.127793	0.807149	0.243405
2017	1	Solyc04g074120.2.1_1	synaptonemal complex protein 1-like				3.56756	0.0173156	2.37939	0.0741642	4.94118	0.105878
2022	1	Solyc06g082580.2.1_1	eukaryotic translation initiation factor 2 subunit beta-like	translational initiation;	plasma membrane;	translation initiation factor activity;	3.10962	0.0195291	3.63555	0.257456	1.08794	0.330874
2025	1	Solyc03g093970.2.1_1	signal recognition particle 68 kda	SRP-dependent cotranslational protein targeting to membrane;	signal recognition particle, endoplasmic reticulum targeting; nucleus; cytosol;	endoplasmic reticulum signal peptide binding; signal recognition particle binding; 7S RNA binding;	3.45984	0.0273873	3.7987	0.0831684	2.72357	0.226619
2028	1	Solyc05g006430.1.1_1	formin-like protein 8-like	mitotic cell cycle; RNA processing; cell tip growth; respiratory burst involved in defense response; response to chitin; proline transport; response to cyclopentenone; actin nucleation; toxin catabolic process;	cell-cell junction; plasma membrane;	actin filament binding; profilin binding;	2.17969	0.0332167	2.41848	0.102107	1.4481	0.14719
2035	1	Solyc10g008980.2.1_1	triose phosphate phosphate chloroplast	photosynthesis, light reaction; phosphoglycerate transport; triose phosphate transmembrane transport; photosynthetic acclimation; cysteine biosynthetic process; regulation of protein dephosphorylation;	integral to membrane; chloroplast thylakoid; chloroplast membrane;	phosphoglycerate transmembrane transporter activity; triose-phosphate transmembrane transporter activity; antiporter activity;	2.71434	0.00945342	0.855837	0.239269	0.951304	5.52305e-06
2081	1	Solyc03g117970.2.1_1	poly	production of ta-siRNAs involved in RNA interference; methylation-dependent chromatin silencing; cytokinesis by cell plate formation; protein ADP-ribosylation; post-translational protein modification; DNA-dependent DNA replication; DNA methylation; virus induced gene silencing; floral organ formation; synapsis; response to abscisic acid stimulus; pollen development; meristem initiation; response …	nucleus;	NAD binding; NAD+ ADP-ribosyltransferase activity; zinc ion binding; DNA binding; 2-alkenal reductase [NAD(P)] activity;	13.2316	0.0447047	13.8045	0.335881	12.5204	0.185676
2091	1	Solyc09g082650.2.1_1	-dihydroxy-3-keto-5-methylthiopentene dioxygenase 3	L-methionine salvage from methylthioadenosine; oxidation-reduction process;	plasma membrane; nucleus; cytosol;	iron ion binding; acireductone dioxygenase [iron(II)-requiring] activity;	1.23773	0.00860469	1.50144	0.198128	1.49774	0.158036
2106	1	Solyc10g047950.1.1_1	soluble inorganic pyrophosphatase chloroplastic-like	negative regulation of defense response; photosynthesis, light reaction; detection of biotic stimulus; jasmonic acid mediated signaling pathway; salicylic acid biosynthetic process; systemic acquired resistance, salicylic acid mediated signaling pathway; regulation of plant-type hypersensitive response; regulation of hydrogen peroxide metabolic process; response to chitin; response to salt stress…	chloroplast envelope; membrane; chloroplast stroma; thylakoid;	inorganic diphosphatase activity; magnesium ion binding;	2.1211	0.0452884	2.56836	0.0825949	2.33449	0.261247
2114	1	Solyc09g005720.2.1_1	60s ribosomal protein l23a-like	translation;	ribosome;	structural constituent of ribosome; rRNA binding; nucleotide binding;	3.29742	0.0129078	1.95042	0.300071	1.04364	0.0840331
2142	1	Solyc11g011220.1.1_1	PREDICTED: uncharacterized protein LOC101258515				2.12732	0.0477864	3.65455	0.126127	1.24203	0.0861815
2145	1	Solyc02g082000.2.1_1	40s ribosomal protein s15-like	translation;	nucleolus; plasma membrane; cytosolic small ribosomal subunit;	structural constituent of ribosome; RNA binding;	2.45796	0.0481422	2.86819	0.216996	3.28667	0.164559
2148	1	Solyc10g006820.2.1_1	myosin-j heavy chain-like	cellular iron ion homeostasis; actin filament-based movement; response to cadmium ion; transmembrane transport; ATP catabolic process;	mitochondrial inner membrane; integral to membrane; plasma membrane; myosin complex;	motor activity; ATPase activity, coupled to transmembrane movement of substances; ATP binding;	3.04945	0.0460798	5.60409	0.0525268	1.926	0.145687
2152	1	Solyc05g017760.2.1_1	acetyl- cytosolic 1-like	metabolic process;		acetyl-CoA C-acetyltransferase activity;	4.77986	0.0204759	4.7263	0.257939	3.85575	0.0747755
2180	1	Solyc10g055820.1.1_1	class i chitinase	chitin catabolic process; plant-type hypersensitive response; cell wall macromolecule catabolic process; polysaccharide catabolic process; response to biotic stimulus;	cell wall; extracellular region; vacuole;	chitin binding; chitinase activity;	1.5414	0.00157504	2.61211	0.0753476	2.80985	0.235354
2190	1	Solyc04g080080.2.1_1	nucleotide-diphospho-sugar transferase family protein				8.81692	0.0353119	11.3926	0.062677	16.0702	0.227278
2199	1	Solyc07g053360.2.1_1	seed biotin-containing protein sbp65-like	embryo development ending in seed dormancy;	cytoplasm;		5.67449	0.0202495	7.15263	0.0518718	0.893877	0.167524
2213	1	Solyc09g090190.2.1_1	probable methyltransferase pmt8-like	methylation;	trans-Golgi network; vacuolar membrane; endosome; nucleus;	methyltransferase activity;	8.85693	0.00747364	10.1947	0.15221	2.92577	0.0818616
2220	1	Solyc03g032000.2.1_1	thioredoxin reductase 2-like	seed development; oxidation-reduction process; cell growth; cell redox homeostasis; thioredoxin biosynthetic process; pollen germination; response to cadmium ion; removal of superoxide radicals;	cytosol; mitochondrial matrix; chloroplast;	flavin adenine dinucleotide binding; thioredoxin-disulfide reductase activity;	4.53465	0.0496104	29.1625	0.0930302	14.3662	0.20965
2222	1	Solyc06g050590.2.1_1	biotin lipoyl attachment domain-containing family protein		chloroplast;		2.36769	0.00106022	2.51348	0.109424	3.02588	0.0830043
2224	1	Solyc01g099350.2.1_1	acyl- binding protein 4	response to jasmonic acid stimulus; lipid transport; response to ethylene stimulus; response to light stimulus;	nucleus; cytosol;	fatty-acyl-CoA binding; protein binding;	2.04918	0.0233059	2.61411	0.175963	1.04347	0.165968
2246	1	Solyc08g023660.2.1_1	pr-10 type pathogenesis-related protein	response to biotic stimulus; defense response;			17.1903	0.00380388	20.724	0.242347	1.93628	0.365657
2266	1	Solyc11g066440.1.1_1	lethal leaf spot 1-like protein	hydrogen peroxide catabolic process; embryo development ending in seed dormancy; leaf morphogenesis; ovule development; glucosinolate biosynthetic process; ethylene biosynthetic process; regulation of protein localization; glycolysis; defense response to bacterium, incompatible interaction; chlorophyll catabolic process; response to salt stress; thylakoid membrane organization; D-cysteine catabol…	cytosol; chloroplast inner membrane; mitochondrion; chloroplast thylakoid;	pheophorbide a oxygenase activity; cobalt ion binding; chlorophyllide a oxygenase [overall] activity; 2 iron, 2 sulfur cluster binding; 1-aminocyclopropane-1-carboxylate deaminase activity; D-cysteine desulfhydrase activity;	1.5697	0.00749095	3.67795	0.181884	1.76426	0.416163
2270	1	Solyc12g013810.1.1_1	thioredoxin chloroplastic-like	cell redox homeostasis; glycerol ether metabolic process;		electron carrier activity; protein disulfide oxidoreductase activity;	10.0354	0.0454742	2.50894	0.176683	4.68921	0.30904
2274	1	Solyc02g021260.1.1_1	ap2 b3-like transcriptional factor family	transcription, DNA-dependent;	intracellular organelle;		4.47679	0.048125	5.82193	0.1018	1.88011	0.144405
2275	1	Solyc07g006100.2.1_1	oxysterol-binding protein 1c-like			phospholipid binding;	3.34464	0.0370324	5.60088	0.13645	3.15828	0.298814
2279	1	Solyc03g005680.2.1_1	heterogeneous nuclear ribonucleoprotein d-like		ribonucleoprotein complex;	RNA binding; nucleotide binding;	5.77849	0.0219542	6.0769	0.201749	1.12749	0.0686921
2281	1	Solyc10g078960.1.1_1	60s ribosomal protein l21-2-like	translation;	nucleolus; cytosolic large ribosomal subunit; chloroplast; mitochondrion;	structural constituent of ribosome;	2.41988	0.00508712	2.5159	0.355593	1.19727	0.0108079
2287	1	Solyc04g078820.2.1_1	annexin d5-like	plant-type cell wall modification; pollen tube growth; actin filament-based movement;		calcium ion binding; calcium-dependent phospholipid binding;	8.17544	0.00102038	7.99922	0.0881883	3.87845	0.300018
2288	1	Solyc09g075640.2.1_1	protein far1-related sequence 11-like			zinc ion binding; nucleic acid binding;	2.70178	0.0159918	1.081	0.140357	1.19312	0.381996
2296	1	Solyc11g007830.1.1_1	phosphoglucan phosphatase chloroplastic-like	protein dephosphorylation; starch catabolic process; circadian rhythm; maltose metabolic process; starch biosynthetic process; glucosinolate biosynthetic process; positive regulation of catalytic activity;	chloroplast stroma;	polysaccharide binding; protein tyrosine/serine/threonine phosphatase activity; carbohydrate phosphatase activity;	6.22285	0.0379645	6.86795	0.218407	4.68195	0.153256
2300	1	Solyc04g063280.2.1_1	tom1-like protein 2-like	intracellular protein transport;	intracellular;		5.74044	0.0434746	4.57926	0.0789863	8.75628	0.123242
2315	1	Solyc03g044000.1.1_1	60s ribosomal protein l26-1-like	response to cold; translation;	nucleolus; plasma membrane; cytosolic large ribosomal subunit; chloroplast;	structural constituent of ribosome;	3.97585	0.000486268	3.45756	0.235931	4.62134	0.128784
2368	1	Solyc02g021090.2.1_1	nuclease harbi1-like				1.21917	0.0434774	1.048	0.403884	1.26465	0.302432
2394	1	Solyc01g008920.2.1_1	nad -binding rossmann-fold superfamily protein isoform 1	steroid biosynthetic process; oxidation-reduction process;	chloroplast envelope; chloroplast stroma;	3-beta-hydroxy-delta5-steroid dehydrogenase activity; nucleotide binding;	1.57627	0.0102427	2.08958	0.279168	1.04111	0.088835
2409	1	Solyc01g074030.2.1_1	beta-glucosidase 12-like isoform 1	carbohydrate metabolic process;	chloroplast;	beta-primeverosidase activity; beta-apiosyl-beta-glucosidase activity;	2.74214	0.0163318	2.87861	0.364268	2.73478	0.349515
2434	1	Solyc01g099180.2.1_1	lipoxygenase	oxylipin biosynthetic process; oxidation-reduction process;	cytoplasm;	linoleate 13S-lipoxygenase activity; iron ion binding;	7.64744	0.0401359	13.8155	0.139354	11.3882	0.0724618
2448	1	Solyc02g088460.2.1_1	chorismate mutase 1	chorismate metabolic process; aromatic amino acid family biosynthetic process; glucose catabolic process;	chloroplast; cytosol;	chorismate mutase activity; L-ascorbate peroxidase activity;	1.6434	0.00342711	2.30022	0.509125	2.03058	0.174064
2463	1	Solyc11g069610.1.1_1	helicase protein mom1-like			DNA binding; ATP binding; helicase activity;	3.01561	0.0233457	3.779	0.115321	2.02552	0.187323
2472	1	Solyc04g009300.2.1_1	gtp binding protein brassinazole insensitive pale green 2	mRNA modification; brassinosteroid mediated signaling pathway; developmental process;	chloroplast; nucleus;	GTP binding;	2.37403	0.000363764	2.67419	0.191073	2.59285	0.142267
2499	1	Solyc07g049280.2.1_1	pyrophosphate--fructose 6-phosphate 1-phosphotransferase subunit beta-like	embryo development ending in seed dormancy; histone H3-K9 methylation; photosynthesis; phosphorylation; chromatin silencing; glycolysis; response to cadmium ion; fructose 6-phosphate metabolic process; acetyl-CoA biosynthetic process;	6-phosphofructokinase complex; plastid; membrane; cell wall; pyrophosphate-dependent phosphofructokinase complex, beta-subunit complex;	diphosphate-fructose-6-phosphate 1-phosphotransferase activity; 6-phosphofructokinase activity; ATP binding;	1.99721	0.0204184	2.7687	0.0854478	2.83685	0.158588
2526	1	Solyc07g009130.2.1_1	heavy metal atpase	zinc ion homeostasis; metal ion transport;	integral to membrane; plasma membrane;	cadmium-transporting ATPase activity; metal ion binding; cation-transporting ATPase activity; ATP binding;	2.27356	0.024739	3.18541	0.179504	0.701708	0.187661
2554	1	Solyc04g074750.2.1_1	29 kda ribonucleoprotein chloroplastic-like	mRNA splicing, via spliceosome;	chloroplast stroma; ribonucleoprotein complex;	RNA binding; nucleotide binding;	10.2894	0.0485355	7.11184	0.24294	11.1938	0.375108
2570	1	Solyc03g111680.2.1_1	replication factor c dna polymerase iii gamma-tau			nucleotidyltransferase activity; nucleotide binding;	2.00608	0.0208672	3.1407	0.118523	1.01193	0.191165
2588	1	Solyc04g011380.2.1_1	binding protein		nucleus;		5.58256	0.042432	9.1705	0.147876	4.29459	0.0536166
2591	1	Solyc12g014350.1.1_1	probable lrr receptor-like serine threonine-protein kinase at1g53430-like	protein phosphorylation;	plasma membrane;	ATP binding; protein serine/threonine kinase activity;	2.12941	0.0113566	3.38875	0.138486	1.56566	0.129171
2612	1	Solyc03g064020.2.1_1	ras-related protein raba4d-like	vesicle-mediated transport; small GTPase mediated signal transduction; regulation of pollen tube growth; plant-type cell wall modification; protein transport;	exocytic vesicle; pollen tube tip; apical part of cell; Golgi apparatus;	kinase binding; hydrolase activity; GTP binding;	3.94833	0.0155383	3.81359	0.057908	4.34609	0.136711
2626	1	Solyc12g098420.1.1_1	ubiquitin-associated ts-n domain-containing protein	protein targeting to vacuole; protein glycosylation;	cytosol;	zinc ion binding;	5.15226	0.00618063	4.55678	0.121093	6.95988	0.135779
2639	1	Solyc01g059870.2.1_1	phytochrome b	gravitropism; abscisic acid metabolic process; stomatal complex development; jasmonic acid mediated signaling pathway; transpiration; protein-tetrapyrrole linkage; signal transduction by phosphorylation; red, far-red light phototransduction; regulation of transcription, DNA-dependent; photosynthesis; circadian regulation of calcium ion oscillation; phototropism; protein-chromophore linkage; detec…	membrane; nucleus;	phosphorelay sensor kinase activity; red or far-red light photoreceptor activity; protein homodimerization activity; ATP binding;	9.37769	0.0444422	0.870256	0.0571931	9.09999	0.231867
2656	1	Solyc01g007170.2.1_1	c2 domain-containing protein				2.04522	0.0213276	15.1947	0.163202	19.0082	0.0949349
2671	1	Solyc03g123760.2.1_1	phytoene desaturase	protein autophosphorylation; oxidation-reduction process; response to herbicide; carotenoid biosynthetic process; regulation of proton transport; carotene biosynthetic process;	chloroplast envelope; chromoplast; chloroplast thylakoid;	phytoene dehydrogenase activity; oxidoreductase activity, acting on paired donors, with incorporation or reduction of molecular oxygen;	3.41032	0.0163469	3.44718	0.101584	2.67636	0.0874755
2700	1	Solyc08g079430.2.1_1	primary amine oxidase-like	amine metabolic process; oxidation-reduction process;	endosome; vacuole; Golgi apparatus; extracellular region; trans-Golgi network;	primary amine oxidase activity; copper ion binding; quinone binding;	7.456	0.0248479	9.28857	0.0913614	9.38033	0.302978
2703	1	Solyc11g007310.1.1_1	suppressor of gene silencing	gene silencing by RNA;			1.75228	0.0452934	1.72663	0.187141	1.88744	0.195834
2735	1	Solyc04g016410.2.1_1	dnaj heat shock n-terminal domain-containing family protein	protein desumoylation; trichome morphogenesis; cell wall organization; vegetative to reproductive phase transition of meristem; cell adhesion; root hair cell differentiation; actin nucleation; hydrogen peroxide biosynthetic process;			7.43208	0.0127239	8.48699	0.0656842	6.90143	0.0904177
2776	1	Solyc06g048610.2.1_1	probable methionine--trna ligase-like	histone lysine methylation; regulation of flower development; photomorphogenesis; pyrimidine ribonucleotide biosynthetic process; cullin deneddylation; G2 phase of mitotic cell cycle;	cytosol; plasmodesma;	aminoacyl-tRNA ligase activity; tRNA binding;	2.76481	0.0337051	2.8099	0.134494	1.28237	0.279353
2798	1	Solyc07g005100.2.1_1	class v	response to jasmonic acid stimulus; carbohydrate metabolic process; chitin catabolic process; response to abscisic acid stimulus; response to salt stress;	cell wall; extracellular region;	endochitinase activity; exochitinase activity;	3.33175	0.0363204	0.951797	0.0720516	5.70472	0.133199
2823	1	Solyc09g091510.2.1_1	chalcone synthase	flavonoid biosynthetic process;		naringenin-chalcone synthase activity;	4.77971	0.0312989	2.85327	0.174005	0.912806	0.552335
2833	1	Solyc08g065900.2.1_1	vacuolar protein sorting-associated protein 32 homolog 2-like	protein transport;			4.18475	0.0444467	6.54713	0.498228	6.5294	0.517087
2834	1	Solyc11g011350.1.1_1	tmv resistance protein n-like	plant-type hypersensitive response; signal transduction;	cytoplasm;	ADP binding; protein binding; ATP binding; nucleoside-triphosphatase activity;	2.26747	0.0107924	3.06213	0.0909462	1.07086	0.266063
2835	1	Solyc04g015950.1.1_1	pentatricopeptide repeat-containing protein at2g41720-like	embryo development ending in seed dormancy;	mitochondrion; chloroplast;		2.80941	0.00449458	3.17372	0.369216	2.83088	0.0999508
2837	1	Solyc10g076600.1.1_1	acyl-coenzyme a oxidase peroxisomal-like	vesicle-mediated transport; protein targeting to vacuole; protein import into peroxisome matrix; short-chain fatty acid metabolic process; cellular macromolecule catabolic process; fatty acid beta-oxidation; Golgi organization; vacuole organization; embryo development ending in seed dormancy;	cytosol; peroxisome; mitochondrion;	acyl-CoA dehydrogenase activity; acyl-CoA oxidase activity; flavin adenine dinucleotide binding;	4.1286	0.0113632	4.85526	0.131834	1.15218	0.206655
2879	1	Solyc05g053550.2.1_1	chalcone synthase	flavonoid biosynthetic process;		naringenin-chalcone synthase activity;	5.26214	0.0323074	3.12354	0.175064	0.917934	0.443636
2883	1	Solyc12g098700.1.1_1	dead box atp-dependent rna isoform 2			nucleic acid binding; ATP binding; ATP-dependent helicase activity;	1.44261	0.0283824	1.02851	0.148077	0.844054	0.311428
2892	1	Solyc04g081400.2.1_1	hexokinase- chloroplastic-like	glycolysis; phosphorylation; glucose 6-phosphate metabolic process;	chloroplast stroma;	ATP binding; glucokinase activity; fructokinase activity;	7.14128	0.0418542	17.7	0.0697857	10.1863	0.13865
2900	1	Solyc08g068960.2.1_1	histidine kinase 5-like	phosphorelay signal transduction system; intracellular signal transduction; regulation of transcription, DNA-dependent; signal transduction by phosphorylation;	vacuole; membrane;	phosphorelay response regulator activity; ATP binding; phosphorelay sensor kinase activity;	6.20182	0.0464995	10.1608	0.08474	0.984064	0.104721
2909	1	Solyc01g081570.2.1_1	PREDICTED: uncharacterized protein LOC101264758				5.54271	0.0194292	11.7074	0.151215	4.7332	0.144993
2930	1	Solyc07g006520.2.1_1	preprotein translocase subunit chloroplastic-like	protein secretion; DNA-dependent transcription, elongation; thylakoid membrane organization;	integral to membrane; chloroplast thylakoid membrane;	P-P-bond-hydrolysis-driven protein transmembrane transporter activity; protein binding;	1.51014	0.0201612	1.02308	0.00882082	2.07057	0.0514103
2932	1	Solyc02g091220.1.1_1	eukaryotic translation initiation factor 5-like	translational initiation; RNA metabolic process;	cytoplasm; nucleus;	translation initiation factor activity;	1.22835	0.0175124	1.4482	0.159873	0.736875	0.211289
2938	1	Solyc02g069850.2.1_1	40s ribosomal protein s25-2	RNA methylation; translation;	nucleolus; plasmodesma; cytosolic small ribosomal subunit; vacuolar membrane; chloroplast; Golgi apparatus; plasma membrane;	structural constituent of ribosome;	21.7051	0.0472536	23.8972	0.0927352	39.7886	0.29474
2942	1	Solyc09g090970.2.1_1	pathogenesis-related protein 10	response to biotic stimulus; defense response;			2.94069	0.0309679	3.80081	0.0540161	1.17948	0.489399
2993	1	Solyc03g031900.1.1_1	p-loop containing nucleoside triphosphate hydrolases superfamily				1.21861	0.0182007	1.19499	0.0653745	1.34869	0.286592
2999	1	Solyc03g044100.2.1_1	peroxidase 73-like	response to salt stress; oxidation-reduction process; response to oxidative stress;	cytoplasm;	heme binding; metal ion binding; peroxidase activity;	2.77423	0.0125822	1.87576	0.0711449	0.809145	0.150605
3006	1	Solyc06g072730.2.1_1	web family protein chloroplastic-like				3.5305	0.0102323	8.2496	0.266034	2.10459	0.10755
3008	1	Solyc04g007370.2.1_1	chaperone protein dnaj 15-like	protein folding; phototropism; positive gravitropism;		unfolded protein binding; cytoskeletal protein binding; heat shock protein binding;	3.53798	0.00545309	2.48408	0.129054	0.811031	0.0219234
3014	1	Solyc09g090250.2.1_1	casein kinase i isoform delta-like	protein phosphorylation;		ATP binding; protein serine/threonine kinase activity;	3.09443	0.0418116	3.55238	0.108948	1.05959	0.447404
3023	1	Solyc07g065680.2.1_1	web family protein at5g55860-like		plasma membrane;		9.5904	0.0103152	14.8638	0.104491	16.9291	0.0982641
3028	1	Solyc02g090160.2.1_1	guanine nucleotide-binding protein alpha-2 subunit	response to fructose stimulus; G-protein coupled receptor signaling pathway; response to glucose stimulus; response to sucrose stimulus; regulation of root morphogenesis; GTP catabolic process; response to abscisic acid stimulus; response to mannitol stimulus;	nucleus;	signal transducer activity; GTP binding; G-protein beta/gamma-subunit complex binding; GTPase activity;	1.45439	0.00719138	2.07188	0.14802	1.60831	0.0605904
3036	1	Solyc09g091050.2.1_1	triglyceride lipase	lipid metabolic process;	extracellular region; chloroplast;	triglyceride lipase activity;	3.03351	0.0269256	5.71351	0.313407	2.32861	0.283354
3049	1	Solyc02g086970.2.1_1	aldehyde dehydrogenase family 2 member mitochondrial-like	response to cadmium ion; oxidation-reduction process;	chloroplast; mitochondrion;	3-chloroallyl aldehyde dehydrogenase activity; aldehyde dehydrogenase (NAD) activity; ATP binding; retinal dehydrogenase activity;	4.95406	0.0273582	5.64816	0.140758	2.90777	0.220666
3052	1	Solyc09g074650.2.1_1	peptide chain release factor 1-like	plastid translation; heme biosynthetic process; chloroplast relocation; carotenoid biosynthetic process; thylakoid membrane organization; ncRNA metabolic process; transcription from plastid promoter; translational termination; positive regulation of transcription, DNA-dependent;	chloroplast;	translation release factor activity, codon specific;	12.6813	0.0145484	10.7011	0.0573807	2.98076	0.135492
3069	1	Solyc11g066370.1.1_1	dna ligase 1-like	histone lysine methylation; DNA recombination; gene silencing; double-strand break repair; regulation of flower development; floral organ formation; DNA-dependent DNA replication; DNA ligation involved in DNA repair; single strand break repair;	mitochondrion; nucleus;	DNA ligase (ATP) activity; DNA binding; ATP binding;	23.0081	0.00190979	29.0561	0.0593206	13.4488	0.427886
3090	1	Solyc05g007570.2.1_1	60s ribosomal protein	translation;	ribosome;	structural constituent of ribosome;	2.59432	0.0345188	3.08362	0.350249	1.47017	0.0897576
3098	1	Solyc03g007370.2.1_1	rna polymerase sigma factor rpod-like	response to red light; myo-inositol hexakisphosphate biosynthetic process; chloroplast organization; response to blue light; photosystem II assembly; DNA-dependent transcription, initiation; response to far red light; positive regulation of transcription, DNA-dependent;	mitochondrion; chloroplast;	DNA-directed RNA polymerase activity; DNA binding; plastid sigma factor activity; sequence-specific DNA binding transcription factor activity;	2.75688	0.000595506	3.98388	0.101491	4.20719	0.273255
3104	1	Solyc05g043420.1.1_1	nbs-lrr resistance protein		cytosol;	leucine zipper domain binding;	5.62617	0.0420093	10.1782	0.0519937	4.7443	0.16104
3110	1	Solyc11g066780.1.1_1	chromodomain-helicase-dna-binding protein mi- isoform 1	intracellular signal transduction;	chloroplast envelope;	zinc ion binding;	2.63924	0.0111797	2.53896	0.252384	1.0435	0.544919
3116	1	Solyc04g009110.1.1_1	r2 late blight resistance protein	defense response;		ADP binding;	2.22957	0.0187692	3.05275	0.368129	1.11052	0.289365
3147	1	Solyc03g111230.2.1_1	60s ribosomal protein l17-1-like	translation;	nucleolus; vacuole; plasma membrane; cytosolic large ribosomal subunit; chloroplast;	structural constituent of ribosome;	6.99156	0.0167603	5.17831	0.153719	7.67648	0.312102
3176	1	Solyc09g018790.2.1_1	glyoxylate succinic semialdehyde reductase 1-like	response to oxidative stress; pentose-phosphate shunt; isopentenyl diphosphate biosynthetic process, methylerythritol 4-phosphate pathway; valine metabolic process; gamma-aminobutyric acid metabolic process; microtubule nucleation; cysteine biosynthetic process;	cytosol;	3-hydroxyisobutyrate dehydrogenase activity; nucleotide binding; phosphogluconate dehydrogenase (decarboxylating) activity; coenzyme binding; 3-hydroxybutyrate dehydrogenase activity;	1.28317	0.045411	0.970359	0.353519	1.29873	0.344184
3233	1	Solyc04g054140.2.1_1	e3 ubiquitin-protein ligase rkp-like	ubiquitin-dependent protein catabolic process; cellular process regulating host cell cycle in response to virus; protein ubiquitination;	ubiquitin ligase complex; cytoplasm;	zinc ion binding; DNA binding; ubiquitin-ubiquitin ligase activity;	5.69475	0.0384121	8.37576	0.104127	2.20109	0.155213
3282	1	Solyc05g012260.2.1_1	probable inactive purple acid phosphatase 1-like	indoleacetic acid biosynthetic process; systemic acquired resistance; tryptophan catabolic process; regulation of defense response;		metal ion binding; acid phosphatase activity; protein serine/threonine phosphatase activity;	12.3332	0.00999011	17.5335	0.275305	8.76063	0.191176
3306	1	Solyc12g038240.1.1_1	extensin-like protein ext1	post-embryonic development;			2.59109	0.0376646	4.98596	0.160675	4.44065	0.156254
3321	1	Solyc06g063210.2.1_1	glutamate receptor -like	ion transport; ionotropic glutamate receptor signaling pathway;	integral to membrane;	extracellular-glutamate-gated ion channel activity; ionotropic glutamate receptor activity;	1.79634	0.0101211	1.93732	0.0902852	1.79946	0.171671
3363	1	Solyc08g068590.2.1_1	probable plastid-lipid-associated protein chloroplastic-like		plastoglobule;	structural molecule activity;	3.93966	0.027316	7.68036	0.0516949	1.47648	0.139071
3370	1	Solyc11g005480.1.1_1	citrate binding protein				9.61046	0.0161054	11.0195	0.215046	11.5911	0.083059
3376	1	Solyc06g060490.2.1_1	transcription factor vip1-like	negative regulation of cellular process; regulation of transcription, DNA-dependent; cellular response to stress; single-organism transport; response to chemical stimulus; cell communication;		sequence-specific DNA binding; protein binding; sequence-specific DNA binding transcription factor activity;	7.82993	0.00236438	10.9976	0.217162	3.387	0.192976
3390	1	Solyc05g010300.2.1_1	dna-directed rna polymerase ii subunit rpb3-a-like	transcription, DNA-dependent;	DNA-directed RNA polymerase IV complex; nucleolus; DNA-directed RNA polymerase V complex; DNA-directed RNA polymerase II, core complex; cytoplasm;	DNA-directed RNA polymerase activity; DNA binding; protein dimerization activity;	3.95756	0.0182024	4.47159	0.112631	2.91013	0.238811
3404	1	Solyc01g109970.2.1_1	snf2 domain-containing protein helicase domain-containing isoform 1	cell-cell signaling; histone H3-K9 methylation; vegetative phase change; cell proliferation; defense response to fungus; chromatin silencing; DNA methylation; production of miRNAs involved in gene silencing by miRNA; production of ta-siRNAs involved in RNA interference; virus induced gene silencing; DNA replication;	nucleus;	helicase activity; DNA binding; ATP binding;	2.34406	0.000711497	2.46952	0.213639	3.51197	0.18725
3438	1	Solyc11g005690.1.1_1	protein tonsoku-like	regulation of meristem structural organization; G2/M transition of mitotic cell cycle;			6.25739	0.0411084	7.85908	0.174813	1.30344	0.108685
3450	1	Solyc12g005200.1.1_1	electron transfer flavoprotein subunit mitochondrial-like		mitochondrion;	copper ion binding; flavin adenine dinucleotide binding; electron carrier activity;	1.40461	0.0486376	1.58531	0.328909	1.59974	0.165521
3489	1	Solyc03g025280.2.1_1	u2 snrnp-associated surp motif-containing	glucuronoxylan metabolic process; tissue development; protein desumoylation; regulation of chromosome organization; organ morphogenesis; vegetative to reproductive phase transition of meristem; nuclear-transcribed mRNA catabolic process; xylan biosynthetic process; RNA splicing, via endonucleolytic cleavage and ligation; hydrogen peroxide biosynthetic process; positive regulation of organelle org…	nucleus;	RNA binding; nucleotide binding;	2.38424	0.00897378	3.71266	0.318031	1.14921	0.108927
3507	1	Solyc08g005510.1.1_1	tmv resistance protein n-like	plant-type hypersensitive response; signal transduction;	cytoplasm;	ADP binding; protein binding; ATP binding; nucleoside-triphosphatase activity;	2.0528	0.014862	1.92642	0.0642051	0.772804	0.204492
3594	1	Solyc10g085450.1.1_1	cbl-interacting serine threonine-protein kinase 14-like	stomatal movement; response to jasmonic acid stimulus; protein phosphorylation; response to fungus; response to wounding; jasmonic acid biosynthetic process; response to pH; abscisic acid mediated signaling pathway; response to ethylene stimulus; calcium-mediated signaling;	plasmodesma; vacuole;	identical protein binding; ATP binding; calmodulin-dependent protein kinase activity;	6.28622	0.0380889	2.94172	0.167948	4.20129	0.315587
3634	1	Solyc11g068650.1.1_1	mitochondrial fission protein	mitochondrial fission;	mitochondrial outer membrane; nucleus;		5.79598	0.0437051	11.2208	0.139915	5.83737	0.232245
3652	1	Solyc02g092860.2.1_1	isoflavone 2 -hydroxylase-like	oxidation-reduction process;		heme binding; isoflavone 2'-hydroxylase activity; iron ion binding; electron carrier activity;	3.67429	0.0261765	5.38527	0.21843	5.11629	0.252262
3665	1	Solyc03g110940.2.1_1	uncharacterized aarf domain-containing protein kinase 1-like	protein phosphorylation;	chloroplast;	protein kinase activity; ATP binding;	1.86325	0.0297607	2.56359	0.238379	0.988635	0.603423
3671	1	Solyc09g098770.1.1_1	geraniol 8-hydroxylase-like	monoterpenoid biosynthetic process; oxidation-reduction process;	endoplasmic reticulum membrane; integral to membrane;	electron carrier activity; iron ion binding; oxidoreductase activity, acting on paired donors, with incorporation or reduction of molecular oxygen, NAD(P)H as one donor, and incorporation of one atom of oxygen; heme binding;	3.34704	0.0265736	3.77569	0.285547	0.855558	0.30088
3672	1	Solyc12g005310.1.1_1	indole-3-acetic acid-amido synthetase -like	response to cyclopentenone; unidimensional cell growth; auxin mediated signaling pathway; auxin homeostasis;	chloroplast;	indole-3-acetic acid amido synthetase activity;	4.15984	0.0348776	4.08494	0.120979	5.68282	0.107552
3675	1	Solyc07g053910.2.1_1	probable serine threonine-protein kinase at1g54610-like	protein phosphorylation;	plasma membrane;	ATP binding; protein serine/threonine kinase activity;	1.95725	0.00528321	2.21774	0.150436	0.953401	0.0873721
3740	1	Solyc11g044900.1.1_1	terminal uridylyltransferase 7-like		plastid;	nucleotidyltransferase activity;	4.08726	0.0304781	4.09055	0.0946962	4.30643	0.372306
3745	1	Solyc03g113730.2.1_1	b12d protein				4.2035	0.0318982	5.86487	0.257902	8.36368	0.21528
3763	1	Solyc09g098100.2.1_1	reistance protein f variant	defense response;		ADP binding;	2.91809	0.0349893	3.06536	0.212303	3.87081	0.244493
3829	1	Solyc07g052110.2.1_1	ribosomal rna methyltransferase nop2-like	transmembrane transport; rRNA processing; protein import into nucleus; leaf morphogenesis; methylation; root morphogenesis; cell proliferation;	nucleolus;	RNA binding; S-adenosylmethionine-dependent methyltransferase activity;	4.01183	0.022278	3.20011	0.27304	0.893003	0.244656
3839	1	Solyc10g006230.2.1_1	chlorophyll a-b binding protein chloroplastic-like isoform 2	photosynthesis, light harvesting; protein-chromophore linkage;	photosystem II; integral to membrane; photosystem I; chloroplast thylakoid membrane;	metal ion binding; chlorophyll binding;	67.8184	0.0334889	87.9596	0.204225	98.0326	0.0558095
3853	1	Solyc12g094650.1.1_1	PREDICTED: uncharacterized protein LOC101249163				6.82629	0.0419662	14.7412	0.246055	8.5273	0.436711
3858	1	Solyc02g086160.2.1_1	plastidic glucose transporter	carbohydrate transmembrane transport;	chloroplast envelope; plasma membrane; integral to membrane;	sugar:hydrogen symporter activity;	1.65572	0.000502713	2.38162	0.222893	1.36513	0.120184
3866	1	Solyc02g038700.1.1_1	tetratricopeptide repeat protein 5-like		plastid;		10.4646	0.0413466	11.4707	0.0823195	3.36999	0.150092
3899	1	Solyc09g065570.2.1_1	serine threonine-protein kinase nek2-like	activation of MAPKK activity;		ATP binding; MAP kinase kinase kinase activity;	7.55041	0.0183352	8.7305	0.376362	0.927035	0.0364621
3913	1	Solyc01g090220.2.1_1	phospholipase a chloroplastic-like	lipid metabolic process; response to wounding; jasmonic acid biosynthetic process; pollen maturation; anther dehiscence;	chloroplast;	galactolipase activity; phosphatidylcholine 1-acylhydrolase activity; triglyceride lipase activity;	1.9628	0.0267987	2.35605	0.0593631	3.44315	0.408826
3921	1	Solyc08g082830.2.1_1	glutamine-dependent nad(+) synthetase-like	NAD biosynthetic process; response to cadmium ion;	cytosol;	hydrolase activity, acting on carbon-nitrogen (but not peptide) bonds; NAD+ synthase (glutamine-hydrolyzing) activity; ATP binding;	4.62919	0.0267889	3.51315	0.141974	5.72699	0.175192
3926	1	Solyc07g048030.2.1_1	heterogeneous nuclear ribonucleoprotein		ribonucleoprotein complex;	nucleic acid binding; nucleotide binding;	2.20723	0.0429592	0.848095	0.184747	3.02934	0.336535
3928	1	Solyc07g032110.2.1_1	clathrin binding		cytoplasm;		2.196	0.0472547	2.67008	0.0953239	0.450658	0.157626
3938	1	Solyc03g081310.2.1_1	PREDICTED: uncharacterized protein LOC101249438				5.46981	0.0452172	6.80598	0.129906	0.555122	0.180366
3953	1	Solyc09g010280.2.1_1	letm1-like protein	regulation of meristem growth;	chloroplast envelope; mitochondrion;		8.15234	0.0283489	7.3748	0.0875078	6.54323	0.0769825
3956	1	Solyc02g068730.2.1_1	chaperonin 60 subunit alpha chloroplastic-like	protein refolding; response to endoplasmic reticulum stress; pyrimidine ribonucleotide biosynthetic process; response to heat; response to high light intensity; response to hydrogen peroxide; embryo development ending in seed dormancy;	chloroplast;	ATP binding;	2.82583	0.0424187	0.971857	0.041662	0.848786	0.247528
3964	1	Solyc11g040110.1.1_1	PREDICTED: uncharacterized protein LOC101259907 isoform 1	double-strand break repair via homologous recombination;	chloroplast;		1.99912	0.0134227	0.907431	0.183154	4.36703	0.200562
3976	1	Solyc04g079030.2.1_1	udp-glycosyltransferase 79b9-like	metabolic process;		transferase activity, transferring hexosyl groups;	55.5937	0.019588	75.3702	0.203412	77.2671	0.302367
3992	1	Solyc07g055690.1.1_1	serine-threonine protein plant-	activation of MAPKK activity; recognition of pollen;	cytoplasmic membrane-bounded vesicle; membrane;	ATP binding; MAP kinase kinase kinase activity;	2.59093	0.0259404	3.92382	0.322987	0.825585	0.184511
4026	1	Solyc10g005590.2.1_1	protein arginine serine-rich 45	mRNA splicing, via spliceosome; sugar mediated signaling pathway;	nucleolus; nuclear speck;	RNA binding; protein binding; nucleotide binding;	4.41489	0.0355817	12.5448	0.109725	2.2581	0.372876
4034	1	Solyc04g082310.2.1_1	seed maturation-like protein	photosystem II assembly;	chloroplast stroma; mitochondrion;		4.00675	0.0423436	0.981407	0.284459	4.73489	0.234674
4041	1	Solyc02g092920.2.1_1	probable cadmium zinc-transporting atpase chloroplastic-like	zinc ion homeostasis; copper ion export; response to light intensity; calcium ion transport; response to toxic substance; cellular copper ion homeostasis; ATP biosynthetic process; ATP catabolic process;	chloroplast envelope; integral to membrane; plasma membrane;	zinc transporting ATPase activity; copper-exporting ATPase activity; metal ion binding; cadmium-transporting ATPase activity; calcium-transporting ATPase activity; zinc-exporting ATPase activity; ATP binding;	2.49666	0.0164071	3.10629	0.183971	1.76007	0.337316
4043	1	Solyc07g061780.2.1_1	ubiquitin carboxyl-terminal hydrolase 15-like	ubiquitin-dependent protein catabolic process; root development; fruit development; flower development; leaf development; protein deubiquitination; cell proliferation;	extracellular region; cytoplasm; nucleus;	ubiquitin thiolesterase activity; metal ion binding; ubiquitin-specific protease activity;	3.71934	0.0187343	4.5503	0.258196	0.951164	0.0337058
4066	1	Solyc05g012240.1.1_1	rna binding	cellular process;			2.43405	0.027268	2.39636	0.167111	3.23282	0.119123
4070	1	Solyc11g021130.1.1_1	ribosomal protein s7	ATP synthesis coupled electron transport; translation;	small ribosomal subunit; chloroplast; mitochondrion;	structural constituent of ribosome; NADH dehydrogenase (ubiquinone) activity; rRNA binding;	3.19566	0.0321288	2.97847	0.284768	0.849024	0.0123916
4137	1	Solyc07g045310.2.1_1	set domain-containing protein	chloroplast relocation; isopentenyl diphosphate biosynthetic process, methylerythritol 4-phosphate pathway; methylation; thylakoid membrane organization; maltose metabolic process; starch biosynthetic process; ncRNA metabolic process;	chloroplast;	[ribulose-bisphosphate carboxylase]-lysine N-methyltransferase activity;	10.0701	0.0359834	12.0075	0.116405	11.882	0.285917
4183	1	Solyc10g080440.1.1_1	tbcc domain-containing protein 1-like	cell morphogenesis;	cytosol; nucleus;		3.98033	0.023164	5.17754	0.200375	1.32861	0.341008
4185	1	Solyc11g013530.1.1_1	phd finger	gravitropism;	plasmodesma;	zinc ion binding;	2.1087	0.0164	2.38984	0.128526	1.16064	0.0879374
4207	1	Solyc01g091480.2.1_1	armadillo repeat-containing kinesin-like protein 2-like	microtubule-based movement; root development;	kinesin complex; microtubule;	microtubule binding; ATP binding; microtubule motor activity;	6.9273	0.0330984	8.53869	0.0522335	4.91819	0.0726114
4230	1	Solyc06g084020.2.1_1	histone h1 subtype 5	nucleosome assembly;	nucleosome; nucleus;	DNA binding;	7.67549	0.00841647	9.53046	0.12191	1.05301	0.022264
4247	1	Solyc10g017890.1.1_1	photosystem i p700 apoprotein partial	protein-chromophore linkage; photosynthesis; electron transport chain;	integral to membrane; photosystem I; chloroplast thylakoid membrane; mitochondrion;	oxidoreductase activity; electron carrier activity; magnesium ion binding; chlorophyll binding; 4 iron, 4 sulfur cluster binding;	17.6618	0.0464289	7.65261	0.122453	1.30145	0.414613
4271	1	Solyc11g010180.1.1_1	mitochondrial ribosomal protein l37 isoform 1	methionine biosynthetic process; RNA splicing, via endonucleolytic cleavage and ligation;	mitochondrion;		3.24465	0.0468457	2.86496	0.131591	1.03433	0.382907
4293	1	Solyc05g014280.2.1_1	small heat shock protein	response to stress;			4.15484	0.0230622	7.06689	0.102689	2.28072	0.122784
4297	1	Solyc05g013260.1.1_1	nbs-coding resistance gene protein	defense response;		ADP binding;	1.9936	0.0432813	2.87282	0.197046	2.34857	0.186829
4323	1	Solyc06g071650.1.1_1	clathrin adaptor complexes medium subunit family protein	vesicle-mediated transport; protein glycosylation; intracellular protein transport;	cytosol; clathrin vesicle coat; clathrin adaptor complex;		16.3564	0.0085169	18.0963	0.256248	26.7659	0.192812
4324	1	Solyc06g065000.1.1_1	nbs-lrr resistance protein	defense response;		ADP binding; LRR domain binding; ATP binding; nucleoside-triphosphatase activity;	1.44196	0.0375768	3.66336	0.0627404	1.51007	0.330978
4345	1	Solyc01g097500.2.1_1	serine threonine-protein kinase nek2-like	activation of MAPKK activity;		ATP binding; MAP kinase kinase kinase activity;	5.38932	0.0359129	2.99277	0.171493	3.85018	0.140251
4373	1	Solyc01g080720.2.1_1	pentatricopeptide repeat-containing protein at3g06920-like				6.36659	0.0172674	47.1428	0.168527	14.7655	0.284992
4392	1	Solyc06g073560.2.1_1	isovaleryl- dehydrogenase mitochondrial-like	2-methylbut-2-enoyl-CoA(4-) metabolic process; oxidation-reduction process; response to sucrose stimulus; response to fructose stimulus; 2-methylbutanoyl-CoA(4-) catabolic process; leucine catabolic process; 3-methylbut-2-enoyl-CoA(4-) metabolic process; isovaleryl-CoA(4-) catabolic process;	mitochondrial matrix;	2-methylacyl-CoA dehydrogenase activity; ATP binding; isovaleryl-CoA dehydrogenase activity; flavin adenine dinucleotide binding;	2.96395	0.00124216	3.43114	0.283759	4.68144	0.242784
4427	1	Solyc05g021390.2.1_1	cytochrome p450	oxidation-reduction process;		heme binding; iron ion binding; electron carrier activity; taxane 13-alpha-hydroxylase activity;	4.85698	0.0096345	5.44895	0.187831	7.19281	0.314157
4431	1	Solyc09g075200.2.1_1	u1 small nuclear ribonucleoprotein a-like	mRNA splicing, via spliceosome; response to salt stress;	nucleolus; U1 snRNP; cytosol;	snRNA binding; nucleotide binding;	7.7681	0.0458023	9.49533	0.0549587	1.08473	0.141846
4521	1	Solyc04g076570.2.1_1	crt homolog 1-like	response to cadmium ion; defense response to oomycetes; glutathione transport;	integral to membrane; chloroplast;		4.41769	0.0465671	4.70689	0.122837	4.997	0.21973
4522	1	Solyc07g053520.1.1_1	pentatricopeptide repeat-containing protein at3g08820-like				4.71167	0.0418291	4.41501	0.0642401	1.01141	0.169941
4538	1	Solyc11g066830.1.1_1	splicing factor u2af small subunit a-like		nucleus;	RNA binding; nucleotide binding; zinc ion binding;	8.06106	0.0381311	10.2982	0.127957	3.43008	0.271026
4553	1	Solyc10g085600.1.1_1	btb poz domain-containing protein fbl11-like	ubiquitin-dependent protein catabolic process;		ubiquitin-protein ligase activity;	7.44364	0.0169356	14.3962	0.197807	1.23238	0.107441
4591	1	Solyc02g032650.2.1_1	leucine-rich repeat-containing			nucleotide binding;	4.18323	0.0343658	5.94034	0.17059	1.58217	0.259598
4611	1	Solyc08g005610.2.1_1	abscisic acid 8 -hydroxylase	oxidation-reduction process;		heme binding; iron ion binding; electron carrier activity; (+)-abscisic acid 8'-hydroxylase activity;	5.63351	0.0452189	4.74714	0.106265	7.77362	0.257713
4650	1	Solyc06g065840.2.1_1	trafficking protein particle complex subunit 9-like	cell plate assembly;	Golgi apparatus;		2.73139	0.0241672	4.45356	0.121169	1.60402	0.303646
4713	1	Solyc03g111050.2.1_1	rna binding protein pde312	transcription from plastid promoter; positive regulation of transcription, DNA-dependent;	cytosol; plastid chromosome; chloroplast stroma; nucleus;	RNA binding;	1.9855	0.0308672	1.9637	0.142418	1.13969	0.298549
4744	1	Solyc05g010760.1.1_1	myosin heavy chain-related protein	D-xylose metabolic process; glucose catabolic process;	Golgi apparatus; vacuolar membrane; endoplasmic reticulum;		2.56694	0.0295289	4.3001	0.235128	3.42777	0.376413
4752	1	Solyc04g077030.2.1_1	xylulose kinase	xylulose metabolic process; phosphorylation;	cytosol;	xylulokinase activity;	3.56633	0.0278342	5.87246	0.31663	0.843862	0.304636
4757	1	Solyc08g013970.1.1_1	disease resistance protein at4g27190-like			nucleotide binding;	2.29715	0.0443941	2.70147	0.361645	2.89501	0.124496
4840	1	Solyc09g083390.1.1_1	zinc knuckle family isoform 1	DNA-dependent transcription, initiation; histone modification;	nucleus;	DNA binding; zinc ion binding;	4.05402	0.0481881	6.1419	0.286007	0.752684	0.183986
4853	1	Solyc04g049840.2.1_1	ccr4-not transcription complex subunit		plasmodesma; nucleus;	RNA binding; nucleotide binding; zinc ion binding;	2.65445	0.0375668	4.0002	0.218071	1.0696	0.15006
4876	1	Solyc03g121510.2.1_1	3-epi-6-deoxocathasterone 23-monooxygenase-like	brassinosteroid biosynthetic process; oxidation-reduction process; petal development; stamen development; leaf development;		electron carrier activity; oxygen binding; heme binding; oxidoreductase activity, acting on paired donors, with incorporation or reduction of molecular oxygen, NAD(P)H as one donor, and incorporation of one atom of oxygen; iron ion binding;	3.80646	0.0228621	1.15828	0.112789	0.72329	0.282134
4877	1	Solyc06g076770.2.1_1	dna binding	regulation of transcription, DNA-dependent; flower development; determination of dorsal/ventral asymmetry;	nucleus;	DNA binding; sequence-specific DNA binding transcription factor activity; chromatin binding;	6.22661	0.00752047	5.3738	0.089083	8.13261	0.121284
4879	1	Solyc07g066090.2.1_1	sec14p-like phosphatidylinositol transfer family protein	transport; protein desumoylation; hydrogen peroxide biosynthetic process; vegetative to reproductive phase transition of meristem;	Golgi apparatus;	transporter activity;	6.28185	0.0301096	2.86166	0.141447	5.1012	0.130982
4904	1	Solyc07g056650.2.1_1	interactor of constitutive active rops 1-like isoform 1	negative regulation of biological process; single-organism cellular process; multicellular organismal development;			2.39443	0.012931	2.99666	0.100617	3.5054	0.369463
4944	1	Solyc10g047300.1.1_1	glutamyl-trna amidotransferase subunit a-like	regulation of plant-type hypersensitive response; basic amino acid transport; ammonium transport; amino acid import; protein targeting to mitochondrion; nucleotide transport; protein targeting to membrane; membrane fusion; negative regulation of programmed cell death; ER to Golgi vesicle-mediated transport; regulation of ion transport;	mitochondrion;	carbon-nitrogen ligase activity, with glutamine as amido-N-donor; amidase activity;	4.4048	0.0218456	5.77863	0.221913	1.04952	0.156732
4965	1	Solyc01g095090.2.1_1	protein binding			zinc ion binding;	4.68333	0.00535256	6.5765	0.0697414	4.43209	0.281077
4993	1	Solyc10g086530.1.1_1	scarecrow-like protein 9-like	transcription, DNA-dependent;			1.76973	0.0268023	1.57577	0.16632	2.3035	0.284791
5088	1	Solyc01g099810.2.1_1	pre-mrna-splicing factor sf2-like			nucleic acid binding; nucleotide binding;	1.53328	0.0215575	1.71151	0.157324	2.07576	0.313094
5132	1	Solyc01g066360.2.1_1	pectinesterase pectinesterase inhibitor 28-like	cell wall modification; negative regulation of catalytic activity; pectin catabolic process;	cell wall;	pectinesterase activity; aspartyl esterase activity; enzyme inhibitor activity;	1.21526	0.00532202	1.04632	0.531405	0.78311	0.0941903
5174	1	Solyc09g015350.2.1_1	trichome birefringence-like 34				2.76748	0.0427393	2.48159	0.171916	0.876065	0.110949
5228	1	Solyc08g005400.2.1_1	dna (cytosine-5)-methyltransferase cmt2-like	C-5 methylation of cytosine;	nucleus;	DNA (cytosine-5-)-methyltransferase activity; DNA binding; transferase activity, transferring acyl groups;	2.88226	0.0208794	2.94441	0.257234	1.53536	0.224406
5246	1	Solyc02g067870.2.1_1	chalcone isomerase		chloroplast part;	intramolecular lyase activity;	4.36669	0.0109883	4.27955	0.0504429	3.51243	0.34293
5297	1	Solyc11g006200.1.1_1	sequence-specific dna-binding transcription factor			DNA binding;	5.08807	0.00922114	5.56297	0.284602	7.56688	0.187568
5302	1	Solyc03g051790.2.1_1	nucleolar protein gar2-related isoform 1				2.24437	0.0435268	2.27454	0.237586	1.01604	0.336232
5331	1	Solyc05g054180.2.1_1	phd finger protein oberon 2	primary root development; modulation by virus of host morphology or physiology; regulation of gene expression; spread of virus in host, cell to cell; maintenance of shoot apical meristem identity; root meristem specification; maintenance of root meristem identity;	nucleus;	zinc ion binding; protein heterodimerization activity; protein homodimerization activity;	2.75424	0.0215746	9.42417	0.186098	0.840396	0.00129681
5334	1	Solyc03g120510.1.1_1	pentatricopeptide repeat-containing protein at3g46870-like	chloroplast organization; Group II intron splicing;	chloroplast;	RNA binding;	7.4271	0.0128768	8.30389	0.0863694	5.19578	0.17028
5358	1	Solyc01g097840.2.1_1	serine threonine-protein kinase wnk1-like	oxidation-reduction process; circadian rhythm; activation of MAPKK activity; glucosinolate biosynthetic process;	membrane;	electron carrier activity; ATP binding; MAP kinase kinase kinase activity; heme binding; oxidoreductase activity, acting on paired donors, with incorporation or reduction of molecular oxygen, NAD(P)H as one donor, and incorporation of one atom of oxygen; iron ion binding;	7.47141	0.0467507	14.9001	0.239701	10.1345	0.234479
5362	1	Solyc09g015850.2.1_1	ribosomal protein s3	translation;	small ribosomal subunit; chloroplast; mitochondrion;	structural constituent of ribosome; rRNA binding;	2.87349	0.0460263	3.47213	0.155271	1.74638	0.1758
5396	1	Solyc01g099330.2.1_1	uncharacterized loc101207467	methylation;	Golgi apparatus;	methyltransferase activity;	11.2203	0.0414056	5.97243	0.258145	13.2007	0.118173
5423	1	Solyc01g048610.1.1_1	PREDICTED: uncharacterized protein LOC101260201				7.11402	0.0492069	9.39073	0.0657608	3.94674	0.0641787
5516	1	Solyc03g007700.1.1_1	probable membrane-associated kinase regulator 2-like	response to stimulus;			1.27749	0.0327536	1.06415	0.412682	0.826319	0.214973
5587	1	Solyc12g007140.1.1_1	glyoxylate reductase isoform 1				3.10911	0.0399703	4.80111	0.105409	0.808106	0.241497
5617	1	Solyc07g066420.2.1_1	peptidyl-prolyl cis-trans isomerase-like 4-like	protein folding; mRNA splicing, via spliceosome; protein peptidyl-prolyl isomerization;	nucleus; cytosol;	RNA binding; protein binding; zinc ion binding; peptidyl-prolyl cis-trans isomerase activity; nucleotide binding;	5.49144	0.00955066	6.42916	0.110147	3.56724	0.130823
5652	1	Solyc03g119050.2.1_1	myb domain protein isoform 1			binding;	8.6181	0.0431591	10.4875	0.120573	3.77583	0.0509822
5688	1	Solyc02g084450.2.1_1	disease resistance rpp13-like protein 1-like	defense response;		phosphoprotein phosphatase activity; ADP binding;	14.2671	0.00720087	17.6714	0.167361	15.6268	0.121004
5706	1	Solyc03g025760.2.1_1	o-glucosyltransferase rumi homolog			transferase activity;	4.316	0.0386669	4.52689	0.0767565	3.4289	0.277643
5715	1	Solyc08g066670.2.1_1	probable glycosyltransferase at5g03795-like			glucuronosyl-N-acetylglucosaminyl-proteoglycan 4-alpha-N-acetylglucosaminyltransferase activity;	1.55086	0.00292587	2.04693	0.204311	1.63574	0.316177
5740	1	Solyc02g071570.2.1_1	pentatricopeptide repeat-containing protein		chloroplast;		2.00187	0.0338508	2.67272	0.0584096	0.668456	0.163084
5784	1	Solyc12g062790.1.1_1	histidine decarboxylase-like	organonitrogen compound metabolic process; carboxylic acid metabolic process;	cell part;	pyridoxal phosphate binding; histidine decarboxylase activity;	2.05848	0.017687	8.66704	0.061634	0.888982	0.225105
5824	1	Solyc09g065590.2.1_1	forked1 isoform 1	regulation of cell proliferation; phloem or xylem histogenesis; leaf vascular tissue pattern formation; auxin mediated signaling pathway;		phosphatidylinositol binding;	1.24655	0.0297759	1.16334	0.0094761	0.744615	0.0633049
5839	1	Solyc11g020100.1.1_1	late blight resistance protein homolog r1a-10-like	defense response;		ADP binding;	32.8007	0.0433084	31.1463	0.0792823	15.5569	0.143693
5841	1	Solyc01g095740.2.1_1	dead-box atp-dependent rna helicase 31-like		mitochondrion;	ATP-dependent helicase activity; nucleic acid binding; ATP binding;	3.33014	0.0407171	8.36105	0.10922	0.554368	0.167474
5944	1	Solyc06g071830.2.1_1	btb poz and taz domain-containing protein 1-like	regulation of transcription, DNA-dependent; response to carbohydrate stimulus; embryo sac development; circadian rhythm; response to auxin stimulus; positive regulation of telomerase activity; pollen development; response to nitrate; regulation of response to stress; histone acetylation;	cytoplasm; nucleus;	calmodulin binding; transcription cofactor activity; zinc ion binding; histone acetyltransferase activity;	7.14028	0.0471884	4.04535	0.0576162	0.763765	0.250808
6002	1	Solyc06g053820.2.1_1	40s ribosomal protein s15-like	translation;	nucleolus; plasma membrane; cytosolic small ribosomal subunit;	structural constituent of ribosome; RNA binding;	1.23812	0.0146673	0.993379	0.0754695	1.48224	0.063912
6025	1	Solyc07g065140.2.1_1	beta-( )-xylosyltransferase-like	posttranslational protein targeting to membrane, translocation; N-terminal protein myristoylation; protein N-linked glycosylation;	Golgi medial cisterna; Golgi membrane;	glycoprotein 2-beta-D-xylosyltransferase activity;	3.74105	0.00226959	3.12695	0.0702569	2.37088	0.173114
6035	1	Solyc05g042150.1.1_1	protein weak chloroplast movement under blue light 1-like	chloroplast accumulation movement; chloroplast avoidance movement;	cytosol; plasma membrane;	protein binding;	2.74334	0.036204	3.5791	0.29272	1.07514	0.169365
6064	1	Solyc05g008260.2.1_1	peptidyl serine alpha-galactosyltransferase	Golgi organization; response to sucrose stimulus; calcium ion transport; response to glucose stimulus; response to fructose stimulus; response to salt stress;		transferase activity, transferring glycosyl groups;	8.79296	0.0348676	6.13233	0.142167	6.32066	0.228922
6082	1	Solyc08g081120.2.1_1	microtubule motor protein	microtubule cytoskeleton organization; methylation-dependent chromatin silencing; chromatin silencing by small RNA; cell-cell signaling; cytokinesis by cell plate formation; histone H3-K9 methylation; floral organ formation; DNA methylation; production of miRNAs involved in gene silencing by miRNA; histone phosphorylation; production of ta-siRNAs involved in RNA interference; regulation of flower…	microtubule; plasma membrane; kinesin complex;	microtubule motor activity; microtubule binding; ATP binding;	2.46796	0.0153624	0.86767	0.178436	2.67378	0.188358
6101	1	Solyc03g034020.2.1_1	u-box domain-containing protein 5-like	protein ubiquitination;	ubiquitin ligase complex;	ubiquitin-protein ligase activity;	3.01081	0.0416312	4.10852	0.439811	0.952506	0.139028
6112	1	Solyc06g074810.2.1_1	PREDICTED: uncharacterized protein LOC101261038		plastid;		5.53017	0.0183743	5.59517	0.0829536	0.77947	0.180885
6128	1	Solyc05g005330.2.1_1	late blight resistance identical			ion binding; nucleotide binding;	2.61079	0.0349839	2.74951	0.0614281	1.58126	0.307069
6164	1	Solyc06g010030.2.1_1	mlo-like protein 6-like	defense response; response to biotic stimulus;	integral to membrane;	calmodulin binding;	5.9987	0.00114561	9.1534	0.249488	1.60445	0.297182
6175	1	Solyc04g076860.2.1_1	protein binding		plasma membrane; extracellular region;	ubiquitin-protein ligase activity; zinc ion binding;	2.57036	0.0279596	3.1288	0.233905	0.868324	0.454842
6178	1	Solyc10g024330.1.1_1	ankyrin repeat domain-containing protein 2-like	protein folding; vegetative to reproductive phase transition of meristem; protein targeting to chloroplast; response to cadmium ion; defense response to bacterium, incompatible interaction;	integral to chloroplast outer membrane; nucleus; plasma membrane;		9.07356	0.0188027	10.9503	0.141359	4.08051	0.263767
6192	1	Solyc01g080160.2.1_1	duf21 domain-containing protein at4g14240-like		mitochondrion;	adenyl nucleotide binding;	13.0084	0.00585626	16.2884	0.156279	1.24223	0.264893
6224	1	Solyc07g065730.1.1_1	pentatricopeptide repeat-containing protein at5g66520-like	mRNA modification;			3.70552	0.0145425	8.61078	0.263719	1.47828	0.19509
6235	1	Solyc04g081410.2.1_1	ap-2 complex subunit sigma-like	intracellular protein transport;	mitochondrion; AP-2 adaptor complex;	protein transporter activity;	2.76337	0.0099414	3.35066	0.0539449	0.865147	0.00300818
6245	1	Solyc02g093950.2.1_1	ankyrin repeat				9.36898	0.0233853	13.2487	0.198911	19.703	0.170021
6249	1	Solyc06g083590.2.1_1	b3 domain-containing transcription factor abi3-like	single-organism cellular process; regulation of transcription, DNA-dependent; response to hormone stimulus;	nucleus;	DNA binding;	8.26019	0.0158881	10.2905	0.102318	2.02812	0.215552
6290	1	Solyc09g066460.2.1_1	serine threonine-protein kinase cbk1-like	protein phosphorylation;	phragmoplast; plasma membrane; nucleus; cytosol;	protein kinase C activity; ATP binding;	2.14223	0.0073149	1.81596	0.0794671	2.47039	0.144566
6295	1	Solyc02g068080.2.1_1	chloride channel protein clc-b-like	transmembrane transport; nitrate transport; chloride transport; response to nitrate;	integral to membrane; plant-type vacuole membrane; nucleus;	voltage-gated chloride channel activity; adenyl nucleotide binding; nitrate:hydrogen symporter activity;	9.40282	0.00802789	6.96483	0.119258	0.825289	0.24056
6311	1	Solyc06g073930.2.1_1	ubiquitin carboxyl-terminal hydrolase 8-like	ubiquitin-dependent protein catabolic process;	nucleus;	ubiquitin-specific protease activity; ubiquitin thiolesterase activity;	10.4643	0.0285341	3.68163	0.118812	1.10541	0.0374934
6350	1	Solyc03g097390.2.1_1	palmitoyl-acyl carrier protein chloroplastic-like	fatty acid biosynthetic process;		palmitoyl-[acyl-carrier-protein] hydrolase activity; oleoyl-[acyl-carrier-protein] hydrolase activity; myristoyl-[acyl-carrier-protein] hydrolase activity;	23.5177	0.0158807	23.2906	0.294517	1.90959	0.0725212
6356	1	Solyc01g058430.1.1_1	PREDICTED: uncharacterized protein LOC101244949				4.39709	0.0367659	5.2665	0.187683	0.897747	0.113504
6447	1	Solyc06g076710.1.1_1	at-rich interactive domain-containing protein 2-like		vacuole;	DNA binding; chromatin binding;	4.182	0.0393396	0.669162	0.189692	3.5425	0.392506
6524	1	Solyc10g051090.1.1_1	serine threonine-protein phosphatase 7 long form homolog				6.23105	0.0367956	10.0343	0.099946	0.704712	0.124327
6552	1	Solyc01g095420.2.1_1	copper ion binding isoform 1			copper ion binding;	8.04695	0.0393877	6.34669	0.335299	1.03199	0.327265
6616	1	Solyc10g046930.1.1_1	adomet-dependent rrna methyltransferase spb1-like	methylglyoxal catabolic process to D-lactate; methylation; RNA metabolic process;	nucleus;	methyltransferase activity;	4.7921	0.0027482	6.54359	0.356966	5.65803	0.373842
6654	1	Solyc07g042100.2.1_1	uncharacterized loc101207004				2.75595	0.0154117	3.03808	0.117973	0.817738	0.506264
6703	1	Solyc01g095750.2.1_1	long chain acyl- synthetase 4-like	metabolic process;	plasma membrane;	ligase activity;	5.70419	0.00961809	4.55053	0.2286	5.22174	0.311062
6816	1	Solyc09g064510.2.1_1	heme oxygenase- multi-helical isoform 1		cytosol;		12.5409	0.0113772	19.7344	0.162025	3.44799	0.207586
6829	1	Solyc03g096640.2.1_1	tropinone reductase homolog	oxidation-reduction process;	cytosol;	nucleotide binding; tropine dehydrogenase activity;	5.97014	0.0184109	8.03752	0.322792	10.2798	0.29341
6852	1	Solyc06g072870.1.1_1	udp-glycosyltransferase 73c3-like	amino acid transport; metabolic process;		anthocyanidin 3-O-glucosyltransferase activity;	4.77381	0.0292904	4.48	0.201022	4.9131	0.217229
6860	1	Solyc09g008130.2.1_1	phosphoglycerate kinase-like	tRNA modification; phosphorylation; RNA (guanine-N7)-methylation; glycolysis;		phosphoglycerate kinase activity; tRNA (guanine-N7-)-methyltransferase activity;	2.7097	0.0439274	6.93371	0.102362	1.69248	0.159807
6955	1	Solyc03g121880.2.1_1	abscisic acid insensitivity 1b	protein dephosphorylation;		metal ion binding; protein serine/threonine phosphatase activity;	2.95214	0.0338138	2.67178	0.137423	2.96939	0.077997
6956	1	Solyc06g062390.2.1_1	acid phosphatase 1-like			acid phosphatase activity;	20.9545	0.0484661	59.2858	0.228915	41.5198	0.301999
6976	1	Solyc06g005930.1.1_1	sensitivity to red light reduced protein	regulation of circadian rhythm; red, far-red light phototransduction;	cytoplasm; nucleus;		3.69781	0.0450578	3.72946	0.0670843	5.09572	0.304117
6977	1	Solyc01g087940.1.1_1	serine carboxypeptidase-like 40-like	proteolysis;		serine-type carboxypeptidase activity;	4.90144	0.0208064	7.80079	0.171426	1.46295	0.246455
7000	1	Solyc11g008390.1.1_1	u-box domain-containing protein 14-like	protein autophosphorylation; protein ubiquitination;	kinesin complex; ubiquitin ligase complex;	kinesin binding; ubiquitin-protein ligase activity; transmembrane receptor protein serine/threonine kinase binding;	4.63372	0.0415144	1.101	0.0739774	4.65097	0.0915478
7044	1	Solyc00g094010.1.1_1	virulence 2 protein				3.1825	0.0444757	2.59964	0.189418	3.09762	0.304697
7046	1	Solyc12g056960.1.1_1	glucan -beta-glucosidase	carbohydrate metabolic process;		hydrolase activity, hydrolyzing O-glycosyl compounds; protein binding, bridging; actin filament binding;	4.89286	0.0180066	7.43081	0.173916	2.49885	0.218866
7072	1	Solyc11g006840.1.1_1	Unknown				2.84374	0.0332026	3.01217	0.191499	0.951431	0.495138
7075	1	Solyc03g115760.2.1_1	vesicle transport v-snare protein	vesicle-mediated transport; intracellular protein transport;	membrane;		19.5329	0.00978872	27.0956	0.215653	32.6954	0.306054
7080	1	Solyc09g075190.2.1_1	gamma-tubulin complex component 4 homolog	growth; regulation of flower development; floral organ formation; histone modification; cortical microtubule organization; microtubule nucleation;	microtubule organizing center; mitochondrion; microtubule; spindle pole; tubulin complex; plasmodesma;	tubulin binding;	3.40933	0.0289542	2.6133	0.140389	4.13031	0.27238
7106	1	Solyc11g008900.1.1_1	zinc finger ccch domain-containing protein zfn-like			metal ion binding;	3.34672	0.0386301	3.40012	0.18802	3.77488	0.0534361
7111	1	Solyc11g006020.1.1_1	nad h:plastoquinone dehydrogenase complex subunit o	protein autophosphorylation; oxidation-reduction process; photosynthesis, light reaction; regulation of proton transport; NADH dehydrogenase complex (plastoquinone) assembly;	NAD(P)H dehydrogenase complex (plastoquinone); mitochondrion; chloroplast thylakoid membrane; plasma membrane;	oxidoreductase activity, acting on NAD(P)H, quinone or similar compound as acceptor;	1.301	0.0195533	0.868136	0.0487702	0.540534	0.119544
7127	1	Solyc02g093150.2.1_1	transcription factor apetala2	seed development; regulation of transcription, DNA-dependent; meristem maintenance; specification of floral organ identity;	nucleus;	DNA binding; sequence-specific DNA binding transcription factor activity;	3.4163	0.0262741	2.76346	0.166446	3.06581	0.122648
7168	1	Solyc03g121080.2.1_1	PREDICTED: uncharacterized protein LOC101253763		plastid;		7.27331	0.0240179	12.5331	0.170272	4.89888	0.265567
7181	1	Solyc04g008410.1.1_1	pentatricopeptide repeat-containing protein mitochondrial-like		mitochondrion;		1.31475	0.0415253	1.19545	0.07791	1.03594	0.167455
7190	1	Solyc09g092560.2.1_1	cytochrome p450 83b1-like	oxidation-reduction process;		heme binding; oxidoreductase activity, acting on paired donors, with incorporation or reduction of molecular oxygen; monooxygenase activity; iron ion binding; electron carrier activity;	3.68109	0.0250563	4.44527	0.0996171	1.29618	0.23684
7253	1	Solyc11g067200.1.1_1	protein hira-like	chromatin modification; regulation of transcription, DNA-dependent; negative regulation of gene expression, epigenetic;	nucleus;	nucleotide binding;	1.21425	0.00245394	1.02977	0.469672	0.870106	0.245593
7263	1	Solyc01g090540.1.1_1	predicted protein				4.78243	0.0395621	6.44993	0.217318	6.99027	0.2263
7278	1	Solyc01g068050.2.1_1	trna guanosine-2 -o-methyltransferase trm13 homolog	methylation; tRNA processing;	nucleus;	methyltransferase activity;	3.93304	0.0124465	7.0955	0.0829588	2.16364	0.0529193
7292	1	Solyc10g079510.1.1_1	fanconi anemia group j protein homolog	DNA-dependent DNA replication;	mitochondrion; nucleus;	ATP-dependent DNA helicase activity; DNA binding; ATP binding;	4.40597	0.0129422	4.65647	0.123987	3.82194	0.253118
7383	1	Solyc08g074590.2.1_1	cytoplasmic trna 2-thiolation protein 1-like	tRNA thio-modification; regulation of plant-type cell wall organization or biogenesis; response to reactive oxygen species;	cytoplasm;	ATP binding; tRNA binding;	3.81973	0.0343223	4.81372	0.0545529	4.69058	0.421298
7415	1	Solyc09g065880.2.1_1	f-box lrr-repeat protein 17-like	seed development; DNA-dependent DNA replication; generative cell mitosis; protein ubiquitination; pollen development; SCF-dependent proteasomal ubiquitin-dependent protein catabolic process; embryo development;	male germ cell nucleus; SCF ubiquitin ligase complex;	ubiquitin-protein ligase activity;	3.83254	0.0252818	1.13959	0.0322148	1.14862	0.000540706
7418	1	Solyc05g047580.2.1_1	cycloartenol synthase	carotenoid biosynthetic process; phosphatidylglycerol biosynthetic process; sterol biosynthetic process; tetracyclic triterpenoid biosynthetic process; unsaturated fatty acid biosynthetic process; isopentenyl diphosphate biosynthetic process, methylerythritol 4-phosphate pathway; negative regulation of transcription, DNA-dependent; chlorophyll biosynthetic process; pollen development; pentacyclic…	vacuole;	lanosterol synthase activity; cycloartenol synthase activity;	4.19037	0.032876	4.77559	0.339277	5.73661	0.163698
7445	1	Solyc10g083270.1.1_1	alpha beta hydrolase domain-containing protein 11-like	fatty acid beta-oxidation; intracellular protein transport; GPI anchor metabolic process;	mitochondrion; intrinsic to endoplasmic reticulum membrane;	hydrolase activity, acting on ester bonds; ATP binding;	3.92869	0.0409465	8.57351	0.325686	1.01634	0.316462
7460	1	Solyc02g072050.1.1_1	PREDICTED: uncharacterized protein LOC101247696		cytoplasmic membrane-bounded vesicle;		1.21477	0.0083706	1.07186	0.166379	1.0233	0.0199037
7464	1	Solyc06g082460.1.1_1	ovate family protein			DNA binding;	1.24383	0.00350829	1.24965	0.0658548	0.901157	0.368473
7465	1	Solyc01g007360.2.1_1	photosystem i assembly protein ycf4	photosynthesis;	integral to membrane; photosystem I; chloroplast thylakoid membrane;		1.2177	0.00233917	0.815892	0.306471	0.902339	0.486854
7537	1	Solyc08g062930.1.1_1	calmodulin-binding family protein	single-organism process;			3.54321	0.0213206	4.14541	0.212194	1.12346	0.0746372
7585	1	Solyc04g074140.2.1_1	PREDICTED: uncharacterized protein LOC101254379		nucleus;		2.85105	0.0229705	3.45032	0.258636	1.13704	0.00125438
7628	1	Solyc10g078400.1.1_1	at3g56750 t8m16_80	virus induced gene silencing; vegetative phase change;	endosome; Golgi apparatus; chloroplast; trans-Golgi network; mitochondrion;	transferase activity, transferring glycosyl groups;	11.2675	0.0188299	13.9883	0.196456	2.14808	0.071516
7692	1	Solyc03g113390.2.1_1	calcium-dependent protein kinase 10-like	protein phosphorylation;	plasma membrane;	calmodulin-dependent protein kinase activity; calcium ion binding; ATP binding;	56.951	0.0263897	110.522	0.117572	1.04002	0.000806299
7763	1	Solyc06g060190.2.1_1	premnaspirodiene oxygenase-like	oxidation-reduction process;	integral to membrane;	heme binding; oxidoreductase activity, acting on paired donors, with incorporation or reduction of molecular oxygen; monooxygenase activity; iron ion binding; electron carrier activity;	4.27331	0.0466479	4.50416	0.171738	1.10912	0.153423
7891	1	Solyc08g045730.1.1_1	orf116 gene product				5.09239	0.013497	5.55345	0.139831	1.1549	0.308625
7953	1	Solyc10g012120.1.1_1	nonspecific lipid-transfer protein 2 precursor	positive regulation of transcription, DNA-dependent; lipid transport;		lipid binding;	1.22275	0.000678674	1.50481	0.265982	0.553101	0.213815
8067	1	Solyc08g007490.2.1_1	class i peptide chain release factor	translational termination;	mitochondrion;	translation release factor activity;	9.72654	0.0239931	0.920488	0.0652211	1.89567	0.0615569
8074	1	Solyc08g075210.1.1_1	deacetylvindoline o-acetyltransferase-like			transferase activity;	1.22382	0.0172424	1.05971	0.342186	0.952533	0.318508
8141	1	Solyc10g018530.1.1_1	dna mismatch repair protein msh5-like	telomere maintenance in response to DNA damage; mitotic recombination; response to gamma radiation; reciprocal meiotic recombination; multicellular organism reproduction; cytokinin biosynthetic process; meiotic mismatch repair; meiotic DNA double-strand break formation; double-strand break repair; chiasma assembly; regulation of telomere maintenance; ATP catabolic process; sister chromatid cohesi…	synaptonemal complex; mismatch repair complex;	DNA-dependent ATPase activity; damaged DNA binding; mismatched DNA binding; ATP binding;	2.1257	0.0135831	3.25331	0.236106	1.17728	0.289153
8154	1	Solyc03g045140.2.1_1	cyclopropane-fatty-acyl-phospholipid synthase isoform 1	lipid biosynthetic process; methylation; oxidation-reduction process;		oxidoreductase activity; cyclopropane-fatty-acyl-phospholipid synthase activity;	4.06783	0.0417293	4.67227	0.188398	5.2507	0.170917
8169	1	Solyc10g079490.1.1_1	xylosyltransferase 1-like	carbohydrate biosynthetic process; pollen tube development; double fertilization forming a zygote and endosperm;	membrane;	acetylglucosaminyltransferase activity;	21.59	0.0273422	20.7307	0.305467	25.7371	0.0804347
8329	1	Solyc03g117570.2.1_1	pentatricopeptide repeat-containing protein mitochondrial-like		mitochondrion;		4.2491	0.027746	6.06073	0.205134	8.0337	0.316233
8337	1	Solyc01g008130.2.1_1	low quality protein: uncharacterized loc101218879	intracellular signal transduction; cell redox homeostasis; anther development;		electron carrier activity; protein disulfide oxidoreductase activity;	2.50128	0.0478119	2.75614	0.307155	2.68965	0.23449
8485	1	Solyc03g122050.1.1_1	abc transporter b family member 19-like	transmembrane transport; ATP catabolic process;	integral to membrane;	ATPase activity, coupled to transmembrane movement of substances; ATP binding;	1.94862	0.0386231	2.15203	0.171423	0.866281	0.00238622
8538	1	Solyc09g008510.1.1_1	udp-glucoronosyl udp-glucosyl transferase family protein	metabolic process;		transferase activity, transferring hexosyl groups;	4.00428	0.0495778	4.24038	0.091784	5.33155	0.178417
8714	1	Solyc11g011260.1.1_1	della protein	regulation of protein catabolic process; response to far red light; jasmonic acid mediated signaling pathway; regulation of seed dormancy process; negative regulation of gibberellic acid mediated signaling pathway; regulation of transcription, DNA-dependent; regulation of nitrogen utilization; hyperosmotic salinity response; negative regulation of seed germination; response to abscisic acid stimu…	nucleus;		15.514	0.0382008	21.6253	0.0973984	12.2809	0.133244
8763	1	Solyc12g005620.1.1_1	receptor-like protein kinase	xylan catabolic process;			6.80104	0.0177218	6.6545	0.0936158	1.33494	0.27724
8792	1	Solyc01g107030.2.1_1	cyclin-related protein		nucleus;		3.02702	0.00217854	3.03428	0.183727	0.84727	0.199151
9204	1	Solyc06g065350.2.1_1	erythroid differentiation-related factor		nucleus; plasma membrane;		3.63635	0.0225973	2.92905	0.205131	4.7027	0.229334
9344	1	Solyc01g111130.2.1_1	transcription factor bhlh121-like			protein dimerization activity;	6.65932	0.0241646	6.9547	0.266236	1.36712	0.0522187
9415	1	Solyc03g117960.2.1_1	tyrosyl-dna phosphodiesterase	DNA repair;	nucleus;	hydrolase activity, acting on acid anhydrides, in phosphorus-containing anhydrides; phosphoric diester hydrolase activity; nucleic acid binding; zinc ion binding;	7.83264	0.0185466	6.69267	0.347565	1.19825	0.122586
9485	1	Solyc01g020460.1.1_1	receptor-like protein kinase 2-like				1.27574	0.0171382	1.01987	0.226893	0.600379	0.260663
9701	1	Solyc10g086500.1.1_1	steroid 5-alpha-reductase det2-like	brassinosteroid biosynthetic process; seed trichome initiation; oxidation-reduction process; brassinosteroid homeostasis; response to light stimulus; seed trichome elongation;	integral to membrane; cytoplasm;	sterol 5-alpha reductase activity; progesterone 5-alpha-reductase activity; 3-oxo-5-alpha-steroid 4-dehydrogenase activity; cholestenone 5-alpha-reductase activity;	15.6862	0.0292869	25.0956	0.315725	2.82217	0.332276
9745	1	Solyc07g005510.2.1_1	omega-6 fatty acid desaturase	aromatic amino acid family metabolic process; sulfur amino acid metabolic process; carotenoid biosynthetic process; phosphatidylglycerol biosynthetic process; regulation of protein dephosphorylation; unsaturated fatty acid biosynthetic process; sulfur compound biosynthetic process; isopentenyl diphosphate biosynthetic process, methylerythritol 4-phosphate pathway; vitamin metabolic process; glyci…	chloroplast membrane;	omega-6 fatty acid desaturase activity;	1.20704	0.0141562	0.681784	0.130522	0.504986	0.146244
38	2	Solyc04g007550.2.1_1	atp synthase subunit mitochondrial-like	ATP hydrolysis coupled proton transport; ATP synthesis coupled proton transport; response to cadmium ion; ATP catabolic process; response to oxidative stress;	chloroplast envelope; nucleolus; mitochondrial respiratory chain complex I; mitochondrial proton-transporting ATP synthase, catalytic core; plasma membrane;	zinc ion binding; proton-transporting ATP synthase activity, rotational mechanism; cobalt ion binding; copper ion binding; poly(U) RNA binding; ATP binding;	2.66139	0.0338878	4.07372	0.0592359	4.81044	0.0276083
46	2	Solyc06g063330.2.1_1	v-type proton atpase catalytic subunit a-like	cytoskeleton organization; pentose-phosphate shunt; gluconeogenesis; water transport; ATP metabolic process; calcium ion transport; proteasomal protein catabolic process; ATP hydrolysis coupled proton transport; cell morphogenesis; vacuole organization; hyperosmotic response; Golgi organization; glycolysis; Golgi vesicle transport; pollen development; response to cadmium ion; response to temperat…	plant-type vacuole; vacuolar membrane; chloroplast envelope; apoplast; proton-transporting V-type ATPase, V1 domain; cell wall; Golgi apparatus; plasmodesma; plasma membrane;	proton-transporting ATPase activity, rotational mechanism; proton-transporting ATP synthase activity, rotational mechanism; protease binding; ATP binding;	36.2465	0.0176269	42.8917	0.107972	50.7997	0.0172765
78	2	Solyc02g080810.2.1_1	mitochondrial-like	hydrogen peroxide catabolic process; carotenoid biosynthetic process; regulation of meristem growth; pattern specification process; glycine catabolic process; root morphogenesis; regulation of cell size; chloroplast organization; auxin polar transport; methylation; cysteine biosynthetic process; ovule development;	chloroplast envelope; apoplast; membrane; cytosolic ribosome; chloroplast stroma; chloroplast thylakoid; mitochondrion;	transaminase activity; aminomethyltransferase activity;	1.90828	0.0464262	1.65043	0.227559	1.82846	0.0384677
125	2	Solyc12g099260.1.1_1	atp-citrate synthase beta chain protein 1-like	cellular carbohydrate metabolic process;	citrate lyase complex; plasma membrane; cytosol;	ATP citrate synthase activity; succinate-CoA ligase (ADP-forming) activity; lyase activity;	2.23835	0.0143233	3.67699	0.0815461	1.66957	0.029211
126	2	Solyc06g005940.2.1_1	pdi-like 1-1 isoform 2	glycerol ether metabolic process; seed development; response to endoplasmic reticulum stress; protein folding; response to salt stress; cell redox homeostasis; regulation of programmed cell death; response to zinc ion; response to cadmium ion; embryo development;	lytic vacuole within protein storage vacuole; plant-type cell wall; thylakoid; endoplasmic reticulum lumen; chloroplast; plasma membrane;	protein disulfide isomerase activity; electron carrier activity; dolichyl-diphosphooligosaccharide-protein glycotransferase activity; protein disulfide oxidoreductase activity;	1.47431	1.34524e-06	2.9873	0.0575765	1.74406	0.0184494
142	2	Solyc02g086910.2.1_1	peptidyl-prolyl cis-trans isomerase chloroplastic-like	salicylic acid biosynthetic process; carotenoid biosynthetic process; regulation of plant-type hypersensitive response; response to chitin; negative regulation of defense response; defense response to fungus; pentose-phosphate shunt; protein peptidyl-prolyl isomerization; jasmonic acid mediated signaling pathway; rRNA processing; detection of biotic stimulus; defense response to bacterium; protei…	chloroplast stroma; chloroplast thylakoid lumen; chloroplast thylakoid membrane;	peptidyl-prolyl cis-trans isomerase activity;	2.05806	0.0215161	1.73261	0.168133	2.73579	0.0206133
235	2	Solyc12g009300.1.1_1	sucrose synthase	biosynthetic process; sucrose metabolic process;		sucrose synthase activity;	1.67132	6.12783e-05	2.63483	0.15218	2.63041	0.0280788
268	2	Solyc08g075090.2.1_1	60s ribosomal protein l7-4-like		ribosome;		2.39817	0.0300693	1.83567	0.0852574	1.89413	0.0208385
395	2	Solyc06g072120.2.1_1	40s ribosomal protein sa-like	translation; response to salt stress; ribosomal small subunit assembly; mature ribosome assembly;	cytosolic small ribosomal subunit; chloroplast; nucleus; plasma membrane;	structural constituent of ribosome;	1.91353	0.0307995	1.9498	0.261962	1.79665	0.0277267
415	2	Solyc10g085020.1.1_1	tubulin beta-1 chain-like	cytoskeleton organization; gluconeogenesis; response to salt stress; proteasomal protein catabolic process; GTP catabolic process; protein polymerization; response to cadmium ion; microtubule-based movement;	vacuole; tubulin complex; cell wall; Golgi apparatus; nucleolus; microtubule; plasma membrane;	GTP binding; GTPase activity; structural constituent of cytoskeleton;	4.3106	0.00813202	3.1638	0.18585	3.90136	0.0401101
422	2	Solyc10g080940.1.1_1	beta-tubulin 4	protein polymerization; GTP catabolic process; microtubule-based movement;	microtubule; cytoplasm;	GTPase activity; structural constituent of cytoskeleton; GTP binding;	4.01823	0.0212148	2.9757	0.10616	3.82941	0.020469
453	2	Solyc11g007690.1.1_1	pyruvate cytosolic isozyme-like	response to cadmium ion; phosphorylation; glycolysis;	plasma membrane;	pyruvate kinase activity; potassium ion binding; magnesium ion binding;	2.15345	0.00640103	2.82097	0.0724491	2.49459	0.00412336
498	2	Solyc03g115980.1.1_1	geranylgeranyl diphosphate chloroplastic-like	oxidation-reduction process; photosynthesis, light reaction; geranylgeranyl diphosphate metabolic process; phytyl diphosphate biosynthetic process; vitamin E biosynthetic process; chlorophyll biosynthetic process; cysteine biosynthetic process; regulation of protein dephosphorylation;	chloroplast envelope; chloroplast thylakoid membrane;	oxidoreductase activity, acting on the CH-CH group of donors, NAD or NADP as acceptor; geranylgeranyl reductase activity;	1.8184	0.000103063	1.70254	0.147269	1.90803	0.00250465
535	2	Solyc01g006280.2.1_1	formate--tetrahydrofolate ligase-like	folic acid-containing compound biosynthetic process; tetrahydrofolate interconversion; response to cadmium ion;	cytosol; chloroplast; plasma membrane; apoplast;	copper ion binding; ATP binding; formate-tetrahydrofolate ligase activity;	1.63807	0.000167748	0.874865	0.0254529	2.35088	0.0209899
606	2	Solyc07g005940.2.1_1	v-type proton atpase subunit h-like	protein targeting to vacuole; calcium ion transport; response to salt stress; ATP hydrolysis coupled proton transport; cell morphogenesis; vacuole organization; Golgi organization; Golgi vesicle transport; protein glycosylation; cell growth;	plant-type vacuole; chloroplast; Golgi apparatus; vacuolar proton-transporting V-type ATPase, V1 domain; plasma membrane;	proton-transporting ATPase activity, rotational mechanism; heme binding;	2.99536	0.00541908	3.03157	0.182218	1.35177	0.023819
652	2	Solyc11g066670.1.1_1	zeatin o-glucosyltransferase-like	metabolic process;		transferase activity, transferring hexosyl groups;	4.64357	0.0181062	8.5196	0.0832458	4.79598	0.000124877
653	2	Solyc08g061000.2.1_1	dead-box atp-dependent rna helicase 56-like	response to cadmium ion;	cytosol; cell wall; nucleolus; plasmodesma;	double-stranded DNA binding; ATP-dependent RNA helicase activity; double-stranded RNA binding; ATP binding; single-stranded DNA binding;	2.83004	0.00567227	2.28601	0.0769323	3.3037	0.00832238
698	2	Solyc02g077600.2.1_1	guanylate-binding family protein isoform 1	cytokinesis by cell plate formation; immune response; microtubule cytoskeleton organization; GTP catabolic process;	nucleolus; chloroplast;	GTPase activity; GTP binding;	2.80763	0.0389266	3.27489	0.095711	3.58653	0.0365077
714	2	Solyc06g060250.2.1_1	aldehyde dehydrogenase family 3 member h1-like	response to desiccation; response to abscisic acid stimulus; cellular aldehyde metabolic process; response to salt stress; oxidation-reduction process;	vacuole; membrane; endoplasmic reticulum;	aldehyde dehydrogenase [NAD(P)+] activity;	2.11691	0.00715371	0.933702	0.151626	1.77076	0.03245
767	2	Solyc06g048730.2.1_1	uroporphyrinogen decarboxylase	protoporphyrinogen IX biosynthetic process; chlorophyll biosynthetic process;	chloroplast envelope; chloroplast stroma;	uroporphyrinogen decarboxylase activity;	2.16741	0.00916631	1.64091	0.150806	1.91951	0.000210306
780	2	Solyc02g087240.2.1_1	nadh dehydrogenase	N-terminal protein myristoylation; response to misfolded protein; photorespiration; mitochondrial electron transport, NADH to ubiquinone; cell morphogenesis; proteasome core complex assembly; ubiquitin-dependent protein catabolic process; Golgi vesicle transport; cell growth;	mitochondrial respiratory chain complex I;	NAD binding; 4 iron, 4 sulfur cluster binding; NADH dehydrogenase (ubiquinone) activity; FMN binding;	7.5952	0.0308991	9.60965	0.115084	4.59151	0.003466
785	2	Solyc09g018750.2.1_1	cbs domain protein	response to salt stress; cell redox homeostasis; response to temperature stimulus; hyperosmotic response; water transport; Golgi organization; glycolysis; response to cadmium ion;	mitochondrion;	adenyl nucleotide binding; cobalt ion binding;	1.94221	0.00790124	1.90638	0.250404	1.21409	0.00468966
867	2	Solyc04g050520.2.1_1	translational activator gcn1-like	defense response to bacterium; gluconeogenesis; proteasomal protein catabolic process; cytoskeleton organization;	membrane; cytosol;		2.1541	0.000668183	1.69151	0.120631	1.39823	0.000160082
883	2	Solyc10g055800.1.1_1	class i chitinase	chitin catabolic process; plant-type hypersensitive response; cell wall macromolecule catabolic process; polysaccharide catabolic process; response to biotic stimulus;	cell wall; extracellular region; vacuole;	chitin binding; chitinase activity;	1.82913	0.0370172	1.10991	0.367426	4.27514	0.00239692
890	2	Solyc11g067160.1.1_1	aryl-alcohol dehydrogenase -like	aromatic amino acid family metabolic process; pentose-phosphate shunt; sulfur amino acid metabolic process; carotenoid biosynthetic process; unsaturated fatty acid biosynthetic process; isopentenyl diphosphate biosynthetic process, methylerythritol 4-phosphate pathway; vitamin metabolic process; chloroplast relocation; glycine catabolic process; lipoate metabolic process; coenzyme biosynthetic pr…	chloroplast envelope; plant-type cell wall; chloroplast stroma;	aldo-keto reductase (NADP) activity;	15.3566	0.000212377	18.76	0.126837	18.3059	0.022395
895	2	Solyc04g011360.2.1_1	small gtp-binding protein ara3	glucose catabolic process; small GTPase mediated signal transduction; D-xylose metabolic process; protein transport; ethylene mediated signaling pathway;	vacuolar membrane; Golgi apparatus; plasma membrane;	protein binding; hydrolase activity; GTP binding;	1.95366	0.0312067	2.34477	0.183924	1.96065	0.0210788
932	2	Solyc11g068640.1.1_1	protein tplate-like	pollen development; Golgi vesicle transport; cellulose biosynthetic process; endocytosis;	phragmoplast; cell plate; plasmodesma; plasma membrane; nucleus; cytosol;		4.07676	0.0274928	4.07993	0.149197	1.86342	0.0355879
968	2	Solyc07g064610.2.1_1	calcium-dependent protein kinase	protein phosphorylation;		calmodulin-dependent protein kinase activity; calcium ion binding; ATP binding;	1.97628	0.0105918	2.61096	0.0900005	3.04831	0.000543727
970	2	Solyc07g065050.2.1_1	plastid-dividing ring protein	microtubule-based process; pyrimidine ribonucleotide biosynthetic process; chloroplast fission; chloroplast relocation; cell division; GTP catabolic process; protein polymerization; response to blue light;	microtubule; chloroplast stroma; chloroplast thylakoid membrane;	structural molecule activity; protein self-association; GTP binding; identical protein binding; GTPase activity;	5.30059	0.0204126	6.13069	0.124226	4.30184	0.0116411
977	2	Solyc10g083290.1.1_1	apoplastic invertase	carbohydrate metabolic process;		sucrose alpha-glucosidase activity;	1.89538	0.0489245	3.30088	0.0752253	1.22792	0.00661974
1037	2	Solyc11g066410.1.1_1	50s ribosomal protein chloroplastic-like	translation; isopentenyl diphosphate biosynthetic process, methylerythritol 4-phosphate pathway; ribosome biogenesis;	plastid large ribosomal subunit; chloroplast envelope; chloroplast stroma;	rRNA binding; structural constituent of ribosome;	4.2986	0.043365	2.74894	0.0933512	2.01	0.000421179
1046	2	Solyc08g068330.2.1_1	aspartate chloroplastic-like	response to misfolded protein; fatty acid beta-oxidation; proteasomal ubiquitin-dependent protein catabolic process; ethylene biosynthetic process; toxin catabolic process; proteasome core complex assembly; root hair elongation; tricarboxylic acid cycle; aspartate metabolic process; leaf senescence; glutamate metabolic process; 2-oxoglutarate metabolic process; response to cytokinin stimulus; ala…	plastid; cell wall; peroxisome; cytosol; plasma membrane; mitochondrion;	L-aspartate:2-oxoglutarate aminotransferase activity; L-phenylalanine:2-oxoglutarate aminotransferase activity; pyridoxal phosphate binding; copper ion binding;	3.06557	0.0397041	3.64568	0.0627103	3.23016	0.0321345
1138	2	Solyc03g043660.2.1_1	protease do-like 7-like	proteolysis; protein glycosylation; photoinhibition;	cytosol; chloroplast;	serine-type endopeptidase activity;	1.49742	0.0293613	1.64628	0.204442	1.97659	0.0115444
1142	2	Solyc11g043210.1.1_1	dynamin-related protein 3a-like	peroxisome fission; GTP catabolic process; post-embryonic development; mitochondrial fission;	cytosol; peroxisome; mitochondrion; chloroplast envelope; plasma membrane;	phosphatidylinositol binding; GTPase activity; GTP binding;	2.33282	0.00961207	1.76608	0.143938	1.67433	0.0160107
1238	2	Solyc02g082250.2.1_1	thioredoxin reductase 2-like	seed development; oxidation-reduction process; cell growth; cell redox homeostasis; thioredoxin biosynthetic process; pollen germination; response to cadmium ion; removal of superoxide radicals;	cytosol; chloroplast envelope; mitochondrial matrix;	flavin adenine dinucleotide binding; thioredoxin-disulfide reductase activity;	4.72324	0.0266611	10.2486	0.264078	3.03164	0.0322435
1269	2	Solyc06g082870.2.1_1	60s ribosomal protein l5-like	translation; adaxial/abaxial pattern specification; leaf morphogenesis; root morphogenesis; cell proliferation;	nucleolus; chloroplast; vacuole; cytosolic large ribosomal subunit; plasma membrane;	structural constituent of ribosome; 5S rRNA binding;	4.09262	0.028081	3.06933	0.116138	3.45953	0.0136754
1290	2	Solyc08g076920.2.1_1	probable adp-ribosylation factor gtpase-activating protein agd8-like	embryo development ending in seed dormancy; regulation of ARF GTPase activity; pollen development; response to abscisic acid stimulus;		zinc ion binding; ARF GTPase activator activity;	2.12753	0.0317964	2.06114	0.151414	2.00558	0.0289472
1318	2	Solyc03g034170.2.1_1	thylakoid membrane protein slr0575-like	leaf morphogenesis; maltose metabolic process; cell differentiation; starch biosynthetic process; photosystem II assembly;	chloroplast envelope; chloroplast thylakoid membrane;		3.38162	0.0414934	2.54061	0.232727	1.61951	0.0144307
1381	2	Solyc11g064890.1.1_1	probable serine threonine-protein kinase at5g41260-like	protein phosphorylation; brassinosteroid mediated signaling pathway;	plasma membrane;	protein kinase activity; ATP binding;	5.21254	0.017958	7.59479	0.132878	4.14438	0.00360922
1389	2	Solyc05g014200.2.1_1	leucine-rich repeat-containing protein isoform 2	response to salt stress; vacuolar transport;	trans-Golgi network membrane;		2.10362	0.00189022	4.36451	0.0663441	1.30758	0.00864928
1419	2	Solyc05g050980.2.1_1	5-enolpyruvylshikimate-3-phosphate synthase	response to herbicide; chorismate biosynthetic process; aromatic amino acid family biosynthetic process;	chloroplast;	3-phosphoshikimate 1-carboxyvinyltransferase activity;	3.24821	0.0495398	2.97436	0.0686408	3.97729	0.0196247
1455	2	Solyc04g012180.2.1_1	ras-related protein rab11a-like	endocytic recycling; small GTPase mediated signal transduction; protein transport;	plasma membrane;	GTP binding; hydrolase activity; kinase binding;	1.58305	0.0445747	2.37012	0.254794	1.91311	0.00107711
1478	2	Solyc00g042140.1.1_1	f0f1 atp synthase subunit beta				3.85328	0.0250348	3.81938	0.202934	2.3636	0.00932239
1641	2	Solyc12g009980.1.1_1	nucleoid-associated protein synpcc7942_0464-like		chloroplast thylakoid membrane; chloroplast envelope; chloroplast stroma;		7.29998	0.0118591	8.47168	0.313309	12.6116	0.0125207
1687	2	Solyc11g017460.1.1_1	armadillo beta-catenin-like c2 calcium lipid-binding domain protein isoform 1			ligase activity;	2.47423	0.0211036	2.96406	0.137855	1.91993	5.2545e-07
1701	2	Solyc01g112350.2.1_1	brefeldin a-inhibited guanine nucleotide-exchange protein 1-like	cytokinesis by cell plate formation; vesicle-mediated transport; regulation of ARF protein signal transduction; microtubule cytoskeleton organization; gravitropism; regulation of catalytic activity;	chloroplast; nucleus;	ARF guanyl-nucleotide exchange factor activity;	5.49294	0.0301492	11.1478	0.108868	8.67743	7.78128e-07
1738	2	Solyc03g082490.2.1_1	PREDICTED: uncharacterized protein LOC101246515				3.92165	0.0142191	1.8588	0.16767	2.39142	0.000486827
1774	2	Solyc09g005620.2.1_1	monothiol glutaredoxin- chloroplastic-like	cell redox homeostasis; cation transport; anther development;	chloroplast stroma;	electron carrier activity; protein disulfide oxidoreductase activity;	2.15788	0.021694	1.50552	0.0675095	2.65793	0.0317351
1790	2	Solyc03g121960.2.1_1	phospholipid:diacylglycerol acyltransferase 1-like	lipid metabolic process;	vacuole; endoplasmic reticulum;	O-acyltransferase activity; phospholipid:diacylglycerol acyltransferase activity;	7.24912	0.025624	9.15591	0.108771	9.11338	0.0165089
1805	2	Solyc07g005830.2.1_1	translation initiation factor if-3-like	translational initiation;	cell wall; chloroplast;	translation initiation factor activity;	1.73999	0.0418283	1.10669	0.0873775	1.78189	0.000280985
1823	2	Solyc09g011030.2.1_1	hsp70-binding protein 1-like	protein folding; response to high light intensity; response to hydrogen peroxide; response to heat; response to salt stress;	cytoplasm; nucleus;	Hsp70 protein binding;	4.79173	0.0128333	6.18569	0.0801289	1.22395	0.0401048
1834	2	Solyc04g050820.1.1_1	myo-inositol-1-phosphate synthase	phospholipid biosynthetic process; inositol biosynthetic process;	cytoplasm;	inositol-3-phosphate synthase activity;	2.46232	0.00394455	0.924482	0.407876	1.43329	0.0156461
1876	2	Solyc04g057990.2.1_1	zinc finger family protein			metal ion binding;	3.41676	0.0472046	2.29964	0.107654	4.53187	0.0208526
1880	2	Solyc01g096600.2.1_1	tho complex subunit 1-like	production of ta-siRNAs involved in RNA interference; mRNA export from nucleus; defense response to fungus;	nucleus;		5.26861	0.016802	5.76671	0.116929	3.50962	3.86749e-08
1924	2	Solyc04g076180.2.1_1	atpase family aaa domain-containing protein at1g05910-like		nucleus;	ATP binding; nucleoside-triphosphatase activity;	7.01722	0.00607111	4.81744	0.186724	9.48117	3.87312e-07
1931	2	Solyc01g005380.2.1_1	histone-lysine n-methyltransferase setd3-like		chloroplast;		3.21552	0.00761343	3.28148	0.287117	1.50588	0.000215346
1941	2	Solyc03g095620.2.1_1	uncharacterized aarf domain-containing protein kinase chloroplastic-like	chlorophyll catabolic process; maltose metabolic process; starch biosynthetic process; phosphorylation; positive regulation of catalytic activity;	plastoglobule; plasma membrane;	kinase activity;	4.98063	0.00616115	2.43513	0.0976078	3.41499	0.0407981
1955	2	Solyc07g056430.2.1_1	probable glutathione s-transferase-like	auxin mediated signaling pathway;		peroxidase activity; glutathione transferase activity;	6.55007	0.0248364	7.12647	0.22282	3.25591	0.0057938
2006	2	Solyc01g096420.2.1_1	nadph:quinone oxidoreductase	defense response to bacterium; response to salt stress; oxidation-reduction process;	plasma membrane; chloroplast stroma;	NAD(P)H dehydrogenase (quinone) activity;	1.24375	0.0151297	1.35258	0.152357	2.20284	0.00079987
2016	2	Solyc08g083300.2.1_1	ubiquitin-specific protease 9 isoform 1	ubiquitin-dependent protein catabolic process;		cysteine-type peptidase activity; ubiquitin thiolesterase activity;	4.53208	0.0406551	9.18146	0.211733	4.86122	0.0209389
2075	2	Solyc02g079000.2.1_1	atp-dependent zinc metalloprotease ftsh chloroplastic-like	embryo development ending in seed dormancy; cell division; PSII associated light-harvesting complex II catabolic process; chloroplast organization; proteolysis; ATP catabolic process; ovule development;	chloroplast envelope; plasma membrane; mitochondrion;	ATP-dependent peptidase activity; microtubule-severing ATPase activity; metalloendopeptidase activity; ATP binding;	5.05444	0.0160584	4.41183	0.0663141	6.30526	0.0297705
2090	2	Solyc06g053200.2.1_1	probable 6-phosphogluconolactonase chloroplastic-like	defense response to oomycetes; cellular response to redox state; pentose-phosphate shunt; defense response to bacterium;	peroxisome; chloroplast stroma; plasma membrane;	6-phosphogluconolactonase activity;	4.05755	0.0194785	5.21526	0.0837688	6.62383	0.000129334
2110	2	Solyc12g044920.1.1_1	phospholipid-transporting atpase 4-like	phospholipid transport; cation transport;	integral to membrane;	zinc ion binding; cation-transporting ATPase activity; ATP binding; magnesium ion binding; phospholipid-translocating ATPase activity;	3.59303	0.0196512	5.91122	0.259754	3.54872	0.000119478
2124	2	Solyc11g062410.1.1_1	cbl-interacting serine threonine-protein kinase 3-like	protein phosphorylation; response to cytokinin stimulus; response to abiotic stimulus; response to abscisic acid stimulus; signal transduction;	cytoplasm; nucleus;	ATP binding; calmodulin-dependent protein kinase activity;	16.0692	0.0471919	18.2602	0.0778193	14.0758	0.00379593
2127	2	Solyc09g061860.2.1_1	sterol 3-beta-glucosyltransferase-like	lipid glycosylation; sterol metabolic process; seed development;	plasma membrane;	beta-sitosterol UDP-glucosyltransferase activity;	6.06498	0.047129	11.8527	0.0641137	1.68598	6.41222e-05
2172	2	Solyc12g010980.1.1_1	salutaridinol 7-o-acetyltransferase-like			transferase activity, transferring acyl groups;	4.9838	0.0335565	6.57939	0.15259	3.90514	0.0132293
2252	2	Solyc12g040570.1.1_1	6-phosphogluconate dehydrogenase family protein isoform 1	response to salt stress; pentose-phosphate shunt;	peroxisome;	phosphogluconate dehydrogenase (decarboxylating) activity; NADP binding;	2.17221	0.0287749	2.65339	0.0837626	2.87086	0.0114969
2424	2	Solyc02g092430.1.1_1	60s ribosomal protein l26-1-like	response to cold; translation;	nucleolus; plasma membrane; cytosolic large ribosomal subunit; chloroplast;	structural constituent of ribosome;	3.00065	0.0376014	2.70574	0.0588911	3.42839	0.0145975
2440	2	Solyc02g087400.1.1_1	signal recognition particle 43 kda chloroplastic-like	regulation of proton transport; response to far red light; response to sucrose stimulus; response to red light; protein autophosphorylation; response to blue light; response to high light intensity; cysteine biosynthetic process; protein import into chloroplast thylakoid membrane;	chloroplast envelope; signal recognition particle, chloroplast targeting; chloroplast thylakoid membrane; nucleus;	identical protein binding;	5.91531	0.00382514	3.31882	0.10077	3.3863	0.00331725
2545	2	Solyc01g097110.1.1_1	fanconi anemia group d2 protein homolog	telomere maintenance in response to DNA damage; response to gamma radiation; multicellular organism reproduction; meiotic chromosome segregation; meiotic DNA double-strand break formation; sister chromatid cohesion; synapsis; reciprocal meiotic recombination; regulation of telomere maintenance;	chloroplast; nucleus;		1.78123	0.0456493	2.15978	0.21244	2.11171	0.0435029
2714	2	Solyc08g068210.2.1_1	beta-adaptin-like protein a	cellulose biosynthetic process; Golgi vesicle transport; intracellular protein transport; protein N-linked glycosylation;	clathrin adaptor complex; nucleus;	protein transporter activity; protein histidine kinase binding;	1.25719	0.0456894	1.33028	0.204336	1.25282	0.0144547
2800	2	Solyc03g007810.2.1_1	pyruvate kinase isozyme chloroplastic-like	fatty acid biosynthetic process; seed maturation; glycolysis; phosphorylation; response to cadmium ion;	cytosol; mitochondrion; chloroplast stroma;	potassium ion binding; pyruvate kinase activity; magnesium ion binding;	2.41843	0.0135653	2.24201	0.0826139	2.36519	3.49106e-06
2813	2	Solyc05g054420.2.1_1	transcription factor x1-like protein	gene silencing by RNA;			7.09833	0.0179816	8.66447	0.143123	9.41825	0.0491381
2862	2	Solyc09g075160.2.1_1	60s ribosomal protein l22-2-like	translation;	nucleolus; plasma membrane; cytosolic large ribosomal subunit;	structural constituent of ribosome;	1.94256	0.0436181	3.07368	0.0817117	1.20163	0.0349871
2887	2	Solyc02g067090.2.1_1	sphere organelles protein	methylation-dependent chromatin silencing; chromatin silencing by small RNA; histone H3-K9 methylation; pyrimidine ribonucleotide biosynthetic process; chromatin assembly or disassembly; floral organ formation; regulation of flower development;		U2 snRNA binding; U1 snRNA binding;	4.00844	0.0400379	4.74797	0.076214	4.44158	0.0280272
2902	2	Solyc01g007290.1.1_1	nadh dehydrogenase subunit j	transport; photosynthesis, light reaction; oxidation-reduction process;	plasma membrane; chloroplast thylakoid membrane;	quinone binding; NADH dehydrogenase (ubiquinone) activity;	8.97452	0.0198787	4.96769	0.135793	13.7849	0.0271151
3024	2	Solyc09g007360.2.1_1	interactor of constitutive active rops chloroplastic-like		chloroplast;	phosphoprotein binding;	3.59276	0.0383986	0.968416	0.199	3.8324	0.0126409
3188	2	Solyc02g078350.2.1_1	pentatricopeptide repeat-containing protein mitochondrial-like				1.7203	0.040064	2.01262	0.0866423	2.69694	0.0149158
3220	2	Solyc08g077850.1.1_1	trna rrna methyltransferase family protein	RNA processing; RNA methylation;		RNA binding; RNA methyltransferase activity;	3.98903	0.0165196	18.1679	0.0778529	5.41529	0.0251592
3248	2	Solyc02g086750.1.1_1	tudor pwwp mbt superfamily isoform 1			catalytic activity;	1.77949	0.0127933	3.01389	0.131197	2.2257	0.0108959
3297	2	Solyc03g033620.2.1_1	probable serine protease eda2-like	proteolysis; megagametogenesis;	plant-type cell wall; vacuole; plasma membrane;	carboxypeptidase activity; serine-type peptidase activity;	2.61264	0.0202877	2.76499	0.08796	2.86013	0.0207379
3323	2	Solyc10g080590.1.1_1	60s ribosomal protein l21	translation;	nucleolus; cytosolic large ribosomal subunit; chloroplast; mitochondrion;	structural constituent of ribosome;	5.69407	0.0237556	6.70164	0.0513316	1.67338	0.0429048
3472	2	Solyc08g061810.2.1_1	PREDICTED: uncharacterized protein LOC101268490 isoform 2		chloroplast thylakoid membrane; chloroplast thylakoid lumen;		1.78199	0.0192002	1.59592	0.143527	1.77872	0.0190126
3578	2	Solyc01g008070.2.1_1	at5g47860 mca23_20		chloroplast;		4.75862	0.00879921	13.9193	0.0982026	1.31772	0.0181331
3656	2	Solyc02g069560.2.1_1	protein chloroplastic-like				8.74563	0.034721	5.80231	0.224338	10.5945	0.0493162
3754	2	Solyc03g033630.2.1_1	zinc finger ccch domain-containing protein 44-like	DNA-dependent transcription, initiation; histone modification;	nucleus;	DNA binding; zinc ion binding;	9.58531	0.0291122	16.1446	0.107029	2.38798	0.00472998
3852	2	Solyc08g080680.2.1_1	elicitor-responsive protein 3-like	proteasomal protein catabolic process; mannose biosynthetic process; response to salt stress; second-messenger-mediated signaling; cytoskeleton organization; response to temperature stimulus; hyperosmotic response; water transport; Golgi organization; glycolysis; gluconeogenesis; L-ascorbic acid biosynthetic process; GDP-mannose biosynthetic process; response to cadmium ion;	cytosol;	polygalacturonate 4-alpha-galacturonosyltransferase activity; phosphomannomutase activity;	1.80592	0.0339276	2.22421	0.44593	2.78842	0.00411655
3860	2	Solyc06g082220.2.1_1	rna binding		chloroplast;	nucleic acid binding; nucleotide binding; zinc ion binding;	2.97357	0.00820561	3.78105	0.0723355	1.22891	0.0243248
3914	2	Solyc05g014420.1.1_1	f-box-like wd repeat-containing protein tbl1xr1-like	regulation of transcription, DNA-dependent; histone methylation; response to abiotic stimulus; protein modification by small protein removal;	intracellular part; protein complex;	transferase activity, transferring acyl groups;	18.914	0.0301788	12.9404	0.178041	1.28206	8.81078e-05
4045	2	Solyc11g010840.1.1_1	kh domain-containing protein at4g18375-like			RNA binding;	13.8139	0.0446532	32.8466	0.0945561	3.42183	0.000111638
4142	2	Solyc07g039500.2.1_1	chloroplastic group iia intron splicing facilitator chloroplastic-like			RNA binding;	2.39049	0.0219028	3.61862	0.0903264	3.04102	0.0233105
4174	2	Solyc10g039300.1.1_1	protein far1-related sequence 5-like				3.54715	0.044068	4.43747	0.0551775	4.70315	0.0179177
4241	2	Solyc07g052790.1.1_1	tmv resistance protein n-like	defense response; signal transduction;		ADP binding; ATP binding; nucleoside-triphosphatase activity;	9.31763	0.0274857	11.2735	0.111463	10.9707	0.0445974
4298	2	Solyc10g007240.1.1_1	tpr repeat-containing thioredoxin ttl1-like	cell redox homeostasis;			7.22387	0.04325	6.88128	0.148599	10.5573	0.0113762
4315	2	Solyc06g066440.2.1_1	hexokinase 2	programmed cell death; glucose mediated signaling pathway; glycolysis; phosphorylation; glucose 6-phosphate metabolic process; hexokinase-dependent signaling;	mitochondrion; integral to membrane; vacuole; chloroplast outer membrane; nucleus; plasma membrane;	zinc ion binding; ATP binding; glucokinase activity; fructokinase activity;	1.88476	0.0464846	2.55616	0.292676	1.86221	0.0155274
4453	2	Solyc04g054310.2.1_1	alanine--glyoxylate aminotransferase 2 homolog mitochondrial-like	arginine catabolic process to glutamate; response to cadmium ion;	mitochondrion; vacuolar membrane; plasma membrane;	zinc ion binding; alanine-glyoxylate transaminase activity; pyridoxal phosphate binding;	2.79812	0.0390002	3.84885	0.0508798	2.45926	0.000358582
4456	2	Solyc06g009700.1.1_1	ulp1 protease c-terminal catalytic domain containing protein	proteolysis;		cysteine-type peptidase activity;	7.56417	0.0227052	7.87327	0.0782928	4.78155	0.0001189
4491	2	Solyc06g069170.2.1_1	at-rich interactive domain-containing protein		chloroplast thylakoid membrane;		1.29002	0.0010706	0.954778	0.462666	1.22683	0.0276226
4492	2	Solyc08g061100.2.1_1	cellulose synthase	primary cell wall biogenesis; cellulose biosynthetic process; hyperosmotic salinity response;	integral to membrane; Golgi apparatus; plasma membrane;	zinc ion binding; cellulose synthase (UDP-forming) activity; cellulose synthase (GDP-forming) activity;	5.51918	0.0420706	4.49832	0.129906	6.98398	0.0141149
4675	2	Solyc12g006200.1.1_1	uncharacterized loc101217823				5.27014	0.00303524	3.15896	0.287945	5.79901	0.00707297
4979	2	Solyc10g008630.2.1_1	nad h dehydrogenase mitochondrial-like	oxidation-reduction process;	mitochondrial intermembrane space; peroxisome; extrinsic to mitochondrial inner membrane;	flavin adenine dinucleotide binding; disulfide oxidoreductase activity; calcium ion binding; NADH dehydrogenase activity;	2.36433	0.00872165	2.23027	0.264513	2.62578	0.0443635
5238	2	Solyc04g009350.2.1_1	histidinol-phosphate aminotransferase	histidine biosynthetic process; embryo development ending in seed dormancy;	chloroplast stroma;	histidinol-phosphate transaminase activity; L-phenylalanine:2-oxoglutarate aminotransferase activity; pyridoxal phosphate binding;	7.88947	0.0270906	7.64647	0.0993011	4.34444	0.00906352
5322	2	Solyc04g015220.2.1_1	late blight resistance protein homolog r1b-16-like			ADP binding;	6.05763	0.0428794	8.14496	0.31478	5.05046	0.000467318
5342	2	Solyc12g006990.1.1_1	nsp-interacting isoform 3	cellular process;		ion binding;	11.5709	0.0425253	16.615	0.252134	23.9293	0.0330032
5478	2	Solyc10g075100.1.1_1	lipid transfer protein	lipid transport; defense response; response to biotic stimulus;		lipid binding;	1.26763	0.0257214	0.93214	0.167066	1.24091	0.00206115
5656	2	Solyc07g066550.2.1_1	probable lrr receptor-like serine threonine-protein kinase at1g56130-like	activation of MAPKK activity;	plasma membrane;	ATP binding; protein tyrosine kinase activity; MAP kinase kinase kinase activity;	13.2093	0.0484947	13.6274	0.0657617	3.02625	0.000124848
5946	2	Solyc03g019980.1.1_1	probable lrr receptor-like serine threonine-protein kinase at3g47570-like	response to bacterium; regulation of immune response; protein phosphorylation; single-organism transport; signal transduction; innate immune response;	intracellular membrane-bounded organelle; integral to membrane; cytoplasmic part;	protein serine/threonine kinase activity; ATP binding;	1.75288	0.0197334	2.67011	0.205097	2.12326	0.00117702
6059	2	Solyc01g097860.2.1_1	uncharacterized loc101210275		chloroplast;		3.47362	0.02599	7.88676	0.172287	4.21198	0.00807941
6070	2	Solyc09g061690.1.1_1	serine threonine-protein phosphatase 7 long form homolog		nucleus;	protein serine/threonine phosphatase activity; zinc ion binding;	5.52639	0.00139012	5.27425	0.142204	9.70212	0.0461998
6093	2	Solyc11g042810.1.1_1	probable beta- -galactosyltransferase 8-like	protein glycosylation;	Golgi apparatus; integral to membrane;	galactosylxylosylprotein 3-beta-galactosyltransferase activity;	16.749	0.0482788	20.613	0.159111	26.9009	3.85209e-05
6147	2	Solyc07g042610.1.1_1	protein far1-related sequence 5-like	cellular process;		zinc ion binding; protein kinase activity; organic cyclic compound binding; heterocyclic compound binding;	4.17404	0.0437157	1.13681	0.106365	1.28682	0.00862223
6313	2	Solyc09g056340.2.1_1	ras-related protein raba5b-like	polarity specification of adaxial/abaxial axis; small GTPase mediated signal transduction; regulation of meristem growth; meristem initiation; determination of bilateral symmetry; protein transport;	plasma membrane;	hydrolase activity; GTP binding;	7.44845	0.00388817	8.43306	0.162494	11.1785	0.000108207
6669	2	Solyc12g062540.1.1_1	ribulose- -bisphosphate carboxylase oxygenase large subunit	reductive pentose-phosphate cycle; photorespiration; oxidation-reduction process;	chloroplast;	ribulose-bisphosphate carboxylase activity; monooxygenase activity; magnesium ion binding;	4.60679	0.0330845	0.976978	0.275377	4.74145	0.0122613
6951	2	Solyc12g005780.1.1_1	trab domain-containing		integral to mitochondrial outer membrane;		12.363	0.00203531	21.0201	0.222606	14.8387	0.000214507
7105	2	Solyc08g078610.2.1_1	zinc knuckle family protein isoform 1			zinc ion binding; nucleic acid binding;	5.96263	0.022401	10.5558	0.380044	4.57453	0.00544513
7161	2	Solyc01g105220.2.1_1	mitochondrial alternative oxidase 2a	respiratory gaseous exchange; alternative respiration; electron transport chain;	respiratory chain; mitochondrial envelope; integral to membrane;	metal ion binding; alternative oxidase activity;	3.69454	0.0375696	3.66522	0.109457	1.38329	0.0345965
7221	2	Solyc02g021310.1.1_1	protein far1-related sequence 5-like			zinc ion binding; nucleic acid binding;	2.83324	0.0476204	2.68901	0.0953993	2.5664	0.01426
7251	2	Solyc06g084240.1.1_1	copalyl diphosphate synthase	gibberellin biosynthetic process; diterpene phytoalexin precursor biosynthetic process pathway; gibberellic acid mediated signaling pathway;	mitochondrion; chloroplast;	terpene synthase activity; copalyl diphosphate synthase activity; magnesium ion binding; ent-copalyl diphosphate synthase activity;	5.22902	0.00801703	6.44904	0.0693137	6.34775	0.0112557
7401	2	Solyc10g050130.1.1_1	protein far1-related sequence 5-like			zinc ion binding; nucleic acid binding;	4.82344	0.0476204	3.94304	0.0953993	4.54823	0.01426
7899	2	Solyc10g084950.1.1_1	peptide nitrate transporter at2g37900-like	oligopeptide transport;	integral to membrane; plasma membrane;	transporter activity;	7.15793	0.0319431	7.87801	0.282315	7.6701	0.0356199
8013	2	Solyc03g123940.1.1_1	60s ribosomal protein l44-like	translation;	cytosolic large ribosomal subunit;	structural constituent of ribosome;	2.81531	0.00844821	2.78526	0.187703	1.50762	0.0289324
8161	2	Solyc06g007610.2.1_1	early tobacco anther		cytosol;		1.39797	0.00609969	1.0982	0.256818	1.69036	0.00178239
8170	2	Solyc05g023740.2.1_1	protein mei2-like 4-like	meristem development; positive regulation of meiosis;		nucleic acid binding; nucleotide binding;	2.34355	0.00875969	2.33313	0.0904198	2.50777	0.0118383
9620	2	Solyc03g025640.1.1_1	cytochrome p450	oxidation-reduction process;		heme binding; oxidoreductase activity, acting on paired donors, with incorporation or reduction of molecular oxygen; monooxygenase activity; iron ion binding; electron carrier activity; oxygen binding;	5.4853	0.0427616	0.642398	0.116361	2.4806	0.0344221
9659	2	Solyc01g080110.2.1_1	tvp38 tmem64 family membrane protein slr0305-like	proline transport;			16.9902	0.00273852	26.8864	0.0658177	5.19056	0.0193253
275	3	Solyc03g118240.2.1_1	magnesium-protoporphyrin o-methyltransferase-like	protein autophosphorylation; rRNA processing; isopentenyl diphosphate biosynthetic process, methylerythritol 4-phosphate pathway; chlorophyll biosynthetic process; methylation; regulation of proton transport; photosynthesis;	chloroplast envelope; chloroplast thylakoid membrane;	magnesium protoporphyrin IX methyltransferase activity;	1.81472	0.00256007	2.71738	0.156562	0.760391	5.60157e-05
573	3	Solyc10g006580.2.1_1	60s ribosomal protein l8-like	translation;	nucleolus; vacuole; plasma membrane; cytosolic large ribosomal subunit; chloroplast;	structural constituent of ribosome; RNA binding;	3.75385	0.0285561	3.01548	0.140073	0.730677	0.0104178
962	3	Solyc07g062500.2.1_1	secologanin synthase-like	oxidation-reduction process;		heme binding; oxidoreductase activity, acting on paired donors, with incorporation or reduction of molecular oxygen; monooxygenase activity; iron ion binding; electron carrier activity;	1.73445	0.000711438	0.978076	0.0601071	0.690687	5.53346e-06
1232	3	Solyc04g005510.2.1_1	eukaryotic translation initiation factor 5a-3-like	translational initiation; translational frameshifting; peptidyl-lysine modification to hypusine; positive regulation of translational termination; positive regulation of translational elongation;		translation initiation factor activity; translation elongation factor activity; ribosome binding;	3.19515	0.043772	4.93027	0.0682694	0.701876	0.00235056
1326	3	Solyc09g011240.2.1_1	aldo-keto reductase family 4 member c9-like	oxidation-reduction process;	chloroplast; nucleus; cytosol;	NADP+ binding; alditol:NADP+ 1-oxidoreductase activity; steroid dehydrogenase activity;	1.95608	0.000680208	2.61132	0.170941	0.753677	0.00024833
1368	3	Solyc07g043420.2.1_1	hyoscyamine 6-dioxygenase-like	glutamate metabolic process; oxidation-reduction process;		pyridoxal phosphate binding; glutamate decarboxylase activity; oxidoreductase activity, acting on paired donors, with incorporation or reduction of molecular oxygen, 2-oxoglutarate as one donor, and incorporation of one atom each of oxygen into both donors; oxidoreductase activity, acting on single donors with incorporation of molecular oxygen, incorporation of two atoms of oxygen;	1.49025	3.82494e-06	0.927486	0.283421	0.597049	0.00429369
1966	3	Solyc03g032160.2.1_1	ubiquilin-2-like isoform 1				6.44664	0.0254894	7.71015	0.521881	0.493243	0.000428655
2109	3	Solyc06g071470.2.1_1	peroxisomal membrane protein pex14-like	protein targeting to peroxisome;	peroxisome; membrane;		2.69472	0.0355566	4.30863	0.122231	0.784648	0.0136262
2118	3	Solyc01g109180.2.1_1	long chain acyl- synthetase 2-like	wax biosynthetic process; fatty acid biosynthetic process; cutin biosynthetic process; lateral root formation; defense response to insect; long-chain fatty acid metabolic process; defense response to fungus;	plasmodesma; endoplasmic reticulum;	long-chain fatty acid-CoA ligase activity; very long-chain fatty acid-CoA ligase activity;	3.6683	0.0457918	4.03563	0.185413	0.768622	0.017202
2398	3	Solyc12g035280.1.1_1	rna-binding family protein isoform 1			nucleic acid binding; nucleotide binding;	1.85478	0.00858717	2.01167	0.106833	0.785026	0.000567199
3500	3	Solyc02g090490.2.1_1	patatin group a-3-like	lipid metabolic process;		hydrolase activity;	4.76383	0.0272992	7.43447	0.130481	0.79765	0.0181078
3694	3	Solyc04g005060.2.1_1	uncharacterized loc101209261				3.49922	0.0271194	4.2347	0.0650654	0.550973	0.0336029
3731	3	Solyc09g008920.2.1_1	heterodimeric geranylgeranyl pyrophosphate synthase small chloroplastic-like	ubiquitin-dependent protein catabolic process; oxidation-reduction process; protein ubiquitination; protein glycosylation; isoprenoid biosynthetic process;	chloroplast;	ubiquitin-protein ligase activity; farnesyltranstransferase activity; 2-alkenal reductase [NAD(P)] activity;	5.78587	0.0477449	16.1355	0.359443	0.518466	0.0332128
3774	3	Solyc05g018700.2.1_1	protein disulfide-isomerase-like	glycerol ether metabolic process; protein folding; response to abiotic stimulus; cell redox homeostasis; response to stress;	endoplasmic reticulum lumen; membrane;	protein disulfide isomerase activity; electron carrier activity; protein disulfide oxidoreductase activity;	2.26468	0.020467	3.2457	0.0622584	0.694826	0.0304707
4716	3	Solyc04g009560.2.1_1	run and tbc1 domain containing	positive regulation of Rab GTPase activity;		Rab GTPase activator activity;	3.3648	0.0059526	4.76033	0.0550378	0.424078	0.0169154
5113	3	Solyc06g072770.2.1_1	nucleic acid binding	vesicle-mediated transport;		nucleic acid binding; nucleotide binding;	2.41312	0.0141813	1.01477	0.146176	0.72131	1.31574e-05
5163	3	Solyc11g067210.1.1_1	pentatricopeptide repeat-containing protein at2g27610-like		mitochondrion;		6.05798	0.0441158	6.58604	0.137606	0.566238	0.0152038
5269	3	Solyc01g066740.2.1_1	e3 ubiquitin-protein ligase lin-1-like		chloroplast;	nucleotide binding;	3.64056	0.0442193	5.07425	0.0805843	0.715309	1.47956e-06
5458	3	Solyc05g013500.2.1_1	udp-galactose:fucoside alpha-3-galactosyltransferase	cell wall biogenesis;	Golgi apparatus;	transferase activity, transferring glycosyl groups;	8.6509	0.0235097	9.35919	0.115272	0.608998	0.00104403
5959	3	Solyc08g079550.1.1_1	isoform 1		nucleus;	nucleic acid binding;	2.45489	0.0084619	4.06554	0.090183	0.5977	0.000376557
6633	3	Solyc07g056320.2.1_1	glycerol-3-phosphate acyltransferase 1-like	phosphatidylglycerol biosynthetic process; pollen sperm cell differentiation; response to karrikin;	mitochondrion; membrane;	glycerol-3-phosphate 2-O-acyltransferase activity; 1-acylglycerol-3-phosphate O-acyltransferase activity; glycerol-3-phosphate O-acyltransferase activity;	6.5592	0.0460459	0.950838	0.100256	0.729199	0.00020493
6698	3	Solyc03g118320.1.1_1	atpase wrnip1-like	DNA replication;		DNA binding; ATP binding; nucleoside-triphosphatase activity;	5.06464	0.0407044	6.3549	0.211605	0.752144	0.0384827
6758	3	Solyc12g019100.1.1_1	valine--trna ligase-like	stomatal complex morphogenesis; protein targeting to chloroplast; embryo development ending in seed dormancy; regulation of translational fidelity; mRNA modification; iron-sulfur cluster assembly; valyl-tRNA aminoacylation; vegetative to reproductive phase transition of meristem; chloroplast organization; rRNA processing; ovule development; thylakoid membrane organization;	chloroplast stroma; mitochondrion;	valine-tRNA ligase activity; aminoacyl-tRNA editing activity; ATP binding;	5.54412	0.0257	4.20437	0.157285	0.600169	0.0155989
7806	3	Solyc02g062560.2.1_1	tm-1 protein	metabolic process;		catalytic activity;	1.2232	0.033989	1.09231	0.0778019	0.457566	0.000327067
8027	3	Solyc08g076460.2.1_1	dad-1 protein	protein glycosylation; apoptotic process;	oligosaccharyltransferase complex; integral to membrane;	dolichyl-diphosphooligosaccharide-protein glycotransferase activity;	7.38589	0.0154438	9.5442	0.269775	0.667012	0.0266513
10009	3	Solyc00g112490.1.1_1	hemagglutinin	carbohydrate metabolic process;	outer membrane;	hydrolase activity, hydrolyzing O-glycosyl compounds; carbohydrate binding; calcium ion binding;	1.25401	0.0341127	1.11415	0.29011	0.37749	0.0321433
138	4	Solyc03g111010.2.1_1	glyceraldehyde 3-phosphate dehydrogenase	glycolysis; oxidation-reduction process;	cytoplasm;	NAD binding; NADP binding; glyceraldehyde-3-phosphate dehydrogenase (NAD+) (phosphorylating) activity;	1.77243	0.0402265	1.97056	0.0403818	1.37906	0.348468
159	4	Solyc01g008330.2.1_1	biotin carboxylase chloroplastic-like	response to wounding; sterol biosynthetic process; coumarin biosynthetic process; multidimensional cell growth; anthocyanin accumulation in tissues in response to UV light; root hair elongation; malonyl-CoA biosynthetic process; fatty acid biosynthetic process; acetyl-CoA metabolic process; polysaccharide biosynthetic process; cell tip growth; brassinosteroid biosynthetic process; cell wall organ…	chloroplast envelope; chloroplast stroma;	acetyl-CoA carboxylase activity; biotin carboxylase activity; metal ion binding; ATP binding;	4.9485	0.0485114	4.60593	0.0257511	2.85653	0.110195
184	4	Solyc04g074480.2.1_1	3-deoxy-d-arabino-heptulosonate 7-phosphate synthase	coumarin biosynthetic process; response to endoplasmic reticulum stress; chorismate biosynthetic process; response to wounding; systemic acquired resistance; shikimate biosynthetic process; aromatic amino acid family biosynthetic process;	chloroplast; membrane;	lyase activity; 3-deoxy-7-phosphoheptulonate synthase activity;	2.03284	0.000221106	1.55663	2.93487e-05	1.0423	0.000421175
195	4	Solyc11g065620.1.1_1	sulfite reductase	sulfide oxidation, using siroheme sulfite reductase; sterol biosynthetic process; regulation of DNA replication; water transport; response to salt stress; negative regulation of transcription, DNA-dependent; hyperosmotic response; Golgi organization; glycolysis; glucosinolate biosynthetic process; response to cadmium ion; response to cold; indoleacetic acid biosynthetic process; cysteine biosynth…	chloroplast envelope; apoplast; stromule; membrane; chloroplast nucleoid;	sulfite reductase (ferredoxin) activity; 4 iron, 4 sulfur cluster binding; heme binding; sulfite reductase activity; DNA binding; copper ion binding;	2.05872	0.0302256	3.39366	0.0389721	3.87389	0.0895079
197	4	Solyc10g051110.1.1_1	protein tic chloroplastic-like	transport; cellular metabolic process;	chloroplast envelope; chloroplast thylakoid; plastid inner membrane;		4.40647	0.0130264	2.05327	0.000946522	6.01187	0.158088
204	4	Solyc12g099440.1.1_1	glyoxysomal fatty acid beta-oxidation multifunctional protein mfp-a-like	proteasomal ubiquitin-dependent protein catabolic process; peroxisome organization; response to misfolded protein; proteasome core complex assembly; fatty acid beta-oxidation; toxin catabolic process;	cell wall; nucleolus; plasmodesma; glyoxysome;	long-chain-enoyl-CoA hydratase activity; 3-hydroxybutyryl-CoA epimerase activity; dodecenoyl-CoA delta-isomerase activity; 3-hydroxyacyl-CoA dehydrogenase activity; nucleotide binding; coenzyme binding; enoyl-CoA hydratase activity; 3-hydroxyacyl-CoA dehydratase activity;	2.52854	0.00909301	3.45713	0.0199358	2.11686	0.0818517
210	4	Solyc01g057830.2.1_1	30s ribosomal protein chloroplastic-like	pentose-phosphate shunt; translation; isopentenyl diphosphate biosynthetic process, methylerythritol 4-phosphate pathway; chloroplast relocation; chlorophyll biosynthetic process; photosynthetic electron transport in photosystem I; rRNA processing; thylakoid membrane organization;	membrane; ribosome; chloroplast stroma; thylakoid; mitochondrion;	structural constituent of ribosome; RNA binding;	4.45803	0.0317556	3.98182	0.0144896	2.32843	0.173585
220	4	Solyc04g005160.1.1_1	6-phosphogluconate dehydrogenase family protein isoform 1	response to salt stress; pentose-phosphate shunt;	peroxisome;	phosphogluconate dehydrogenase (decarboxylating) activity; NADP binding;	1.39736	0.000224909	1.82863	0.0493962	1.39832	0.118737
221	4	Solyc11g051160.1.1_1	sec14 cytosolic factor family protein phosphoglyceride transfer family protein isoform 1	transport;	intracellular; integral to membrane;	transporter activity;	2.04471	0.0155656	2.97096	0.0342073	1.39503	0.117637
266	4	Solyc08g079900.1.1_1	subtilisin-like protease-like	negative regulation of catalytic activity; proteolysis;		identical protein binding; serine-type endopeptidase activity;	1.40817	1.67192e-05	1.72988	8.62563e-05	4.36114	0.124672
271	4	Solyc02g079950.2.1_1	photosystem ii subunit q-2	cellular cation homeostasis; photosynthesis; divalent metal ion transport; photorespiration;	chloroplast photosystem II; extrinsic to membrane; chloroplast stroma; oxygen evolving complex; chloroplast thylakoid lumen; apoplast;	calcium ion binding;	9.32175	0.0391012	12.6764	0.0278936	14.5872	0.0632403
276	4	Solyc08g074290.2.1_1	dna repair atpase-related family protein	D-xylose metabolic process; glucose catabolic process;	Golgi apparatus; plasma membrane; vacuolar membrane; endoplasmic reticulum;		1.42102	0.00617046	1.60772	0.00577888	1.63978	0.228982
320	4	Solyc02g067750.2.1_1	carbonic anhydrase 3	carbon utilization;	chloroplast stroma;	zinc ion binding; carbonate dehydratase activity;	2.91028	0.0010623	21.0708	0.00951192	4.99955	0.124252
321	4	Solyc06g071000.2.1_1	delta-1-pyrroline-5-carboxylate dehydrogenase mitochondrial-like	oxidation-reduction process; response to salt stress; reactive oxygen species metabolic process; proline catabolic process to glutamate;	mitochondrion; chloroplast;	zinc ion binding; cobalt ion binding; 3-chloroallyl aldehyde dehydrogenase activity; 1-pyrroline-5-carboxylate dehydrogenase activity; aldehyde dehydrogenase (NAD) activity;	2.26913	0.0109329	2.71119	0.00386894	2.3264	0.298237
326	4	Solyc06g072490.2.1_1	40s ribosomal protein s3a-like	translation;	cytosolic small ribosomal subunit;	structural constituent of ribosome;	1.58278	0.0310255	1.72123	0.029937	1.29618	0.100452
327	4	Solyc05g008450.2.1_1	fruit protein pkiwi502-like	oxidation-reduction process;	chloroplast envelope; chloroplast stroma; thylakoid;	oxidoreductase activity; copper ion binding;	5.49863	0.000493804	5.59827	0.0377327	3.401	0.0533951
335	4	Solyc06g005160.2.1_1	ascorbate peroxidase	oxidation-reduction process; response to oxidative stress;		heme binding; L-ascorbate peroxidase activity;	1.6771	0.0012687	1.56195	0.000366424	0.915012	0.435097
352	4	Solyc07g006790.2.1_1	dihydrolipoyllysine-residue acetyltransferase component 3 of pyruvate dehydrogenase mitochondrial-like	pyruvate metabolic process; response to cadmium ion;	chloroplast envelope; pyruvate dehydrogenase complex; mitochondrion;	copper ion binding; dihydrolipoyllysine-residue acetyltransferase activity; dihydrolipoyllysine-residue (2-methylpropanoyl)transferase activity;	2.98778	0.00894058	3.26341	0.0154675	3.62433	0.440828
360	4	Solyc11g022590.1.1_1	kunitz-like protease partial	negative regulation of endopeptidase activity;		endopeptidase inhibitor activity;	1.48178	0.00461168	29.9158	0.000735487	21.7833	0.14401
385	4	Solyc01g087120.2.1_1	atp synthase subunit mitochondrial-like	ATP synthesis coupled proton transport;	mitochondrial inner membrane;	proton-transporting ATP synthase activity, rotational mechanism;	5.69554	0.0452678	7.29731	0.00542075	8.53415	0.0936798
392	4	Solyc00g282510.1.1_1	phenylalanine ammonia-lyase	cinnamic acid biosynthetic process; L-phenylalanine catabolic process;	cytoplasm;	phenylalanine ammonia-lyase activity;	1.64238	8.60672e-05	2.21505	0.00173529	1.03032	0.241913
394	4	Solyc07g005810.2.1_1	eukaryotic initiation factor iso-4f subunit p82-34-like	translational initiation; spread of virus in host, cell to cell; RNA metabolic process; response to virus;	cytoplasm; nucleus;	DNA binding; translation initiation factor activity;	1.40784	0.00608455	1.38906	0.0266347	1.04749	0.127908
404	4	Solyc11g011930.1.1_1	isocitrate dehydrogenase	glyoxylate cycle; NADP metabolic process; response to salt stress; defense response to bacterium; tricarboxylic acid cycle; isocitrate metabolic process; response to zinc ion; response to cadmium ion;	peroxisome; plasma membrane; apoplast;	NAD binding; copper ion binding; isocitrate dehydrogenase (NADP+) activity; magnesium ion binding;	2.26046	0.0365834	2.76844	0.0335535	2.11115	0.0865582
408	4	Solyc09g007890.1.1_1	phenylalanine ammonia-lyase	cinnamic acid biosynthetic process; L-phenylalanine catabolic process;	cytoplasm;	phenylalanine ammonia-lyase activity;	1.32222	0.000604	1.29232	0.0134994	1.49068	0.0545212
432	4	Solyc00g009020.2.1_1	probable atp synthase 24 kda mitochondrial-like	ubiquitin-dependent protein catabolic process; response to misfolded protein; proteasome core complex assembly; pollen development; photorespiration;	mitochondrial proton-transporting ATP synthase complex; nucleolus; chloroplast;	copper ion binding; zinc ion binding; cobalt ion binding;	6.39868	0.0184858	6.43022	0.0213855	8.72172	0.354046
449	4	Solyc07g042250.2.1_1	20 kda chloroplastic-like	gluconeogenesis; positive regulation of superoxide dismutase activity; protein folding; isopentenyl diphosphate biosynthetic process, methylerythritol 4-phosphate pathway; response to salt stress; glycolysis; chloroplast organization; response to cadmium ion; response to cold; cysteine biosynthetic process; ovule development;	chloroplast envelope; apoplast; chloroplast stroma; chloroplast thylakoid membrane; mitochondrion;	copper ion binding; calmodulin binding; ATP binding;	1.7033	0.000306803	1.21162	0.00455502	1.4508	0.285137
455	4	Solyc01g105030.2.1_1	chlorophyll a-b binding protein cp24 chloroplastic-like	response to salt stress; nonphotochemical quenching; protein-chromophore linkage; calcium ion transport; Golgi organization; photosynthesis, light harvesting; cysteine biosynthetic process; regulation of protein dephosphorylation;	integral to membrane; chloroplast envelope; photosystem II antenna complex; chloroplast thylakoid membrane; plastoglobule;	chlorophyll binding; metal ion binding;	5.51289	0.000291756	7.36957	0.00565033	1.29392	0.19142
471	4	Solyc09g091840.2.1_1	glutathione reductase	oxidation-reduction process; cell redox homeostasis; glutathione metabolic process; toxin catabolic process;	peroxisome; chloroplast;	electron carrier activity; glutathione-disulfide reductase activity; flavin adenine dinucleotide binding; NADP binding;	2.24808	5.0387e-06	3.56538	0.00619005	2.42036	0.135586
475	4	Solyc10g084400.1.1_1	glutathione s-transferase l1-like			transferase activity;	5.50009	0.00588862	9.66439	0.00779481	7.91327	0.105954
488	4	Solyc07g043570.2.1_1	uncharacterized oxidoreductase chloroplastic-like	oxidation-reduction process;	plastoglobule; chloroplast envelope; chloroplast thylakoid membrane;	alditol:NADP+ 1-oxidoreductase activity;	2.40207	3.20615e-05	2.74767	0.00530249	0.841289	0.0582675
496	4	Solyc06g053600.2.1_1	protein tas-like	isopentenyl diphosphate biosynthetic process, methylerythritol 4-phosphate pathway; oxidation-reduction process;	chloroplast envelope; chloroplast stroma;	alditol:NADP+ 1-oxidoreductase activity;	2.80111	0.0274875	3.09236	0.0109374	3.30461	0.121167
506	4	Solyc06g060260.2.1_1	ascorbate peroxidase	oxidation-reduction process; response to oxidative stress;	chloroplast;	heme binding; L-ascorbate peroxidase activity;	3.09104	0.00315996	3.16967	0.0181436	2.57824	0.235349
513	4	Solyc01g102310.2.1_1	grip and coiled-coil domain-containing				2.58268	0.00118604	4.25511	0.00870095	3.80983	0.083984
521	4	Solyc09g090980.2.1_1	pathogenesis-related protein 10	response to biotic stimulus; defense response;			14.0598	2.39306e-07	14.291	7.38921e-06	1.23706	0.310005
530	4	Solyc06g082630.2.1_1	26s protease regulatory subunit 6b homolog	root hair elongation; polysaccharide biosynthetic process; anthocyanin accumulation in tissues in response to UV light; multidimensional cell growth; amino acid import; photorespiration; cytoskeleton organization; regulation of proton transport; toxin catabolic process; protein ubiquitination; ATP catabolic process; regulation of hormone levels; response to cytokinin stimulus; proteasome core com…	proteasome regulatory particle, base subcomplex; cytosol; plasmodesma; cell wall; plasma membrane; nucleus;	signal transducer activity; peptidase activity; protein binding; ATP binding; microtubule-severing ATPase activity;	2.55912	0.0113467	2.91438	0.0206546	2.07883	0.063805
584	4	Solyc09g090330.2.1_1	harpin binding protein 1	defense response to bacterium; chloroplast organization; response to ozone;	plastoglobule; chloroplast envelope; thylakoid lumen; plasma membrane; nucleus; chloroplast thylakoid membrane;	structural molecule activity;	2.34229	0.0338803	2.66409	0.0277906	2.3264	0.30371
597	4	Solyc10g083970.1.1_1	s-adenosylmethionine synthetase	S-adenosylmethionine biosynthetic process; one-carbon metabolic process;	cytoplasm;	methionine adenosyltransferase activity; metal ion binding; ATP binding;	7.76875	0.0363069	8.09598	0.0362501	4.00347	0.0625671
616	4	Solyc02g086880.2.1_1	formate dehydrogenase	response to wounding; response to cadmium ion; oxidation-reduction process;	chloroplast; thylakoid; mitochondrion;	NAD binding; formate dehydrogenase (NAD+) activity; oxidoreductase activity, acting on the CH-OH group of donors, NAD or NADP as acceptor;	2.97492	0.00840931	2.8717	0.011861	2.67627	0.210131
619	4	Solyc10g081130.1.1_1	proteasome subunit alpha type-3-like	proteasomal ubiquitin-dependent protein catabolic process; response to salt stress; response to misfolded protein; response to cold; proteasome core complex assembly; hyperosmotic response; water transport; Golgi organization; glycolysis; gluconeogenesis; photorespiration; response to cadmium ion;	cytosol; vacuolar membrane; proteasome core complex, alpha-subunit complex; nucleus; plasma membrane; apoplast;	threonine-type endopeptidase activity;	2.37287	0.00418466	3.03198	0.00559733	2.94513	0.104864
627	4	Solyc09g065270.2.1_1	ribosome-recycling chloroplastic-like	pentose-phosphate shunt; isopentenyl diphosphate biosynthetic process, methylerythritol 4-phosphate pathway; defense response to bacterium; iron-sulfur cluster assembly; embryo development; chloroplast organization; defense response to fungus, incompatible interaction; plastid translation; aromatic amino acid family biosynthetic process; dolichol biosynthetic process; thylakoid membrane organizat…	chloroplast stroma; thylakoid;	copper ion binding;	6.6587	0.0375924	6.74767	0.00587075	4.93976	0.0994688
649	4	Solyc07g006650.2.1_1	xylose isomerase-like	pentose-phosphate shunt; D-xylose metabolic process;	vacuolar membrane; endoplasmic reticulum; Golgi apparatus; plasma membrane;	metal ion binding; xylose isomerase activity;	1.51662	0.0294963	2.20394	0.0106299	1.83971	0.0696497
651	4	Solyc06g063090.2.1_1	alanine aminotransferase mitochondrial-like	response to hypoxia; biosynthetic process; L-alanine catabolic process, by transamination; response to cadmium ion;	mitochondrion; chloroplast;	copper ion binding; transaminase activity; ATP binding; pyridoxal phosphate binding;	4.68451	0.0246229	6.60855	0.0369623	6.23736	0.0700557
661	4	Solyc10g079500.1.1_1	inosine-5 -monophosphate dehydrogenase	methionine biosynthetic process; oxidation-reduction process; RNA splicing, via endonucleolytic cleavage and ligation; GMP biosynthetic process;	cytosol;	adenyl nucleotide binding; metal ion binding; IMP dehydrogenase activity;	3.46481	0.0346854	3.64227	0.0461285	5.40739	0.0930196
683	4	Solyc05g005820.2.1_1	glyceraldehyde-3-phosphate dehydrogenase	seed development; oxidation-reduction process; response to sucrose stimulus; response to salt stress; defense response to bacterium; response to heat; glycolysis; response to cadmium ion; response to hydrogen peroxide;	cell wall; nucleolus; mitochondrial envelope; chloroplast; plasma membrane; apoplast;	NAD binding; copper ion binding; zinc ion binding; glyceraldehyde-3-phosphate dehydrogenase (NAD+) (phosphorylating) activity; NADP binding;	1.99811	0.0364086	2.32253	0.0431827	0.841928	0.267046
689	4	Solyc09g092430.2.1_1	selenium-binding protein 2-like	response to cadmium ion; polar nucleus fusion; cellular response to selenium ion; response to hydrogen peroxide; sulfate assimilation;		selenium binding;	4.42513	0.0298807	5.82794	0.00262435	8.02247	0.218538
693	4	Solyc02g084690.2.1_1	fg-gap repeat-containing family protein	oxidation-reduction process; cell-matrix adhesion; protein glycosylation; cellular aldehyde metabolic process;	integrin complex; vacuolar membrane; endoplasmic reticulum; Golgi apparatus;	aldehyde dehydrogenase [NAD(P)+] activity; aldehyde dehydrogenase (NAD) activity;	10.3306	0.0372721	11.397	0.0330786	0.872012	2.23721e-07
725	4	Solyc01g100360.2.1_1	lipoamide dehydrogenase 1	hydrogen peroxide catabolic process; oxidation-reduction process; cell redox homeostasis; acetyl-CoA biosynthetic process from pyruvate;	cytosol; mitochondrion; nucleolus; chloroplast envelope; chloroplast stroma;	electron carrier activity; flavin adenine dinucleotide binding; dihydrolipoyl dehydrogenase activity;	15.0808	0.00543249	12.9266	0.0300696	1.3606	0.142117
741	4	Solyc10g080100.1.1_1	villin-2-like	actin filament severing; actin filament bundle assembly;		actin filament binding;	6.20738	0.0478288	6.65889	0.022961	2.15356	0.280121
746	4	Solyc01g099660.2.1_1	luminal-binding protein 5-like	protein folding; response to high light intensity; response to endoplasmic reticulum stress; response to hydrogen peroxide; response to heat;	endoplasmic reticulum lumen;	ATP binding;	3.78936	0.034918	4.68288	0.00964977	0.789068	0.101893
762	4	Solyc09g082730.2.1_1	aldo keto	oxidation-reduction process;		pyridoxine:NADP 4-dehydrogenase activity;	1.57023	6.81634e-07	1.52913	0.0309898	1.84759	0.137324
763	4	Solyc10g086180.1.1_1	phenylalanine ammonia-lyase	cinnamic acid biosynthetic process; L-phenylalanine catabolic process;	cytoplasm;	phenylalanine ammonia-lyase activity;	1.59013	0.00552208	1.63649	0.00279329	1.82159	0.0583519
804	4	Solyc03g097110.2.1_1	nucleic acid binding	vesicle-mediated transport;		nucleic acid binding; nucleotide binding;	3.51619	0.0300574	3.71003	0.0204751	3.65942	0.110081
807	4	Solyc08g065490.2.1_1	serine mitochondrial-like	purine nucleotide biosynthetic process; glycine metabolic process; methylation; tetrahydrofolate interconversion; L-serine metabolic process;	cytosol; chloroplast stroma;	glycine hydroxymethyltransferase activity; pyridoxal phosphate binding; methyltransferase activity;	2.65468	0.0432473	3.09716	0.0246805	3.0326	0.107512
843	4	Solyc08g013860.2.1_1	nad-dependent malic enzyme 62 kda mitochondrial-like	oxidation-reduction process; response to salt stress; response to temperature stimulus; malate metabolic process; hyperosmotic response; water transport; Golgi organization; glycolysis; response to cadmium ion;	mitochondrial matrix; chloroplast;	NAD binding; zinc ion binding; oxidoreductase activity, acting on NAD(P)H, NAD(P) as acceptor; cobalt ion binding; malate dehydrogenase (decarboxylating) activity; ATP binding; protein homodimerization activity; oxaloacetate decarboxylase activity; malate dehydrogenase (oxaloacetate-decarboxylating) activity;	1.98575	0.000601371	3.24887	0.00492116	2.9455	0.317427
851	4	Solyc03g097270.2.1_1	cysteine proteinase inhibitor	response to water deprivation; negative regulation of peptidase activity; response to oxidative stress; response to cold; hyperosmotic response; proteolysis;	extracellular region; cytosol; endoplasmic reticulum;	cysteine-type endopeptidase inhibitor activity; peptidase activity; cobalt ion binding;	4.74578	0.0454882	6.66841	0.000957979	7.64352	0.109266
872	4	Solyc08g006040.2.1_1	40s ribosomal protein s6-like	growth; translation;	nucleolus; cytosolic ribosome; plasma membrane; chloroplast;	structural constituent of ribosome;	3.47702	0.0106376	2.91822	0.0490837	7.97769	0.11143
888	4	Solyc04g049070.2.1_1	neutral alpha-glucosidase ab	cellulose biosynthetic process; defense response to bacterium; Golgi vesicle transport; unidimensional cell growth; response to cadmium ion;	extracellular region; chloroplast; endoplasmic reticulum;	maltose alpha-glucosidase activity; glucan 1,3-alpha-glucosidase activity; carbohydrate binding;	3.16499	0.0469844	4.87621	0.0356308	4.76198	0.198538
916	4	Solyc09g011590.2.1_1	probable glutathione s-transferase-like	defense response; auxin mediated signaling pathway; response to biotic stimulus;		glutathione transferase activity;	2.30997	0.000150595	2.07074	0.000154194	3.93877	0.194353
931	4	Solyc11g017070.1.1_1	eukaryotic translation initiation factor 3 subunit i-like	formation of translation preinitiation complex; response to salt stress; regulation of translational initiation; response to cadmium ion;	eukaryotic 43S preinitiation complex; Cul4-RING ubiquitin ligase complex; eukaryotic translation initiation factor 3 complex; eukaryotic 48S preinitiation complex;	translation initiation factor activity;	6.99828	0.00602927	13.245	0.0265012	12.5145	0.1326
949	4	Solyc01g105070.2.1_1	bacterial-induced peroxidase	hydrogen peroxide catabolic process; oxidation-reduction process;	extracellular region;	metal ion binding; heme binding; peroxidase activity;	1.3459	0.000139121	1.72252	0.0285188	2.17107	0.0950231
955	4	Solyc05g007250.2.1_1	40s ribosomal protein s9-2-like	translation;	nucleolus; cytosolic ribosome; plasma membrane; cell wall; small ribosomal subunit; chloroplast;	structural constituent of ribosome; rRNA binding;	5.05237	0.0274022	4.08244	0.0368637	1.13129	0.0597412
963	4	Solyc06g007520.2.1_1	60s ribosomal protein l10-like	translation;	ribosome;	structural constituent of ribosome;	10.1238	0.00533832	27.6455	0.0304448	8.25446	0.102351
964	4	Solyc03g114930.2.1_1	psbp-like protein chloroplastic-like	stomatal complex morphogenesis; pentose-phosphate shunt; positive regulation of catalytic activity; photosystem II assembly; plastid organization; rRNA processing;	chloroplast photosystem II; oxygen evolving complex; extrinsic to membrane; chloroplast thylakoid lumen;	calcium ion binding;	3.85657	0.0449303	4.97739	0.0288958	5.03606	0.145979
973	4	Solyc08g015960.2.1_1	aminoacyl trna synthase complex-interacting multifunctional protein 1-like		chloroplast;	tRNA binding; aminoacyl-tRNA ligase activity;	2.70316	0.000434601	2.99674	0.0180979	1.10739	0.0623282
978	4	Solyc01g097520.2.1_1	annexin d4-like	response to abscisic acid stimulus; response to osmotic stress;	plasmodesma; cell surface;	calcium-dependent phospholipid binding; calcium ion binding;	1.21603	5.93292e-07	1.74817	0.000654767	1.78752	0.252613
983	4	Solyc03g115820.2.1_1	ribulose-phosphate 3- chloroplastic-like	reductive pentose-phosphate cycle; pentose-phosphate shunt; defense response to bacterium; response to cold; response to nematode; embryo development ending in seed dormancy;	chloroplast envelope; chloroplast thylakoid membrane; chloroplast stroma; stromule; apoplast;	metal ion binding; ribulose-phosphate 3-epimerase activity;	3.69985	0.000453443	3.01771	0.0325339	2.54535	0.108143
992	4	Solyc05g009370.2.1_1	50s ribosomal protein chloroplastic-like	DNA-dependent transcription, elongation; translation;	chloroplast envelope; plastid large ribosomal subunit; chloroplast stroma;	structural constituent of ribosome;	2.88158	0.0285441	2.47474	0.0114995	2.58918	0.283454
1047	4	Solyc05g007610.2.1_1	late blight resistance identical	defense response;		ADP binding;	4.62042	0.0452725	5.95755	0.0179168	2.60452	0.147755
1052	4	Solyc08g076360.2.1_1	gamma-tocopherol methyltransferase	methylation; vitamin E biosynthetic process;		tocopherol O-methyltransferase activity;	1.40241	0.0017307	2.91157	0.030368	1.01311	0.135919
1094	4	Solyc12g011000.1.1_1	citrate glyoxysomal-like	proteasomal ubiquitin-dependent protein catabolic process; glyoxylate cycle; peroxisome organization; response to misfolded protein; methylglyoxal catabolic process to D-lactate; proteasome core complex assembly; tricarboxylic acid cycle; fatty acid beta-oxidation; toxin catabolic process;	plasmodesma; glyoxysome;	citrate (Si)-synthase activity;	10.0195	0.00718914	15.8268	0.00183951	3.45179	0.21353
1095	4	Solyc01g112280.2.1_1	aminoacylase family protein	methionine biosynthetic process; proteolysis; RNA splicing, via endonucleolytic cleavage and ligation; response to zinc ion; cysteine biosynthetic process;	vacuole; endoplasmic reticulum; Golgi apparatus;	metallopeptidase activity; aminoacylase activity;	2.06989	0.00575589	4.12396	0.004393	3.72274	0.09944
1124	4	Solyc02g082920.2.1_1	class ii chitinase	chitin catabolic process; defense response; response to biotic stimulus; polysaccharide catabolic process; cell wall macromolecule catabolic process;	extracellular space;	chitinase activity;	2.16582	0.0261876	8.85449	0.0147519	1.21556	0.19118
1127	4	Solyc08g074630.1.1_1	polyphenol oxidase	pigment biosynthetic process; oxidation-reduction process;	chloroplast thylakoid lumen;	metal ion binding; catechol oxidase activity;	2.88555	0.000591452	4.8403	3.99798e-08	0.819244	0.278757
1135	4	Solyc03g119080.2.1_1	beta-glucosidase 44-like	carbohydrate metabolic process;		beta-glucosidase activity;	1.99998	0.00756903	2.43004	0.000511244	0.915075	0.319522
1143	4	Solyc03g117940.2.1_1	u2 small nuclear ribonucleoprotein a	response to cold; mRNA splicing, via spliceosome; RNA methylation;	nucleolus; Cajal body; chloroplast; ribonucleoprotein complex; cytosol;	nucleic acid binding;	3.77919	0.0235388	3.27	0.0034795	2.18595	0.146714
1148	4	Solyc12g095930.1.1_1	serine mitochondrial-like	purine nucleotide biosynthetic process; glycine metabolic process; methylation; tetrahydrofolate interconversion; L-serine metabolic process;	cytosol; chloroplast stroma;	glycine hydroxymethyltransferase activity; pyridoxal phosphate binding; methyltransferase activity;	3.18671	0.00414068	3.71529	0.00651122	3.73111	0.155226
1153	4	Solyc02g081170.2.1_1	plastid-lipid-associated chloroplastic-like	response to cold; response to abscisic acid stimulus; photoinhibition;	thylakoid lumen; chloroplast thylakoid membrane; plastoglobule; nucleus; stromule;	2-alkenal reductase [NAD(P)] activity; structural molecule activity;	2.23791	0.0375755	3.48504	0.0123967	2.87912	0.35926
1163	4	Solyc04g011390.1.1_1	histone h4	response to water deprivation; nucleosome assembly;	cytosol; nucleosome; mitochondrion; nucleolus; plasmodesma; vacuolar membrane; thylakoid; chloroplast; Golgi apparatus; plasma membrane;	DNA binding; protein heterodimerization activity;	6.80813	0.0136072	10.4549	0.0344173	1.16764	0.308922
1164	4	Solyc03g083970.2.1_1	bag family molecular chaperone regulator 7-like	protein folding; cellular response to heat; response to arsenic-containing substance; cellular response to unfolded protein; cellular response to cold;	plasmodesma; plasma membrane; cytosol; endoplasmic reticulum;	protein binding;	1.55155	0.0199349	2.20357	0.0441966	1.17604	0.230242
1196	4	Solyc07g049660.2.1_1	benzyl alcohol o-benzoyltransferase-like			acetyl CoA:(Z)-3-hexen-1-ol acetyltransferase activity;	4.59127	0.0127366	3.68656	0.0235672	3.55341	0.105137
1243	4	Solyc01g081540.2.1_1	myosin-h heavy chain-like	peroxisome localization; xylem development; mitochondrion localization; Golgi localization; actin filament-based movement; cell wall macromolecule metabolic process; response to nematode;	unconventional myosin complex;	ATP binding; motor activity; actin binding;	1.22287	0.0272313	1.39842	0.0410014	0.89055	0.372637
1261	4	Solyc01g104680.2.1_1	gtp-binding nuclear protein ran-3-like	mRNA export from nucleus; GTP catabolic process; small GTPase mediated signal transduction; protein import into nucleus;	Golgi apparatus; cytosol; plasmodesma; nucleus;	protein binding; GTP binding; GTPase activity;	5.4408	0.0438211	3.69287	0.00917559	2.12877	0.0961981
1263	4	Solyc03g111810.2.1_1	sieve element occlusion a				3.85434	0.0356165	4.543	0.00262614	4.16025	0.181244
1288	4	Solyc02g021650.2.1_1	dna damage-binding protein 1-like	mitotic cell cycle; gravitropism; cell adhesion; embryo development ending in seed dormancy; cytokinesis by cell plate formation; actin nucleation; red, far-red light phototransduction; floral organ formation; negative regulation of transcription, DNA-dependent; regionalization; trichome morphogenesis; positive regulation of cell proliferation; protein ubiquitination; protein glycosylation; negat…	Cul4-RING ubiquitin ligase complex; cytosol; nucleus;	protein binding; DNA binding;	2.76573	0.00617138	3.2392	0.0350118	0.954666	0.0331689
1295	4	Solyc11g069180.1.1_1	isovaleryl- dehydrogenase mitochondrial-like	2-methylbut-2-enoyl-CoA(4-) metabolic process; oxidation-reduction process; response to sucrose stimulus; response to fructose stimulus; 2-methylbutanoyl-CoA(4-) catabolic process; leucine catabolic process; 3-methylbut-2-enoyl-CoA(4-) metabolic process; isovaleryl-CoA(4-) catabolic process;	mitochondrial matrix;	2-methylacyl-CoA dehydrogenase activity; ATP binding; isovaleryl-CoA dehydrogenase activity; flavin adenine dinucleotide binding;	1.86712	0.0110675	2.58284	0.00341664	0.899565	0.0956466
1359	4	Solyc01g094800.2.1_1	atp-dependent helicase brm-like	ATP-dependent chromatin remodeling; regulation of transcription, DNA-dependent; regulation of gene expression, epigenetic; organ boundary specification between lateral organs and the meristem;	cytosol; nucleus;	DNA binding; ATP binding; transferase activity; helicase activity; chromatin binding;	3.46804	0.0306603	3.83203	0.0287858	3.41405	0.123161
1390	4	Solyc02g092670.1.1_1	subtilisin-like protease-like	mucilage extrusion from seed coat; mucilage metabolic process involved in seed coat development; proteolysis; negative regulation of catalytic activity;	plant-type cell wall; apoplast;	identical protein binding; serine-type endopeptidase activity;	1.61857	0.019777	2.55888	0.00587894	0.670298	0.0505315
1395	4	Solyc12g044860.1.1_1	dead-box atp-dependent rna helicase 20-like		nucleus; cytosol;	ATP-dependent helicase activity; nucleic acid binding; ATP binding;	3.63478	0.0278189	2.54803	0.0315984	1.01364	0.410808
1407	4	Solyc04g072060.2.1_1	ras-related protein rab7-like	small GTPase mediated signal transduction; protein transport;	plasma membrane;	GTP binding; hydrolase activity;	14.2749	0.0172631	9.69555	0.00287974	2.35452	0.0634442
1417	4	Solyc03g115630.2.1_1	carbamoyl-phosphate synthase small chain-like	RNA methylation; purine nucleotide biosynthetic process; pyrimidine ribonucleotide biosynthetic process; glutamine catabolic process; cellular response to phosphate starvation; carbamoyl phosphate biosynthetic process;	carbamoyl-phosphate synthase complex; chloroplast stroma;	carbamoyl-phosphate synthase (glutamine-hydrolyzing) activity;	2.61653	0.00427518	2.22704	0.037018	2.06907	0.228301
1459	4	Solyc01g099100.2.1_1	long chain acyl- synthetase peroxisomal-like	mitotic cell cycle; response to ozone; RNA processing; fatty acid biosynthetic process; peroxisome organization; response to salt stress; response to symbiotic fungus; fatty acid beta-oxidation; defense response to insect; long-chain fatty acid metabolic process;	peroxisome; membrane;	long-chain fatty acid-CoA ligase activity;	2.47198	0.00435272	4.04418	0.0168333	0.98683	0.42704
1470	4	Solyc01g007910.2.1_1	succinyl- ligase	response to fructose stimulus; response to misfolded protein; photorespiration; gluconeogenesis; response to glucose stimulus; response to sucrose stimulus; succinyl-CoA metabolic process; pyrimidine ribonucleotide biosynthetic process; response to salt stress; proteasome core complex assembly; succinate metabolic process; ubiquitin-dependent protein catabolic process; tricarboxylic acid cycle; g…	cell wall; cytosol; mitochondrion;	cofactor binding; ATP citrate synthase activity; succinate-CoA ligase (GDP-forming) activity; copper ion binding; ATP binding; succinate-CoA ligase (ADP-forming) activity;	5.06474	0.0104572	5.02175	0.000994121	7.61929	0.137696
1489	4	Solyc03g116110.2.1_1	alpha beta-hydrolases superfamily protein	negative regulation of defense response; jasmonic acid mediated signaling pathway; regulation of protein dephosphorylation; systemic acquired resistance, salicylic acid mediated signaling pathway; regulation of plant-type hypersensitive response; regulation of hydrogen peroxide metabolic process; regulation of transcription, DNA-dependent; response to bacterium; protein targeting to membrane; MAP…	chloroplast envelope; chloroplast thylakoid membrane;		6.96462	0.00113319	6.54464	0.0268564	0.97934	0.121872
1512	4	Solyc06g062370.2.1_1	acid phosphatase 1-like			acid phosphatase activity;	2.48235	0.000174906	6.92721	0.00211657	1.08968	0.000992605
1567	4	Solyc08g007250.1.1_1	disease resistance protein at4g27190-like			nucleotide binding;	4.48485	0.00569518	5.77494	0.0121079	1.23045	0.227038
1570	4	Solyc01g094340.2.1_1	acetyl-coenzyme a carboxylase carboxyl transferase subunit chloroplastic-like	fatty acid biosynthetic process;	acetyl-CoA carboxylase complex;	transferase activity; acetyl-CoA carboxylase activity;	3.17702	0.027929	3.62875	0.0126561	2.10018	0.12658
1585	4	Solyc12g042920.1.1_1	cytochrome c1- heme mitochondrial-like	mitochondrial electron transport, ubiquinol to cytochrome c;	vacuole; mitochondrial respiratory chain complex III; plasma membrane; integral to membrane; plastid;	iron ion binding; heme binding; electron transporter, transferring electrons within CoQH2-cytochrome c reductase complex activity;	5.4991	0.0493145	8.65496	0.00636998	1.10885	0.00658201
1702	4	Solyc09g090990.2.1_1	pathogenesis-related protein 10	response to biotic stimulus; defense response;			82.0929	0.0187924	83.1215	0.0355557	2.48077	0.34782
1711	4	Solyc11g073280.1.1_1	rna and export factor-binding protein 2-like			nucleic acid binding; nucleotide binding;	4.05605	0.0400628	2.85542	0.0139166	3.79955	0.199571
1718	4	Solyc04g064670.2.1_1	psbp domain-containing protein chloroplastic-like	pentose-phosphate shunt; isopentenyl diphosphate biosynthetic process, methylerythritol 4-phosphate pathway; glucosinolate metabolic process; maltose metabolic process; starch biosynthetic process; photosynthesis; positive regulation of catalytic activity;	extrinsic to membrane; chloroplast stroma; oxygen evolving complex; chloroplast thylakoid lumen;	calcium ion binding;	2.28227	0.0423967	2.59361	0.00190398	2.95155	0.333224
1729	4	Solyc12g005630.1.1_1	cytochrome b6-f complex iron-sulfur chloroplastic-like	negative regulation of defense response; pentose-phosphate shunt; detection of biotic stimulus; jasmonic acid mediated signaling pathway; salicylic acid biosynthetic process; systemic acquired resistance, salicylic acid mediated signaling pathway; regulation of plant-type hypersensitive response; regulation of hydrogen peroxide metabolic process; photosystem II assembly; response to chitin; respo…	chloroplast envelope; integral to membrane; cytochrome b6f complex; chloroplast thylakoid membrane; plasma membrane;	plastoquinol--plastocyanin reductase activity; electron transporter, transferring electrons within cytochrome b6/f complex of photosystem II activity; electron transporter, transferring electrons from cytochrome b6/f complex of photosystem II activity; metal ion binding; 2 iron, 2 sulfur cluster binding; ubiquinol-cytochrome-c reductase activity;	2.30167	0.0247657	2.3105	0.0409734	2.9066	0.0584517
1784	4	Solyc11g008780.1.1_1	acetolactate synthase small subunit chloroplastic-like	proteasomal protein catabolic process; leucine metabolic process; cytoskeleton organization; valine metabolic process; gluconeogenesis; branched-chain amino acid biosynthetic process;	cytosol;	acetolactate synthase activity; amino acid binding;	4.71687	0.043353	5.16396	0.025659	2.24276	0.0517556
1811	4	Solyc01g095430.2.1_1	thylakoid membrane phosphoprotein 14 chloroplast		plastoglobule; chloroplast envelope; chloroplast thylakoid membrane;		2.65391	0.0233167	2.72521	0.0349723	2.60636	0.177938
1830	4	Solyc06g082150.2.1_1	6-phosphofructo-2-kinase fructose- -bisphosphatase-like	D-xylose metabolic process; fructose 6-phosphate metabolic process; regulation of carbon utilization; phosphorylation; fructose 2,6-bisphosphate metabolic process; fructose metabolic process;	cytosol; plasma membrane;	6-phosphofructo-2-kinase activity; fructose-2,6-bisphosphate 2-phosphatase activity; ATP binding; starch binding;	13.3437	0.0166733	14.9608	0.00697034	14.6234	0.267743
1836	4	Solyc02g093160.2.1_1	filament-like plant protein 7-like	histone H3-K9 methylation; chromatin silencing;			3.1933	0.0453748	3.17173	0.0478091	0.980356	0.0107612
1837	4	Solyc11g071700.1.1_1	ubiquitin carboxyl-terminal hydrolase 12-like	ubiquitin-dependent protein catabolic process;		cysteine-type peptidase activity; ubiquitin thiolesterase activity;	1.85741	0.035471	2.11782	0.0370819	1.21653	0.15259
1895	4	Solyc08g081000.2.1_1	lysine-specific demethylase 5d	RNA metabolic process; oxidation-reduction process; cellular macromolecule biosynthetic process; xylan metabolic process; gene expression;	nucleus;	zinc ion binding; oxidoreductase activity, acting on paired donors, with incorporation or reduction of molecular oxygen, 2-oxoglutarate as one donor, and incorporation of one atom each of oxygen into both donors; DNA binding;	3.10313	0.047689	5.43661	0.0321677	2.50848	0.0783858
1910	4	Solyc01g100030.2.1_1	deoxyuridine 5 -triphosphate nucleotidohydrolase-like	DNA repair; DNA-dependent DNA replication; dUMP biosynthetic process; dUTP metabolic process;	cytosol;	dUTP diphosphatase activity; identical protein binding; magnesium ion binding;	4.72728	0.0118106	5.45375	0.0177355	5.45278	0.29529
1922	4	Solyc02g031860.2.1_1	serine threonine protein			protein kinase activity;	2.84761	0.0448276	1.65375	0.0244061	0.91197	0.452382
1976	4	Solyc01g091880.2.1_1	atpase asna1 homolog	response to misfolded protein; proteasomal ubiquitin-dependent protein catabolic process; intra-Golgi vesicle-mediated transport; membrane fusion; anion transport; detoxification of arsenic-containing substance; protein insertion into ER membrane; ATP catabolic process; proteasome assembly;	membrane; chloroplast; endoplasmic reticulum;	protein binding; metal ion binding; ATPase activity; ATP binding;	43.5874	0.00743158	45.1182	0.0243701	4.6112	0.0575093
2014	4	Solyc11g013170.1.1_1	probable n-succinyldiaminopimelate aminotransferase -like	1-aminocyclopropane-1-carboxylate biosynthetic process;	chloroplast;	pyridoxal phosphate binding; L-aspartate:2-oxoglutarate aminotransferase activity; L-phenylalanine:2-oxoglutarate aminotransferase activity; 1-aminocyclopropane-1-carboxylate synthase activity;	2.62564	0.0230996	3.05511	0.0392314	3.29375	0.33065
2030	4	Solyc04g080960.2.1_1	cysteine proteinase rd19a-like	hydrogen peroxide catabolic process; proteolysis;	vacuole;	cysteine-type peptidase activity;	2.41541	0.0294537	2.06562	0.00549887	0.741637	0.181098
2054	4	Solyc10g085880.1.1_1	glucosyl transferase	metabolic process;	chloroplast;	anthocyanidin 3-O-glucosyltransferase activity;	2.57656	0.00608475	4.20621	0.0220312	3.73384	0.179791
2066	4	Solyc01g111040.2.1_1	calcium ion binding			calcium ion binding;	2.35911	0.000475562	2.62891	0.00554939	0.603536	0.0821816
2120	4	Solyc12g057060.1.1_1	udp-glycosyltransferase 85a2-like	metabolic process;		cis-zeatin O-beta-D-glucosyltransferase activity; trans-zeatin O-beta-D-glucosyltransferase activity;	2.70773	0.00838758	3.54839	0.0480028	0.847955	0.00170052
2210	4	Solyc01g099910.2.1_1	epoxide hydrolase	metabolic process;		epoxide hydrolase activity; non-membrane spanning protein tyrosine kinase activity; cis-stilbene-oxide hydrolase activity;	2.96742	0.00173968	2.24726	0.0348778	2.94198	0.148401
2324	4	Solyc02g082660.2.1_1	dna mismatch repair protein	telomere maintenance; chromosome segregation; meiosis I; response to DNA damage stimulus;		organic cyclic compound binding; heterocyclic compound binding;	6.40033	0.0410351	8.37483	0.0406467	6.65077	0.0600967
2330	4	Solyc11g013440.1.1_1	eukaryotic translation initiation factor 3 subunit f-like	formation of translation preinitiation complex; regulation of translational initiation; pollen germination; embryo development;	cytosol; eukaryotic 43S preinitiation complex; proteasome complex; eukaryotic translation initiation factor 3 complex; eukaryotic 48S preinitiation complex; membrane; nucleus;	translation initiation factor activity;	2.60352	0.0105066	3.05557	0.00910768	0.893473	0.433141
2343	4	Solyc03g082690.2.1_1	u-box domain-containing protein 43-like	protein ubiquitination;	ubiquitin ligase complex;	ubiquitin-protein ligase activity;	3.09314	0.00824912	8.51369	0.00984747	5.80385	0.0889125
2359	4	Solyc01g100120.2.1_1	kinesin heavy	response to stimulus; ATP catabolic process; microtubule-based movement;	microtubule; kinesin complex;	microtubule motor activity; microtubule binding; ATP binding; ATPase activity;	1.73626	0.0354762	2.25734	0.00170383	0.825487	0.0480771
2411	4	Solyc02g092730.2.1_1	succinate dehydrogenase	tricarboxylic acid cycle; mitochondrial electron transport, succinate to ubiquinone;	mitochondrial respiratory chain complex II;	succinate dehydrogenase activity; electron carrier activity; 2 iron, 2 sulfur cluster binding; zinc ion binding;	4.74581	0.0496712	4.99455	0.0426867	5.79617	0.272726
2462	4	Solyc09g014770.2.1_1	amp deaminase-like	embryonic pattern specification; response to freezing; cotyledon development; IMP biosynthetic process; cell division; photomorphogenesis; regulation of cell cycle process; lipid storage; sugar mediated signaling pathway; protein ubiquitination; seed germination; vegetative to reproductive phase transition of meristem; regulation of cell differentiation; response to abscisic acid stimulus; regula…	cytosol; nucleus; integral to mitochondrial outer membrane;	protein histidine kinase binding; AMP deaminase activity;	4.34547	0.038388	5.39838	0.0284612	1.19861	0.153824
2511	4	Solyc00g071180.2.1_1	cysteine protease inhibitor	negative regulation of peptidase activity; proteolysis;		cysteine-type endopeptidase inhibitor activity; peptidase activity;	4.08745	0.0308556	23.6525	0.0140458	4.11832	0.295198
2523	4	Solyc09g074420.2.1_1	protease do-like chloroplastic-like	oxidation-reduction process; regulation of meristem growth; isopentenyl diphosphate biosynthetic process, methylerythritol 4-phosphate pathway; proteolysis; chloroplast organization; photosystem II repair; protein catabolic process;	mitochondrion; chloroplast envelope; chloroplast stromal thylakoid; chloroplast thylakoid membrane;	2-alkenal reductase [NAD(P)] activity; serine-type endopeptidase activity;	3.55321	0.0396958	3.15408	0.0496639	1.03005	0.309678
2542	4	Solyc09g090580.2.1_1	eukarytic translation initiation factor	translational initiation; negative regulation of defense response to virus;	nucleus; cytosol;	RNA 7-methylguanosine cap binding; translation initiation factor activity;	4.50091	0.0130923	4.87335	0.0189439	1.14012	0.0480061
2550	4	Solyc02g082100.2.1_1	ring u-box superfamily protein			zinc ion binding;	2.69588	0.0337912	3.14681	0.0449731	3.61503	0.060201
2670	4	Solyc06g009190.2.1_1	probable pectinesterase pectinesterase inhibitor 40-like	cell wall modification; negative regulation of catalytic activity; pectin catabolic process;	cell wall;	pectinesterase activity; aspartyl esterase activity; enzyme inhibitor activity;	3.50251	0.0153383	3.42429	0.00197355	4.47067	0.339802
2695	4	Solyc09g061430.2.1_1	guanine nucleotide-binding 3 homolog	floral organ morphogenesis; maintenance of inflorescence meristem identity; RNA methylation; negative regulation of transcription, DNA-dependent;	nucleolus; cytosol; plasmodesma;	GTP binding;	3.4657	0.0129042	3.66088	0.0445467	0.977719	0.12524
2708	4	Solyc03g025340.1.1_1	tropomyosin- isoforms 33 34-like				4.47486	0.00379086	5.35889	0.030613	1.74533	0.260614
2769	4	Solyc06g050130.2.1_1	melibiase family protein	fatty acid beta-oxidation; intra-Golgi vesicle-mediated transport; oligosaccharide metabolic process; lipid transport; lithium ion transport; protein import into peroxisome matrix; hormone-mediated signaling pathway; root hair elongation; glycosylceramide catabolic process; glycoside catabolic process;	cytoplasmic membrane-bounded vesicle; plant-type cell wall; vacuole; extracellular region;	raffinose alpha-galactosidase activity;	2.62115	0.0269698	3.28603	0.022118	3.18649	0.226949
2848	4	Solyc10g074650.1.1_1	probable galacturonosyltransferase 7-like	carbohydrate biosynthetic process; protein desumoylation; hydrogen peroxide biosynthetic process; vegetative to reproductive phase transition of meristem;	endosome; Golgi apparatus; trans-Golgi network;	polygalacturonate 4-alpha-galacturonosyltransferase activity;	9.37919	0.00837535	13.2357	0.041826	11.7311	0.112007
2919	4	Solyc12g038490.1.1_1	dentin sialophospho				2.17527	0.0152005	3.19687	0.0372646	0.828522	0.0595947
3010	4	Solyc01g008620.2.1_1	3)-beta-glucan endohydrolase short=(1-	plant-type hypersensitive response; carbohydrate metabolic process; response to biotic stimulus;	extracellular space; proteinaceous extracellular matrix;	glucan endo-1,3-beta-D-glucosidase activity;	3.857	0.0121144	5.45058	0.0220279	1.31674	0.305261
3016	4	Solyc10g055450.1.1_1	e3 ubiquitin-protein ligase upl3-like	protein desumoylation; vegetative to reproductive phase transition of meristem; protein ubiquitination involved in ubiquitin-dependent protein catabolic process; trichome branching; DNA endoreduplication; hydrogen peroxide biosynthetic process;	nucleus; plasma membrane;	ubiquitin-protein ligase activity;	2.74853	0.0389326	3.38517	0.0285402	2.56254	0.0791051
3169	4	Solyc10g006560.2.1_1	histone h2a	DNA mediated transformation; response to wounding; response to bacterium; nucleosome assembly; cell proliferation;	cell wall; nucleosome; nucleolus;	DNA binding; protein heterodimerization activity;	2.83176	0.0386383	3.39418	0.031986	1.22923	0.0768798
3245	4	Solyc07g045420.2.1_1	abc1 kinase		chloroplast; plasma membrane;	transferase activity, transferring phosphorus-containing groups;	5.24341	0.0325425	5.36823	0.0242256	1.59993	0.303666
3334	4	Solyc01g081430.2.1_1	PREDICTED: uncharacterized protein LOC101260865				10.3203	0.0254812	14.6641	0.043914	4.04503	0.0588088
3392	4	Solyc06g043170.2.1_1	actin-related protein 5-like	embryo sac egg cell differentiation; DNA repair; regulation of transcription, DNA-dependent; actin filament-based process;	Ino80 complex; nucleoplasm; cytoplasm;	structural constituent of cytoskeleton;	3.41735	0.00928841	4.56607	0.0478179	0.883995	0.312089
3416	4	Solyc11g066910.1.1_1	syntaxin-22-like	vesicle-mediated transport; stomatal movement; regulation of cell shape during vegetative growth phase; amyloplast organization; negative gravitropism; vacuole organization; intracellular protein transport;	plant-type vacuole membrane; plasma membrane;	SNAP receptor activity;	1.65691	0.000699899	1.81351	0.0318403	1.84834	0.0780651
3548	4	Solyc09g010180.2.1_1	probable udp-n-acetylglucosamine--peptide n-acetylglucosaminyltransferase spindly-like	mitotic cell cycle; methylation-dependent chromatin silencing; RNA interference; negative regulation of gibberellic acid mediated signaling pathway; regulation of reactive oxygen species metabolic process; nuclear-transcribed mRNA catabolic process; RNA processing; protein glycosylation; cytokinin mediated signaling pathway; positive regulation of transcription, DNA-dependent; post-translational …	cytosol; nucleus;	protein N-acetylglucosaminyltransferase activity;	10.9947	0.0290167	12.0549	0.0178563	1.02245	0.013923
3564	4	Solyc01g007930.2.1_1	f-box protein at1g70590-like	Golgi vesicle transport; membrane fusion; response to chitin;			2.98421	0.0158727	5.39051	0.0185864	0.83895	0.174199
3649	4	Solyc06g074940.2.1_1	abc transporter f family member 1-like	ATP catabolic process;	plasma membrane;	heme-transporting ATPase activity; ATP binding;	5.20436	0.049136	6.88241	0.0065253	7.89512	0.0688177
3699	4	Solyc02g081010.1.1_1	transcription factor jumonji domain-containing protein	regulation of transcription, DNA-dependent;	nucleus;	sequence-specific DNA binding transcription factor activity; zinc ion binding;	2.31523	0.0230339	1.65344	0.012964	2.80265	0.30729
3779	4	Solyc09g005660.2.1_1	hat transposon superfamily protein			nucleic acid binding;	1.95514	0.047828	1.75381	0.0358638	1.43646	0.210239
3893	4	Solyc11g017270.1.1_1	leucine-rich repeat receptor-like tyrosine-protein kinase at2g41820-like	protein phosphorylation; oxidation-reduction process; negative regulation of defense response; systemic acquired resistance; N-terminal protein myristoylation; salicylic acid mediated signaling pathway; salicylic acid biosynthetic process;	integral to membrane; plasma membrane;	protein kinase activity; oxidoreductase activity; ATP binding;	3.47045	0.0221776	5.0978	0.0322123	3.36366	0.0723496
4011	4	Solyc01g086720.2.1_1	multiple c2 and transmembrane domain-containing protein 2-like		nucleus;	transferase activity, transferring glycosyl groups;	5.74253	0.0243327	7.03933	0.0419604	3.25515	0.0585352
4027	4	Solyc10g081900.1.1_1	digalactosyldiacylglycerol synthase chloroplastic-like	cellular response to phosphate starvation; photosystem I stabilization; galactolipid biosynthetic process; carotenoid biosynthetic process; phosphatidylglycerol biosynthetic process; unsaturated fatty acid biosynthetic process; lipid transport; isopentenyl diphosphate biosynthetic process, methylerythritol 4-phosphate pathway; nodulation; chlorophyll biosynthetic process; response to hypoxia;	chloroplast outer membrane; peribacteroid membrane; mitochondrion;	galactolipid galactosyltransferase activity; digalactosyldiacylglycerol synthase activity;	1.89341	0.0349645	1.47093	0.0376276	0.849338	0.368468
4060	4	Solyc02g086590.2.1_1	cysteine-rich receptor-like protein kinase 42-like	protein phosphorylation;		ATP binding; protein serine/threonine kinase activity;	1.50192	0.0499361	1.90303	0.0472535	1.28559	0.0789676
4084	4	Solyc12g018990.1.1_1	probable uridine nucleosidase 2-like	inosine catabolic process;	cytosol;	UDP-glucosyltransferase activity; inosine nucleosidase activity;	8.05769	0.0302156	10.6841	0.0102589	5.04568	0.241215
4310	4	Solyc02g082460.2.1_1	exosome complex exonuclease rrp44-like	protein glycosylation;	cytoplasm;	RNA binding; exoribonuclease II activity;	6.10482	0.0257995	8.26558	0.0312852	6.82122	0.251393
4357	4	Solyc03g082850.2.1_1	probable exonuclease mut-7 homolog	nucleobase-containing compound metabolic process;	nucleus;	nucleic acid binding; 3'-5' exonuclease activity;	18.9351	0.0408413	19.0783	0.037175	19.9475	0.0541912
4501	4	Solyc01g081320.2.1_1	pentatricopeptide repeat-containing protein at5g27460-like		mitochondrion;		5.6253	0.00944607	6.65336	0.0403678	0.994654	0.483105
4731	4	Solyc03g113590.2.1_1	5-formyltetrahydrofolate cycloligase	tetrahydrofolate metabolic process; folic acid-containing compound biosynthetic process;	mitochondrion;	5-formyltetrahydrofolate cyclo-ligase activity; ATP binding;	10.6217	0.0388242	10.1352	0.0136577	17.0482	0.107255
4890	4	Solyc12g042480.1.1_1	cytochrome p450 71a1-like	oxidation-reduction process;		heme binding; flavonoid 3',5'-hydroxylase activity; iron ion binding; electron carrier activity;	2.24347	0.0368655	2.41241	0.027302	0.773534	0.0735138
5047	4	Solyc02g094190.2.1_1	nodulin-like protein	nitrate transport; response to nitrate; cysteine biosynthetic process;	plasma membrane; vacuolar membrane; mitochondrion;		9.81041	0.0252935	15.1745	0.018727	13.0044	0.243652
5054	4	Solyc11g071850.1.1_1	core-2 i-branching beta- -n-acetylglucosaminyltransferase family protein		plasmodesma; membrane;	acetylglucosaminyltransferase activity;	3.76033	0.0416756	3.31544	0.0250816	0.942542	0.511919
5117	4	Solyc02g065110.2.1_1	protein kinase			transferase activity, transferring phosphorus-containing groups; nucleotide binding;	2.93144	0.048449	9.67379	0.0338569	0.984959	0.153231
5189	4	Solyc08g060840.1.1_1	protein far-red impaired response 1-like	G2 phase of mitotic cell cycle; gravitropism; response to wounding; protein deubiquitination; suberin biosynthetic process; response to xenobiotic stimulus; histone methylation; double-strand break repair via homologous recombination; response to salt stress; far-red light signaling pathway; cullin deneddylation; photomorphogenesis; RNA processing; protein ubiquitination; microsporogenesis; respo…	chloroplast; plasma membrane; nucleus;	fatty-acyl-CoA reductase (alcohol-forming) activity; protein binding; zinc ion binding; oxidoreductase activity, acting on the CH-CH group of donors; long-chain-fatty-acyl-CoA reductase activity; sequence-specific DNA binding transcription factor activity;	5.85559	0.00104475	43.9322	0.0373763	16.2704	0.10873
5306	4	Solyc08g076390.2.1_1	lysine-specific demethylase 5b	response to chitin; metabolic process;	nucleus;		8.67603	0.0116756	11.4719	0.0342941	14.5313	0.109179
5320	4	Solyc11g072660.1.1_1	probable serine threonine-protein kinase rlckvii-like	protein phosphorylation;		non-membrane spanning protein tyrosine kinase activity; ATP binding; protein serine/threonine kinase activity;	26.3263	0.0268792	23.3073	0.00707649	4.86458	0.152135
5383	4	Solyc11g007000.1.1_1	cytochrome c oxidase assembly protein cox15-like	heme a biosynthetic process; protein complex assembly; aerobic respiration; mitochondrial electron transport, cytochrome c to oxygen; pentacyclic triterpenoid biosynthetic process; sterol biosynthetic process;	mitochondrial respiratory chain complex IV;	oxidoreductase activity, acting on the CH-CH group of donors; cytochrome-c oxidase activity;	8.58694	0.0202718	27.481	0.0476656	2.01625	0.308572
5438	4	Solyc08g069140.2.1_1	probable cyclic nucleotide-gated ion channel 14-like	response to sucrose stimulus; transmembrane transport; response to glucose stimulus; potassium ion transport; response to fructose stimulus;	plasma membrane; integral to membrane;	cyclic nucleotide binding; voltage-gated potassium channel activity; calmodulin binding;	2.92488	0.0273411	3.19875	0.00292318	0.549885	0.050444
5951	4	Solyc01g007990.2.1_1	cysteine-rich receptor-like protein kinase 2-like	response to ozone; protein phosphorylation;	plasma membrane;	ATP binding; protein serine/threonine kinase activity;	7.52004	0.0470646	8.75533	0.0453457	9.97434	0.161644
6048	4	Solyc02g030110.2.1_1	vacuolar protein sorting-associated protein 54-like	retrograde transport, endosome to Golgi;	chloroplast;		4.65178	0.0282358	4.59765	0.0173381	1.37449	0.26488
6107	4	Solyc09g061440.2.1_1	PREDICTED: uncharacterized protein LOC101259284		chloroplast thylakoid membrane; plastoglobule;		3.91037	0.0189754	5.23166	0.0224978	5.88746	0.0543843
6185	4	Solyc07g043170.2.1_1	udp-glucose flavonoid 3-o-glucosyltransferase 6-like	metabolic process;		flavonol 3-O-glucosyltransferase activity;	6.69623	0.0229722	4.89391	0.0230816	1.11436	0.0738724
7037	4	Solyc07g056270.2.1_1	probable receptor-like protein kinase at2g42960-like	activation of MAPKK activity;	plasma membrane;	ATP binding; MAP kinase kinase kinase activity;	6.23403	0.0457176	8.63884	0.0495215	5.83135	0.224277
7303	4	Solyc01g088780.2.1_1	rac-like gtp-binding protein 7-like	actin nucleation; protein transport; GTP catabolic process; trichome morphogenesis; small GTPase mediated signal transduction;	intracellular; plasma membrane;	GTP binding; sphingomyelin phosphodiesterase activity; GTPase activity;	3.49166	0.00604385	2.95587	0.00657275	1.05131	0.0145107
7581	4	Solyc02g090580.2.1_1	at4g37080 c7a10_280		nucleus;		8.7209	0.0436273	9.82461	0.0209706	3.41683	0.117603
7648	4	Solyc04g005440.1.1_1	c2h2-like zinc finger			metal ion binding;	5.53071	0.00617971	5.46194	0.0401561	6.29833	0.216101
8842	4	Solyc05g056470.1.1_1	abc transporter g family member 5-like	stomatal complex morphogenesis; transport; ATP catabolic process;	integral to membrane;	organic phosphonate transmembrane-transporting ATPase activity; ATP binding;	8.74066	0.0465089	18.2283	0.0309039	4.95477	0.10493
9673	4	Solyc00g007250.1.1_1	polx_tobac ame: full=retrovirus-related pol polyprotein from transposon tnt 1-94 includes: ame: full=protease includes: ame: full=reverse transcriptase includes: ame: full=endonuclease	nucleic acid phosphodiester bond hydrolysis; proteolysis; DNA integration;		endonuclease activity; RNA-directed DNA polymerase activity; phospholipid binding; nucleic acid binding; aspartic-type endopeptidase activity; zinc ion binding;	11.4678	0.0132034	11.2408	0.0175702	0.733465	0.273967
8	5	Solyc12g055800.1.1_1	v-type proton atpase catalytic subunit a-like	cytoskeleton organization; pentose-phosphate shunt; gluconeogenesis; water transport; ATP metabolic process; calcium ion transport; proteasomal protein catabolic process; ATP hydrolysis coupled proton transport; cell morphogenesis; vacuole organization; hyperosmotic response; Golgi organization; glycolysis; Golgi vesicle transport; pollen development; response to cadmium ion; response to temperat…	plant-type vacuole; vacuolar membrane; chloroplast envelope; apoplast; proton-transporting V-type ATPase, V1 domain; cell wall; Golgi apparatus; plasmodesma; plasma membrane;	proton-transporting ATPase activity, rotational mechanism; protease binding; ATP binding;	31.0282	0.00567484	36.9552	0.0165652	43.5295	0.0130047
17	5	Solyc02g086820.2.1_1	carbonic anhydrase	defense response to bacterium; response to cold; regulation of stomatal movement; response to carbon dioxide; defense response to fungus, incompatible interaction; carbon utilization;	cytosol; chloroplast envelope; chloroplast thylakoid membrane; chloroplast stroma; stromule; apoplast;	carbonate dehydratase activity; zinc ion binding;	1.8416	0.00227211	1.28014	0.000140335	1.74839	0.0380595
179	5	Solyc11g069800.1.1_1	allene oxide synthase	oxylipin metabolic process; response to jasmonic acid stimulus; oxidation-reduction process; response to fungus; response to wounding;	mitochondrion; chloroplast envelope; chloroplast thylakoid membrane; plastoglobule;	allene oxide synthase activity; oxidoreductase activity, acting on paired donors, with incorporation or reduction of molecular oxygen; electron carrier activity; monooxygenase activity; hydroperoxide dehydratase activity; heme binding; iron ion binding;	4.9218	0.00153486	8.57933	0.00143991	9.48397	0.00296031
292	5	Solyc05g009600.2.1_1	serine threonine-protein phosphatase 2a 65 kda regulatory subunit a beta isoform-like	positive regulation of abscisic acid mediated signaling pathway; cell growth; regulation of phosphorylation; auxin polar transport; cell morphogenesis; regulation of stomatal movement; N-terminal protein myristoylation; Golgi vesicle transport; response to ethylene stimulus; response to cadmium ion;	cytosol; cell wall; protein phosphatase type 2A complex; plasma membrane;	protein phosphatase type 2A regulator activity;	2.37986	0.0467736	1.90538	0.0117995	2.31642	0.0205655
302	5	Solyc01g091170.2.1_1	arginase	putrescine biosynthetic process from arginine; arginine catabolic process; defense response to bacterium;	mitochondrion; chloroplast;	cobalt ion binding; arginase activity; agmatinase activity;	17.8336	0.0333125	88.7709	0.0139304	26.9348	0.0499866
311	5	Solyc12g096220.1.1_1	rop guanine nucleotide exchange factor 1-like	oxidation-reduction process; regulation of pollen tube growth; cysteine biosynthetic process;		Rho guanyl-nucleotide exchange factor activity; nucleic acid binding; oxidoreductase activity, acting on paired donors, with incorporation or reduction of molecular oxygen, 2-oxoglutarate as one donor, and incorporation of one atom each of oxygen into both donors; nucleotide binding;	2.32449	6.89783e-05	1.86436	0.0129522	1.92527	0.0306747
315	5	Solyc08g079870.1.1_1	subtilisin-like protease-like	negative regulation of catalytic activity; proteolysis;		identical protein binding; serine-type endopeptidase activity;	3.38489	0.000553729	3.56006	0.00588946	8.12711	0.0324695
346	5	Solyc12g006470.1.1_1	uncharacterized aminotransferase y4ub-like	root development; inositol metabolic process; response to misfolded protein; beta-alanine catabolic process; fatty acid beta-oxidation; glutamine metabolic process; gamma-aminobutyric acid catabolic process; proteasomal ubiquitin-dependent protein catabolic process; fruit development; calcium ion transport; response to salt stress; toxin catabolic process; proteasome core complex assembly; pollen…	vacuolar membrane; chloroplast; Golgi apparatus; plasma membrane; mitochondrion;	4-aminobutyrate:pyruvate transaminase activity; zinc ion binding; cobalt ion binding; N2-acetyl-L-ornithine:2-oxoglutarate 5-aminotransferase activity; pyridoxal phosphate binding;	4.65346	0.0219848	4.59157	0.0203673	3.68561	0.0155525
356	5	Solyc07g008370.2.1_1	60s ribosomal protein l7	RNA methylation; translation;	nucleolus; plasmodesma; chloroplast; vacuole; membrane; cytosolic large ribosomal subunit; Golgi apparatus;	structural constituent of ribosome;	2.59837	0.00194879	2.91236	0.0249805	2.33174	0.0169866
383	5	Solyc04g063290.2.1_1	40s ribosomal protein s2-4-like	translation;	nucleolus; plasma membrane; cell wall; cytosolic small ribosomal subunit; chloroplast;	structural constituent of ribosome; RNA binding;	2.98326	0.0242846	2.90803	0.0158252	2.34478	0.0424446
431	5	Solyc09g008280.1.1_1	s-adenosylmethionine synthetase	calcium ion transport; response to salt stress; photosynthesis; phenylpropanoid metabolic process; one-carbon metabolic process; Golgi organization; polyamine catabolic process; S-adenosylmethionine biosynthetic process; response to cadmium ion;	cytosol; plasmodesma; integral to thylakoid membrane; plasma membrane;	methionine adenosyltransferase activity; heme binding; electron carrier activity; iron ion binding; copper ion binding; ATP binding;	8.91939	0.0034441	9.29991	0.0237452	6.41571	2.86841e-06
514	5	Solyc10g005110.2.1_1	coproporphyrinogen iii oxidase	protoporphyrinogen IX biosynthetic process; chlorophyll biosynthetic process; leaf morphogenesis; cell differentiation; cysteine biosynthetic process; methylglyoxal catabolic process to D-lactate; oxidation-reduction process; positive regulation of transcription, DNA-dependent; aromatic amino acid family biosynthetic process; rRNA processing;	apoplast; chloroplast stroma;	coproporphyrinogen oxidase activity; protein homodimerization activity;	2.26956	0.000229068	2.38515	0.00455882	2.66759	0.00530125
566	5	Solyc05g056170.2.1_1	phenylalanine ammonia-lyase	cinnamic acid biosynthetic process; L-phenylalanine catabolic process;	cytoplasm;	phenylalanine ammonia-lyase activity;	1.65651	0.00244562	1.73462	0.0174498	2.1399	0.0443751
586	5	Solyc03g111180.2.1_1	aspartyl aminopeptidase	glucuronoxylan metabolic process; protein import into peroxisome matrix; proteolysis; fatty acid beta-oxidation; xylan biosynthetic process; response to cadmium ion;	cytosol; vacuolar membrane; chloroplast; plasma membrane;	zinc ion binding; aminopeptidase activity; metallopeptidase activity;	4.54228	0.0482388	5.94305	0.0163282	3.03252	0.00624078
592	5	Solyc12g056530.1.1_1	fructose- - cytosolic-like	sucrose biosynthetic process; oxidation-reduction process; response to fructose stimulus; starch catabolic process; response to abscisic acid stimulus; photosynthesis; fructose metabolic process; fructose 1,6-bisphosphate metabolic process;	cytosol; nucleus;	metal ion binding; fructose 1,6-bisphosphate 1-phosphatase activity; 2-alkenal reductase [NAD(P)] activity;	3.85835	0.00771209	4.94456	0.0399535	1.25871	0.000105475
641	5	Solyc09g091070.1.1_1	malate chloroplastic-like isoform 1	cellular carbohydrate metabolic process; response to cold; malate metabolic process; oxidation-reduction process;	chloroplast envelope; plasma membrane; stromule; chloroplast stroma; apoplast; mitochondrion;	L-malate dehydrogenase activity;	4.31442	0.0434425	4.74962	0.0368777	3.02259	0.00798263
828	5	Solyc06g071910.2.1_1	3-oxoacyl-	fatty acid biosynthetic process; oxidation-reduction process;	chloroplast envelope; chloroplast stroma;	NAD binding; copper ion binding; 3-oxoacyl-[acyl-carrier-protein] reductase (NADPH) activity;	1.86161	0.00155188	1.92723	0.0096835	2.19581	0.022275
832	5	Solyc03g098790.1.1_1	kunitz-type protease inhibitor precursor	negative regulation of endopeptidase activity; response to stress; proteolysis;	vacuole;	peptidase activity; aspartic-type endopeptidase inhibitor activity; serine-type endopeptidase inhibitor activity;	1.58301	0.00376684	14.6254	0.00146731	2.00555	0.0195922
836	5	Solyc09g057660.2.1_1	peptidyl-prolyl cis-trans isomerase fkbp62-like	response to endoplasmic reticulum stress; seed germination; protein peptidyl-prolyl isomerization; protein folding; response to osmotic stress; N-terminal protein myristoylation; cellular heat acclimation; response to high light intensity; response to hydrogen peroxide;	cytosol; cell periphery;	calmodulin binding; phosphatidylinositol-3-phosphate binding; peptidyl-prolyl cis-trans isomerase activity; phosphatidylinositol-3,5-bisphosphate binding;	2.20732	0.0408628	2.38897	0.0338766	1.69646	0.0202588
870	5	Solyc01g073740.2.1_1	citrate synthase	tricarboxylic acid cycle; cellular carbohydrate metabolic process; glycolysis; response to cadmium ion;	cell wall; mitochondrial matrix; chloroplast; Golgi apparatus;	zinc ion binding; citrate (Si)-synthase activity; ATP binding;	4.01143	0.00843139	4.86287	0.0303819	3.54229	0.0468424
975	5	Solyc09g064940.2.1_1	phenazine biosynthesis	biosynthetic process;		isomerase activity;	1.56929	0.00290835	1.98994	0.0356538	2.44207	2.23452e-05
1034	5	Solyc01g007640.2.1_1	ycf2		chloroplast stroma; chromoplast stroma;	ATP binding; nucleoside-triphosphatase activity;	3.15587	0.0209869	4.14286	0.0455756	4.27083	0.0468682
1035	5	Solyc10g074980.1.1_1	vacuolar-sorting receptor 1-like	protein targeting to vacuole; Golgi to vacuole transport; protein N-linked glycosylation;	cytoplasmic membrane-bounded vesicle; Golgi transport complex; trans-Golgi network; extracellular region; endoplasmic reticulum; integral to plasma membrane;	calcium ion binding; protein binding; amino-terminal vacuolar sorting propeptide binding;	5.00475	0.0330948	7.47994	0.0443789	3.2874	0.0287341
1166	5	Solyc11g008770.1.1_1	letm1 and ef-hand domain-containing protein mitochondrial-like		integral to membrane;	calcium ion binding;	4.70942	0.0336753	3.4135	0.0299966	4.3806	0.0464679
1245	5	Solyc02g094470.2.1_1	mitochondrial phosphate transporter	transport; response to salt stress; pentose-phosphate shunt;	cell wall; integral to membrane; mitochondrial inner membrane; vacuolar membrane; chloroplast; Golgi apparatus; plasma membrane;	protein binding;	2.28336	0.0417665	2.64066	0.0316807	2.89791	0.00451101
1293	5	Solyc12g015860.1.1_1	farnesyl diphosphate synthase	geranyl diphosphate biosynthetic process; cholesterol biosynthetic process; farnesyl diphosphate biosynthetic process;	cytoplasm;	metal ion binding; geranyltranstransferase activity; farnesyltranstransferase activity; dimethylallyltranstransferase activity;	1.69039	0.00348949	1.29002	4.51759e-05	2.43237	0.010906
1335	5	Solyc05g014310.2.1_1	at1g67700 f12a21_30	chloroplast relocation; rRNA processing; isopentenyl diphosphate biosynthetic process, methylerythritol 4-phosphate pathway; chlorophyll biosynthetic process; carotenoid biosynthetic process; thylakoid membrane organization; transcription from plastid promoter; photosystem II assembly;	chloroplast envelope; chloroplast thylakoid;		1.85325	0.0127205	1.94959	0.00714611	1.21544	0.00338843
1373	5	Solyc11g068420.1.1_1	60s ribosomal protein l10a-1-like	translation; adaxial/abaxial pattern specification; post-embryonic organ development;	nucleolus; plasmodesma; cytosolic large ribosomal subunit; plasma membrane;	RNA binding; structural constituent of ribosome;	9.32242	0.016421	10.9526	0.00927758	7.0798	0.00718355
1443	5	Solyc06g083040.2.1_1	serine carboxypeptidase-like 20-like	proteolysis;	vacuole;	serine-type carboxypeptidase activity;	1.29879	0.00913979	3.39801	0.000769797	2.54016	0.0477688
1481	5	Solyc06g074300.2.1_1	60s ribosomal protein l10a	translation; adaxial/abaxial pattern specification; post-embryonic organ development;	nucleolus; plasmodesma; chloroplast; cytosolic large ribosomal subunit; plasma membrane;	RNA binding; structural constituent of ribosome;	10.7615	0.00143114	11.3777	0.0128616	5.51676	0.00908407
1581	5	Solyc01g097920.2.1_1	cysteine synthase-like	aging; response to zinc ion; cysteine biosynthetic process from serine; response to cadmium ion;	peroxisome; chloroplast; nucleus; plasma membrane; apoplast;	L-mimosine synthase activity; pyrazolylalanine synthase activity; beta-pyrazolylalanine synthase activity; cysteine synthase activity;	6.32981	0.024499	9.43719	0.0392823	8.39885	0.00465464
1768	5	Solyc10g075160.1.1_1	ferredoxin- chloroplastic-like	electron transport chain;	chloroplast;	metal ion binding; electron carrier activity; 2 iron, 2 sulfur cluster binding;	2.15945	0.00447182	3.12915	0.00994321	3.00386	0.0005626
1871	5	Solyc05g041200.2.1_1	4-hydroxyphenylpyruvate dioxygenase-like	oxidation-reduction process; vitamin E biosynthetic process; L-phenylalanine catabolic process; carotenoid biosynthetic process; plastoquinone biosynthetic process; tyrosine catabolic process;	cytosol; mitochondrion;	4-hydroxyphenylpyruvate dioxygenase activity; metal ion binding;	3.76893	0.0304494	5.06371	0.0134619	2.76094	0.000175277
1926	5	Solyc02g081980.2.1_1	apyrase 2-like		integral to membrane;	nucleoside-triphosphatase activity; ATP binding;	4.74047	0.00800611	6.51452	0.043291	7.58103	0.0389116
1940	5	Solyc09g082780.2.1_1	stem-specific protein tsjt1-like	response to abscisic acid stimulus;	cytosol; nucleus; plasma membrane;		4.46517	0.0136849	7.60799	0.021239	7.59581	0.0002408
1988	5	Solyc11g007900.1.1_1	f-box and leucine rich repeat domains containing isoform 1			zinc ion binding;	14.0422	0.0389727	19.8824	0.0456008	1.565	0.0105286
2316	5	Solyc10g085000.1.1_1	probable serine threonine-protein kinase at5g41260-like	protein phosphorylation;	plasmodesma; plasma membrane;	protein kinase activity; ATP binding;	2.39938	0.0178946	3.07086	0.0450645	2.58403	1.95698e-07
2451	5	Solyc04g006970.2.1_1	phosphoenolpyruvate carboxylase 4-like	tricarboxylic acid cycle; carbon fixation;		phosphoenolpyruvate carboxylase activity;	2.81857	0.0433777	8.5692	0.0416016	4.8205	0.0219022
2468	5	Solyc06g053480.2.1_1	stearoyl-acp desaturase	fatty acid biosynthetic process; oxidation-reduction process; defense response to bacterium; defense response to insect; defense response to virus;	chloroplast stroma;	stearoyl-CoA 9-desaturase activity; transition metal ion binding; acyl-[acyl-carrier-protein] desaturase activity;	5.53256	0.0335035	5.06725	0.0309982	5.82761	0.00300433
2500	5	Solyc01g060410.2.1_1	PREDICTED: uncharacterized protein LOC101265765, partial				2.38628	0.00679641	3.01178	0.0155215	1.44789	0.0398727
2505	5	Solyc08g076470.2.1_1	glycerol-3-phosphate acyltransferase	CDP-diacylglycerol biosynthetic process; phosphatidylglycerol biosynthetic process; isopentenyl diphosphate biosynthetic process, methylerythritol 4-phosphate pathway; chlorophyll biosynthetic process; carotenoid biosynthetic process; unsaturated fatty acid biosynthetic process;	chloroplast stroma;	glycerol-3-phosphate O-acyltransferase activity;	5.37358	0.00544682	6.39926	0.00629076	2.76862	0.0214753
2549	5	Solyc12g094660.1.1_1	disease resistance protein			hydrolase activity; nucleotide binding;	3.19683	0.0356109	3.35166	0.0388595	2.67968	0.00204957
2593	5	Solyc03g118530.2.1_1	kinase superfamily protein isoform 1	protein phosphorylation;		protein kinase C activity; ATP binding;	6.31647	0.0353429	3.53107	0.0440267	9.27754	0.0379548
2674	5	Solyc09g015650.2.1_1	non-green plastid inner envelope membrane protein		mitochondrion; chloroplast inner membrane;		1.93241	0.0203141	2.55491	0.0363076	2.32268	0.0215829
2753	5	Solyc01g090430.2.1_1	late blight resistance protein homolog r1a-10-like	defense response;		ADP binding;	2.52127	0.0445697	2.16688	0.0237815	2.54429	0.0435691
3094	5	Solyc06g007120.2.1_1	pi-phospholipase c plc4	lipid metabolic process; intracellular signal transduction;	plasma membrane;	signal transducer activity; phosphatidylinositol phospholipase C activity; calcium ion binding;	9.32391	0.0133393	13.3725	0.0177561	8.13525	0.0247819
3226	5	Solyc03g046450.2.1_1	protein furry homolog-like	protein N-linked glycosylation;	plasma membrane; mitochondrion;		3.11729	0.0257953	5.77132	0.00651129	3.40592	0.0127425
3317	5	Solyc10g024420.1.1_1	abc transporter c family member 9-like	transmembrane transport; ATP catabolic process; response to nematode;	integral to membrane; plasmodesma; plasma membrane;	ATPase activity, coupled to transmembrane movement of substances; ATP binding;	4.91152	0.0361503	3.74045	0.000101366	2.85581	0.0172415
3351	5	Solyc06g011370.2.1_1	chaperone protein mitochondrial-like	protein folding; response to hydrogen peroxide; protein processing; response to high light intensity; response to heat; ATP catabolic process;	chloroplast envelope; chloroplast stroma; mitochondrion;	ATPase activity; ATP binding;	7.59227	0.00660551	4.55186	0.00487485	8.75005	0.00114997
3932	5	Solyc02g062910.1.1_1	pentatricopeptide repeat-containing protein mitochondrial-like	protein targeting to mitochondrion;	mitochondrion;		3.1877	0.0487881	2.96751	0.0393995	1.36661	0.0213544
4107	5	Solyc04g050540.2.1_1	pentatricopeptide repeat-containing protein	stomatal complex morphogenesis; protein targeting to chloroplast; mRNA modification; transmembrane receptor protein tyrosine kinase signaling pathway; protein phosphorylation; positive regulation of transcription, DNA-dependent; transcription from plastid promoter; response to molecule of bacterial origin; stamen development;	integral to membrane; chloroplast; plastid chromosome; nucleus; mitochondrion;	protein serine/threonine kinase activity; DNA binding; ATP binding;	6.77441	0.00118308	16.1324	0.00720939	5.85118	0.0280597
4175	5	Solyc01g103650.2.1_1	embryogenesis-associated protein emb8-like	metabolic process;		hydrolase activity;	6.38294	0.046868	6.95643	0.0451799	4.35958	0.0172206
4204	5	Solyc02g021400.1.1_1	40s ribosomal protein s28-like	translation;	plasma membrane; cell wall; cytosolic small ribosomal subunit;	structural constituent of ribosome;	1.29701	0.00444684	1.38758	0.000855182	1.21165	0.0355513
4377	5	Solyc01g098780.2.1_1	signal peptidase complex subunit 3b-like	signal peptide processing;	cytoplasmic membrane-bounded vesicle; cell wall; integral to membrane; signal peptidase complex;	peptidase activity;	2.98173	0.0386236	4.91966	0.0364779	3.91961	0.000230959
4500	5	Solyc02g078520.2.1_1	mediator of rna polymerase ii transcription subunit 16	cold acclimation; cell adhesion; circadian regulation of gene expression; regulation of ethylene mediated signaling pathway; actin nucleation; regulation of transcription, DNA-dependent; regulation of long-day photoperiodism, flowering; protein desumoylation; regulation of jasmonic acid mediated signaling pathway; response to osmotic stress; trichome morphogenesis; hydrogen peroxide biosynthetic …	nucleus;		5.03338	0.0227711	7.35179	0.00887125	4.16795	0.00109855
4637	5	Solyc06g062860.2.1_1	ctc-interacting domain isoform 1				1.2303	0.0209881	9.24286	0.0309278	12.4975	0.036037
4980	5	Solyc12g011140.1.1_1	subtilisin-like protease	glucosinolate biosynthetic process; proteolysis; negative regulation of catalytic activity;		identical protein binding; serine-type endopeptidase activity;	4.67921	0.0302268	4.65937	0.00029973	3.71191	0.0206192
5435	5	Solyc04g076190.1.1_1	aspartic proteinase nepenthesin-1-like	proteolysis;	plant-type cell wall; apoplast;	aspartic-type endopeptidase activity;	11.2868	0.0153364	12.9902	0.0172969	13.1493	0.0264577
5934	5	Solyc01g007140.2.1_1	arm repeat superfamily isoform 2				6.55166	0.0435318	10.5123	0.000486131	8.45667	0.0460451
6453	5	Solyc07g007980.2.1_1	probable receptor-like protein kinase at5g15080-like	protein phosphorylation;		non-membrane spanning protein tyrosine kinase activity; ATP binding; protein serine/threonine kinase activity;	7.00067	0.0377926	7.53386	0.012777	1.45454	2.45771e-05
7482	5	Solyc07g049200.2.1_1	coiled-coil domain-containing protein isoform partial	transcription factor import into nucleus;	chloroplast;		47.6232	0.0162017	64.1273	0.0288501	4.35088	0.00393792
155	6	Solyc01g007380.1.1_1	cytochrome f	photosynthesis; electron transport chain;	integral to thylakoid membrane; chloroplast thylakoid membrane; mitochondrion;	electron carrier activity; iron ion binding; heme binding;	10.1441	0.00680588	10.7732	0.0318442	0.798921	0.0325404
555	6	Solyc10g045220.1.1_1	cytochrome f	photosynthesis; electron transport chain;	integral to thylakoid membrane; chloroplast thylakoid membrane;	electron carrier activity; iron ion binding; heme binding;	2.16972	0.00553795	2.80241	0.0246636	0.775671	0.0405429
825	6	Solyc03g118690.2.1_1	translocon at the outer membrane of chloroplasts 64-like	nucleotide biosynthetic process; protein transport;	integral to chloroplast outer membrane;	carbon-nitrogen ligase activity, with glutamine as amido-N-donor; amidase activity; transferase activity; protein binding;	1.77133	0.0323677	1.91215	0.00517057	0.670692	0.0187887
1191	6	Solyc10g007760.2.1_1	ribose-phosphate pyrophosphokinase 4-like	heme biosynthetic process; pyrimidine ribonucleotide biosynthetic process; nucleoside metabolic process; phosphorylation;	cytosol; plasmodesma; plasma membrane;	ATP binding; magnesium ion binding; kinase activity; ribose phosphate diphosphokinase activity;	1.62315	0.00638671	2.10681	0.00121136	0.708847	0.0162907
2058	6	Solyc11g012660.1.1_1	microtubule-associated protein 70-5-like	glucuronoxylan metabolic process; cytoskeleton organization; xylem and phloem pattern formation; xylan biosynthetic process; plant-type cell wall biogenesis;	microtubule;	microtubule binding;	2.45141	0.0201853	3.2758	0.0410775	0.704242	0.0281623
5483	6	Solyc06g009070.2.1_1	atp-dependent rna	methylglyoxal catabolic process to D-lactate; nucleobase-containing compound metabolic process;	chloroplast;	zinc ion binding; nucleic acid binding; ATP-dependent helicase activity; ATP binding;	3.03641	0.00365776	3.14461	0.0193112	0.44177	0.000747591
239	7	Solyc03g005260.2.1_1	atp sulfurylase chloroplastic-like	water transport; embryo development ending in seed dormancy; photorespiration; photoperiodism, flowering; selenium compound metabolic process; response to red light; regulation of proton transport; ovule development; glucosinolate biosynthetic process; sulfate assimilation; indoleacetic acid biosynthetic process; positive regulation of catalytic activity; pentose-phosphate shunt; glycolysis; resp…	chloroplast stroma; cytosol; heterotetrameric ADPG pyrophosphorylase complex; plasma membrane; mitochondrion; apoplast;	glucose-1-phosphate adenylyltransferase activity; sulfate adenylyltransferase (ATP) activity;	1.51988	0.000405599	0.668719	1.21853e-05	2.07477	0.0672039
1076	7	Solyc08g079840.1.1_1	subtilisin-like protease-like	negative regulation of catalytic activity; proteolysis;		identical protein binding; serine-type endopeptidase activity;	1.93688	0.00729003	0.772637	0.00829004	2.49066	0.236923
1102	7	Solyc06g053400.2.1_1	2-isopropylmalate synthase	leucine biosynthetic process;	chloroplast envelope; chloroplast stroma;	2-isopropylmalate synthase activity;	2.30071	0.00114293	0.725783	0.00746707	1.82932	0.111583
4017	7	Solyc02g093720.2.1_1	tpx2 family isoform 1				2.06613	0.0364254	0.798555	0.0385517	0.832912	0.235989
6727	7	Solyc04g077370.1.1_1	g-type lectin s-receptor-like serine threonine-protein kinase at4g27290-like	phosphorylation;		protein kinase activity; nucleotide binding;	6.23078	0.0185933	0.596336	0.01495	7.12703	0.106863
100	8	Solyc03g120850.2.1_1	ru large subunit-binding protein subunit chloroplastic-like	protein refolding; cell death; chaperone mediated protein folding requiring cofactor; response to cold; systemic acquired resistance;	mitochondrion; nucleolus; chloroplast envelope; chloroplast stroma; cytosolic ribosome; plasma membrane; stromule; apoplast;	ATP binding;	4.58822	0.0595042	6.2787	0.0696773	5.55891	0.00672745
134	8	Solyc06g011280.2.1_1	elongation factor 1-gamma 2	response to cadmium ion; response to zinc ion; translational elongation;	vacuole; eukaryotic translation elongation factor 1 complex; plasma membrane; cell wall;	translation elongation factor activity; copper ion binding;	3.20006	0.108126	3.36825	0.0996335	3.96749	0.0478196
147	8	Solyc07g066600.2.1_1	phosphoglycerate cytosolic-like	response to endoplasmic reticulum stress; glycolysis; phosphorylation; response to arsenic-containing substance; response to cadmium ion;	cytosol; plasmodesma; vacuolar membrane; chloroplast stroma; nucleus; plasma membrane; apoplast;	phosphoglycerate kinase activity; ATP binding;	2.20401	0.062323	1.84852	0.147358	2.66336	0.0296164
329	8	Solyc07g051850.2.1_1	aspartic proteinase	lipid metabolic process; protein targeting to vacuole; response to salt stress; response to temperature stimulus; proteolysis; hyperosmotic response; water transport; organ development; Golgi organization; glycolysis; response to cadmium ion;	cytosol; plasmodesma; extracellular region; vacuole;	aspartic-type endopeptidase activity;	2.83545	0.0529548	5.78473	0.0586216	1.90213	0.0120936
359	8	Solyc11g008870.1.1_1	methylenetetrahydrofolate reductase	tetrahydrofolate interconversion; oxidation-reduction process; methionine metabolic process;		methylenetetrahydrofolate reductase (NADPH) activity;	4.40322	0.10105	4.61209	0.0795837	3.93767	0.0331443
366	8	Solyc01g104040.2.1_1	udp-glucose:glycoprotein glucosyltransferase	anthocyanin-containing compound metabolic process; UDP-glucosylation; response to endoplasmic reticulum stress; plant-type hypersensitive response; response to salicylic acid stimulus; systemic acquired resistance; protein glycosylation; defense response signaling pathway, resistance gene-independent; carbohydrate biosynthetic process;	chloroplast; endoplasmic reticulum;	UDP-glucose:glycoprotein glucosyltransferase activity;	0.905344	0.000238446	1.16754	0.150833	1.22691	0.012497
421	8	Solyc07g040750.1.1_1	translation initiation factor eif-4a family protein	translational initiation; response to cadmium ion;	cytosol; nucleolus; plant-type cell wall; plasma membrane;	translation initiation factor activity; ATP-dependent helicase activity; ATP binding;	1.70975	0.0905819	0.907883	0.0156666	1.96511	0.038363
463	8	Solyc02g067080.2.1_1	uridine diphosphate glucose dehydrogenase	D-xylose metabolic process; cell wall pectin metabolic process; oxidation-reduction process;	cell wall; nucleus; cytosol;	NAD binding; UDP-glucose 6-dehydrogenase activity;	5.61833	0.0551778	8.47377	0.200693	9.11692	0.0153065
467	8	Solyc08g077930.2.1_1	isocitrate dehydrogenase	tricarboxylic acid cycle; isocitrate metabolic process; leucine biosynthetic process;	chloroplast;	NAD binding; zinc ion binding; 3-isopropylmalate dehydrogenase activity; isocitrate dehydrogenase (NAD+) activity; ATP binding; magnesium ion binding;	2.65729	0.103493	3.11615	0.175366	2.74966	0.0306131
468	8	Solyc06g064940.2.1_1	sec14 cytosolic factor family protein phosphoglyceride transfer family protein isoform 1	transport;	intracellular; integral to membrane;	transporter activity;	5.43353	0.088866	6.78574	0.103845	6.86258	0.00213016
508	8	Solyc08g077920.2.1_1	isocitrate dehydrogenase	tricarboxylic acid cycle; leucine biosynthetic process;	chloroplast;	NAD binding; magnesium ion binding; isocitrate dehydrogenase (NAD+) activity; 3-isopropylmalate dehydrogenase activity;	3.68849	0.0642753	4.21649	0.114172	2.75164	0.0306904
532	8	Solyc06g009530.2.1_1	nodal modulator 1-like	N-terminal protein myristoylation; protein glycosylation;	plant-type cell wall; vacuolar membrane; cytoplasmic membrane-bounded vesicle; extracellular region; endoplasmic reticulum; Golgi apparatus;	carboxypeptidase activity; carbohydrate binding;	2.96505	0.0742748	3.37739	0.0888974	3.86993	0.00209941
540	8	Solyc03g120350.2.1_1	n-alpha-acetyltransferase auxiliary subunit-like	embryo development ending in seed dormancy; vegetative to reproductive phase transition of meristem;	membrane; cytosol; plasmodesma;		3.74628	0.0519351	5.07885	0.0749681	3.11987	0.0376299
564	8	Solyc08g077500.2.1_1	pleckstrin homology domain-containing protein	trichome morphogenesis; cell wall organization; cell adhesion; root hair cell differentiation; actin nucleation;	plasmodesma; vacuole; Golgi apparatus; plasma membrane;	phospholipid binding;	1.56752	0.127127	1.68807	0.141482	1.42024	0.00614287
598	8	Solyc11g072880.1.1_1	calcium-transporting atpase endoplasmic reticulum-type-like	response to manganese ion; cellular manganese ion homeostasis; calcium ion transport; ATP biosynthetic process; response to cadmium ion; manganese ion transport;	vacuolar membrane; integral to endoplasmic reticulum membrane; plasma membrane; nucleus;	metal ion binding; calcium-transporting ATPase activity; ATP binding;	2.27777	0.100119	1.59023	0.142562	2.53815	0.0324255
599	8	Solyc08g081530.2.1_1	monodehydroascorbate reductase	hydrogen peroxide catabolic process; oxidation-reduction process; response to cold; response to cadmium ion;	cytosol; mitochondrion; chloroplast stroma; stromule;	DNA-(apurinic or apyrimidinic site) lyase activity; electron carrier activity; monodehydroascorbate reductase (NADH) activity; ATP binding; flavin adenine dinucleotide binding;	3.97596	0.153328	5.58641	0.125842	2.85041	0.00687516
648	8	Solyc10g086190.1.1_1	adenosine kinase 2-like	purine ribonucleoside salvage; response to trehalose-6-phosphate stimulus; AMP biosynthetic process; phosphorylation; response to cadmium ion;	chloroplast; plasma membrane; apoplast;	adenosine kinase activity; copper ion binding; phosphotransferase activity, alcohol group as acceptor;	3.13123	0.0881625	3.89639	0.0681233	2.03504	0.000772116
650	8	Solyc01g105340.2.1_1	protein	protein folding; response to heat;	chloroplast thylakoid membrane;	metal ion binding; heat shock protein binding; ATP binding; unfolded protein binding;	1.71173	0.18616	2.34941	0.200111	2.47766	0.00632807
658	8	Solyc02g078120.1.1_1	eukaryotic translation initiation factor 3 subunit 7	regulation of translational initiation; formation of translation preinitiation complex;	eukaryotic translation initiation factor 3 complex; eukaryotic 43S preinitiation complex; eukaryotic 48S preinitiation complex; cytosol;	translation initiation factor activity;	1.27914	0.0792789	1.54228	0.152925	1.4347	0.0460695
677	8	Solyc04g011510.2.1_1	triosephosphate isomerase	response to misfolded protein; pentose-phosphate shunt; photorespiration; gluconeogenesis; proteasomal ubiquitin-dependent protein catabolic process; water transport; response to salt stress; proteasome core complex assembly; cellular carbohydrate metabolic process; hyperosmotic response; Golgi organization; response to zinc ion; glycolysis; response to cadmium ion; aerobic respiration; cysteine …	vacuolar membrane; apoplast; cell wall; Golgi apparatus; cytosol; chloroplast stroma; plasmodesma; plasma membrane; mitochondrion;	triose-phosphate isomerase activity; copper ion binding;	12.2103	0.13646	14.3851	0.0890555	1.27469	0.00557145
684	8	Solyc12g056830.1.1_1	atp synthase delta chloroplastic-like	salicylic acid biosynthetic process; glucosinolate metabolic process; regulation of plant-type hypersensitive response; response to chitin; negative regulation of defense response; defense response to fungus; pentose-phosphate shunt; jasmonic acid mediated signaling pathway; photosynthetic electron transport in photosystem II; rRNA processing; detection of biotic stimulus; defense response to bac…	stromule; proton-transporting ATP synthase complex, catalytic core F(1); chloroplast envelope; plastoglobule; chloroplast thylakoid membrane;	proton-transporting ATP synthase activity, rotational mechanism;	1.15704	0.00285286	0.866334	0.0196728	1.36241	0.00231705
701	8	Solyc01g087750.2.1_1	PREDICTED: uncharacterized protein LOC101256709		mitochondrion; chloroplast inner membrane;		1.94955	0.22821	2.19911	0.212575	2.16666	0.00969666
720	8	Solyc02g087980.2.1_1	structural maintenance of chromosomes protein 4-like	transport; chromatin silencing by small RNA; methylation-dependent chromatin silencing; regulation of DNA replication; reciprocal meiotic recombination; cytokinesis by cell plate formation; histone H3-K9 methylation; regulation of G2/M transition of mitotic cell cycle; cell proliferation; defense response to virus; floral organ formation; chromosome condensation; DNA methylation; mitosis; product…	chromatin; cytoplasm; spindle; nuclear matrix; plasmodesma; cohesin complex;	transporter activity; chromatin binding; ATP binding;	2.33051	0.069549	2.04566	0.113147	1.91737	0.0300994
726	8	Solyc01g007740.2.1_1	2-cys peroxiredoxin bas1- chloroplastic-like	defense response to bacterium; response to cold; oxidation-reduction process;	chloroplast envelope; stromule; chloroplast stroma; thylakoid; apoplast;	peroxidase activity; peroxiredoxin activity;	5.86763	0.116479	6.4048	0.1267	9.18904	0.0151885
727	8	Solyc03g114860.2.1_1	alpha- -glucan-protein synthase	UDP-L-arabinose metabolic process; cellulose biosynthetic process; cell wall organization;	cytosol; cell wall; plasmodesma; membrane; Golgi apparatus;	UDP-arabinopyranose mutase activity; glycogenin glucosyltransferase activity;	2.6831	0.123971	3.61574	0.0804296	4.65447	0.000878577
788	8	Solyc05g016330.2.1_1	cytochrome p450	oxidation-reduction process; isopentenyl diphosphate biosynthetic process, methylerythritol 4-phosphate pathway;	chloroplast stroma; chloroplast membrane;	aromatase activity; electron carrier activity; oxygen binding; heme binding; iron ion binding;	6.03983	0.0774358	7.96522	0.147126	2.66958	0.0107987
833	8	Solyc06g066060.2.1_1	dead-box atp-dependent rna helicase 56-like	response to cadmium ion;	cytosol; cell wall; nucleolus; plasmodesma;	double-stranded DNA binding; ATP-dependent RNA helicase activity; double-stranded RNA binding; ATP binding; single-stranded DNA binding;	1.95372	0.120371	1.59568	0.0759005	2.31618	0.0269955
850	8	Solyc09g009190.2.1_1	starch branching enzyme ii	glycogen biosynthetic process;		hydrolase activity, hydrolyzing O-glycosyl compounds; cation binding; 1,4-alpha-glucan branching enzyme activity;	5.50164	0.12182	3.36883	0.105403	3.34207	0.0264593
859	8	Solyc03g025270.2.1_1	fibrillarin 2	G2 phase of mitotic cell cycle; protein deubiquitination; pyrimidine ribonucleotide biosynthetic process; RNA methylation; histone methylation; cullin deneddylation; photomorphogenesis; protein ubiquitination; tRNA processing; endonucleolytic cleavage involved in rRNA processing; purine nucleotide biosynthetic process; positive regulation of transcription, DNA-dependent;	membrane; mediator complex; nucleolus; cytosol;	methyltransferase activity; snoRNA binding;	5.58233	0.187147	7.16536	0.0901557	6.05226	0.0430545
881	8	Solyc08g074560.2.1_1	uncharacterized aarf domain-containing protein kinase chloroplastic-like	protein phosphorylation; response to photooxidative stress; chlorophyll catabolic process;	mitochondrion; plastoglobule;	protein kinase activity; ATP binding;	1.76021	0.197521	1.89479	0.165284	1.9023	0.0067735
885	8	Solyc05g053800.2.1_1	dna repair protein rad50-like	microtubule cytoskeleton organization; mitotic recombination; vernalization response; response to freezing; cell-cell signaling; embryo development ending in seed dormancy; cytokinesis by cell plate formation; photomorphogenesis; double-strand break repair; embryo sac egg cell differentiation; lipid storage; sugar mediated signaling pathway; meristem structural organization; telomere capping; pro…	Mre11 complex; cytoplasm;	zinc ion binding; nuclease activity; ATP binding;	2.39656	0.115621	3.36649	0.121862	2.87793	0.030481
887	8	Solyc11g011090.1.1_1	tmv resistance protein n-like	plant-type hypersensitive response; signal transduction;	cytoplasm;	ADP binding; protein binding; ATP binding; nucleoside-triphosphatase activity;	2.8744	0.164738	3.29502	0.0758601	1.46024	0.0140651
891	8	Solyc12g094430.1.1_1	glutathione s-transferase			glutathione transferase activity;	8.05402	0.0939639	9.9433	0.0694827	1.21287	0.00556035
900	8	Solyc12g095960.1.1_1	kh domain-containing protein isoform 1	protein import into nucleus;	cytosol;	RNA binding; ubiquitin thiolesterase activity;	3.85775	0.0596273	4.59814	0.0855719	2.56823	0.0325995
1006	8	Solyc07g043490.1.1_1	udp-glucose:solanidine glucosyltransferase	metabolic process;		UDP-glucosyltransferase activity;	2.16655	0.0697751	2.49946	0.171824	3.28295	0.0231347
1010	8	Solyc11g010100.1.1_1	ras-related protein rab11a-like	endocytic recycling; small GTPase mediated signal transduction; protein transport;	plasma membrane;	GTP binding; hydrolase activity; kinase binding;	4.11136	0.071392	4.64298	0.205845	4.95638	0.00633664
1023	8	Solyc03g071620.1.1_1	histone h2b	nucleosome assembly; cell proliferation;	nucleosome; nucleolus; chloroplast;	DNA binding; protein heterodimerization activity;	25.5912	0.0747175	29.6314	0.23409	43.6858	0.00968727
1032	8	Solyc01g088600.2.1_1	plasma chloroplast		vacuolar membrane; mitochondrion; nucleus; chloroplast envelope;		6.22592	0.202453	7.09747	0.0593143	7.02108	0.0397754
1055	8	Solyc02g030170.2.1_1	cell elongation protein	brassinosteroid biosynthetic process; oxidation-reduction process; response to light stimulus; unidimensional cell growth;	integral to membrane; vacuole; plasma membrane;	calmodulin binding; delta24-sterol reductase activity; flavin adenine dinucleotide binding; UDP-N-acetylmuramate dehydrogenase activity;	4.90683	0.0532534	5.37753	0.0680953	4.40783	0.00688285
1060	8	Solyc12g095880.1.1_1	6-phosphofructokinase 3-like	fructose 6-phosphate metabolic process; phosphorylation; glycolysis;	plasma membrane; 6-phosphofructokinase complex;	6-phosphofructokinase activity; ATP binding;	3.27813	0.100811	3.53673	0.112517	4.22848	0.0343195
1106	8	Solyc03g117040.2.1_1	factor of dna methylation 1	RNA-directed DNA methylation;	cytoplasm; plasmodesma;	double-stranded RNA binding; DNA binding; protein self-association;	0.99624	0.15575	1.77317	0.0632097	2.25614	0.0080404
1133	8	Solyc08g067090.2.1_1	peptidyl-prolyl cis-trans	protein folding; mRNA splicing, via spliceosome; protein peptidyl-prolyl isomerization;		peptidyl-prolyl cis-trans isomerase activity;	12.9698	0.133269	13.4524	0.0747642	3.06598	0.00701498
1197	8	Solyc05g056160.2.1_1	proteasome subunit beta type-5-like	response to cadmium ion; ubiquitin-dependent protein catabolic process;	cytoplasm; proteasome core complex; nucleus;	threonine-type endopeptidase activity;	6.92789	0.160679	4.48077	0.231883	5.29595	5.18885e-05
1215	8	Solyc09g061840.2.1_1	3-ketoacyl- thiolase	response to misfolded protein; response to wounding; fatty acid beta-oxidation; proteasomal ubiquitin-dependent protein catabolic process; toxin catabolic process; proteasome core complex assembly; jasmonic acid biosynthetic process; glyoxysome organization; positive regulation of abscisic acid mediated signaling pathway;	vacuolar membrane; chloroplast; peroxisome; nucleolus; cytosol; plasma membrane; mitochondrion;	acetyl-CoA C-acyltransferase activity;	1.87153	0.0757816	1.95574	0.0522352	2.14725	0.00962369
1224	8	Solyc01g099690.2.1_1	protease complex subunit 3	proteolysis; isopentenyl diphosphate biosynthetic process, methylerythritol 4-phosphate pathway;	chloroplast envelope; chloroplast stroma; thylakoid; mitochondrion;	serine-type endopeptidase activity;	3.55	0.253355	4.51509	0.211914	2.63227	0.028148
1226	8	Solyc01g067600.2.1_1	cw-type zinc finger-like protein			zinc ion binding;	3.70993	0.0861123	7.16534	0.141359	4.96513	0.00636933
1230	8	Solyc10g006070.2.1_1	40s ribosomal protein s8-like	translation;	ribosome;	structural constituent of ribosome;	1.06195	0.261123	0.873898	0.213083	1.28331	0.0238423
1231	8	Solyc01g111450.2.1_1	proteasome subunit alpha type-7-like	ubiquitin-dependent protein catabolic process;	cytoplasm; proteasome core complex, alpha-subunit complex; nucleus;	threonine-type endopeptidase activity;	3.76503	0.112567	3.3263	0.220316	3.0349	0.0137364
1246	8	Solyc01g007590.2.1_1	ribosomal protein l14	translation;	large ribosomal subunit; chloroplast;	structural constituent of ribosome; rRNA binding;	1.09088	0.00025726	0.948289	0.127049	1.2026	0.0128749
1253	8	Solyc11g066430.1.1_1	histone	nucleosome assembly;	nucleosome; nucleolus;	DNA binding; protein heterodimerization activity;	22.2591	0.201904	26.338	0.0845709	38.0338	0.0189513
1286	8	Solyc08g077240.2.1_1	probable methyltransferase pmt14-like	isopentenyl diphosphate biosynthetic process, methylerythritol 4-phosphate pathway; methylation; cell wall biogenesis;	endosome; plant-type cell wall; vacuolar membrane; trans-Golgi network; Golgi apparatus; plasma membrane;	methyltransferase activity;	2.86443	0.120318	4.09048	0.137281	3.85054	0.0167121
1301	8	Solyc04g076230.2.1_1	clathrin adaptor complexes medium subunit family protein	protein targeting to vacuole; vesicle-mediated transport;	clathrin vesicle coat; nucleus; cytosol; clathrin adaptor complex;		4.42556	0.0578724	4.70243	0.0787515	4.40484	0.0148346
1305	8	Solyc01g104000.2.1_1	serine hydroxymethyltransferase 1-like	L-serine metabolic process; tetrahydrofolate interconversion; methylation; glycine metabolic process;		pyridoxal phosphate binding; methyltransferase activity; glycine hydroxymethyltransferase activity;	2.38101	0.148365	4.30029	0.0719719	2.69989	0.0371878
1308	8	Solyc10g078240.1.1_1	p-coumaroyl quinate shikimate 3 -hydroxylase	oxidation-reduction process;		heme binding; oxidoreductase activity, acting on paired donors, with incorporation or reduction of molecular oxygen; monooxygenase activity; iron ion binding; electron carrier activity;	1.81953	0.179222	2.10387	0.145069	2.09848	0.00121967
1325	8	Solyc09g092100.2.1_1	nuclear factor no vein	root development; auxin polar transport; leaf vascular tissue pattern formation; stem cell maintenance; cell fate specification; embryo development;	nucleus;		1.90086	0.0634962	2.34331	0.292147	1.66984	0.0441729
1331	8	Solyc02g088690.2.1_1	uridine diphosphate glucose dehydrogenase	oxidation-reduction process;		NAD binding; UDP-glucose 6-dehydrogenase activity;	7.83613	0.104138	11.7185	0.124391	12.4793	0.00372321
1425	8	Solyc09g097910.2.1_1	30s ribosomal protein s1-like	pentose-phosphate shunt; isopentenyl diphosphate biosynthetic process, methylerythritol 4-phosphate pathway; chloroplast relocation; defense response to bacterium; chlorophyll biosynthetic process; photosynthetic electron transport in photosystem I; response to cold; transcription from plastid promoter; rRNA processing; thylakoid membrane organization;	chloroplast stroma; nucleus;	transferase activity; RNA binding;	2.1583	0.236722	3.74709	0.343783	2.52907	0.00914476
1573	8	Solyc07g054290.1.1_1	thylakoid lumenal protein chloroplastic-like	rRNA processing; plastid organization; photosystem II assembly; photosystem II repair; regulation of protein dephosphorylation;	chloroplast photosystem II; chloroplast thylakoid lumen;		2.1441	0.208759	2.93347	0.175646	3.25213	0.0450739
1590	8	Solyc01g109520.2.1_1	ras-related gtp-binding family protein	vesicle-mediated transport; root hair elongation; response to endoplasmic reticulum stress; protein folding; response to salt stress; small GTPase mediated signal transduction; response to heat; Golgi organization; vacuole organization; response to high light intensity; response to hydrogen peroxide; protein transport;	Golgi apparatus; nucleus; plasma membrane;	hydrolase activity; GTP binding;	11.0366	0.0523871	7.5584	0.148659	1.88277	0.0111956
1627	8	Solyc08g075160.2.1_1	bifunctional purine biosynthesis	purine nucleotide biosynthetic process; response to cold; pyrimidine ribonucleotide biosynthetic process;	chloroplast stroma; stromule;	phosphoribosylaminoimidazolecarboxamide formyltransferase activity; IMP cyclohydrolase activity;	3.58214	0.262532	4.2021	0.122106	3.75965	0.0266065
1629	8	Solyc05g053940.2.1_1	ras-related protein rabd2a-like	small GTPase mediated signal transduction; ER to Golgi vesicle-mediated transport; response to cadmium ion; protein transport;	vacuole; plasma membrane;	hydrolase activity; GTP binding;	28.9979	0.130237	32.1761	0.283181	55.7213	0.0116668
1642	8	Solyc08g006540.2.1_1	peptidyl-prolyl cis-trans isomerase chloroplastic-like isoform 1	stomatal complex morphogenesis; protein peptidyl-prolyl isomerization; protein folding; isopentenyl diphosphate biosynthetic process, methylerythritol 4-phosphate pathway; chlorophyll biosynthetic process; carotenoid biosynthetic process; unsaturated fatty acid biosynthetic process;	membrane; chloroplast thylakoid lumen;	peptidyl-prolyl cis-trans isomerase activity; FK506 binding; protein binding;	7.63695	0.112934	8.42811	0.134198	3.53664	0.00305327
1653	8	Solyc02g014350.2.1_1	p-loop containing nucleoside triphosphate hydrolases superfamily protein	gravitropism; telomere maintenance in response to DNA damage; tissue development; response to gamma radiation; reciprocal meiotic recombination; multicellular organism reproduction; positive regulation of organelle organization; meiotic chromosome segregation; protein desumoylation; meiotic DNA double-strand break formation; regulation of telomere maintenance; organ morphogenesis; synapsis; ATP c…	plasma membrane;	ATPase activity; ATP binding;	4.8934	0.0538841	5.8553	0.0860795	4.47873	0.0372945
1674	8	Solyc03g094010.2.1_1	glutamate dehydrogenase 2	polyamine catabolic process; oxidation-reduction process; response to salt stress; phenylpropanoid metabolic process; cellular modified amino acid biosynthetic process; membrane fusion; Golgi vesicle transport; para-aminobenzoic acid metabolic process; response to cadmium ion;	mitochondrion; vacuolar membrane; Golgi apparatus; plasma membrane;	copper ion binding; zinc ion binding; cobalt ion binding; glutamate dehydrogenase [NAD(P)+] activity; ATP binding; glutamate dehydrogenase (NAD+) activity;	16.6038	0.158431	15.1844	0.0750973	15.07	0.0406256
1692	8	Solyc03g114060.2.1_1	bah helical bundle-like domain isoform 1	transcription, DNA-dependent;	nucleus;	DNA binding;	9.15672	0.0797858	8.9777	0.120366	8.43885	1.77884e-05
1706	8	Solyc01g101070.2.1_1	pleiotropic drug resistance protein 3-like	cellular response to indolebutyric acid stimulus; root development; drug transmembrane transport; regulation of anion channel activity; auxin polar transport; transition metal ion transport; ATP catabolic process;	integral to membrane; plasmodesma; plasma membrane;	organic phosphonate transmembrane-transporting ATPase activity; ATP binding;	1.0107	0.070215	0.753594	0.152286	1.212	0.0161949
1707	8	Solyc03g025720.2.1_1	amp-dependent synthetase and ligase family protein	nitrate transport; seed coat development; response to nitrate; para-aminobenzoic acid metabolic process; positive regulation of seed germination; oxalate catabolic process; response to cadmium ion; defense response to fungus;	cytosol; mitochondrion; plasmodesma; chloroplast stroma; apoplast;	oxalate-CoA ligase activity; o-succinylbenzoate-CoA ligase activity; AMP binding;	3.70775	0.134612	6.16437	0.0986151	3.29936	0.0204933
1822	8	Solyc12g098890.1.1_1	50s ribosomal protein chloroplastic-like	translation; regulation of meristem growth; auxin polar transport; regulation of cell size; root morphogenesis; ribosome biogenesis; anther development; plant-type cell wall organization; plant-type cell wall biogenesis; pattern specification process;	ribosome; chloroplast envelope; chloroplast stroma;	rRNA binding; structural constituent of ribosome;	4.6662	0.177892	5.75079	0.100701	1.53078	0.0349889
1826	8	Solyc03g005600.2.1_1	probable methyltransferase pmt8-like	multidimensional cell growth; root hair elongation; polysaccharide biosynthetic process; cell tip growth; cell wall organization; methylation; anthocyanin accumulation in tissues in response to UV light; regulation of hormone levels;	endosome; vacuolar membrane; trans-Golgi network; Golgi apparatus;	methyltransferase activity;	2.41804	0.156903	2.69292	0.199164	3.00512	0.0141947
1858	8	Solyc04g051670.2.1_1	upf0202 protein at1g10490-like		nucleus;		9.7443	0.0507633	7.9907	0.094526	7.58149	0.0231686
1864	8	Solyc06g083680.2.1_1	photosystem i reaction center subunit iv chloroplastic-like	photosynthesis;	photosystem I reaction center; chloroplast thylakoid membrane;		9.05104	0.104354	12.2912	0.090792	8.90844	0.0447859
1885	8	Solyc05g010260.2.1_1	6-phosphogluconate dehydrogenase family protein isoform 1	response to salt stress; pentose-phosphate shunt;	peroxisome;	phosphogluconate dehydrogenase (decarboxylating) activity; NADP binding;	2.96404	0.101209	3.95639	0.176263	4.23994	0.00313099
1888	8	Solyc11g027880.1.1_1	sec14p-like phosphatidylinositol transfer family protein isoform 1	transport;	cytosol; integral to membrane; nucleus; chloroplast; plasma membrane;	transporter activity;	2.36138	0.0810029	2.6075	0.122449	2.97018	0.027278
1937	8	Solyc01g081290.2.1_1	pentatricopeptide repeat-containing protein at3g03580-like		mitochondrion;		3.19513	0.166673	1.07756	0.240347	3.41762	0.0456385
1960	8	Solyc10g084800.1.1_1	oxysterol-binding protein 3a-like	double fertilization forming a zygote and endosperm;	endoplasmic reticulum;	sterol binding;	4.09194	0.154318	3.81556	0.0924118	5.62665	0.0423326
1963	8	Solyc04g049440.1.1_1	wpp domain-associated	cell redox homeostasis;	nucleus;		5.62785	0.113226	5.09541	0.202008	5.17066	0.0340509
1999	8	Solyc12g006810.1.1_1	heme-binding-like protein	carotenoid biosynthetic process;	chloroplast envelope; chloroplast thylakoid membrane;		1.94716	0.0578474	0.964485	0.138176	2.06051	6.30188e-05
2012	8	Solyc07g042570.2.1_1	eukaryotic translation initiation factor 3 subunit k-like	formation of translation preinitiation complex; rRNA processing; regulation of translational initiation;	cytosol; eukaryotic 43S preinitiation complex; eukaryotic translation initiation factor 3 complex; eukaryotic 48S preinitiation complex; nucleus;	translation initiation factor activity; ribosome binding;	3.19673	0.0650537	4.10532	0.139234	4.33066	0.0138491
2015	8	Solyc01g109620.2.1_1	nadh dehydrogenase	electron transport chain;	mitochondrial respiratory chain complex I;	metal ion binding; electron carrier activity; NADH dehydrogenase (ubiquinone) activity; 4 iron, 4 sulfur cluster binding;	1.0637	0.159747	1.00458	0.121151	1.22228	0.0497348
2042	8	Solyc01g103990.2.1_1	t-complex protein 11-like protein isoform 1			phosphopantetheine binding;	1.05177	0.168612	9.2333	0.127675	5.162	0.000862689
2050	8	Solyc01g087720.2.1_1	structural maintenance of chromosomes protein 5-like	production of miRNAs involved in gene silencing by miRNA; double-strand break repair via homologous recombination; production of ta-siRNAs involved in RNA interference; sister chromatid cohesion; defense response to virus;	plasmodesma; Smc5-Smc6 complex; nucleus;	ATP binding;	8.89232	0.0678478	10.5598	0.234437	58.4144	0.034412
2064	8	Solyc03g113240.2.1_1	PREDICTED: uncharacterized protein LOC101245045	divalent metal ion transport; cellular cation homeostasis;	chloroplast thylakoid membrane;		0.99356	0.00460377	1.02211	0.177894	1.33716	0.00123979
2069	8	Solyc06g065210.2.1_1	neutral alkaline invertase	carbohydrate metabolic process; root development; cellular amino acid metabolic process;	plasma membrane; nucleus; cytosol;	sucrose alpha-glucosidase activity; glycopeptide alpha-N-acetylgalactosaminidase activity;	38.4487	0.169567	34.4159	0.127404	36.2664	0.0201985
2074	8	Solyc04g014210.2.1_1	pre-mrna splicing factor atp-dependent rna helicase-like protein			ATP-dependent helicase activity; nucleic acid binding; ATP binding; zinc ion binding;	0.941393	0.127319	0.994391	0.0810056	1.99285	0.0245519
2079	8	Solyc01g106220.2.1_1	dna polymerase v-like	DNA replication; transcription, DNA-dependent; nucleotide biosynthetic process;	cytosol;	DNA-directed DNA polymerase activity; DNA binding;	2.25566	0.156703	2.06644	0.121693	2.09296	0.000365913
2088	8	Solyc04g039950.2.1_1	mediator of rna polymerase ii transcription subunit 13-like	regulation of radial pattern formation; regulation of development, heterochronic;	nucleus;		6.47233	0.291226	8.24992	0.12214	2.35289	0.000438245
2140	8	Solyc04g080160.2.1_1	cop9 signalosome complex subunit 4-like	photomorphogenesis; G2 phase of mitotic cell cycle; cullin deneddylation;	COP9 signalosome; cytosol;		1.40296	0.151845	1.32377	0.251946	1.38683	0.0310377
2149	8	Solyc07g005370.2.1_1	s-norcoclaurine synthase-like	response to stimulus;			1.14878	0.0697981	1.09473	0.367493	1.36976	0.00083672
2159	8	Solyc01g107910.2.1_1	caffeoyl- o-methyltransferase	lignin biosynthetic process; methylation;		caffeoyl-CoA O-methyltransferase activity; metal ion binding;	3.6112	0.168612	3.88245	0.178084	1.6827	0.0143536
2206	8	Solyc02g085230.2.1_1	nucleolar protein 6-like	pyrimidine ribonucleotide biosynthetic process;	cytosol;		4.70456	0.102743	6.04494	0.0891709	1.55509	0.0104197
2218	8	Solyc05g013720.2.1_1	melibiase family protein	glycosylceramide catabolic process; oligosaccharide metabolic process; glycoside catabolic process;	plant-type cell wall; extracellular region; cytosol;	raffinose alpha-galactosidase activity;	7.30507	0.104467	13.3873	0.0552501	3.93863	6.98391e-05
2260	8	Solyc03g026240.2.1_1	arginine serine-rich-splicing factor rsp40-like	rRNA modification;	mitochondrion; plastid; nuclear speck;	rRNA methyltransferase activity; nucleic acid binding; nucleotide binding;	3.5052	0.149543	14.102	0.130928	6.54496	0.0350765
2289	8	Solyc01g088690.2.1_1	probable receptor-like protein kinase at5g47070-like	protein phosphorylation;	plasma membrane;	ATP binding; protein serine/threonine kinase activity;	2.44696	0.072297	11.9611	0.234982	3.09478	0.0404791
2328	8	Solyc03g083360.2.1_1	probable pectinesterase pectinesterase inhibitor 34-like	cell wall modification; negative regulation of catalytic activity; pectin catabolic process;	cell wall;	pectinesterase activity; aspartyl esterase activity; enzyme inhibitor activity;	3.53826	0.200073	3.86553	0.0593958	2.56955	0.00151097
2329	8	Solyc03g116840.1.1_1	pentatricopeptide repeat-containing protein at3g15930-like			protein dimerization activity; DNA binding;	2.58136	0.172136	2.04767	0.100361	1.80862	0.00841517
2340	8	Solyc11g040120.1.1_1	dna replication licensing factor mcm2-like	regulation of cell proliferation; regulation of DNA replication; cytokinesis by cell plate formation; histone H3-K9 methylation; DNA unwinding involved in DNA replication; regulation of root meristem growth; acetyl-CoA metabolic process; DNA methylation; regulation of cell cycle; embryo development; nucleotide biosynthetic process; regulation of flower development; DNA replication initiation;	cytosol; MCM complex; nucleus;	DNA-dependent ATPase activity; DNA binding; ATP binding; DNA helicase activity;	5.59642	0.0531176	4.29012	0.197814	6.26046	0.0266015
2360	8	Solyc12g008370.1.1_1	snw domain-containing protein 1-like	N-terminal protein myristoylation; response to salt stress; nuclear-transcribed mRNA catabolic process; vegetative to reproductive phase transition of meristem; response to abscisic acid stimulus; positive regulation of transcription, DNA-dependent; mRNA splicing, via spliceosome; regulation of circadian rhythm; response to mannitol stimulus;	nucleolus; spliceosomal complex;		3.05067	0.108737	2.94369	0.156362	3.1144	0.0253396
2373	8	Solyc06g084230.2.1_1	40s ribosomal protein s24-2-like	translation;	ribosome;	structural constituent of ribosome; nucleotide binding;	4.23075	0.0656655	3.8377	0.179574	5.10144	4.64446e-06
2379	8	Solyc06g049010.1.1_1	ein3-binding f-box protein 1-like	response to auxin stimulus; response to ethylene stimulus;	intracellular part;		6.87075	0.339277	7.23512	0.179636	7.72396	0.000907888
2400	8	Solyc07g041900.2.1_1	cysteine protease	proteolysis;	vacuole;	cysteine-type peptidase activity;	5.2338	0.0686472	8.86759	0.189593	3.22013	0.0385523
2436	8	Solyc01g109350.2.1_1	phospholipase a-2-activating		cytosol; plasmodesma; nucleus;	nucleotide binding;	4.71547	0.0820464	3.02207	0.231876	2.83219	0.00190335
2454	8	Solyc01g103100.2.1_1	nadph-dependent pterin aldehyde reductase	very long-chain fatty acid metabolic process; cuticle development; oxidation-reduction process; response to cold; folic acid-containing compound metabolic process;	cytosol; chloroplast;	3-oxoacyl-[acyl-carrier-protein] reductase (NADPH) activity; nucleotide binding;	0.977461	0.474698	0.896432	0.19803	1.22315	2.10445e-05
2490	8	Solyc12g098740.1.1_1	clathrin interactor epsin 2-like		vacuolar membrane; Golgi apparatus; nucleus; plasma membrane;	phospholipid binding; clathrin binding;	11.6361	0.3968	13.4627	0.0924768	2.14314	0.0275854
2506	8	Solyc01g094660.2.1_1	u-box domain-containing protein 33-like	response to stress; protein ubiquitination; protein phosphorylation;	plasma membrane; ubiquitin ligase complex;	ATP binding; ubiquitin-protein ligase activity; protein serine/threonine kinase activity;	6.5876	0.0704398	6.46827	0.179554	8.2944	0.0183032
2508	8	Solyc06g069030.2.1_1	uncharacterized loc101217184	myo-inositol hexakisphosphate biosynthetic process; pentose-phosphate shunt; thylakoid membrane organization;	chloroplast;		1.07455	0.0505616	2.58359	0.178396	3.62869	0.00386493
2524	8	Solyc01g081080.1.1_1	replication factor c	DNA replication;		DNA binding;	6.53542	0.0704067	18.2102	0.133052	13.9151	0.0463276
2541	8	Solyc06g051620.2.1_1	phospholipase c	lipid metabolic process; intracellular signal transduction;		signal transducer activity; phosphatidylinositol phospholipase C activity; calcium ion binding;	5.97487	0.0557153	6.10359	0.108131	3.77035	0.000275423
2599	8	Solyc01g097870.2.1_1	40s ribosomal protein s24-2-like	translation;	ribosome;	structural constituent of ribosome; nucleotide binding;	4.29291	0.316323	3.8687	0.170092	5.22783	1.32976e-05
2600	8	Solyc09g065280.2.1_1	pre-mrna-splicing factor 18-like	RNA splicing;	spliceosomal complex;		3.52644	0.0839421	5.40162	0.0855335	1.56171	0.0276527
2609	8	Solyc09g015930.2.1_1	protein			nucleic acid binding; ATP binding; ATP-dependent helicase activity;	2.16931	0.0586956	2.93531	0.144327	3.68593	0.00936894
2621	8	Solyc02g081550.2.1_1	atp-dependent zinc metalloprotease ftsh chloroplastic-like	protein folding; response to hydrogen peroxide; regulation of apoptotic process; cell division; PSII associated light-harvesting complex II catabolic process; response to high light intensity; response to heat; proteolysis; ATP catabolic process;	integral to membrane; chloroplast;	zinc ion binding; ATP-dependent peptidase activity; microtubule-severing ATPase activity; metalloendopeptidase activity; ATP binding;	5.53339	0.285204	5.46389	0.0906067	1.2455	0.0499375
2631	8	Solyc06g073820.1.1_1	ubiquitin carboxyl-terminal hydrolase 12-like	ubiquitin-dependent protein catabolic process;		cysteine-type peptidase activity; ubiquitin thiolesterase activity;	0.945783	0.0294301	0.836339	0.00823322	1.28059	0.0130143
2634	8	Solyc09g059310.2.1_1	rna binding	transport;	intracellular;	nucleic acid binding; nucleotide binding;	7.93834	0.16813	9.2774	0.117269	5.0641	0.00991837
2641	8	Solyc10g006390.2.1_1	fha domain-containing protein ddl-like	regulation of transcription, DNA-dependent; cell proliferation; production of siRNA involved in RNA interference; cell communication; single organism signaling; positive regulation of cellular process; vegetative to reproductive phase transition of meristem; cellular protein modification process; response to light stimulus; response to cold; single-organism developmental process; mRNA metabolic p…	cytoplasmic part;		2.38383	0.105563	2.5511	0.139918	2.13963	0.0319113
2664	8	Solyc07g064940.2.1_1	thioredoxin-like protein chloroplastic-like	glycerol ether metabolic process; electron transport chain; cell redox homeostasis; cytochrome b6f complex assembly; glucosinolate biosynthetic process;	thylakoid lumen; chloroplast thylakoid membrane; chloroplast stroma;	electron carrier activity; oxidoreductase activity, acting on a sulfur group of donors, disulfide as acceptor; isomerase activity; protein disulfide oxidoreductase activity;	3.58823	0.169834	6.88738	0.0545583	3.63399	0.0157918
2668	8	Solyc01g095410.2.1_1	eukaryotic translation initiation factor 1a-like	translational initiation;		translation initiation factor activity;	17.0549	0.0772346	18.6498	0.0979861	4.53425	0.0455003
2685	8	Solyc10g054420.1.1_1	psbp-like protein chloroplastic-like	mRNA modification; photosystem II assembly; cysteine biosynthetic process;	chloroplast photosystem II; extrinsic to membrane; oxygen evolving complex; chloroplast thylakoid lumen;	calcium ion binding;	1.01673	0.0723564	0.987715	0.161842	1.32568	0.00124261
2713	8	Solyc09g075290.2.1_1	60s ribosomal protein l18	translation;	vacuole; plasma membrane; cytosolic large ribosomal subunit; chloroplast;	structural constituent of ribosome;	5.65997	0.127068	2.77817	0.241195	1.24462	0.00313166
2729	8	Solyc12g019860.1.1_1	ccr4-not transcription complex subunit	negative regulation of transcription, DNA-dependent;	nucleus;		3.83552	0.11773	6.49074	0.128251	2.50712	0.0113803
2733	8	Solyc02g064950.2.1_1	cbs domain-containing protein chloroplastic-like	cell redox homeostasis;	chloroplast;	adenyl nucleotide binding;	2.25381	0.119397	3.30077	0.0715661	2.60057	0.0205928
2744	8	Solyc12g009890.1.1_1	v-type proton atpase subunit h-like	protein targeting to vacuole; calcium ion transport; response to salt stress; ATP hydrolysis coupled proton transport; cell morphogenesis; vacuole organization; Golgi organization; Golgi vesicle transport; protein glycosylation; cell growth;	plant-type vacuole; chloroplast; Golgi apparatus; vacuolar proton-transporting V-type ATPase, V1 domain; plasma membrane;	proton-transporting ATPase activity, rotational mechanism; heme binding;	40.3818	0.128619	40.4382	0.0506759	50.3034	0.00820025
2747	8	Solyc02g087300.1.1_1	protein sec13 homolog				0.965833	0.392349	4.76562	0.0666335	1.34485	0.0406551
2788	8	Solyc06g005970.2.1_1	lysosomal beta glucosidase-like	carbohydrate metabolic process;	extracellular region; cytosol;	beta-glucosidase activity;	4.63315	0.11384	6.64221	0.0732054	1.85805	0.00164074
2796	8	Solyc05g005130.1.1_1	late blight resistance identical	defense response;		ADP binding;	4.13153	0.154159	4.0694	0.10177	2.16236	5.90102e-05
2806	8	Solyc01g089970.2.1_1	nucleoside diphosphate kinase	nucleoside diphosphate phosphorylation; UTP biosynthetic process; GTP biosynthetic process; CTP biosynthetic process;		nucleoside diphosphate kinase activity; metal ion binding; ATP binding;	15.4959	0.0663363	21.1645	0.261182	18.874	0.00123412
2831	8	Solyc08g077880.2.1_1	light harvesting-like protein 3		chloroplast thylakoid membrane;		5.63912	0.107497	3.24425	0.0714768	4.14653	0.00023751
2861	8	Solyc04g076510.2.1_1	wd40 and beach domain-containing protein isoform 1	signal transduction;	mitochondrion;		5.05127	0.0729761	4.22531	0.0817875	2.85972	0.000126605
2915	8	Solyc02g082840.2.1_1	protein grip-like	mitotic cell cycle; RNA processing; protein targeting to Golgi; cellulose biosynthetic process; gravitropism;	trans-Golgi network; Golgi apparatus;	protein binding;	2.23748	0.106838	2.47159	0.0635137	2.43633	0.0326372
2925	8	Solyc01g108840.2.1_1	probable receptor protein kinase tmk1-like	protein phosphorylation; transmembrane receptor protein serine/threonine kinase signaling pathway;	integral to membrane; extracellular region; plasma membrane;	ATP binding; non-membrane spanning protein tyrosine kinase activity; transmembrane receptor protein serine/threonine kinase activity;	3.54771	0.120273	4.274	0.113042	1.33918	0.027905
2927	8	Solyc12g096520.1.1_1	probable protein phosphatase 2c 59-like	defense response to bacterium; protein dephosphorylation; interspecies interaction between organisms;	protein serine/threonine phosphatase complex; plasma membrane;	metal ion binding; protein serine/threonine phosphatase activity;	0.998238	0.195902	0.998161	0.219862	1.37871	0.00561766
2933	8	Solyc06g076870.2.1_1	60s acidic ribosomal protein p0	ribosome biogenesis; translational elongation;	ribosome;	structural constituent of ribosome; DNA-(apurinic or apyrimidinic site) lyase activity;	4.03909	0.079896	2.43701	0.13282	4.39156	0.0446872
2972	8	Solyc04g053080.2.1_1	otu domain-containing protein 6b-like	protein import into nucleus; proteolysis;	cytosol;	cysteine-type peptidase activity;	6.78964	0.237828	7.00565	0.191916	5.17635	0.0369028
2974	8	Solyc11g033270.1.1_1	serine threonine-protein kinase sepa-like	plasma membrane organization; cell division; activation of MAPKK activity; pollen development;	cytosol; plasma membrane;	ATP binding; MAP kinase kinase kinase activity;	4.65533	0.0795453	12.8426	0.221469	1.28144	0.00128848
2977	8	Solyc01g009970.2.1_1	catalytic hydrolase	metabolic process;	chloroplast;	hydrolase activity;	5.75199	0.09767	5.48903	0.111241	4.26878	7.51928e-05
2978	8	Solyc01g010640.2.1_1	nad -linked oxidoreductase superfamily protein isoform 1	postreplication repair; pentose-phosphate shunt; isopentenyl diphosphate biosynthetic process, methylerythritol 4-phosphate pathway; photosystem II assembly;	chloroplast thylakoid membrane;	nucleic acid binding; nucleotide binding;	3.8143	0.135842	1.08947	0.0900881	3.49978	0.0229568
2990	8	Solyc03g114320.2.1_1	tetratricopeptide repeat-like superfamily protein isoform 1			hydrolase activity;	8.52108	0.0937471	10.5985	0.131834	4.23429	0.0383802
3000	8	Solyc01g105140.2.1_1	splicing arginine serine-rich	production of miRNAs involved in gene silencing by miRNA; mRNA splicing, via spliceosome; production of siRNA involved in RNA interference;	cytosol; nuclear speck; membrane;	RNA binding; nucleotide binding;	2.02762	0.225588	4.58538	0.273395	1.96239	0.0118328
3021	8	Solyc03g005860.2.1_1	abc transporter b family member 9-like	transmembrane transport; ATP catabolic process;	integral to membrane;	ATPase activity, coupled to transmembrane movement of substances; ATP binding;	7.38722	0.177994	10.5468	0.18103	1.57888	0.0358652
3067	8	Solyc06g051090.1.1_1	u-box domain-containing protein 13-like	protein ubiquitination;	ubiquitin ligase complex;	ubiquitin-protein ligase activity;	13.7954	0.188352	23.1694	0.0947446	4.34608	0.0099729
3070	8	Solyc09g011670.2.1_1	at3g53990 f5k20_290	response to cold;	plasmodesma; cytoplasm; plasma membrane;		0.838658	0.0716664	8.18911	0.135333	2.28222	0.000167271
3080	8	Solyc08g078510.2.1_1	gem-like protein 5-like	heat acclimation;	cytoplasm;		0.846264	0.0439678	0.869274	0.26733	1.37341	0.0374713
3087	8	Solyc05g056290.2.1_1	biotin carboxyl carrier protein 2	anther development; sterol biosynthetic process; multidimensional cell growth; plant-type cell wall organization; regulation of meristem growth; anthocyanin accumulation in tissues in response to UV light; root hair elongation; fatty acid biosynthetic process; acetyl-CoA metabolic process; polysaccharide biosynthetic process; plant-type cell wall biogenesis; cell tip growth; brassinosteroid biosy…	chloroplast envelope; chloroplast stroma; acetyl-CoA carboxylase complex;	acetyl-CoA carboxylase activity; biotin binding;	3.08354	0.32271	5.16957	0.133473	1.27938	0.0243121
3137	8	Solyc04g071320.2.1_1	protein fam188a-like	protein desumoylation; hydrogen peroxide biosynthetic process; vegetative to reproductive phase transition of meristem;	cytosol;	calcium ion binding;	5.59667	0.0932116	8.30322	0.159806	7.31301	7.54966e-05
3164	8	Solyc05g054710.2.1_1	beta-hexosaminidase subunit b2-like	carbohydrate metabolic process;	cytosol; vacuole; plant-type cell wall;	beta-N-acetylhexosaminidase activity; cation binding;	5.91356	0.143889	7.13897	0.182884	8.45727	0.0158535
3180	8	Solyc09g089940.1.1_1	at5g43400 mwf20_9		chloroplast;		5.14424	0.200863	5.56965	0.137175	7.39458	0.0108768
3185	8	Solyc11g071770.1.1_1	elongation factor tu gtp-binding domain-containing protein 1-like	translational elongation; GTP catabolic process;	cytosol;	translation elongation factor activity; GTPase activity; GTP binding;	15.0431	0.0605904	14.6123	0.212854	4.42761	1.23319e-05
3191	8	Solyc02g079100.2.1_1	pseudouridine-5 -monophosphatase-like	galactolipid biosynthetic process; riboflavin biosynthetic process; phosphorylation; negative regulation of transcription, DNA-dependent; cellular response to phosphate starvation;		FMN adenylyltransferase activity; phosphoglycolate phosphatase activity; riboflavin kinase activity;	0.828119	0.103592	1.26633	0.074193	1.45075	0.00055672
3199	8	Solyc02g079880.2.1_1	eukaryotic translation initiation factor- isoform 1	translational initiation;		translation initiation factor activity;	1.33074	0.245802	6.4614	0.0801999	1.67968	0.0368152
3224	8	Solyc03g033820.1.1_1	probable mitochondrial chaperone bcs1-a-like		mitochondrion;	ATP binding; nucleoside-triphosphatase activity;	2.1182	0.105643	1.84282	0.18976	2.01399	0.00012323
3252	8	Solyc06g082520.2.1_1	b3 domain-containing protein os07g0679700-like	regulation of post-embryonic development; transcription, DNA-dependent;	intracellular membrane-bounded organelle;	binding;	4.42527	0.289804	9.56084	0.189154	9.93725	0.0082373
3258	8	Solyc10g047930.1.1_1	methionine-r-sulfoxide reductase b1 protein	oxidation-reduction process; cellular response to oxidative stress; galactolipid biosynthetic process; cellular response to water deprivation; cold acclimation; cellular response to phosphate starvation;	chloroplast stroma; endoplasmic reticulum; nucleus;	methionine-R-sulfoxide reductase activity; peptide-methionine (R)-S-oxide reductase activity; peptide-methionine (S)-S-oxide reductase activity;	2.66531	0.0751288	3.52419	0.192578	4.06638	0.0242789
3262	8	Solyc11g012070.1.1_1	acyl-protein thioesterase 1-like	regulation of plant-type hypersensitive response; defense response, incompatible interaction;	plasma membrane;	methyl indole-3-acetate esterase activity; carboxylesterase activity; retinyl-palmitate esterase activity; methyl salicylate esterase activity; methyl jasmonate esterase activity;	4.26094	0.170891	4.25994	0.169743	5.04043	0.0297186
3288	8	Solyc06g035600.2.1_1	pentatricopeptide repeat-containing protein mitochondrial-like	protein phosphorylation;		protein tyrosine kinase activity; ATP binding; protein serine/threonine kinase activity;	3.9193	0.191472	6.20008	0.108152	5.38519	0.000142269
3292	8	Solyc10g007180.2.1_1	cobalt ion binding	mitochondrial mRNA modification; cytidine to uridine editing;	mitochondrion;	cobalt ion binding;	13.688	0.0882591	14.603	0.125463	1.35977	0.0201237
3329	8	Solyc07g042580.2.1_1	microtubule-associated protein spiral2-like	methylation-dependent chromatin silencing; chromatin silencing by small RNA; microtubule-based process; regulation of DNA replication; histone H3-K9 methylation; cell proliferation; intracellular protein transport; vesicle-mediated transport; regulation of cell cycle; regulation of flower development; DNA replication initiation; cytokinesis;	membrane coat;		0.960678	0.237068	4.40178	0.141951	1.34985	0.00573632
3410	8	Solyc11g005250.1.1_1	f-box protein at3g54460-like			helicase activity; DNA binding; ATP binding; zinc ion binding;	5.3709	0.108274	5.05187	0.162663	5.45544	0.0252863
3430	8	Solyc11g069070.1.1_1	metal ion binding	metal ion transport;		metal ion binding;	2.00341	0.151635	0.990355	0.00780229	2.0567	0.000659684
3437	8	Solyc02g071190.2.1_1	carboxyl-terminal-processing protease-like	intracellular signal transduction; proteolysis; mRNA modification;	chloroplast thylakoid lumen;	serine-type peptidase activity;	4.55987	0.132864	3.00532	0.274362	3.50692	0.000298104
3468	8	Solyc01g060040.2.1_1	wd40 yvtn repeat-like-containing isoform 1		intracellular part;		2.5622	0.0536305	3.74128	0.135253	1.50297	0.000761736
3483	8	Solyc12g100360.1.1_1	calpain-type cysteine protease	endosperm development; embryonic pattern specification; seed maturation; cell adhesion; actin nucleation; cell fate specification; cell division; trichome morphogenesis; root hair cell differentiation; vegetative to reproductive phase transition of meristem; regulation of cell differentiation; proteolysis; sister chromatid cohesion; regulation of multicellular organism growth; primary shoot apica…	endoplasmic reticulum; plasma membrane;	calcium-dependent cysteine-type endopeptidase activity;	1.62788	0.0809878	2.01373	0.0978517	1.95305	0.020615
3497	8	Solyc04g016290.2.1_1	PREDICTED: uncharacterized protein LOC101261506	DNA-dependent transcription, termination;			3.07582	0.0813194	0.94122	0.0526404	2.46569	0.0203641
3515	8	Solyc02g070030.2.1_1	small rna 2 -o-methyltransferase-like	response to stimulus; RNA processing; flower development; posttranscriptional gene silencing by RNA;	intracellular part;	methyltransferase activity;	2.88574	0.133969	3.15197	0.0721307	4.33964	0.00936281
3518	8	Solyc05g010060.2.1_1	phosphate transporter pho1 homolog 1-like	galactolipid biosynthetic process; negative regulation of transcription, DNA-dependent; cellular response to phosphate starvation; phosphate ion transport;	integral to membrane;		3.10167	0.227972	4.50782	0.128653	3.96825	0.0024455
3523	8	Solyc05g007510.2.1_1	rna-dependent rna polymerase	negative regulation of defense response; response to virus; jasmonic acid mediated signaling pathway; regulation of protein dephosphorylation; systemic acquired resistance, salicylic acid mediated signaling pathway; positive regulation of posttranscriptional gene silencing; regulation of plant-type hypersensitive response; regulation of hydrogen peroxide metabolic process; regulation of transcrip…		nucleotide binding; RNA-directed RNA polymerase activity; nucleic acid binding;	2.16722	0.143824	1.67773	0.0825068	2.67976	0.00139746
3554	8	Solyc03g007740.2.1_1	reticulon-like protein b2-like				4.04248	0.112456	4.58105	0.0960723	1.48064	0.0180517
3565	8	Solyc02g092260.2.1_1	amino-acid acetyltransferase-like	arginine biosynthetic process;	cytoplasm;	acetyl-CoA:L-glutamate N-acetyltransferase activity;	2.32365	0.157425	1.1244	0.244041	1.3159	0.0406297
3566	8	Solyc06g031670.1.1_1	histone h1flk-like protein	phosphorylation;	nucleus;	kinase activity; ATP binding;	4.48413	0.0921787	3.74436	0.187514	1.42364	0.0470076
3579	8	Solyc10g005050.2.1_1	thylakoid membrane phosphoprotein 14 chloroplastic-like	pentose-phosphate shunt; regulation of protein dephosphorylation; photosystem II assembly; photosynthetic electron transport in photosystem I; response to abscisic acid stimulus; rRNA processing; thylakoid membrane organization;	chloroplast envelope; chloroplast photosystem I; plastid chromosome;	DNA binding;	12.1595	0.246492	13.2368	0.167726	2.40582	0.0120268
3598	8	Solyc11g008470.1.1_1	u4 tri-snrnp-associated protein	methylation-dependent chromatin silencing; RNA interference; response to freezing; embryo development ending in seed dormancy; determination of bilateral symmetry; photomorphogenesis; lipid storage; sugar mediated signaling pathway; protein ubiquitination; seed germination; vegetative to reproductive phase transition of meristem; meristem initiation; leaf vascular tissue pattern formation; leaf d…	nucleolus;		1.89656	0.381794	2.1777	0.0530644	5.03061	0.0102986
3621	8	Solyc07g007140.2.1_1	serine threonine protein	phosphorylation;		protein kinase activity;	0.967264	0.362372	0.829339	0.23668	1.20673	0.00475865
3629	8	Solyc04g080680.2.1_1	probable mitochondrial chaperone bcs1-b-like			nucleoside-triphosphatase activity; ATP binding;	6.06273	0.134349	7.22997	0.305036	12.6242	0.0483295
3662	8	Solyc02g082350.2.1_1	leucine-rich repeat protein shoc-2-like		plasma membrane;	phosphoprotein phosphatase activity;	3.43016	0.115195	3.37489	0.119398	3.52427	0.0404605
3668	8	Solyc07g019440.2.1_1	adp-glucose pyrophosphorylase large subunit	starch biosynthetic process; glycogen biosynthetic process;	cytosol; amyloplast; chloroplast;	ATP binding; glucose-1-phosphate adenylyltransferase activity;	2.31717	0.0656854	13.3446	0.104309	5.51103	0.000757872
3684	8	Solyc04g005820.2.1_1	dnaj homolog subfamily b member 1-like	protein folding;		unfolded protein binding; DNA binding;	3.27342	0.0835452	3.7806	0.170103	1.64984	0.0289321
3703	8	Solyc06g075470.1.1_1	nucleoside diphosphate	CTP biosynthetic process; nucleoside diphosphate phosphorylation; GTP biosynthetic process; UTP biosynthetic process;	chloroplast thylakoid lumen; mitochondrion;	zinc ion binding; nucleoside diphosphate kinase activity; ATP binding;	5.03647	0.284599	11.7508	0.0563371	1.30213	0.00013199
3723	8	Solyc10g054380.1.1_1	plastidic aldolase	coenzyme biosynthetic process; hydrogen peroxide catabolic process; jasmonic acid biosynthetic process; leaf morphogenesis; response to red light; glucosinolate biosynthetic process; cysteine biosynthetic process; pentose-phosphate shunt; glycolysis; rRNA processing; PSII associated light-harvesting complex II catabolic process; thylakoid membrane organization; starch biosynthetic process; unsatu…	thylakoid lumen; cytosolic ribosome; chloroplast envelope; plastoglobule; chloroplast thylakoid; apoplast;	fructose-bisphosphate aldolase activity;	23.9952	0.261577	21.0818	0.3245	26.305	0.00341029
3724	8	Solyc12g100270.1.1_1	protein eceriferum 1-like	wax biosynthetic process; fatty acid biosynthetic process; cuticle development; oxidation-reduction process; aldehyde catabolic process; cutin biosynthetic process; anther development;	integral to membrane; exine;	oxidoreductase activity; aldehyde decarbonylase activity; iron ion binding;	2.03415	0.177159	1.99945	0.215915	2.95151	0.0188363
3733	8	Solyc08g014270.1.1_1	ulp1 protease c-terminal catalytic domain containing protein			peptidase activity;	2.8786	0.239558	3.97763	0.0543129	4.59286	0.0487873
3758	8	Solyc10g079530.1.1_1	upf0481 protein at3g02645-like				5.1143	0.0988475	5.81837	0.0957696	4.71921	0.00321417
3771	8	Solyc08g014060.2.1_1	eukaryotic translation initiation factor 2a-like	translational initiation;	plasma membrane;	translation initiation factor activity;	2.67808	0.128512	2.25239	0.191694	3.04665	0.00727323
3849	8	Solyc02g094500.2.1_1	sialyltransferase-like protein	pollen tube growth; protein glycosylation; microtubule nucleation; pollen germination;	integral to Golgi membrane; endosome; trans-Golgi network;	sialyltransferase activity;	2.94147	0.0904872	2.65621	0.239256	1.24136	0.0191662
3882	8	Solyc08g074250.1.1_1	late blight resistance protein homolog r1a-10-like	defense response;		ADP binding;	0.975384	0.213326	1.1925	0.337855	1.46615	0.0230835
3888	8	Solyc12g099010.1.1_1	probable inactive serine threonine-protein kinase lvsg-like	protein N-linked glycosylation;	nucleus; Cul4-RING ubiquitin ligase complex;		6.05105	0.257274	6.08426	0.181715	8.41085	0.00895511
3910	8	Solyc07g056500.2.1_1	probable glutathione s-transferase	auxin mediated signaling pathway;		peroxidase activity; glutathione transferase activity;	6.24794	0.15452	8.94776	0.141869	10.147	0.00241598
3918	8	Solyc07g045160.2.1_1	6-phosphofructokinase 3-like	fructose 6-phosphate metabolic process; phosphorylation; glycolysis;	6-phosphofructokinase complex;	6-phosphofructokinase activity; ATP binding;	0.879152	0.0151694	0.928294	0.0521854	1.25482	0.00429604
3958	8	Solyc08g078320.2.1_1	e3 ubiquitin-protein ligase hos1-like	RNA interference; production of small RNA involved in gene silencing by RNA; covalent chromatin modification; chromatin silencing; cell communication; single organism signaling; macromolecule methylation; protein ubiquitination; response to cold; single-organism developmental process; protein modification by small protein removal; seed development;	cytoplasm; nucleus;	zinc ion binding; ubiquitin-protein ligase activity;	1.46361	0.098451	1.53708	0.269984	1.90488	0.00458954
3981	8	Solyc03g095390.1.1_1	ulp1 protease c-terminal catalytic domain containing protein	proteolysis;		cysteine-type peptidase activity;	6.00651	0.0543944	7.17361	0.231258	2.20108	0.000164821
4016	8	Solyc03g044090.2.1_1	btb poz domain-containing protein npy2-like				7.17143	0.4172	9.71896	0.254524	16.0442	0.0164107
4032	8	Solyc11g069190.1.1_1	auxin response factor 4-like	regulation of transcription, DNA-dependent; vegetative phase change; abaxial cell fate specification; auxin mediated signaling pathway;	nucleus;	DNA binding; protein dimerization activity; sequence-specific DNA binding transcription factor activity;	4.57518	0.182625	8.32506	0.0743056	7.4047	0.0187193
4042	8	Solyc06g053320.2.1_1	flowering time control protein fpa-like	anatomical structure development; multicellular organismal development;		organic cyclic compound binding; heterocyclic compound binding;	3.49042	0.246242	5.09833	0.264283	3.75339	0.0363768
4050	8	Solyc07g008040.2.1_1	topless-related protein 4-like	regulation of transcription, DNA-dependent; primary shoot apical meristem specification; gravitropism;			5.57629	0.0814614	24.2266	0.089271	9.66709	0.000348484
4053	8	Solyc06g072270.2.1_1	dna binding protein	system development; single-organism cellular process; cellular component organization;			1.04833	0.0476407	10.7241	0.0675975	2.72025	0.000258693
4108	8	Solyc07g061990.2.1_1	solanesyl diphosphate synthase	isoprenoid biosynthetic process; ubiquinone biosynthetic process; photosynthesis;	chloroplast; endoplasmic reticulum;	trans-hexaprenyltranstransferase activity; trans-octaprenyltranstransferase activity;	14.8409	0.154326	12.7655	0.246004	15.315	0.0208571
4110	8	Solyc06g068400.2.1_1	60s ribosomal protein l7-1-like	RNA methylation; translation;	nucleolus; cytosolic large ribosomal subunit;	structural constituent of ribosome;	1.15821	0.157831	1.14283	0.17547	1.41296	0.0132951
4130	8	Solyc04g014460.2.1_1	tho complex subunit 4-like			nucleic acid binding; nucleotide binding;	18.5176	0.087904	18.4698	0.0960505	27.2035	0.0179324
4188	8	Solyc09g055230.2.1_1	double clp-n motif-containing p-loop nucleoside triphosphate hydrolases superfamily			ATP binding;	4.33867	0.0905474	3.82924	0.107278	3.05813	9.22143e-06
4200	8	Solyc02g069750.1.1_1	kinase superfamily protein isoform 1	phosphorylation; CDP-choline pathway;	cytoplasm;	choline kinase activity;	6.6739	0.146749	7.17364	0.11816	1.39269	0.00334348
4206	8	Solyc01g088610.2.1_1	20 kda chloroplastic-like	indoleacetic acid biosynthetic process; protein folding; tryptophan catabolic process;	chloroplast envelope; chloroplast stroma;	chaperone binding;	1.00659	0.083263	1.16992	0.065529	1.2934	0.0283449
4208	8	Solyc06g005500.2.1_1	protein kinase chloroplastic-like	protein autophosphorylation; innate immune response; response to bacterium; defense response to insect; defense response to fungus;	nucleolus; cytoplasm; plasma membrane;	protein serine/threonine kinase activity; ATP binding; non-membrane spanning protein tyrosine kinase activity;	5.20575	0.102211	5.22219	0.0603015	4.35775	0.000957177
4214	8	Solyc02g090780.1.1_1	Unknown				6.07543	0.0754622	7.30825	0.0784321	5.23351	0.00172691
4219	8	Solyc06g007780.2.1_1	rna binding			organic cyclic compound binding; heterocyclic compound binding;	6.90732	0.124786	6.79295	0.485498	9.72106	0.00770622
4257	8	Solyc01g112250.2.1_1	calcium-dependent protein kinase 4-like	protein phosphorylation; regulation of anion channel activity; regulation of stomatal movement; abscisic acid mediated signaling pathway;	cytosol; plasma membrane;	calcium ion binding; ATP binding; calmodulin-dependent protein kinase activity;	6.31367	0.220172	7.99355	0.0735306	1.21847	0.00270509
4266	8	Solyc09g009860.1.1_1	glutaredoxin family	cell redox homeostasis; anther development;	plasmodesma;	electron carrier activity; protein disulfide oxidoreductase activity;	36.5727	0.164405	30.7734	0.0789688	4.50911	0.0253412
4277	8	Solyc04g076550.2.1_1	golgi-body localization protein domain isoform partial				4.9308	0.136996	4.95676	0.139382	3.37653	0.0279031
4327	8	Solyc09g098360.2.1_1	ribosome biogenesis protein nsa2 homolog	mRNA splicing, via spliceosome; ribosome biogenesis; protein maturation; translation;	ribosome; nucleus;	structural constituent of ribosome;	6.56447	0.260455	7.10674	0.147771	10.7737	0.0192211
4328	8	Solyc02g062920.2.1_1	splicing factor u2af large subunit b-like	RNA splicing; mRNA processing;	nucleus;	RNA binding; nucleotide binding;	8.87213	0.19019	11.6085	0.0659579	1.83364	0.0271717
4362	8	Solyc09g009210.2.1_1	rab6-interacting golgin-like isoform x2	response to auxin stimulus;	nucleus; plasma membrane;		9.03998	0.16682	4.79617	0.0906766	8.20696	0.00873829
4383	8	Solyc12g062640.1.1_1	ribosomal protein s2	translation;	small ribosomal subunit; chloroplast;	structural constituent of ribosome;	4.61648	0.107313	2.81051	0.137855	11.8035	3.05154e-05
4385	8	Solyc08g008020.1.1_1	c2 calcium lipid-binding plant phosphoribosyltransferase family protein			peroxidase activity;	5.29839	0.171478	5.78975	0.157086	4.77497	0.0326971
4388	8	Solyc02g079210.2.1_1	dag protein	tRNA metabolic process; protein targeting to chloroplast; embryo development ending in seed dormancy; iron-sulfur cluster assembly; chloroplast organization; positive regulation of transcription, DNA-dependent; aromatic amino acid family biosynthetic process; chloroplast RNA modification; rRNA processing; thylakoid membrane organization;	chloroplast envelope; chloroplast stroma; mitochondrion;	serine-type endopeptidase activity;	5.85761	0.180771	27.579	0.250766	7.869	0.011954
4429	8	Solyc01g010440.2.1_1	glycine-rich family protein	glucose catabolic process;	cytosol; chloroplast;		5.03091	0.298309	3.21688	0.313596	1.24019	0.0312338
4436	8	Solyc00g007270.2.1_1	eukaryotic translation initiation factor 6-2-like	translational initiation; cellular response to abscisic acid stimulus; ribosomal large subunit biogenesis; mature ribosome assembly; embryo development ending in seed dormancy;	cytosol; nucleolus;	translation initiation factor activity; ribosomal large subunit binding; ribosome binding;	0.925403	0.230504	1.06157	0.126134	1.4734	0.00390232
4446	8	Solyc05g052140.2.1_1	atp synthase subunit delta mitochondrial-like	single-organism cellular process; response to chemical stimulus; proton transport; glucose catabolic process; generation of precursor metabolites and energy; ATP biosynthetic process; response to osmotic stress; cellular component organization; oxidation-reduction process;	mitochondrial proton-transporting ATP synthase complex, catalytic core F(1);	cation-transporting ATPase activity; hydrogen ion transmembrane transporter activity; ATPase activity, coupled to transmembrane movement of ions, rotational mechanism;	1.8422	0.181937	1.14278	0.0521338	2.64194	0.0196781
4448	8	Solyc07g063450.1.1_1	lysine-specific histone demethylase 1 homolog 2-like	histone H3-K4 methylation; oxidation-reduction process;	mitochondrion;	primary amine oxidase activity; L-amino-acid oxidase activity; DNA binding; methyltransferase activity;	2.78283	0.263394	0.935191	0.376328	3.69016	0.0336817
4469	8	Solyc02g084240.2.1_1	histone h1	nucleosome assembly; response to stress;	nucleosome; nucleus;	nucleosomal DNA binding;	8.16859	0.073436	12.3151	0.0654395	10.3036	0.00130509
4488	8	Solyc03g005750.2.1_1	kinase-related family protein				2.26044	0.0660365	3.84597	0.221983	3.19054	0.0283669
4489	8	Solyc11g062400.1.1_1	protein kinase chloroplastic-like	protein phosphorylation;		ATP binding; protein serine/threonine kinase activity;	4.77721	0.0981469	6.10034	0.146859	5.10107	0.0484806
4554	8	Solyc09g011930.2.1_1	mrna-capping enzyme-like	peptidyl-tyrosine dephosphorylation; DNA recombination; DNA repair; 7-methylguanosine mRNA capping;	nucleus;	polynucleotide 5'-phosphatase activity; DNA ligase (ATP) activity; ATP binding; protein tyrosine phosphatase activity; protein tyrosine/serine/threonine phosphatase activity; mRNA guanylyltransferase activity;	3.59565	0.0603838	3.94623	0.0871895	1.82523	0.0476419
4561	8	Solyc03g006110.2.1_1	cbl-interacting protein kinase 5-like	protein phosphorylation; response to abscisic acid stimulus; signal transduction;	cytosol;	ATP binding; calmodulin-dependent protein kinase activity;	4.81395	0.0715759	5.76449	0.0859721	1.23023	0.0440768
4582	8	Solyc04g072910.2.1_1	endoplasmic reticulum-golgi intermediate compartment protein 3-like		vacuolar membrane; endoplasmic reticulum; Golgi apparatus; plasma membrane;		3.77777	0.0650035	7.67272	0.0631063	1.41382	0.00903447
4604	8	Solyc12g019300.1.1_1	acetolactate synthase small subunit	proteasomal protein catabolic process; cytoskeleton organization; gluconeogenesis; branched-chain amino acid biosynthetic process;	chloroplast;	acetolactate synthase activity; amino acid binding;	4.33316	0.197894	5.63221	0.0686376	6.02348	0.035357
4618	8	Solyc08g075780.2.1_1	ubiquitin-fold modifier 1-like	phosphatidylinositol biosynthetic process;			0.837871	0.261907	11.5597	0.0934812	1.84814	0.00024094
4622	8	Solyc08g080470.2.1_1	calmodulin binding			calmodulin binding;	6.41643	0.176354	6.63659	0.127886	5.43667	0.0466174
4623	8	Solyc01g108940.1.1_1	b3 domain-containing protein at5g66980-like	transcription, DNA-dependent;			4.22209	0.226595	6.22177	0.138607	4.35593	0.0439913
4627	8	Solyc09g074870.2.1_1	cytochrome b-c1 complex subunit 6-like isoform 1	ubiquitin-dependent protein catabolic process; response to misfolded protein; proteasome core complex assembly; mitochondrial electron transport, ubiquinol to cytochrome c; aerobic respiration; glycolysis; photorespiration; response to cadmium ion;	mitochondrial respiratory chain complex III;	ubiquinol-cytochrome-c reductase activity; aldose 1-epimerase activity; carbohydrate binding; electron transporter, transferring electrons within CoQH2-cytochrome c reductase complex activity;	2.86883	0.126133	3.74643	0.190317	2.97765	0.0058776
4646	8	Solyc06g071200.2.1_1	transportin-3-like isoform 1	regulation of RNA splicing; protein import into nucleus;	nuclear pore;	protein transporter activity; Ran GTPase binding;	7.52194	0.210517	8.39577	0.165999	1.38743	0.0158509
4648	8	Solyc04g024540.1.1_1	hypothetical chloroplast rf2		chloroplast stroma; chromoplast stroma; mitochondrion;	ATP binding; nucleoside-triphosphatase activity;	10.8414	0.0592293	14.6838	0.149183	15.8845	0.000178537
4666	8	Solyc03g120440.1.1_1	cyclin family protein	regulation of primary metabolic process; regulation of cellular metabolic process; phosphate-containing compound metabolic process; anatomical structure development; regulation of cell cycle; cell cycle process; cellular component organization; cellular protein modification process; regulation of macromolecule metabolic process; DNA replication;	intracellular membrane-bounded organelle;		17.3921	0.115573	13.1708	0.118698	20.1584	0.000608865
4681	8	Solyc08g076420.2.1_1	inactive poly			NAD+ ADP-ribosyltransferase activity;	0.88872	0.0674136	1.96927	0.16909	2.82702	0.000767187
4688	8	Solyc09g056260.2.1_1	trna pseudouridine synthase-like	pseudouridine synthesis; tRNA processing;		pseudouridine synthase activity; RNA binding;	2.25761	0.253396	2.24402	0.118602	1.74167	0.000337404
4699	8	Solyc03g006520.2.1_1	splicing factor 3b subunit 2-like	mRNA processing;	cytosol; nucleus;		0.736174	0.0759705	0.915191	0.152814	1.29742	0.000748176
4720	8	Solyc01g087610.2.1_1	alpha-n-acetylglucosaminidase		cytoplasmic membrane-bounded vesicle; vacuole; chloroplast;	alpha-N-acetylglucosaminidase activity;	0.995483	0.00675686	0.880905	0.145879	1.20399	0.0370503
4751	8	Solyc05g051530.2.1_1	abc transporter g family member 11-like	ATP catabolic process;	membrane;	organic phosphonate transmembrane-transporting ATPase activity; ATP binding;	3.05743	0.114401	3.11785	0.205567	3.48872	0.0445987
4773	8	Solyc02g090170.2.1_1	dna binding		intracellular membrane-bounded organelle;		1.87467	0.290281	3.30627	0.0862831	2.20588	0.0296507
4804	8	Solyc03g093160.2.1_1	luc7 n_terminus domain-containing protein		nucleus;	RNA binding;	3.26058	0.0748328	4.20319	0.0794092	1.28215	0.042886
4812	8	Solyc12g036200.1.1_1	peptidyl-prolyl cis-trans isomerase nima-interacting 4-like	protein folding; protein peptidyl-prolyl isomerization;		peptidyl-prolyl cis-trans isomerase activity;	4.19634	0.238179	0.886251	0.125945	1.33639	0.00617297
4847	8	Solyc08g076870.1.1_1	PREDICTED: uncharacterized protein LOC101245191		cell part;		0.935597	0.00604536	1.02829	0.453465	1.27095	0.0441191
4860	8	Solyc03g113760.2.1_1	e2f transcription factor-like e2fe-like	regulation of transcription, DNA-dependent; negative regulation of DNA endoreduplication;	transcription factor complex; nucleus;	DNA binding; sequence-specific DNA binding transcription factor activity;	0.923664	0.0658114	1.16861	0.373606	1.26916	0.00014221
4867	8	Solyc04g078290.2.1_1	cytochrome p450	oxidation-reduction process;		heme binding; isoflavone 2'-hydroxylase activity; iron ion binding; electron carrier activity;	4.03374	0.300312	4.25829	0.264033	1.7341	0.0392425
4881	8	Solyc04g051280.2.1_1	ac009360_9this gene is cut partial		nucleus; cytoplasm;		0.924861	0.0279369	0.967544	0.182783	2.29054	0.00402851
4893	8	Solyc01g079470.2.1_1	calvin cycle protein cp12- chloroplastic-like	response to stimulus;			0.983015	0.0965867	0.782845	0.184803	1.7201	0.0306171
4910	8	Solyc08g077830.1.1_1	arm repeat superfamily protein	peptidyl-lysine modification to hypusine; oxidation-reduction process;	cytosol; phycobilisome;	metal ion binding; deoxyhypusine monooxygenase activity; lyase activity;	1.07356	0.366799	0.866747	0.261891	1.2523	0.0363107
4916	8	Solyc12g088290.1.1_1	transducin-related family protein	root meristem growth; leaf vascular tissue pattern formation; meristem maintenance; lateral root formation; leaf development; metabolic process; regulation of auxin polar transport; embryo development;	nucleus;	alliin lyase activity; nucleotide binding; pyridoxal phosphate binding;	3.463	0.0701525	4.78616	0.185427	2.23112	0.00063178
4933	8	Solyc06g070940.2.1_1	abc transporter a family member 2-like	transport; ATP catabolic process; response to cyclopentenone; toxin catabolic process;	plastid; extracellular region; plasma membrane;	ATPase activity, coupled to transmembrane movement of substances; ATP binding;	1.28543	0.0961185	2.99594	0.147189	1.76157	0.0284292
4941	8	Solyc01g014850.2.1_1	zinc finger ccch domain-containing protein 14-like			metal ion binding; RNA binding;	0.906477	0.103106	0.88474	0.289029	1.4726	4.32019e-05
4950	8	Solyc05g056210.2.1_1	methyltransferase-like protein 1-like	nucleobase-containing compound metabolic process; methylation;		nucleic acid binding; methyltransferase activity;	6.05188	0.148521	8.37853	0.148461	1.64563	0.0106735
4959	8	Solyc06g065910.2.1_1	heat shock protein 70 -interacting	response to stress;			3.1427	0.283928	3.98982	0.110067	4.27669	0.00921951
4967	8	Solyc10g074890.1.1_1	probable lrr receptor-like serine threonine-protein kinase at1g06840-like	oxidation-reduction process; activation of MAPKK activity;	integral to membrane; chloroplast; plasma membrane;	ATP binding; MAP kinase kinase kinase activity; 2-alkenal reductase [NAD(P)] activity;	5.36388	0.0750208	7.38389	0.179611	5.92359	0.000230578
4981	8	Solyc10g074940.1.1_1	phospholipid-transporting atpase 1-like	phospholipid transport; cation transport;	mitochondrion; integral to membrane;	cation-transporting ATPase activity; ATP binding; magnesium ion binding; phospholipid-translocating ATPase activity;	2.50822	0.123785	1.5913	0.117578	1.74302	0.00141042
4992	8	Solyc02g070520.2.1_1	mannosyl-oligosaccharide -alpha-mannosidase mns3-like	N-glycan processing; root development; amino acid import; ER to Golgi vesicle-mediated transport;	endosome; trans-Golgi network; membrane; Golgi apparatus;	calcium ion binding; mannosyl-oligosaccharide 1,2-alpha-mannosidase activity;	0.838973	0.26127	1.23042	0.0715164	1.27274	0.0136866
5004	8	Solyc01g006690.2.1_1	dna double-strand break repair rad50 atpase				15.1016	0.160881	33.3372	0.241103	31.027	0.00996953
5007	8	Solyc02g072030.1.1_1	ovate family protein	embryo sac development; negative regulation of transcription, DNA-dependent;	cortical cytoskeleton; nucleolus;		3.14865	0.330704	3.31992	0.239065	1.49908	0.00918294
5031	8	Solyc11g065750.1.1_1	armadillo repeat-containing protein 8-like		chloroplast thylakoid lumen;		2.63645	0.248057	3.23498	0.146971	3.63642	0.00140465
5053	8	Solyc09g092310.1.1_1	rpi-vnt1-like protein	defense response;		nucleoside-triphosphatase activity; ADP binding; ATP binding;	3.60691	0.159965	0.999325	0.107844	1.9	0.00418341
5087	8	Solyc11g067090.1.1_1	peptidylprolyl isomerase domain and wd repeat-containing protein 1-like	sugar mediated signaling pathway; embryo development ending in seed dormancy; mRNA export from nucleus; post-translational protein modification; root hair cell differentiation; protein deubiquitination; response to gamma radiation; response to freezing; stamen development; DNA methylation; regulation of root meristem growth; G2 phase of mitotic cell cycle; protein peptidyl-prolyl isomerization; R…	Cul4-RING ubiquitin ligase complex; nucleus;	histone binding; chromatin binding; peptidyl-prolyl cis-trans isomerase activity;	3.17938	0.0887333	4.61445	0.115949	3.69176	0.0346695
5116	8	Solyc08g080640.1.1_1	osmotin-like protein	defense response to fungus; killing of cells of other organism;	vacuole;		3.98598	0.155809	10.0879	0.191671	4.45109	0.0263452
5206	8	Solyc07g018070.2.1_1	double clp-n motif-containing p-loop nucleoside triphosphate hydrolases superfamily	protein metabolic process;			3.4398	0.170622	4.26118	0.126759	3.69757	0.0027342
5211	8	Solyc01g096030.2.1_1	uv-stimulated scaffold protein a homolog		nucleus;		2.62755	0.158763	2.70977	0.0551311	2.97787	0.00635426
5241	8	Solyc12g096510.1.1_1	pentatricopeptide repeat-containing protein at5g66520-like				4.87189	0.0988076	6.68406	0.175478	3.64442	0.0158291
5247	8	Solyc11g043150.1.1_1	signal recognition particle receptor subunit beta-like	small GTPase mediated signal transduction;	plasma membrane; endoplasmic reticulum;	GTP binding;	4.48931	0.149092	3.25328	0.296114	4.72128	0.0131989
5257	8	Solyc11g066840.1.1_1	histone deacetylase	DNA mediated transformation; polarity specification of adaxial/abaxial axis;	nucleolus;	metal ion binding;	5.1258	0.102405	4.1682	0.234877	2.37753	0.0133279
5261	8	Solyc01g007850.2.1_1	pentatricopeptide repeat-containing protein at5g09950-like		plastid;		16.1095	0.376567	19.308	0.330284	2.89935	0.000299464
5266	8	Solyc11g070130.1.1_1	profilin	unidimensional cell growth; actin polymerization or depolymerization;	nucleolus; phragmoplast; plasma membrane; cell wall; spindle; chloroplast;	actin binding;	0.941626	0.182503	0.994233	0.381042	1.34585	0.0212967
5290	8	Solyc03g113640.2.1_1	protein fam135b-like				21.3941	0.345072	28.1299	0.162578	36.1003	0.00554369
5319	8	Solyc05g010310.2.1_1	chalcone isomerase	flavonoid biosynthetic process; response to UV-B; response to karrikin;	plant-type vacuole membrane; nucleus; extrinsic to endoplasmic reticulum membrane;	chalcone isomerase activity;	1.23632	0.283559	0.871131	0.109167	1.32925	0.0127472
5339	8	Solyc10g047370.1.1_1	pentatricopeptide repeat-containing protein mitochondrial-like		mitochondrion;		6.51566	0.167119	8.00101	0.05044	6.83717	0.000706169
5350	8	Solyc09g098240.2.1_1	probable importin-7 homolog	protein import into nucleus;	nucleus;	Ran GTPase binding;	4.45913	0.238743	7.02757	0.0813502	1.74177	0.00848307
5351	8	Solyc12g098090.1.1_1	chalcone synthase	flavonoid biosynthetic process;		naringenin-chalcone synthase activity;	4.22393	0.0901542	3.79844	0.0710974	2.93616	0.0355894
5384	8	Solyc02g070780.2.1_1	dna replication licensing factor mcm3 homolog 1-like	regulation of DNA replication; gene silencing; cytokinesis by cell plate formation; histone H3-K9 methylation; DNA unwinding involved in DNA replication; cell proliferation; DNA methylation; regulation of cell cycle; regulation of flower development; DNA replication initiation;	MCM complex; nucleus;	DNA-dependent ATPase activity; DNA binding; ATP binding; DNA helicase activity;	4.78223	0.106629	0.922996	0.0943563	5.93553	0.0269534
5424	8	Solyc06g082530.1.1_1	scarecrow-like protein 14-like	transcription, DNA-dependent;			1.02919	0.0629582	7.74242	0.056913	9.48283	2.85115e-08
5448	8	Solyc06g066740.1.1_1	ran-binding protein 1 domain-containing protein		nucleus; cytosol;	protein binding;	5.95886	0.169465	7.21513	0.0962398	4.0343	0.0300295
5460	8	Solyc06g065360.2.1_1	erythroid differentiation-related factor		plasma membrane;		4.47059	0.123992	4.78853	0.175777	2.68928	0.0250804
5488	8	Solyc05g010110.1.1_1	trna-specific adenosine chloroplastic-like	metabolic process;		hydrolase activity; zinc ion binding;	5.44713	0.322462	4.92517	0.235129	7.25589	0.00942023
5494	8	Solyc06g066650.2.1_1	rho guanine nucleotide exchange factor 8-like	regulation of pollen tube growth; root hair cell development; phosphorylation; embryo development ending in seed dormancy;	cytoplasm; pollen tube; nucleus; plasma membrane;	Rho guanyl-nucleotide exchange factor activity; kinase activity;	2.40167	0.233176	24.6583	0.229821	8.94444	0.00905312
5499	8	Solyc07g052770.2.1_1	tmv resistance protein n-like	defense response; signal transduction;		ADP binding; hydrolase activity;	8.97884	0.076871	13.7306	0.172178	13.4054	0.00349507
5523	8	Solyc04g080120.1.1_1	pentatricopeptide repeat-containing protein mitochondrial-like				1.75483	0.0668245	2.36555	0.086483	1.88106	0.0161076
5537	8	Solyc01g096930.2.1_1	phospholipid-transporting atpase 1-like	regulation of plant-type hypersensitive response; positive regulation of flavonoid biosynthetic process; phospholipid transport; protein targeting to membrane; cation transport;	integral to membrane; plasma membrane;	ATPase activity, coupled to transmembrane movement of ions, phosphorylative mechanism; cation-transporting ATPase activity; ATP binding; magnesium ion binding; phospholipid-translocating ATPase activity;	8.67724	0.0847449	9.3863	0.0791481	10.0484	1.52254e-05
5543	8	Solyc03g080060.1.1_1	probable l-type lectin-domain containing receptor kinase -like	protein phosphorylation;		carbohydrate binding; protein kinase activity; ATP binding;	4.01716	0.12529	5.31512	0.133809	1.39717	0.0329131
5563	8	Solyc03g119960.2.1_1	root phototropism protein 3-like				8.54196	0.281584	11.3651	0.23504	14.6781	0.000428673
5604	8	Solyc06g070960.1.1_1	abc transporter a family member 2-like	transport; single-organism process; toxin catabolic process; response to cyclopentenone; triglyceride metabolic process; ATP catabolic process;	cell part; extracellular region;	ATPase activity, coupled to transmembrane movement of substances; ATP binding;	1.08223	0.368851	1.29533	0.3349	1.2142	0.0134758
5633	8	Solyc05g051370.2.1_1	transcription initiation factor tfiid subunit isoform 1		nucleus;		11.9395	0.158163	33.5549	0.167563	13.3076	0.00799702
5638	8	Solyc01g099710.2.1_1	phospholipid glycerol acyltransferase family protein	phosphatidylglycerol biosynthetic process;	mitochondrion;	transferase activity, transferring acyl groups;	5.23644	0.243296	5.1288	0.161179	1.46726	2.0855e-05
5654	8	Solyc10g086660.1.1_1	rop guanine nucleotide exchange factor 1-like			Rho guanyl-nucleotide exchange factor activity;	7.56249	0.110825	20.6268	0.0567857	1.45333	0.0361065
5660	8	Solyc08g048550.2.1_1	protease do-like chloroplastic-like	photosystem II repair; proteolysis; mRNA modification; oxidation-reduction process;	chloroplast thylakoid lumen;	serine-type endopeptidase activity; 2-alkenal reductase [NAD(P)] activity;	1.00891	0.18154	1.1448	0.139135	1.59706	0.0446625
5664	8	Solyc03g097160.2.1_1	transducin beta-like protein 3-like	embryonic pattern specification; gluconeogenesis; response to freezing; mRNA export from nucleus; RNA methylation; cotyledon development; cell division; photomorphogenesis; regulation of cell cycle process; lipid storage; sugar mediated signaling pathway; protein ubiquitination; seed germination; vegetative to reproductive phase transition of meristem; regulation of cell differentiation; regulati…	nucleolus; small-subunit processome;	phosphoenolpyruvate carboxykinase (ATP) activity; myosin heavy chain kinase activity; ATP binding;	1.02489	0.219951	6.83727	0.249289	5.99664	4.19321e-06
5722	8	Solyc08g029220.1.1_1	dnaj heat shock n-terminal domain-containing	intracellular signal transduction; lipid metabolic process;		phosphatidylinositol phospholipase C activity;	22.2324	0.181851	29.3065	0.187648	2.88707	0.0380053
5741	8	Solyc09g007310.2.1_1	e3 ubiquitin-protein ligase upl4-like	protein ubiquitination involved in ubiquitin-dependent protein catabolic process;	nucleus; ubiquitin ligase complex;	ubiquitin-protein ligase activity;	4.91285	0.150896	5.99731	0.33631	2.73361	0.0147352
5744	8	Solyc04g082820.2.1_1	transcription isoform 1	methylation-dependent chromatin silencing; gravitropism; RNA interference;	nucleus;	DNA binding; sequence-specific DNA binding transcription factor activity;	3.13439	0.205852	3.58352	0.317474	1.6566	0.0110128
5785	8	Solyc12g062250.1.1_1	phosphoglucan phosphatase chloroplastic-like	protein dephosphorylation; starch catabolic process; maltose metabolic process; starch biosynthetic process; positive regulation of catalytic activity;	starch grain; chloroplast stroma;	protein tyrosine/serine/threonine phosphatase activity;	9.49527	0.184906	20.4208	0.0648337	20.7691	0.0412886
5826	8	Solyc09g061950.1.1_1	agamous-like mads-box protein agl61-like	regulation of transcription, DNA-dependent;	nucleus;	DNA binding; protein dimerization activity;	5.80896	0.051561	9.30982	0.127936	1.42545	6.7997e-05
5828	8	Solyc06g076270.2.1_1	telomere repeat-binding protein 5-like	response to hormone stimulus; response to oxygen-containing compound;		DNA binding;	2.60182	0.12342	7.85537	0.238593	1.59407	0.0365838
5832	8	Solyc05g015220.2.1_1	alpha-glucosidase i	root epidermal cell differentiation; pollen sperm cell differentiation; oligosaccharide metabolic process;	plasma membrane; endoplasmic reticulum;	mannosyl-oligosaccharide glucosidase activity; alpha-glucosidase activity;	3.27764	0.241435	4.75434	0.346416	4.44001	0.0271229
5833	8	Solyc06g071700.1.1_1	copper methylamine oxidase-like	amine metabolic process; oxidation-reduction process;	peroxisome;	primary amine oxidase activity; copper ion binding; quinone binding;	3.53539	0.241725	2.98415	0.167927	1.65237	0.00229162
5850	8	Solyc03g005330.1.1_1	cbl-interacting serine threonine-protein kinase 7-like	response to fructose stimulus; water transport; regulation of plant-type hypersensitive response; cellular cation homeostasis; response to salt stress; protein targeting to membrane; phosphorylation; divalent metal ion transport; response to cold; positive regulation of flavonoid biosynthetic process;	plasma membrane;	protein binding; nucleotide binding; protein kinase activity;	23.3447	0.292984	25.9198	0.209885	28.2067	0.00739953
5853	8	Solyc05g032660.2.1_1	chlorophyll b reductase chloroplastic-like	oxidation-reduction process; PSII associated light-harvesting complex II catabolic process; chlorophyll catabolic process;	chloroplast thylakoid membrane;	chlorophyll(ide) b reductase activity; protein binding; nucleotide binding;	1.02189	0.0571042	4.87882	0.0564099	5.28176	0.0212617
5857	8	Solyc06g082040.1.1_1	chromodomain helicase-dna-binding protein	cellular process;		nucleic acid binding; metal ion binding; catalytic activity;	1.86521	0.240126	3.25935	0.105477	2.30276	0.0329229
5859	8	Solyc08g061560.2.1_1	lrr receptor-like serine threonine-protein kinase erecta-like	inflorescence morphogenesis; stomatal complex morphogenesis; transpiration; polarity specification of adaxial/abaxial axis; regulation of cell growth; plant-type cell wall organization; regulation of meristem growth; regulation of cell adhesion; defense response to fungus; defense response to bacterium; asymmetric cell division; regulation of anthocyanin biosynthetic process; leaf morphogenesis; …	integral to membrane; chloroplast; extracellular region; mitochondrion;	transmembrane receptor protein kinase activity; 2-alkenal reductase [NAD(P)] activity; protein serine/threonine kinase activity; ATP binding;	3.41265	0.185505	1.50459	0.0725197	2.45737	0.0187992
5861	8	Solyc02g094420.2.1_1	shikimate kinase like 1	unsaturated fatty acid biosynthetic process; isopentenyl diphosphate biosynthetic process, methylerythritol 4-phosphate pathway; vitamin metabolic process; glycine catabolic process; secondary metabolic process; phosphorylation; lipoate metabolic process; coenzyme biosynthetic process; chlorophyll biosynthetic process; iron-sulfur cluster assembly; leaf morphogenesis; tryptophan catabolic process…	chloroplast stroma;	shikimate kinase activity; ATP binding;	4.9706	0.377922	4.89034	0.273191	5.46858	0.00140088
5866	8	Solyc03g121230.2.1_1	leucine-rich repeat receptor-like protein kinase at2g19210-like	oligopeptide transport;		kinase activity;	2.65929	0.14493	2.73668	0.44285	3.18994	0.0393657
5867	8	Solyc12g095800.1.1_1	chaperone protein dnaj 10-like				6.68703	0.318091	7.00733	0.193309	5.40339	0.0465581
5871	8	Solyc01g111550.2.1_1	protein mcm10 homolog	DNA replication initiation;	nucleus;		1.09821	0.296897	0.824118	0.230827	1.24552	0.0168078
5876	8	Solyc09g092640.2.1_1	cytochrome p450 83b1-like	oxidation-reduction process;		heme binding; iron ion binding; electron carrier activity; hydroxyphenylacetonitrile 2-monooxygenase activity; 4-hydroxyphenylacetaldehyde oxime monooxygenase activity;	3.0314	0.0893725	2.68727	0.25918	4.1151	0.0042481
5882	8	Solyc06g007280.2.1_1	pentatricopeptide repeat-containing protein mitochondrial-like				1.2563	0.287485	1.32346	0.135717	1.20974	0.0068994
5884	8	Solyc02g078860.2.1_1	pap-specific phosphatase hal2-like	phosphatidylinositol phosphorylation; sulfur compound metabolic process;		inositol-1,4-bisphosphate 1-phosphatase activity; 3'(2'),5'-bisphosphate nucleotidase activity;	11.2451	0.0812664	11.6794	0.102584	4.1542	4.91859e-05
5933	8	Solyc01g105590.2.1_1	acylsugar acetyltransferase			transferase activity, transferring acyl groups other than amino-acyl groups;	1.07471	0.12057	1.06269	0.128799	1.33582	0.00684485
5938	8	Solyc01g079760.2.1_1	peroxisomal membrane protein	transmembrane transport; seedling development; ATP transport; fatty acid beta-oxidation; ADP transport; indolebutyric acid metabolic process;	peroxisome; integral to membrane;	ADP transmembrane transporter activity; ATP transmembrane transporter activity;	0.92592	0.215953	0.861827	0.137698	1.61271	0.0190899
5941	8	Solyc02g087230.2.1_1	ferredoxin-thioredoxin reductase	oxidation-reduction process; maltose metabolic process; starch biosynthetic process; positive regulation of catalytic activity;	chloroplast envelope; chloroplast stroma;	metal ion binding; ferredoxin-NAD(P) reductase activity; 4 iron, 4 sulfur cluster binding; ferredoxin:thioredoxin reductase activity;	2.48715	0.18384	5.15548	0.299452	1.5493	0.00517124
5950	8	Solyc05g006200.2.1_1	trna (guanine -n1)-methyltransferase 2-like	regulation of flower development; floral organ formation; histone modification; tRNA methylation;	cytosol; mitochondrial matrix; nucleus;	tRNA (guanine(37)-N(1))-methyltransferase activity;	1.02037	0.627006	75.7008	0.145869	13.5795	0.0342371
5953	8	Solyc03g111880.2.1_1	cytochrome p450 71a26-like	oxidation-reduction process;		heme binding; iron ion binding; electron carrier activity; hydroxyphenylacetonitrile 2-monooxygenase activity; 4-hydroxyphenylacetaldehyde oxime monooxygenase activity;	4.84273	0.155784	5.78631	0.108926	5.73563	0.0315686
5958	8	Solyc03g113380.2.1_1	pentatricopeptide repeat-containing protein at1g18900-like		chloroplast;		4.89492	0.317637	6.44511	0.21184	5.68689	0.0140157
5970	8	Solyc07g064010.2.1_1	formin-like protein 5-like	endosperm development; actin nucleation; seed morphogenesis;	cell wall; phragmoplast; plasma membrane;	actin binding;	5.57233	0.0810985	8.85771	0.160918	1.52238	0.00290579
5972	8	Solyc04g051480.1.1_1	pentatricopeptide repeat-containing protein chloroplastic-like				4.44927	0.0982214	4.86222	0.118934	3.00502	0.0382502
5981	8	Solyc12g006650.1.1_1	mediator of rna polymerase ii transcription subunit 17-like	regulation of transcription from RNA polymerase II promoter;	mediator complex;	RNA polymerase II transcription cofactor activity;	0.946298	0.0245879	0.979796	0.106463	1.34319	0.00875248
6032	8	Solyc06g035470.1.1_1	protein far1-related sequence 8-like			zinc ion binding; nucleic acid binding;	2.32814	0.302141	26.6649	0.142015	6.3721	0.00364281
6036	8	Solyc01g111680.2.1_1	probable ubiquitin-conjugating enzyme e2 23-like	protein ubiquitination; postreplication repair;	nucleus; cytosol;	ubiquitin-protein ligase activity;	0.94915	0.248899	1.04303	0.271006	1.23193	0.018795
6049	8	Solyc08g076140.2.1_1	probable phosphomevalonate kinase-like	pentacyclic triterpenoid biosynthetic process; phosphorylation; sterol biosynthetic process;		phosphomevalonate kinase activity; ATP binding;	7.70829	0.109514	7.49931	0.165078	2.209	0.0246373
6121	8	Solyc08g078000.2.1_1	vesicle-associated protein 2-1-like	regulation of plant-type hypersensitive response; positive regulation of flavonoid biosynthetic process; protein targeting to membrane;	endoplasmic reticulum; plasma membrane;	structural molecule activity;	1.02175	0.253251	1.10299	0.132449	1.6355	0.0129539
6134	8	Solyc01g096240.2.1_1	uncharacterized loc101206421	pentose-phosphate shunt; photosystem II assembly; isopentenyl diphosphate biosynthetic process, methylerythritol 4-phosphate pathway; chlorophyll biosynthetic process; rRNA processing; thylakoid membrane organization;	chloroplast inner membrane; chloroplast thylakoid;		0.983007	0.110101	1.19664	0.0876287	1.40058	0.0225119
6141	8	Solyc06g010090.1.1_1	regulator of nonsense transcripts-like protein				1.10368	0.00645377	1.39533	0.0804286	1.42517	0.0140194
6187	8	Solyc10g080740.1.1_1	smg- isoform 1	meiosis;			11.5337	0.198055	17.6312	0.292575	16.5635	0.0372355
6191	8	Solyc04g049760.2.1_1	regulator of nonsense transcripts 2-like	mitotic cell cycle; translational initiation; RNA processing; nuclear-transcribed mRNA catabolic process; gravitropism; cysteine biosynthetic process;		translation initiation factor activity; DNA binding;	5.78882	0.157694	5.27294	0.196723	1.24984	0.00101405
6194	8	Solyc10g080750.1.1_1	phosphatidylinositol 4-phosphate 5-kinase 4-like	stomatal movement; establishment of tissue polarity; pollen tube growth; phosphatidylinositol phosphorylation; endocytosis; pollen germination; plant-type cell wall modification;	cytosol; apical plasma membrane; pollen tube;	1-phosphatidylinositol-4-phosphate 5-kinase activity; ATP binding;	6.72196	0.0795062	7.95285	0.185211	9.35452	0.0288984
6203	8	Solyc05g009240.2.1_1	PREDICTED: uncharacterized protein LOC101244872				2.26932	0.254574	2.85083	0.174673	1.84845	0.00155486
6206	8	Solyc08g016010.2.1_1	apyrase 2-like	ATP catabolic process; pollen germination;	Golgi apparatus;	calmodulin binding; nucleoside-diphosphatase activity; ATPase activity;	14.5126	0.246968	19.9291	0.28151	24.4217	0.000810612
6238	8	Solyc11g006630.1.1_1	late blight resistance protein homolog r1a-10-like	defense response;		ADP binding;	6.23334	0.232071	8.4455	0.140353	8.47413	0.0476684
6246	8	Solyc06g068980.2.1_1	serine threonine-protein kinase edr1-like	protein phosphorylation; response to salt stress;	plasma membrane;	ATP binding; protein serine/threonine kinase activity;	1.08254	0.216688	1.05828	0.322581	1.35746	0.0432915
6261	8	Solyc06g062660.2.1_1	beta-galactosidase 17-like	glucuronoxylan metabolic process; protein desumoylation; vegetative to reproductive phase transition of meristem; xylan biosynthetic process; hydrogen peroxide biosynthetic process;	extracellular region;	cation binding; beta-galactosidase activity;	1.04367	0.0657778	0.975891	0.251322	1.42363	0.00076407
6282	8	Solyc02g068690.2.1_1	probable beta- -xylosyltransferase irx10l-like	pectin biosynthetic process;		transferase activity;	10.1189	0.0987505	47.3506	0.225506	6.1896	0.0302813
6354	8	Solyc05g013060.2.1_1	uncharacterized loc101211866	response to absence of light;	chloroplast;		14.3084	0.307688	35.529	0.176713	11.5471	0.00407662
6362	8	Solyc00g147770.1.1_1	PREDICTED: uncharacterized protein LOC101251461		membrane;	nucleic acid binding;	9.48939	0.0597967	15.1006	0.0551688	2.64395	0.0179083
6366	8	Solyc08g068110.1.1_1	dna polymerase theta-like	DNA recombination; regulation of gene expression; DNA replication; photomorphogenesis;	plastid;	nucleotidyltransferase activity; nucleic acid binding; helicase activity;	18.8009	0.198962	21.8645	0.142831	10.3599	0.00726972
6378	8	Solyc08g014240.2.1_1	2-isopropylmalate synthase	leucine biosynthetic process;	chloroplast envelope; chloroplast stroma;	2-isopropylmalate synthase activity;	0.841599	0.278652	1.10379	0.0199553	1.23582	4.64696e-05
6384	8	Solyc04g074030.2.1_1	probable lrr receptor-like serine threonine-protein kinase at4g08850-like	phosphorylation;		protein kinase activity;	1.0131	0.540522	1.19542	0.0957127	1.31759	0.0194451
6406	8	Solyc06g066620.2.1_1	thylakoid membrane phosphoprotein 14 chloroplastic-like isoform 2	stomatal complex morphogenesis; rRNA processing; plastid organization; photosystem II assembly; positive regulation of catalytic activity; regulation of protein dephosphorylation;	chloroplast thylakoid membrane;		7.60793	0.0601017	9.67053	0.143391	10.7852	0.00437965
6490	8	Solyc12g049080.1.1_1	extensin-like protein ext1 precursor				5.2195	0.0544299	11.7844	0.088004	1.82626	0.00606644
6495	8	Solyc06g064590.1.1_1	transcription factor bhlh25-like			protein dimerization activity;	6.12566	0.17554	4.90349	0.154651	4.80873	0.00744806
6504	8	Solyc08g007180.2.1_1	lil3 protein	stomatal complex morphogenesis; pentose-phosphate shunt; response to far red light; response to red light; photosystem II assembly; isopentenyl diphosphate biosynthetic process, methylerythritol 4-phosphate pathway; chloroplast relocation; chlorophyll biosynthetic process; leaf morphogenesis; response to blue light; regulation of translation; cell differentiation; positive regulation of transcrip…	chloroplast thylakoid membrane;	sequence-specific DNA binding transcription factor activity;	9.05732	0.064728	8.59849	0.0845199	6.79868	0.023795
6508	8	Solyc06g076160.2.1_1	cytochrome p450	oxidation-reduction process;	integral to membrane;	heme binding; oxidoreductase activity, acting on paired donors, with incorporation or reduction of molecular oxygen; monooxygenase activity; iron ion binding; electron carrier activity;	0.998667	0.165557	0.879596	0.261887	1.2728	0.00722597
6521	8	Solyc10g074900.1.1_1	probable lrr receptor-like serine threonine-protein kinase at1g06840-like	protein phosphorylation; transmembrane receptor protein tyrosine kinase signaling pathway;	plasma membrane; integral to membrane;	protein tyrosine kinase activity; ATP binding; protein serine/threonine kinase activity;	5.83671	0.0680633	4.72227	0.073823	3.94745	0.0100264
6569	8	Solyc10g085750.1.1_1	probable polyadenylate-binding protein at2g36660-like	translational initiation;		nucleotide binding; translation initiation factor activity;	8.65428	0.0777668	5.24733	0.236292	10.6194	0.0443341
6578	8	Solyc06g036430.2.1_1	reticulon-like protein b5-like		membrane;		1.01217	0.306022	1.08237	0.299746	1.33685	0.000500019
6596	8	Solyc02g086090.2.1_1	mannose-6-phosphate isomerase 1-like	L-ascorbic acid biosynthetic process; GDP-mannose biosynthetic process; embryo development ending in seed dormancy;		zinc ion binding; mannose-6-phosphate isomerase activity;	12.1702	0.3949	32.6825	0.309641	25.8542	0.00831491
6629	8	Solyc11g069850.1.1_1	uncharacterized loc101219571			DNA binding; chromatin binding;	1.69157	0.0873188	1.76728	0.119356	1.63752	0.012062
6691	8	Solyc05g010050.2.1_1	probable isoprenylcysteine alpha-carbonyl methylesterase icmel1-like	metabolic process;	Golgi membrane; endoplasmic reticulum membrane; chloroplast;	carboxylesterase activity;	3.20823	0.279899	3.86829	0.147595	3.26736	0.000919193
6781	8	Solyc04g051620.1.1_1	vetispiradiene synthase	terpenoid biosynthetic process;	cytoplasm;	vetispiradiene synthase activity; magnesium ion binding;	1.00603	0.42321	0.957951	0.0432193	1.3045	0.0355632
6784	8	Solyc03g114560.2.1_1	strictosidine synthase 1-like	biosynthetic process;		strictosidine synthase activity;	6.60431	0.194773	9.91921	0.258062	1.20165	0.0493417
6837	8	Solyc01g090990.2.1_1	vesicle-associated protein 1-3-like	N-terminal protein myristoylation;	endoplasmic reticulum;	structural molecule activity;	7.89124	0.1795	10.733	0.0636081	5.4728	0.00729267
6842	8	Solyc11g065650.1.1_1	hypothetical protein CICLE_v10003531mg, partial				7.02438	0.199577	10.5778	0.265177	4.73454	0.0404078
6883	8	Solyc03g098220.2.1_1	serine palmitoyltransferase	sphingosine biosynthetic process; photomorphogenesis; pollen development;	vacuole; membrane; endoplasmic reticulum;	serine C-palmitoyltransferase activity; pyridoxal phosphate binding;	0.921577	0.303715	0.988969	0.169897	1.45529	0.00202768
6890	8	Solyc07g049600.2.1_1	fimbrin-like protein 2-like	pollen germination; pollen tube growth; actin cytoskeleton organization;	vacuole; cell wall;	calcium ion binding; actin filament binding;	1.05417	0.201461	0.958487	0.126373	1.34573	0.0190855
6893	8	Solyc02g022850.1.1_1	reticuline oxidase-like	response to oxidative stress; oxidation-reduction process;	plant-type cell wall; vacuole; plasma membrane; apoplast; mitochondrion;	flavin adenine dinucleotide binding; UDP-N-acetylmuramate dehydrogenase activity; reticuline oxidase activity;	5.2308	0.320122	9.12124	0.266599	2.16321	0.00375322
6894	8	Solyc02g086230.1.1_1	pentatricopeptide repeat-containing protein at4g17915-like				11.9654	0.0911202	14.3683	0.232921	12.7752	0.000712536
6902	8	Solyc09g007640.2.1_1	serine carboxypeptidase-like 50-like	proteolysis;	vacuole;	serine-type carboxypeptidase activity;	9.19469	0.265405	14.2234	0.294443	2.51879	0.0322388
6911	8	Solyc12g096010.1.1_1	u-box domain-containing protein 52-like	protein phosphorylation; carpel development; response to molecule of fungal origin; specification of floral organ identity; actin filament-based movement; response to stress;	nucleus;	protein serine/threonine kinase activity; ATP binding; non-membrane spanning protein tyrosine kinase activity;	3.84943	0.229398	3.61701	0.337627	4.95694	0.00260146
6919	8	Solyc02g070490.2.1_1	epoxide hydrolase	myo-inositol hexakisphosphate biosynthetic process; rRNA processing; plastid organization; photosystem II assembly; glucosinolate biosynthetic process; positive regulation of catalytic activity;	chloroplast envelope; chloroplast thylakoid;	hydrolase activity;	8.19106	0.181201	8.6425	0.492057	9.01094	8.96403e-06
6920	8	Solyc08g069040.2.1_1	peroxidase 51-like	oxidation-reduction process; response to oxidative stress;		heme binding; metal ion binding; peroxidase activity;	13.1061	0.350619	12.5712	0.146562	4.07603	0.0332542
6936	8	Solyc09g090620.1.1_1	cc-nbs-lrr class disease resistance isoform 1			nucleotide binding;	0.862787	0.379161	0.961191	0.380571	1.20001	0.0385375
6998	8	Solyc02g093180.2.1_1	uncharacterized acetyltransferase at3g50280-like			transferase activity, transferring acyl groups other than amino-acyl groups;	1.0035	0.00457377	1.1426	0.136082	1.40217	0.0321535
7003	8	Solyc02g078360.2.1_1	monothiol glutaredoxin-s17-like	nuclear division; cell redox homeostasis; auxin polar transport; reactive oxygen species metabolic process; response to heat; nucleolus organization;	cytosol;	electron carrier activity; protein disulfide oxidoreductase activity;	0.935039	0.132619	3.80407	0.0685413	3.84374	0.00136562
7018	8	Solyc07g042220.1.1_1	beta-galactosidase 15-like	carbohydrate metabolic process;		carbohydrate binding; beta-galactosidase activity;	3.82186	0.160989	3.93418	0.187102	2.00804	0.0472181
7026	8	Solyc02g082710.2.1_1	PREDICTED: uncharacterized protein LOC101256829				7.87325	0.380406	10.3407	0.19415	1.92772	0.00467693
7045	8	Solyc10g083830.1.1_1	protein flug-like	lateral root formation; respiratory burst involved in defense response; response to chitin; response to bacterium; root cap development; glutamine biosynthetic process; tryptophan catabolic process; indoleacetic acid biosynthetic process; response to abscisic acid stimulus; nitrogen fixation;	cytosol;	gamma-tubulin binding; protein self-association; microtubule binding; glutamate-ammonia ligase activity;	12.4547	0.29843	18.8957	0.27228	18.7721	0.0110982
7060	8	Solyc08g007310.2.1_1	probable glycosyltransferase at5g03795-like		membrane;	glucuronosyl-N-acetylglucosaminyl-proteoglycan 4-alpha-N-acetylglucosaminyltransferase activity;	3.8517	0.13199	4.69236	0.136415	4.50483	0.00374297
7078	8	Solyc07g042460.1.1_1	respiratory burst oxidase homolog protein e-like	defense response; oxidation-reduction process;	integral to membrane;	flavin adenine dinucleotide binding; NAD(P)H oxidase activity; electron carrier activity; iron ion binding; calcium ion binding; peroxidase activity;	7.39282	0.167719	6.52603	0.268756	8.17418	0.00536227
7084	8	Solyc05g018180.2.1_1	low quality protein: uncharacterized loc101217303	negative regulation of defense response; N-terminal protein myristoylation; jasmonic acid mediated signaling pathway; systemic acquired resistance, salicylic acid mediated signaling pathway; regulation of plant-type hypersensitive response; protein targeting to membrane; defense response to fungus; negative regulation of programmed cell death; MAPK cascade; Golgi vesicle transport; lateral root d…			0.804253	0.228503	1.06799	0.272088	1.23551	0.0129281
7166	8	Solyc03g025540.2.1_1	cleavage and polyadenylation specificity factor subunit 2-like	G2 phase of mitotic cell cycle; cell-cell signaling; embryo development ending in seed dormancy; mRNA cleavage; pyrimidine ribonucleotide biosynthetic process; covalent chromatin modification; chromatin silencing; cullin deneddylation; photomorphogenesis; DNA methylation; production of miRNAs involved in gene silencing by miRNA; production of ta-siRNAs involved in RNA interference; virus induced …	mRNA cleavage and polyadenylation specificity factor complex; plasmodesma;	protein binding; hydrolase activity; DNA binding;	6.71009	0.190077	8.39285	0.0782498	1.56423	0.0160966
7172	8	Solyc06g083610.2.1_1	late embryogenesis abundant protein family	embryo development ending in seed dormancy;			9.79046	0.0793236	8.91507	0.160663	13.2689	0.0165417
7176	8	Solyc08g078760.1.1_1	at5g47580 mnj7_17	heat acclimation; autophagy; protein N-linked glycosylation;	mitochondrion;		22.7289	0.199681	26.3992	0.153717	1.65509	0.00169007
7204	8	Solyc04g010120.2.1_1	macrophage erythroblast attacher-like		cytosol; nucleus;	ATP binding;	8.40931	0.116157	8.3399	0.183154	2.94085	0.0270911
7214	8	Solyc01g090240.2.1_1	protein kinase g11a-like	protein phosphorylation; meristem initiation; organ morphogenesis; xylem and phloem pattern formation; meristem maintenance; xylem development; negative regulation of programmed cell death; flower morphogenesis; determination of bilateral symmetry; cell wall macromolecule metabolic process;	nucleus; plasma membrane;	protein serine/threonine kinase activity; protein tyrosine kinase activity; ATP binding; protein binding;	8.7794	0.140618	12.3093	0.139278	13.6516	0.0136807
7230	8	Solyc07g062740.2.1_1	serine arginine repetitive matrix protein				31.1423	0.0667393	33.275	0.274056	47.9391	0.00349677
7233	8	Solyc04g078590.2.1_1	probable inactive receptor kinase at5g67200-like	cytokinesis by cell plate formation; protein phosphorylation; transmembrane receptor protein tyrosine kinase signaling pathway;		ATP binding; protein serine/threonine kinase activity;	0.81901	0.266076	0.981741	0.323724	1.22811	0.00559407
7237	8	Solyc09g014860.2.1_1	protein lurp-one-related 15-like				8.8081	0.131976	54.9723	0.0671871	1.37731	0.0345138
7248	8	Solyc03g007550.2.1_1	leucine-rich repeat receptor-like protein kinase pepr2	DNA metabolic process; single-organism process; macromolecule methylation;			5.09781	0.0514158	12.1697	0.0635853	2.5436	0.0174512
7350	8	Solyc04g072410.2.1_1	trafficking protein particle complex subunit 6b-like	pollen tube development; vesicle-mediated transport; response to abscisic acid stimulus;	Golgi apparatus;	transporter activity;	4.28291	0.132221	1.06094	0.315601	6.11453	0.00428288
7393	8	Solyc11g045220.1.1_1	pentatricopeptide repeat-containing protein at3g46870-like				0.856824	0.214394	1.1046	0.307543	1.43175	0.00528712
7409	8	Solyc10g006930.2.1_1	leucine-rich repeat-containing protein 40-like	signal transduction;	plasma membrane;		5.20494	0.299773	4.70247	0.279961	6.22664	0.00158521
7414	8	Solyc02g083600.2.1_1	cell cycle checkpoint protein rad17-like	meiosis; regulation of DNA repair; regulation of chromosome organization; post-translational protein modification; positive regulation of transcription, DNA-dependent;	nucleus;	nucleotide binding;	7.04633	0.293973	6.44377	0.0972305	10.2634	0.0337474
7426	8	Solyc08g081900.2.1_1	translation initiation factor if-2-like	translational initiation; tissue development; positive regulation of organelle organization; regulation of chromosome organization; protein desumoylation; GTP catabolic process; hydrogen peroxide biosynthetic process; vegetative to reproductive phase transition of meristem; organ morphogenesis; nucleotide biosynthetic process;	mitochondrion;	GTP binding; translation initiation factor activity; GTPase activity;	10.5122	0.331025	13.8767	0.286042	2.15232	0.0326862
7439	8	Solyc12g009560.1.1_1	ein3-binding f-box protein 1-like	response to auxin stimulus; organ senescence; response to ethylene stimulus;	SCF ubiquitin ligase complex; nucleus;		4.24355	0.194943	4.30894	0.214697	5.41617	0.0248945
7467	8	Solyc06g009520.2.1_1	pentatricopeptide repeat-containing protein chloroplastic-like	mitochondria-nucleus signaling pathway; chloroplast-nucleus signaling pathway;	chloroplast;	DNA binding;	4.17592	0.228794	6.11218	0.196383	1.9073	0.0254017
7472	8	Solyc07g006800.1.1_1	zeatin o-glucosyltransferase-like	transport; metabolic process;	nuclear pore;	transferase activity, transferring hexosyl groups;	0.839877	0.286318	0.829	0.368768	1.372	0.0137047
7495	8	Solyc02g081270.2.1_1	nac transcription factor 047	regulation of transcription, DNA-dependent;		DNA binding;	1.07999	0.118839	0.896015	0.295911	1.28943	0.000794801
7516	8	Solyc02g079090.2.1_1	f-box lrr-repeat protein at5g02930-like	riboflavin biosynthetic process;		riboflavin kinase activity; hydrolase activity;	2.39099	0.108205	2.41113	0.205026	3.02835	0.0403646
7530	8	Solyc00g130190.1.1_1	nicotinate phosphoribosyltransferase	NAD biosynthetic process; nicotinate nucleotide biosynthetic process;	cytoplasm;	nicotinate phosphoribosyltransferase activity; ligase activity; nicotinate-nucleotide diphosphorylase (carboxylating) activity;	2.5106	0.333677	4.30595	0.276531	1.22771	0.0286867
7540	8	Solyc07g053960.2.1_1	probable ubiquitin-conjugating enzyme e2 26-like			acid-amino acid ligase activity;	8.73637	0.140321	11.3927	0.305477	1.45453	0.00295965
7569	8	Solyc01g008170.2.1_1	zinc finger ccch domain-containing protein 17-like	single-organism cellular process; regulation of transcription, DNA-dependent; protein modification by small protein removal;		binding;	5.60444	0.207236	0.892061	0.275512	1.28249	0.0254252
7606	8	Solyc08g082020.2.1_1	grave disease carrier	transmembrane transport; mitochondrial transport; pentose-phosphate shunt; response to salt stress; ATP transport; aerobic respiration; glycolysis; ADP transport; AMP transport; response to cadmium ion;	integral to membrane; mitochondrial inner membrane; plastid; vacuolar membrane; plasma membrane;	AMP transmembrane transporter activity; ADP transmembrane transporter activity; ATP transmembrane transporter activity;	0.932888	0.257483	1.00461	0.0861928	1.66607	0.00122022
7611	8	Solyc01g104310.2.1_1	patatin-like phospholipase domain-containing protein 3-like	lipid metabolic process;		hydrolase activity;	4.78202	0.315619	6.13922	0.131702	1.7126	0.0160627
7626	8	Solyc06g051550.2.1_1	transcription factor fer-like iron deficiency-induced transcription factor-like	cellular response to iron ion; cellular response to ethylene stimulus; regulation of transcription, DNA-dependent; regulation of iron ion transport; cellular response to nitric oxide;		DNA binding; protein dimerization activity; sequence-specific DNA binding transcription factor activity;	0.878539	0.27998	1.12253	0.181977	1.65384	0.00110123
7639	8	Solyc03g114250.2.1_1	phosphoglycerate mutase family protein isoform 1	leaf morphogenesis; cell differentiation; mRNA modification;	chloroplast;	zinc ion binding; catalytic activity;	3.70239	0.144966	1.20356	0.113905	4.43874	0.000279406
7654	8	Solyc01g094330.2.1_1	ac009273_16ests gb		nucleus;		4.50844	0.0873566	1.18488	0.228052	1.34881	0.0212168
7712	8	Solyc04g071000.1.1_1	l-type lectin-domain containing receptor kinase -like	phosphorylation;	plasma membrane;	protein kinase activity; nucleotide binding;	6.65557	0.289484	7.60261	0.254115	10.3275	0.00417516
7715	8	Solyc02g091500.1.1_1	probable calcium-binding protein cml23-like			calcium ion binding;	0.863354	0.114791	0.832761	0.2238	1.24857	0.0223098
7744	8	Solyc07g065240.1.1_1	leucine-rich repeat receptor-like protein kinase	protein phosphorylation;		protein kinase activity; ATP binding;	1.08362	0.114877	1.13715	0.195757	1.3071	0.0102254
7766	8	Solyc10g085500.1.1_1	cytochrome p450 76a2-like	oxidation-reduction process;		heme binding; flavonoid 3',5'-hydroxylase activity; iron ion binding; electron carrier activity;	21.7829	0.120171	26.3056	0.22118	30.4408	0.00555204
7813	8	Solyc05g008670.2.1_1	zinc finger ccch domain-containing protein 15-like			metal ion binding;	10.6474	0.307342	6.08258	0.305303	2.55929	0.00459762
7835	8	Solyc11g005970.1.1_1	pentatricopeptide repeat-containing protein		mitochondrion;		4.59649	0.246605	4.76823	0.276541	4.48819	0.0181513
7876	8	Solyc09g005860.2.1_1	ankyrin repeat-containing protein at5g02620-like				1.11959	0.00146181	0.70421	0.237667	1.22414	0.0230158
7885	8	Solyc09g020110.2.1_1	ribonuclease 2-like	rRNA catabolic process; negative regulation of autophagy; aging;	ER body; extracellular region; vacuole; endoplasmic reticulum;	RNA binding; ribonuclease T2 activity;	5.33987	0.318516	4.7406	0.207014	8.45296	0.0493482
7896	8	Solyc07g056390.2.1_1	endoplasmic oxidoreductin-1-like	oxidation-reduction process; response to endoplasmic reticulum stress; protein folding; ER-nucleus signaling pathway;	endoplasmic reticulum membrane; nucleus;	protein disulfide isomerase activity; oxidoreductase activity, acting on a sulfur group of donors, disulfide as acceptor; flavin adenine dinucleotide binding;	5.27321	0.214247	0.886701	0.035042	8.13321	0.0489866
7912	8	Solyc05g025510.2.1_1	wd repeat-containing protein 26-like				8.21475	0.18472	6.67257	0.312729	4.44203	0.0316978
7946	8	Solyc00g130800.1.1_1	peptidase c14 caspase catalytic subunit p20	proteolysis;		cysteine-type endopeptidase activity;	3.3053	0.154317	3.44256	0.255486	1.62023	0.0376991
8006	8	Solyc05g005040.2.1_1	polygalacturonase at1g48100-like	carbohydrate metabolic process;	extracellular region;	polygalacturonase activity; galacturan 1,4-alpha-galacturonidase activity;	1.11749	0.0249796	0.848789	0.0149969	1.28426	0.011684
8025	8	Solyc00g110070.1.1_1	c2h2 finger domain protein			metal ion binding; nucleic acid binding;	1.28844	0.11248	1.26299	0.179245	1.20158	0.0117783
8039	8	Solyc05g051660.1.1_1	probable carboxylesterase 13-like	metabolic process;		hydrolase activity;	4.57333	0.174623	3.41661	0.0781411	3.93119	0.0442712
8055	8	Solyc03g007870.2.1_1	metal ion binding protein	metal ion transport;		metal ion binding;	0.87073	0.0444463	4.56882	0.201017	4.50923	0.0229941
8098	8	Solyc04g008300.1.1_1	uncharacterized aarf domain-containing protein kinase 1-like		extracellular region;	transferase activity, transferring phosphorus-containing groups;	6.97731	0.192801	1.11909	0.296595	7.24187	0.0173488
8106	8	Solyc02g090110.2.1_1	wall-associated receptor kinase-like 14-like	protein phosphorylation; oxidation-reduction process;		ATP binding; 2-alkenal reductase [NAD(P)] activity; protein serine/threonine kinase activity;	1.0161	0.0480338	1.48008	0.154871	1.4048	9.14582e-05
8113	8	Solyc08g006990.1.1_1	aluminum-activated malate transporter 12-like	malate transport; stomatal movement; response to aluminum ion;	endomembrane system;	anion transmembrane transporter activity;	5.68717	0.25632	10.4274	0.401627	2.15606	0.00105668
8122	8	Solyc11g007330.1.1_1	rab6-interacting golgin-like	xylan biosynthetic process; glucuronoxylan metabolic process;			1.14755	0.147209	0.858391	0.0746465	1.50094	0.0115591
8136	8	Solyc01g096160.2.1_1	bifunctional fucokinase fucose pyrophosphorylase-like	cellulose biosynthetic process; GDP-L-fucose salvage; phosphorylation; Golgi vesicle transport;	cytoplasm;	fucokinase activity; ATP binding; galactokinase activity; fucose-1-phosphate guanylyltransferase activity;	6.15447	0.114525	10.6218	0.111962	2.82728	0.00102817
8140	8	Solyc10g006530.2.1_1	psbq-like protein chloroplastic-like	photosynthetic electron transport chain; pentose-phosphate shunt; maltose metabolic process; starch biosynthetic process; positive regulation of catalytic activity;	chloroplast photosystem II; extrinsic to membrane; nitrite reductase complex [NAD(P)H]; oxygen evolving complex; chloroplast thylakoid lumen;	calcium ion binding; electron transporter, transferring electrons within the cyclic electron transport pathway of photosynthesis activity;	1.04937	0.077972	1.00619	0.434987	1.31751	0.0222615
8153	8	Solyc03g118090.2.1_1	calcium-binding mitochondrial carrier protein s -1-like	transmembrane transport;	integral to membrane;	calcium ion binding;	8.13566	0.0916137	7.11899	0.16367	11.3223	0.030269
8183	8	Solyc03g031470.2.1_1	anthocyanidin reductase	negative regulation of flavonoid biosynthetic process; cellular metabolic process; oxidation-reduction process;		anthocyanidin reductase activity; coenzyme binding; nucleotide binding;	4.40325	0.222216	5.06315	0.291042	1.43851	0.0406717
8188	8	Solyc07g007450.2.1_1	iron-sulfur cluster assembly protein 1-like	iron-sulfur cluster assembly;		iron ion binding; iron-sulfur cluster binding;	16.3657	0.328735	17.2188	0.194156	3.73779	0.00860339
8205	8	Solyc11g010680.2.1_1	protein skip34-like				15.1686	0.2849	18.0986	0.27659	1.6358	0.00953591
8223	8	Solyc04g071360.2.1_1	trihelix transcription factor gt-2-like		nucleus;	sequence-specific DNA binding transcription factor activity; binding;	0.969128	0.113603	1.00552	0.347399	1.20005	0.0157634
8227	8	Solyc04g039620.2.1_1	ribose-phosphate pyrophosphokinase mitochondrial-like	heme biosynthetic process; nucleotide biosynthetic process; nucleoside metabolic process; phosphorylation;	mitochondrion; chloroplast;	ATP binding; magnesium ion binding; kinase activity; ribose phosphate diphosphokinase activity;	6.43696	0.199622	8.44747	0.260924	8.30534	0.0234492
8238	8	Solyc07g015910.2.1_1	wat1-related protein at1g25270-like				1.18454	0.199661	0.900876	0.294321	1.24743	0.0483536
8239	8	Solyc01g106400.2.1_1	methionine-r-sulfoxide reductase b1 protein	oxidation-reduction process; cellular response to oxidative stress; galactolipid biosynthetic process; cellular response to water deprivation; cold acclimation; cellular response to phosphate starvation;	endoplasmic reticulum; nucleus;	methionine-R-sulfoxide reductase activity; peptide-methionine (R)-S-oxide reductase activity; peptide-methionine (S)-S-oxide reductase activity;	0.962571	0.0648782	0.870594	0.200622	1.61082	0.00832339
8280	8	Solyc12g009730.1.1_1	receptor-like protein kinase	phosphorylation;		kinase activity;	0.979906	0.160456	1.14609	0.0947891	1.31905	0.00342091
8286	8	Solyc05g054240.2.1_1	probable histone-arginine methyltransferase -like	histone H3-R17 methylation; histone H3-R2 methylation; regulation of flower development; peptidyl-arginine methylation, to asymmetrical-dimethyl arginine; vegetative to reproductive phase transition of meristem; histone H3-R26 methylation;	nucleus;	protein-arginine omega-N monomethyltransferase activity; histone-arginine N-methyltransferase activity; protein heterodimerization activity; [myelin basic protein]-arginine N-methyltransferase activity; protein homodimerization activity; protein-arginine omega-N asymmetric methyltransferase activity;	3.87265	0.325438	4.80859	0.293627	4.94402	0.00276297
8294	8	Solyc08g077140.1.1_1	pentatricopeptide repeat-containing protein chloroplastic-like	stomatal complex morphogenesis; iron-sulfur cluster assembly; protein targeting to chloroplast; embryo development ending in seed dormancy; aromatic amino acid family biosynthetic process;	chloroplast;		8.82873	0.19654	14.9999	0.441058	12.9897	0.0484458
8406	8	Solyc01g090670.2.1_1	nuclear pore glycoprotein		cytosol; nuclear pore;	protein binding; structural constituent of nuclear pore;	1.11944	0.114457	1.72948	0.278846	1.78149	0.041818
8458	8	Solyc01g017300.1.1_1	photosystem i p700 apoprotein a1	protein-chromophore linkage; photosynthesis; electron transport chain;	integral to membrane; photosystem I; chloroplast thylakoid membrane; mitochondrion;	oxidoreductase activity; electron carrier activity; magnesium ion binding; chlorophyll binding; 4 iron, 4 sulfur cluster binding;	3.66601	0.415295	3.71995	0.0891214	1.5084	0.0485086
8474	8	Solyc05g010710.1.1_1	udp-glycosyltransferase 89a2-like	metabolic process;		UDP-glycosyltransferase activity; transferase activity, transferring hexosyl groups;	21.7255	0.110226	19.6441	0.0740994	11.248	0.0331543
8486	8	Solyc03g025770.2.1_1	o-glucosyltransferase rumi homolog		trans-Golgi network; extracellular region; Golgi apparatus; endosome;	transferase activity;	3.10878	0.214907	4.1843	0.220738	3.24836	0.00130939
8507	8	Solyc06g071430.2.1_1	protein executer chloroplastic-like				1.20593	0.178168	1.03877	0.208729	1.22054	0.0116645
8515	8	Solyc10g076550.1.1_1	wall-associated receptor kinase 2-like	response to virus; cellular water homeostasis; protein phosphorylation; response to salicylic acid stimulus; cell surface receptor signaling pathway; unidimensional cell growth; oligosaccharide metabolic process; defense response to fungus;	plant-type cell wall; cytoplasmic membrane-bounded vesicle; vacuole; plasma membrane;	protein serine/threonine kinase activity; ATP binding;	9.42166	0.296096	11.163	0.331965	1.40919	0.0205516
8548	8	Solyc10g007780.1.1_1	tropomyosin- isoform 1				6.64049	0.0537583	1.19664	0.0548492	9.88313	0.00639474
8575	8	Solyc03g111330.2.1_1	upf0235 protein c15orf40 homolog		nucleus; chloroplast;		15.1883	0.334701	21.2229	0.187886	1.22409	0.0400011
8586	8	Solyc08g078130.2.1_1	methylglutaconyl- mitochondrial-like	fatty acid metabolic process;	mitochondrion;	enoyl-CoA hydratase activity; methylglutaconyl-CoA hydratase activity;	13.6994	0.0795331	20.3255	0.0608208	2.90003	0.0281829
8612	8	Solyc11g006860.1.1_1	ribonuclease h2 subunit a-like	nucleic acid phosphodiester bond hydrolysis; RNA metabolic process;		RNA binding; ribonuclease H activity;	0.764684	0.0939921	0.866562	0.00704653	1.38731	0.0225407
8631	8	Solyc04g008350.1.1_1	clathrin assembly protein at1g25240-like		mitochondrion;	oxidoreductase activity; phospholipid binding;	3.01377	0.263439	4.07694	0.183664	3.74191	0.000980349
8638	8	Solyc06g062600.2.1_1	protein hothead-like	alcohol metabolic process; embryo sac development; cell-cell signaling; fatty acid omega-oxidation;		flavin adenine dinucleotide binding; choline dehydrogenase activity; mandelonitrile lyase activity;	3.78237	0.320227	4.3596	0.0546135	1.47961	0.00135004
8721	8	Solyc03g082720.2.1_1	yippee family zinc-binding isoform 1		nucleus;		0.97172	0.163229	0.992354	0.491407	1.24472	0.0354551
8724	8	Solyc07g043580.2.1_1	transcription factor pif5-like				0.873363	0.287185	1.12281	0.0775778	1.23586	0.0143678
8762	8	Solyc03g078100.2.1_1	probable pectinesterase pectinesterase inhibitor 51-like	cell wall modification; negative regulation of catalytic activity; pectin catabolic process;	plasma membrane; cell wall;	pectinesterase activity; aspartyl esterase activity; enzyme inhibitor activity;	5.06997	0.286111	2.75316	0.161677	3.46642	0.000186099
8766	8	Solyc09g005180.2.1_1	l-gulonolactone oxidase-like	oxidation-reduction process;	membrane; cell wall;	flavin adenine dinucleotide binding; L-gulonolactone oxidase activity; UDP-N-acetylmuramate dehydrogenase activity; D-arabinono-1,4-lactone oxidase activity;	4.50623	0.176751	5.53658	0.245182	1.62704	0.0315747
8798	8	Solyc02g089210.2.1_1	ful-like protein	regulation of transcription, DNA-dependent; ovule development;	nucleus;	DNA binding; protein dimerization activity; sequence-specific DNA binding transcription factor activity;	0.982296	0.477414	1.2337	0.215006	1.29656	0.04982
8820	8	Solyc04g080510.2.1_1	cbs domain-containing protein mitochondrial-like		mitochondrion;	adenyl nucleotide binding;	3.15991	0.078224	3.57123	0.106668	3.08434	0.0271183
8896	8	Solyc07g065280.2.1_1	nadh-ubiquinone oxidoreductase 21 kda subunit	ubiquitin-dependent protein catabolic process; response to misfolded protein; proteasome core complex assembly; photorespiration;	mitochondrial respiratory chain complex I;		1.15036	0.314245	0.959071	0.0597841	1.38195	0.0289162
8918	8	Solyc03g053020.2.1_1	PREDICTED: uncharacterized protein LOC101264102		plant-type cell wall; chloroplast stroma;		11.7609	0.2797	17.2604	0.262047	1.255	0.0430499
8926	8	Solyc02g063030.2.1_1	PREDICTED: uncharacterized protein LOC101260301				0.876259	0.292853	0.888198	0.0458105	1.44357	0.0162036
8945	8	Solyc02g091930.2.1_1	homeobox-leucine zipper protein hat22-like	response to cytokinin stimulus; regulation of transcription, DNA-dependent;	nucleus;	sequence-specific DNA binding; sequence-specific DNA binding transcription factor activity;	0.872803	0.195238	0.832465	0.301567	1.21878	0.00364456
8963	8	Solyc10g078770.1.1_1	seed maturation protein lea 4	seed development; response to stress; response to abiotic stimulus; embryo development;			5.89119	0.230667	8.15339	0.170246	1.64489	0.0271863
9018	8	Solyc08g079050.1.1_1	PREDICTED: uncharacterized protein LOC101247949	transcription, DNA-dependent; pollen exine formation;		sequence-specific DNA binding;	0.660886	0.137541	1.04633	0.390452	1.63607	0.0181254
9025	8	Solyc03g118700.2.1_1	nuclear localized protein 1	embryo sac egg cell differentiation;	nucleus;		4.63261	0.31239	9.04212	0.168554	1.67215	0.00842126
9049	8	Solyc03g083220.1.1_1	dna repair and recombination protein pif1-like	DNA duplex unwinding; DNA repair; telomere maintenance;		DNA helicase activity;	1.0206	0.546702	0.965501	0.141359	1.62725	0.00188376
9085	8	Solyc04g064810.2.1_1	protein lunapark				1.00036	0.492322	0.973235	0.551323	1.6182	0.0234743
9125	8	Solyc01g108270.2.1_1	probable lrr receptor-like serine threonine-protein kinase at1g51810-like	phosphorylation;	plasma membrane;	kinase activity;	7.62896	0.394062	7.39694	0.0719841	8.17584	0.00105608
9144	8	Solyc01g108280.2.1_1	serine threonine-protein kinase srk2e-like	hydrogen peroxide catabolic process; regulation of stomatal movement; unsaturated fatty acid biosynthetic process; response to water deprivation; growth; response to salt stress; regulation of reactive oxygen species metabolic process; defense response to bacterium; triglyceride biosynthetic process; protein phosphorylation; sucrose metabolic process; abscisic acid mediated signaling pathway; lea…	cytosol; nucleus;	calcium-dependent protein serine/threonine kinase activity; protein tyrosine kinase activity; ATP binding;	26.332	0.262494	28.0948	0.287393	3.54461	0.0245812
9147	8	Solyc04g007280.2.1_1	nuclear pore complex protein nup98-nup96-like	transport;	nuclear pore;		4.68137	0.351732	9.30427	0.21996	5.9848	0.0228661
9222	8	Solyc07g065620.2.1_1	poly -specific ribonuclease parn-like	embryo sac egg cell differentiation; RNA modification; response to salt stress; response to salicylic acid stimulus; response to abscisic acid stimulus;	nucleus;	nucleic acid binding; ribonuclease activity;	0.989792	0.0803151	0.826386	0.074505	1.41879	0.0409567
9283	8	Solyc01g098960.1.1_1	udp-glucuronate:xylan alpha-glucuronosyltransferase 4-like	starch metabolic process; biosynthetic process;	Golgi apparatus;	glucuronosyltransferase activity;	1.1103	0.124463	0.916879	0.195654	1.52695	0.000600374
9289	8	Solyc11g067030.1.1_1	trna -lysidine synthase	chloroplast organization; suspensor development; embryo development ending in seed dormancy;	cytoplasm;	nucleotide binding;	1.12763	0.0419584	0.952136	0.167184	1.39012	0.00512942
9343	8	Solyc03g082400.2.1_1	polyadenylate-binding protein	para-aminobenzoic acid metabolic process;	cytoplasm;	RNA binding; nucleotide binding;	7.04521	0.199062	6.85207	0.192165	11.1657	0.0468852
9363	8	Solyc07g049730.2.1_1	at1g05070 t7a14_6	virus induced gene silencing; vegetative phase change;	endosome; Golgi apparatus; trans-Golgi network;		0.987874	0.343619	5.46179	0.304532	9.05124	0.00187329
9398	8	Solyc09g089520.2.1_1	wound-induced proteinase inhibitor 1-like	response to wounding;		serine-type endopeptidase inhibitor activity;	6.65037	0.0992843	17.339	0.209785	9.91549	0.0141323
9468	8	Solyc02g061610.1.1_1	ubiquilin-2-like isoform 2				8.18507	0.142608	19.5224	0.228908	9.38385	0.0360655
9497	8	Solyc07g018290.2.1_1	ap2-like ethylene-responsive transcription factor ail5-like	transcription, DNA-dependent; post-embryonic development; response to stimulus; organ development; reproductive structure development; regulation of multicellular organismal development; embryo development; regulation of cellular process;			10.9029	0.251387	15.2868	0.223821	4.91927	0.0292058
9540	8	Solyc11g008200.1.1_1	major facilitator superfamily protein	systemic acquired resistance; response to endoplasmic reticulum stress; amino acid import; transmembrane transport; defense response to fungus; ER to Golgi vesicle-mediated transport;	plasmodesma; integral to membrane; chloroplast;		4.77071	0.383436	4.94834	0.313079	1.38825	0.0137135
9571	8	Solyc05g041810.1.1_1	serine threonine-protein phosphatase 7 long form homolog				12.7167	0.186658	10.0297	0.335695	9.99421	0.0485469
9580	8	Solyc10g006080.1.1_1	sodium hydrogen exchanger 4-like	lithium ion transport; potassium ion homeostasis; regulation of pH; sodium ion transmembrane transport;	plasma membrane; integral to membrane;	sodium:hydrogen antiporter activity;	1.05965	0.1538	1.03108	0.358124	1.4009	0.0102359
9611	8	Solyc00g015740.1.1_1	aldo-keto reductase family 4 member c8	response to water deprivation; para-aminobenzoic acid metabolic process; response to cold; response to cadmium ion; response to salt stress; oxidation-reduction process;	cytosol;	NADP+ binding; aldo-keto reductase (NADP) activity; steroid dehydrogenase activity;	6.46441	0.11018	8.06079	0.308594	1.2104	0.0117095
9632	8	Solyc12g035670.1.1_1	sac3 ganp nin1 mts3 eif-3 p25 isoform 1		nuclear periphery;		0.982743	0.0234583	0.842751	0.00816854	1.22501	0.0458565
9635	8	Solyc04g005500.2.1_1	t-box transcription factor isoform 1				1.13535	0.167552	1.17986	0.0503401	1.34361	0.0325946
9653	8	Solyc06g072310.2.1_1	homeobox-leucine zipper protein hdg11-like	regulation of transcription, DNA-dependent; trichome branching;	nucleus;	sequence-specific DNA binding transcription factor activity; transcription regulatory region sequence-specific DNA binding;	10.9386	0.30649	11.9463	0.236011	13.9328	0.00395536
9662	8	Solyc01g034150.2.1_1	dna polymerase eta-like	response to UV-B; error-prone translesion synthesis; D-xylose metabolic process; DNA-dependent DNA replication;	nucleus;	damaged DNA binding; DNA-directed DNA polymerase activity; protein binding;	0.8919	0.0703326	1.0368	0.339343	1.28657	0.0245163
9712	8	Solyc01g095720.2.1_1	alpha beta-hydrolases superfamily protein	lipid metabolic process;		triglyceride lipase activity;	1.06954	0.153763	0.845895	0.155545	1.44229	0.0244299
9784	8	Solyc04g005110.1.1_1	sesquiterpene synthase	metabolic process;		magnesium ion binding; terpene synthase activity;	8.02165	0.202378	8.47042	0.167575	8.85523	0.00551644
9787	8	Solyc12g015680.1.1_1	protein tic 20- chloroplastic-like		chloroplast thylakoid membrane;		6.97173	0.0653321	10.9143	0.301711	1.73051	0.012532
9882	8	Solyc04g072140.2.1_1	trna pseudouridine(38 39) synthase-like	pseudouridine synthesis; one-carbon metabolic process; tRNA processing;	nucleus;	pseudouridine synthase activity; RNA binding;	0.790335	0.364645	1.54308	0.235434	1.22581	0.00644892
9960	8	Solyc11g008700.1.1_1	hiv tat-specific factor 1 homolog	nuclear-transcribed mRNA catabolic process, nonsense-mediated decay; methylation-dependent chromatin silencing; RNA interference; negative regulation of flower development;	cytosol; nucleus;	nucleotide binding; mRNA binding;	5.57259	0.11739	4.84498	0.246794	6.59902	0.0319086
10090	8	Solyc01g107630.2.1_1	cell division cycle protein 123 homolog	polar nucleus fusion; cell division;			0.924385	0.0272502	1.02842	0.041138	1.42816	0.00357846
10149	8	Solyc03g122190.2.1_1	protein tify 10a-like				6.41835	0.275791	8.23437	0.242033	9.2242	0.0476715
293	9	Solyc01g088370.2.1_1	eukaryotic translation initiation factor 3 subunit b-like	formation of translation preinitiation complex; regulation of translational initiation;	cytosol; eukaryotic 43S preinitiation complex; eukaryotic translation initiation factor 3 complex; eukaryotic 48S preinitiation complex; nucleus;	translation initiation factor activity; nucleotide binding; translation initiation factor binding;	0.991072	0.0308466	0.847437	0.014382	0.711623	0.0184348
516	9	Solyc02g091410.2.1_1	protease do-like 7-like	proteolysis; protein glycosylation; photoinhibition;	cytosol; chloroplast; nucleus;	serine-type endopeptidase activity;	0.900128	0.0141747	0.980865	0.165107	0.690147	0.0147441
585	9	Solyc06g007200.2.1_1	proliferation-associated protein 2g4-like	G2 phase of mitotic cell cycle; pyrimidine ribonucleotide biosynthetic process; RNA methylation; cullin deneddylation; photomorphogenesis; purine nucleotide biosynthetic process; proteolysis; protein import into nucleus;	nucleolus; plasma membrane;	metalloexopeptidase activity; aminopeptidase activity;	1.87221	0.0519028	3.09476	0.136001	0.523455	5.77529e-07
636	9	Solyc02g072160.2.1_1	nad -binding rossmann-fold superfamily protein isoform 1	stomatal complex morphogenesis; mRNA modification;	vacuole; chloroplast stroma;	nucleotide binding;	1.10282	0.0144631	0.961731	0.286024	0.702671	0.0269021
665	9	Solyc07g043560.2.1_1	heat shock 70 kda protein 17-like	oxidation-reduction process; response to endoplasmic reticulum stress; protein folding; cellulose biosynthetic process; oligopeptide transport; response to heat; systemic acquired resistance; Golgi vesicle transport; response to high light intensity; response to hydrogen peroxide;	cytosol; vacuolar membrane; chloroplast; Golgi apparatus; endoplasmic reticulum; plasma membrane;	ATP binding; 2-alkenal reductase [NAD(P)] activity;	0.880339	0.0053548	1.01182	0.514725	0.671638	0.0232498
673	9	Solyc04g014510.2.1_1	glutamine synthetase	response to fructose stimulus; response to glucose stimulus; hydrogen peroxide catabolic process; response to sucrose stimulus; water transport; cellular cation homeostasis; calcium ion transport; nitrate assimilation; glutamine biosynthetic process; phenylpropanoid metabolic process; hyperosmotic response; Golgi organization; glycolysis; polyamine catabolic process; cellular modified amino acid …	chloroplast envelope; apoplast; cytosolic ribosome; vacuole; chloroplast stroma;	glutamate-ammonia ligase activity; copper ion binding; ATP binding;	1.03449	0.0265318	0.955293	0.181255	0.497557	5.1223e-06
747	9	Solyc12g089210.1.1_1	ornithine chloroplastic-like	purine nucleotide biosynthetic process; ovule development; ornithine metabolic process;	cytosol; chloroplast stroma;	ornithine carbamoyltransferase activity; amino acid binding;	0.905888	0.0893143	1.015	0.276677	0.579659	1.94579e-05
756	9	Solyc06g076970.2.1_1	peptidyl-prolyl cis-trans isomerase cyp19-4-like	protein folding; root development; protein peptidyl-prolyl isomerization;	multivesicular body; Golgi stack; cytoplasmic membrane-bounded vesicle; chloroplast; cytosol; endoplasmic reticulum; mitochondrion;	peptidyl-prolyl cis-trans isomerase activity;	0.86962	0.0222627	1.08459	0.0912819	0.646689	0.00385673
899	9	Solyc11g010960.1.1_1	geraniol dehydrogenase	plant-type hypersensitive response; response to bacterium; lignin biosynthetic process; oxidation-reduction process;		cinnamyl-alcohol dehydrogenase activity; aryl-alcohol dehydrogenase (NAD+) activity; geraniol dehydrogenase activity; zinc ion binding;	1.08149	0.00423667	1.04143	0.0232377	0.563135	0.0376989
1005	9	Solyc12g098150.1.1_1	probable voltage-gated potassium channel subunit beta-like	potassium ion transmembrane transport; oxidation-reduction process;	plasmodesma; plasma membrane;	potassium channel activity; aryl-alcohol dehydrogenase (NADP+) activity;	0.904509	0.080887	1.11274	0.0751209	0.59909	0.00500962
1018	9	Solyc07g008340.2.1_1	abc transporter e family member 2-like	ATP catabolic process; protein maturation;		iron-sulfur cluster binding; electron carrier activity; ATP binding; ATPase activity; transporter activity;	0.994374	0.0366552	0.943966	0.013253	0.712611	0.00519139
1019	9	Solyc01g008950.2.1_1	calmodulin	oxidation-reduction process; regulation of photomorphogenesis; acetyl-CoA metabolic process; detection of calcium ion; pollen germination; calcium-mediated signaling; response to mechanical stimulus;	cytosol; vacuole; plasma membrane;	calcium ion binding; protein binding; 2-alkenal reductase [NAD(P)] activity;	0.918174	0.0496343	0.872227	0.212371	0.772766	0.00041648
1053	9	Solyc09g092240.2.1_1	small subunit processome component 20 homolog		Golgi apparatus;		0.824207	0.00424468	1.03212	0.262397	0.758801	0.0324534
1114	9	Solyc05g055160.2.1_1	-like protein	protein folding; response to salt stress; regulation of ATPase activity; response to heat;	cell wall; nucleolus; plasma membrane;	heat shock protein binding; metal ion binding; ATP binding; unfolded protein binding;	0.849197	0.0594182	0.939574	0.181682	0.698867	0.00106529
1131	9	Solyc06g073530.1.1_1	protein argonaute 4-like	translational initiation;		translation initiation factor activity;	1.83121	0.129532	2.5575	0.104022	0.683437	0.00159828
1170	9	Solyc03g116790.2.1_1	molecular chaperone hsp40 -like protein	protein folding; carotenoid biosynthetic process; response to heat; thylakoid membrane organization;	chloroplast envelope; chloroplast thylakoid membrane;	heat shock protein binding; metal ion binding; ATP binding; unfolded protein binding;	2.24617	0.192276	2.27224	0.213617	0.715042	0.0251057
1177	9	Solyc03g082890.2.1_1	thylakoid lumenal kda chloroplastic-like	carotenoid biosynthetic process; unsaturated fatty acid biosynthetic process; cellular cation homeostasis; isopentenyl diphosphate biosynthetic process, methylerythritol 4-phosphate pathway; photosynthesis; chlorophyll biosynthetic process; divalent metal ion transport; rRNA processing; thylakoid membrane organization;	chloroplast stroma; chloroplast thylakoid lumen; chloroplast thylakoid membrane;		0.853316	0.00923681	1.04742	0.077383	0.682847	0.040934
1178	9	Solyc04g005030.2.1_1	phosphomannomutase phosphoglucomutase-like	carbohydrate metabolic process; UDP-N-acetylglucosamine biosynthetic process;	chloroplast stroma; cytosol;	phosphoacetylglucosamine mutase activity; phosphomannomutase activity;	0.896942	0.0176346	1.16917	0.00164671	0.784449	0.0332867
1187	9	Solyc12g044900.1.1_1	protein root hair defective 3 homolog 1-like	GTP catabolic process;	integral to membrane; endoplasmic reticulum membrane;	GTPase activity; GTP binding;	5.45565	0.163575	6.6193	0.119469	0.671148	0.000782222
1211	9	Solyc01g073750.2.1_1	callose synthase 3-like	protein desumoylation; callose deposition in cell wall; (1->3)-beta-D-glucan biosynthetic process; microsporogenesis; vegetative to reproductive phase transition of meristem; membrane fusion; hydrogen peroxide biosynthetic process;	cell plate; plasmodesma; 1,3-beta-D-glucan synthase complex;	1,3-beta-D-glucan synthase activity;	0.864485	0.00109048	1.0574	0.190317	0.561032	0.00649838
1217	9	Solyc03g118640.2.1_1	ketose-bisphosphate aldolase class-ii family protein	pentose-phosphate shunt; valine metabolic process; glycolysis;	mitochondrion; nucleus;	3-hydroxyisobutyrate dehydrogenase activity; zinc ion binding; nucleotide binding; phosphogluconate dehydrogenase (decarboxylating) activity; coenzyme binding; fructose-bisphosphate aldolase activity;	0.963018	0.10925	0.885485	0.18966	0.456885	0.00616316
1256	9	Solyc11g011330.1.1_1	probable mannitol dehydrogenase-like	oxidation-reduction process;		zinc ion binding; oxidoreductase activity;	4.07821	0.0893865	6.382	0.222341	0.788443	0.0010755
1267	9	Solyc01g091460.2.1_1	brefeldin a-inhibited guanine nucleotide-exchange protein 2-like	regulation of ARF protein signal transduction; megagametogenesis;	nucleus; cytosol;	ARF guanyl-nucleotide exchange factor activity;	0.870883	0.0290543	0.878978	0.0221777	0.69361	0.00473936
1329	9	Solyc02g083710.2.1_1	26s proteasome non-atpase regulatory subunit 4-like	cytoskeleton organization; response to misfolded protein; stamen formation; photorespiration; gluconeogenesis; fatty acid beta-oxidation; response to sucrose stimulus; proteasomal ubiquitin-dependent protein catabolic process; water transport; protein targeting to vacuole; regulation of transcription, DNA-dependent; response to salt stress; toxin catabolic process; proteasome core complex assembl…	membrane; cytosol; proteasome regulatory particle, base subcomplex; nucleus;	zinc ion binding; peptide receptor activity;	0.867605	0.03005	0.726008	0.109567	0.688922	0.0085975
1367	9	Solyc12g045030.1.1_1	gluconate 5-dehydrogenase-like	oxidation-reduction process;		3-oxoacyl-[acyl-carrier-protein] reductase (NADPH) activity;	0.86002	0.00674421	0.991172	0.371029	0.796367	0.000584127
1384	9	Solyc02g068900.2.1_1	glutathione s-transferase omega-like protein	response to cadmium ion;	cytosol;	transferase activity;	0.971647	0.390315	0.903408	0.0142698	0.762107	0.00340894
1385	9	Solyc09g083440.2.1_1	proteinase inhibitor i	response to wounding; negative regulation of peptidase activity; proteolysis;	extracellular region;	serine-type endopeptidase inhibitor activity; peptidase activity;	1.44655	0.131325	5.20535	0.0885923	0.688261	0.00439993
1414	9	Solyc08g006430.2.1_1	sarcosine oxidase	tetrahydrofolate metabolic process; oxidation-reduction process;	cytoplasm;	sarcosine oxidase activity;	0.982025	0.452473	0.94586	0.155919	0.733789	0.022253
1416	9	Solyc04g016080.1.1_1	kinesin heavy	microtubule cytoskeleton organization; cytokinesis by cell plate formation; histone H3-K9 methylation; chromatin silencing; microtubule-based movement;	microtubule; kinesin complex;	microtubule motor activity; microtubule binding; ATP binding;	0.943238	0.00568606	0.919555	0.0454038	0.523335	0.00548247
1429	9	Solyc10g083740.1.1_1	60s ribosomal protein l24-like		ribosome;		1.07045	0.000332122	0.960559	0.206642	0.490135	0.00190362
1476	9	Solyc01g099240.2.1_1	probable 3-hydroxyisobutyrate dehydrogenase-like mitochondrial-like	pentose-phosphate shunt;	cytosol; mitochondrion;	phosphogluconate dehydrogenase (decarboxylating) activity; coenzyme binding; nucleotide binding;	0.903065	0.07268	1.09341	0.158546	0.788961	0.000546215
1479	9	Solyc03g115360.2.1_1	40s ribosomal protein s19	translation;	nucleolus; vacuole; plasmodesma; cell wall; cytosolic small ribosomal subunit; membrane;	structural constituent of ribosome;	0.993841	0.0803124	0.90174	0.0195285	0.660692	0.0257738
1482	9	Solyc07g066660.2.1_1	cyclin-b3-1-like isoform x4	stomatal lineage progression; regulation of cyclin-dependent protein serine/threonine kinase activity; cell division;	nucleus;	cyclin-dependent protein serine/threonine kinase activity; protein kinase binding;	1.40114	0.131114	0.991306	0.140767	0.663203	0.00401536
1486	9	Solyc11g069950.1.1_1	atp-dependent zinc metalloprotease ftsh mitochondrial-like	ATP catabolic process; cell division; proteolysis; protein catabolic process;	mitochondrion; plastid; membrane;	metal ion binding; ATP-dependent peptidase activity; metalloendopeptidase activity; ATP binding; microtubule-severing ATPase activity; serine-type endopeptidase activity;	0.859577	0.0132226	1.16203	0.0690685	0.565873	0.0103612
1499	9	Solyc12g056220.1.1_1	water channel protein	brassinosteroid biosynthetic process; transmembrane transport; acetyl-CoA metabolic process; cellular response to iron ion starvation; iron ion transport; water transport; sterol biosynthetic process;	integral to membrane; chloroplast; plasma membrane;	water channel activity;	0.938545	0.0513416	1.11298	0.073283	0.746854	0.0325426
1501	9	Solyc07g005970.2.1_1	autophagy-related protein 11	autophagy;	plasmodesma; nucleus;		0.954488	0.0243929	0.84172	0.229224	0.467541	5.09179e-05
1578	9	Solyc11g068730.1.1_1	bifunctional nitrilase nitrile hydratase nit4b-like	response to bacterium; response to cadmium ion; cellular response to sulfate starvation; detoxification of nitrogen compound; cyanide metabolic process;	plasma membrane; chloroplast; apoplast;	cyanoalanine nitrilase activity; indole-3-acetonitrile nitrile hydratase activity; 3-cyanoalanine hydratase activity; indole-3-acetonitrile nitrilase activity;	0.89121	0.179584	1.13194	0.00320263	0.608444	0.0200909
1586	9	Solyc10g007930.2.1_1	secologanin synthase-like	oxidation-reduction process;		heme binding; oxidoreductase activity, acting on paired donors, with incorporation or reduction of molecular oxygen; monooxygenase activity; iron ion binding; electron carrier activity;	2.33674	0.177291	2.49633	0.050181	0.739595	0.00499263
1608	9	Solyc05g055450.2.1_1	rna-binding protein nova-1-like	RNA splicing; regulation by virus of viral protein levels in host cell;	nucleus;	ubiquitin thiolesterase activity; single-stranded RNA binding;	5.10727	0.160126	5.2377	0.238471	0.696879	0.00147364
1615	9	Solyc12g094720.1.1_1	psbp domain-containing protein chloroplastic-like	pentose-phosphate shunt; response to far red light; starch biosynthetic process; response to red light; chloroplast relocation; photosynthesis; maltose metabolic process; chlorophyll biosynthetic process; response to blue light; transcription from plastid promoter; rRNA processing; thylakoid membrane organization;	oxygen evolving complex; extrinsic to membrane; chloroplast thylakoid lumen; chloroplast thylakoid membrane;	calcium ion binding;	1.04913	0.0557394	1.19445	0.00828415	0.716128	0.00346793
1669	9	Solyc01g096750.1.1_1	protein argonaute 4-like	translational initiation; histone H3-K9 methylation; defense response to bacterium, incompatible interaction; negative regulation of transposition; production of siRNA involved in RNA interference; chromatin silencing; DNA methylation; ovule development;	Cajal body; nuclear euchromatin; cytoplasm; nucleolus;	siRNA binding; translation initiation factor activity;	2.26332	0.0571456	1.89615	0.199407	0.594711	0.00134406
1672	9	Solyc09g008650.2.1_1	peptidyl-prolyl cis-trans isomerase fkbp16- chloroplastic-like	protein peptidyl-prolyl isomerization; protein folding; cellular response to water deprivation;	chloroplast thylakoid membrane; nucleus; chloroplast thylakoid lumen;	peptidyl-prolyl cis-trans isomerase activity; FK506 binding;	0.848109	0.156238	0.973443	0.146382	0.749174	0.0395655
1783	9	Solyc01g010950.2.1_1	dual specificity protein kinase spla-like	negative regulation of defense response; jasmonic acid mediated signaling pathway; systemic acquired resistance, salicylic acid mediated signaling pathway; response to water deprivation; regulation of plant-type hypersensitive response; auxin mediated signaling pathway; protein targeting to membrane; defense response to fungus; negative regulation of programmed cell death; hyperosmotic salinity r…	cytosol; nucleus;	non-membrane spanning protein tyrosine kinase activity; protein serine/threonine/tyrosine kinase activity; protein serine/threonine kinase activity; ATP binding;	1.01077	0.099239	0.961522	0.033111	0.494996	0.018154
1812	9	Solyc08g079280.2.1_1	flavonoid 3 -monooxygenase-like	oxidation-reduction process;	plasma membrane; cell wall; mitochondrion;	flavonoid 3',5'-hydroxylase activity; electron carrier activity; iron ion binding; heme binding;	1.04825	0.236417	0.995465	0.0257049	0.673444	0.0290274
1831	9	Solyc12g010790.1.1_1	ras-related protein raba1f-like	vesicle-mediated transport; small GTPase mediated signal transduction; nucleocytoplasmic transport; GTP catabolic process; intracellular protein transport;	intracellular; membrane;	GTPase activity; GTP binding;	0.893593	0.0786776	1.0632	0.0149199	0.557075	0.0162331
1896	9	Solyc03g097190.2.1_1	web family protein chloroplastic-like				21.2093	0.206817	25.4258	0.159424	0.731964	0.00407598
1961	9	Solyc03g083130.1.1_1	gamma-irradiation and mitomycin c induced 1	double-strand break repair via homologous recombination; response to gamma radiation;			1.00664	0.276984	1.10462	0.243357	0.71325	0.0207178
1965	9	Solyc01g065720.2.1_1	phospholipase d p1-like	negative regulation of defense response; cellular response to phosphate starvation; galactolipid biosynthetic process; jasmonic acid mediated signaling pathway; systemic acquired resistance, salicylic acid mediated signaling pathway; regulation of plant-type hypersensitive response; cellular response to water deprivation; protein targeting to membrane; defense response to fungus; negative regulat…		phospholipase D activity; phosphatidylinositol binding; 2-alkenal reductase [NAD(P)] activity; NAPE-specific phospholipase D activity;	0.832913	0.0168221	0.92687	0.109545	0.767056	0.00977474
2027	9	Solyc10g085680.1.1_1	serine threonine-protein kinase chloroplastic-like	protein phosphorylation; photosystem II stabilization;	chloroplast; thylakoid;	ATP binding; protein serine/threonine kinase activity;	0.946595	0.0609381	1.0387	0.282183	0.575566	0.0187566
2029	9	Solyc01g049650.2.1_1	pyruvate cytosolic isozyme-like	phosphorylation; glycolysis;	cytoplasm;	pyruvate kinase activity; potassium ion binding; ATP binding; magnesium ion binding;	0.904064	0.0566817	1.03345	0.113398	0.513959	0.00183762
2036	9	Solyc03g082910.2.1_1	acyl- binding protein	seed dormancy process; regulation of seed germination; lipid metabolic process; protein import into peroxisome matrix; response to cold; intra-Golgi vesicle-mediated transport; lipid transport; response to abscisic acid stimulus; ER to Golgi vesicle-mediated transport; lithium ion transport; response to lead ion; organ senescence;	plant-type cell wall; glyoxysome; endoplasmic reticulum; plasma membrane;	fatty-acyl-CoA binding; lead ion binding; protein binding; phosphatidic acid binding;	0.999453	0.387824	1.01919	0.351655	0.779708	0.000873619
2051	9	Solyc05g051570.2.1_1	ras-related protein rabh1e-like	membrane fusion; intra-Golgi vesicle-mediated transport; small GTPase mediated signal transduction; protein transport;	mitochondrion;	GTP binding; hydrolase activity;	1.00819	0.125714	1.12081	0.0621189	0.671257	0.00762756
2052	9	Solyc01g106010.2.1_1	fructose- - chloroplastic-like	carbohydrate metabolic process; mRNA modification;	chloroplast stroma;	fructose 1,6-bisphosphate 1-phosphatase activity;	0.772182	0.180929	0.917545	0.0587748	0.707395	0.00397749
2055	9	Solyc06g076930.1.1_1	abc transporter g family member 31-like	drug transmembrane transport; ATP catabolic process;	plasmodesma; membrane;	organic phosphonate transmembrane-transporting ATPase activity; ATP binding;	0.992709	0.186752	0.967466	0.0304552	0.632565	0.000947729
2059	9	Solyc07g047770.2.1_1	histidine kinase 2-like	regulation of anthocyanin metabolic process; response to water deprivation; peptidyl-histidine phosphorylation; signal transduction by phosphorylation; regulation of transcription, DNA-dependent; response to salt stress; response to toxic substance; regulation of meristem development; secondary growth; negative regulation of iron ion transport; regulation of chlorophyll catabolic process; regulat…	membrane;	osmosensor activity; protein histidine kinase binding; cytokinin receptor activity; phosphorelay sensor kinase activity; identical protein binding; phosphorelay response regulator activity; ATP binding;	9.36815	0.120687	8.43657	0.109363	0.735067	0.00232142
2108	9	Solyc02g066950.2.1_1	alpha-amylase isozyme 3d	circadian rhythm; starch catabolic process;	chloroplast stroma;	alpha-amylase activity; glucan 1,4-alpha-maltotetraohydrolase activity; calcium ion binding;	0.847921	0.063219	0.979096	0.0366632	0.609533	0.0251563
2132	9	Solyc02g081400.2.1_1	dj-1 family protein	proteolysis;	cytoplasmic membrane-bounded vesicle;	peptidase activity; metal ion binding; hydrolase activity, acting on glycosyl bonds; DNA binding;	0.818965	0.0440739	0.994918	0.0929616	0.602877	0.0360916
2155	9	Solyc12g005940.1.1_1	1-aminocyclopropane-1-carboxylate oxidase	ethylene biosynthetic process; defense response; fruit ripening; oxidation-reduction process;		metal ion binding; L-ascorbic acid binding; 1-aminocyclopropane-1-carboxylate oxidase activity; oxidoreductase activity, acting on paired donors, with incorporation or reduction of molecular oxygen, 2-oxoglutarate as one donor, and incorporation of one atom each of oxygen into both donors;	0.95131	0.00802022	0.805626	0.30121	0.688908	0.00272949
2168	9	Solyc06g063410.2.1_1	atp-dependent clp protease atp-binding subunit -like	protein folding; proteolysis;	mitochondrion;	peptidase activity; ATP binding; unfolded protein binding; nucleoside-triphosphatase activity;	0.890617	0.0782323	1.01102	0.0831259	0.613026	0.0417138
2217	9	Solyc01g007600.2.1_1	ribosomal protein l16	translation;	ribosome; chloroplast; mitochondrion;	structural constituent of ribosome; rRNA binding;	0.912563	0.0442894	1.36764	0.0846101	0.601392	0.00820349
2223	9	Solyc03g078570.2.1_1	ras-related protein rabh1e-like	small GTPase mediated signal transduction; protein transport;	mitochondrion;	GTP binding; hydrolase activity;	0.98183	0.0680937	1.1604	0.0037201	0.717956	0.000430712
2236	9	Solyc06g008900.2.1_1	e3 ubiquitin-protein ligase rf298-like			zinc ion binding;	0.955429	0.172821	1.22867	0.11383	0.573175	0.00466911
2241	9	Solyc11g008280.1.1_1	serine carboxypeptidase-like 49-like	proteolysis;	endoplasmic reticulum membrane; vacuole; peroxisome; cytosol;	serine-type carboxypeptidase activity;	7.81276	0.104379	1.02276	0.187414	0.635581	0.000181121
2258	9	Solyc05g015930.2.1_1	gyf domain-containing protein		cytoplasm;		2.43426	0.119751	2.60575	0.121897	0.522505	0.03908
2317	9	Solyc12g010060.1.1_1	eukaryotic initiation factor 5a2	translational initiation; translational frameshifting; peptidyl-lysine modification to hypusine; positive regulation of translational termination; positive regulation of translational elongation;		translation initiation factor activity; translation elongation factor activity; ribosome binding;	0.915029	0.19044	0.921575	0.137533	0.588135	0.000690557
2320	9	Solyc01g008110.2.1_1	obtusifoliol 14alpha-demethylase	methionine biosynthetic process; oxidation-reduction process; methylation; RNA splicing, via endonucleolytic cleavage and ligation; pentacyclic triterpenoid biosynthetic process; embryo development ending in seed dormancy; sterol biosynthetic process;	Golgi apparatus; endoplasmic reticulum; plasma membrane;	sterol 14-demethylase activity; electron carrier activity; oxygen binding; heme binding; methyltransferase activity; iron ion binding;	1.00998	0.110485	1.06932	0.0169401	0.778128	7.24597e-05
2348	9	Solyc11g006680.1.1_1	pentatricopeptide repeat-containing protein chloroplastic-like		chloroplast;	nucleic acid binding; nucleotide binding;	0.725618	0.0548377	3.91597	0.0706552	0.791795	0.0242718
2358	9	Solyc06g067920.2.1_1	cytochrome c1- heme mitochondrial-like	electron transport chain;	mitochondrial inner membrane; respiratory chain; integral to membrane;	electron carrier activity; iron ion binding; heme binding;	2.17863	0.115483	2.55138	0.0954403	0.705214	0.014716
2378	9	Solyc09g007350.2.1_1	40s ribosomal protein s23-like	translation;	nucleolus; cytosolic small ribosomal subunit;	structural constituent of ribosome;	1.00555	0.23618	0.822288	0.157742	0.609118	0.000573791
2386	9	Solyc03g078300.1.1_1	cc-nbs-lrr type resistance partial	defense response;		ADP binding;	0.928209	0.299716	0.926804	0.227702	0.64943	0.000201995
2404	9	Solyc03g005590.1.1_1	regulator of chromosome condensation family protein	pollen tube growth; signal transduction; cortical protein anchoring; plant-type cell wall modification;	cell cortex; Golgi apparatus;	Ran GTPase binding; metal ion binding; phosphatidylinositol binding; chromatin binding;	0.890177	0.0396299	1.14004	0.186529	0.669206	0.00165425
2410	9	Solyc07g017610.2.1_1	alpha-aminoadipic semialdehyde synthase-like	oxidation-reduction process;		saccharopine dehydrogenase (NADP+, L-lysine-forming) activity; saccharopine dehydrogenase (NADP+, L-glutamate-forming) activity;	0.940201	0.000868118	0.8971	0.122531	0.507863	0.00649752
2437	9	Solyc05g054500.1.1_1	dna rna-binding protein kin17-like	microtubule cytoskeleton organization;			0.921064	0.119183	0.997105	0.0592919	0.709968	0.0143634
2452	9	Solyc02g062240.2.1_1	small nuclear ribonucleoprotein sm d3-like		nuclear body; nucleolus; ribonucleoprotein complex;	nucleic acid binding;	1.71802	0.0621878	2.44172	0.156916	0.640578	0.00926336
2492	9	Solyc09g011660.2.1_1	universal stress protein	response to stress;	plasmodesma; plasma membrane;		0.899271	0.00128231	0.905246	0.110932	0.611667	0.00377273
2507	9	Solyc04g011970.1.1_1	gag-pol polyprotein	nucleic acid phosphodiester bond hydrolysis; proteolysis; DNA integration;		endonuclease activity; RNA-directed DNA polymerase activity; nucleic acid binding; aspartic-type endopeptidase activity; zinc ion binding;	1.08967	0.155904	1.0069	0.186518	0.658387	0.0352347
2525	9	Solyc12g010600.1.1_1	rna polymerase ii second largest subunit	nuclear-transcribed mRNA catabolic process; RNA splicing, via endonucleolytic cleavage and ligation; embryo development ending in seed dormancy; transcription from RNA polymerase II promoter;	cytosol; plasmodesma; DNA-directed RNA polymerase II, core complex;	DNA-directed RNA polymerase activity; metal ion binding; DNA binding; ribonucleoside binding;	0.870331	0.188162	1.02755	0.263881	0.612617	0.0317472
2548	9	Solyc07g056510.2.1_1	glutathione s-			glutathione transferase activity; peroxidase activity; lactoylglutathione lyase activity;	2.61535	0.130079	3.30955	0.153382	0.562968	0.0373731
2558	9	Solyc08g013670.2.1_1	photosystem i reaction center subunit chloroplastic-like	pentose-phosphate shunt; photosynthetic electron transport in photosystem I; cysteine biosynthetic process; regulation of protein dephosphorylation;	chloroplast photosystem I; chloroplast thylakoid lumen;	calmodulin binding;	0.895483	0.0899409	1.11892	0.111	0.777253	0.0124132
2567	9	Solyc03g096730.2.1_1	gdp-d-mannose pyrophosphorylase	response to jasmonic acid stimulus; response to ozone; response to salt stress; cellulose biosynthetic process; defense response to bacterium; response to heat; L-ascorbic acid biosynthetic process; response to ammonium ion;		mannose-1-phosphate guanylyltransferase activity; mannose-1-phosphate guanylyltransferase (GDP) activity;	0.929417	0.00216489	0.967183	0.422727	0.739396	0.0223325
2576	9	Solyc09g097970.2.1_1	nad -linked oxidoreductase superfamily protein	response to cadmium ion; oxidation-reduction process;	chloroplast envelope; plasma membrane;	oxidoreductase activity;	1.01485	0.589696	1.05318	0.207048	0.591035	0.0147418
2602	9	Solyc03g082560.2.1_1	uncharacterized oxidoreductase chloroplastic-like	pentose-phosphate shunt; positive regulation of catalytic activity; starch biosynthetic process; pyridoxal 5'-phosphate salvage; maltose metabolic process; glucosinolate biosynthetic process; pyridoxal biosynthetic process;	chloroplast;	17-alpha,20-alpha-dihydroxypregn-4-en-3-one dehydrogenase activity; NADPH binding; pyridoxine:NADP 4-dehydrogenase activity;	0.966424	0.198556	0.979708	0.38504	0.440615	0.000546243
2616	9	Solyc12g049270.1.1_1	developmentally regulated g-protein 2-like	protein folding; response to heat; terpenoid biosynthetic process; response to high light intensity; response to hydrogen peroxide;	cytoplasmic membrane-bounded vesicle;	GDP binding; GTP binding;	0.848423	0.127766	0.895729	0.361632	0.601803	0.0354353
2636	9	Solyc05g009980.2.1_1	protein decapping 5-like	deadenylation-independent decapping of nuclear-transcribed mRNA; negative regulation of translation; positive regulation of cytoplasmic mRNA processing body assembly; protein N-linked glycosylation;	cytosol; cytoplasmic mRNA processing body;	protein homodimerization activity;	0.959502	0.0315194	1.04665	0.265617	0.496407	0.000371907
2637	9	Solyc11g066590.1.1_1	lysosomal pro-x carboxypeptidase-like	proteolysis;		carboxypeptidase activity; serine-type peptidase activity;	0.838319	0.109072	2.3018	0.168267	0.779028	0.0271546
2644	9	Solyc04g076210.2.1_1	ubiquitin carboxyl-terminal hydrolase 16-like	ubiquitin-dependent protein catabolic process; root development; flower development; nuclear-transcribed mRNA catabolic process; leaf development; cell proliferation; protein N-linked glycosylation;		ubiquitin thiolesterase activity; zinc ion binding; ubiquitin-specific protease activity;	0.828805	0.0691443	0.848386	0.0368967	0.743964	0.000233892
2654	9	Solyc09g008410.2.1_1	peptidyl-prolyl cis-trans isomerase cyp21- mitochondrial-like	protein folding; protein peptidyl-prolyl isomerization;	Golgi apparatus; plasma membrane;	peptidyl-prolyl cis-trans isomerase activity;	0.933548	0.00748516	1.02703	0.081372	0.703814	0.000163146
2693	9	Solyc08g079820.2.1_1	nudix hydrolase chloroplastic-like		chloroplast stroma;	ADP-glucose pyrophosphohydrolase activity; ADP-ribose pyrophosphohydrolase activity;	2.88688	0.110964	1.00805	0.138318	0.633062	0.00120154
[truncated: 1,303 more rows]
