# Supplementary material for: Critical Role of COI1-Dependent Jasmonate Pathway in AAL toxin induced PCD in Tomato Revealed by Comparative Proteomics
Source: Sci Rep. 2016 Jun 21;6:28451. doi: 10.1038/srep28451 (PMC4914994; doi:10.1038/srep28451)
Supplement: Supplementary Table S4 [file srep28451-s5.xls]

## Sheet: Table 6_5715_phosphorylated pro
Supplementary Table S4. The list of 5715 expressed protein with phosphorylation. A green color means down-regulation, but a red color shows up-regulation.
Protein Group	Sequence Id	anno	GO biological process	GO cellular component	GO molecular function	CA/(CA+TA) AVE FC	CA/(CA+TA) PVal	(CA+TA+JA)/ (CA+TA) AVE FC	(CA+TA+JA)/ (CA+TA) PVal	(jai1+TA)/ (CA+TA) AVE FC	(jai1+TA)/ (CA+TA) PVal
1	Solyc01g007330.2.1_1	ribulose- -bisphosphate carboxylase oxygenase large subunit	reductive pentose-phosphate cycle; photorespiration; oxidation-reduction process;	chloroplast;	ribulose-bisphosphate carboxylase activity; monooxygenase activity; magnesium ion binding;	1.02505	0.224761	0.729496	0.0498925	1.33989	0.00376796
3	Solyc03g063560.2.1_1	ferredoxin-dependent glutamate synthase chloroplastic-like	oxidation-reduction process; response to light stimulus; glutamate biosynthetic process; photorespiration; positive regulation of glycine hydroxymethyltransferase activity;	mitochondrion; chloroplast envelope; chloroplast stroma; membrane; apoplast;	glutamate synthase (ferredoxin) activity;	0.709302		0.644571		0.992978
4	Solyc07g043320.2.1_1	myosin-related family protein	response to cadmium ion; response to abscisic acid stimulus;	plasma membrane;		0.696128	0.142291	0.886886	0.0523219	0.510953	0.0215961
6	Solyc10g086580.1.1_1	ribulose bisphosphate carboxylase oxygenase activase chloroplastic-like	regulation of proton transport; photosynthesis, light reaction; negative regulation of defense response; response to far red light; detection of biotic stimulus; response to sucrose stimulus; jasmonic acid mediated signaling pathway; salicylic acid biosynthetic process; systemic acquired resistance, salicylic acid mediated signaling pathway; regulation of plant-type hypersensitive response; respo…	chloroplast envelope; apoplast; stromule; cell wall; chloroplast thylakoid membrane; plastoglobule; nucleus;	ADP binding; ribulose-1,5-bisphosphate carboxylase/oxygenase activator activity; ATP binding;	6.9386	0.202184	8.31065	0.0777082	11.4194	0.080552
7	Solyc12g042060.1.1_1	chaperone protein chloroplastic-like	proteolysis;	chloroplast;	peptidase activity; ATP binding; nucleoside-triphosphatase activity;	1.13664		0.672654		0.758227
8	Solyc12g055800.1.1_1	v-type proton atpase catalytic subunit a-like	cytoskeleton organization; pentose-phosphate shunt; gluconeogenesis; water transport; ATP metabolic process; calcium ion transport; proteasomal protein catabolic process; ATP hydrolysis coupled proton transport; cell morphogenesis; vacuole organization; hyperosmotic response; Golgi organization; glycolysis; Golgi vesicle transport; pollen development; response to cadmium ion; response to temperat…	plant-type vacuole; vacuolar membrane; chloroplast envelope; apoplast; proton-transporting V-type ATPase, V1 domain; cell wall; Golgi apparatus; plasmodesma; plasma membrane;	proton-transporting ATPase activity, rotational mechanism; proton-transporting ATP synthase activity, rotational mechanism; protease binding; ATP binding;	1.14284		1.73737		1.50903
9	Solyc01g103450.2.1_1	stromal 70 kda heat shock-related chloroplastic-like	oxidation-reduction process; protein folding; response to cold; response to heat; protein targeting to chloroplast; response to cadmium ion;	mitochondrion; chloroplast envelope; thylakoid; chloroplast stroma; nucleus; apoplast;	ATP binding; 2-alkenal reductase [NAD(P)] activity; unfolded protein binding;	1.15779		1.36797		1.16107
10	Solyc03g118340.2.1_1	chaperone protein chloroplastic-like	proteolysis;	chloroplast;	peptidase activity; ATP binding; nucleoside-triphosphatase activity;	0.409011		0.846785		0.640422
11	Solyc09g010630.2.1_1	heat shock protein 70	response to stress; oxidation-reduction process;		2-alkenal reductase [NAD(P)] activity; ATP binding;	1.08204	0.00364369	1.13564	0.182579	0.626317	0.00872684
12	Solyc09g011080.2.1_1	ribulose bisphosphate carboxylase oxygenase activase chloroplastic-like		chloroplast stroma;	ATP binding;	1.06099		1.07524		0.896182
14	Solyc07g065840.2.1_1	molecular chaperone hsp90-1	protein folding; defense response signaling pathway, resistance gene-dependent;	cytoplasm;	ATP binding; unfolded protein binding;	1.00772	0.229167	1.16677	0.168608	0.811158	0.309925
15	Solyc05g052510.2.1_1	clathrin heavy chain 1-like	endocytosis; intracellular protein transport;	cytosol; clathrin coat of coated pit; clathrin coat of trans-Golgi network vesicle; plasmodesma; vacuolar membrane; chloroplast;	protein binding; structural molecule activity;	0.750283	0.00717621	1.37296	0.216128	0.777345	0.463302
16	Solyc01g108600.2.1_1	presequence protease chloroplastic mitochondrial-like	hydrogen peroxide catabolic process; proteolysis; chloroplast organization; ovule development; protein processing; response to cadmium ion;	mitochondrion; chloroplast envelope; chloroplast stroma; apoplast;	zinc ion binding; metalloendopeptidase activity;	0.752193	0.149536	0.877039	0.183041	0.481298	9.20026e-05
18	Solyc12g005860.1.1_1	aconitate cytoplasmic-like	cytoskeleton organization; response to misfolded protein; photorespiration; gluconeogenesis; citrate metabolic process; water transport; ethylene mediated signaling pathway; isocitrate metabolic process; photosynthesis; proteasomal protein catabolic process; nitrate transport; proteasome core complex assembly; response to iron ion; hyperosmotic response; ubiquitin-dependent protein catabolic proc…	vacuolar membrane; cell wall; cytosol; chloroplast stroma;	citrate dehydratase activity; 4 iron, 4 sulfur cluster binding; isocitrate hydro-lyase (cis-aconitate-forming) activity; copper ion binding; ATP binding;	0.944669		1.15513		1.70822
19	Solyc10g086410.2.1_1	70-kda heat shock protein	response to stress;		ATP binding;	1.08204	0.00364369	1.13564	0.182579	0.626317	0.00872684
20	Solyc11g066060.1.1_1	heat shock protein 70	response to stress; oxidation-reduction process;		2-alkenal reductase [NAD(P)] activity; ATP binding;	1.11592	0.102208	0.909811	0.0654689	0.847053	0.536739
21	Solyc08g082820.2.1_1	luminal-binding protein 5-like	oxidation-reduction process; ER-associated protein catabolic process; polar nucleus fusion; response to heat;	cell wall; endoplasmic reticulum lumen; chloroplast; vacuole; plasma membrane;	ATP binding; 2-alkenal reductase [NAD(P)] activity;	1.00024	0.000280129	0.802791	0.215186	1.12246	0.460695
24	Solyc06g071100.2.1_1	plasma membrane h+-atpase	proton transport; response to salt stress; ATP biosynthetic process; ATP catabolic process;	integral to membrane; plasma membrane;	hydrogen-exporting ATPase activity, phosphorylative mechanism; metal ion binding; ATP binding;	4.25752	0.1908	5.8902	0.331228	0.660361	0.0513501
25	Solyc03g082920.2.1_1	luminal-binding protein 5-like	oxidation-reduction process; ER-associated protein catabolic process; polar nucleus fusion; response to heat;	cell wall; endoplasmic reticulum lumen; chloroplast; vacuole; plasma membrane;	ATP binding; 2-alkenal reductase [NAD(P)] activity;	1.06159	0.0628883	1.11284	0.430816	0.899072	0.448663
26	Solyc12g015880.1.1_1	molecular chaperone hsp90-1	protein folding; defense response signaling pathway, resistance gene-dependent;	cytoplasm;	ATP binding; unfolded protein binding;	1.05086	0.0510093	1.13077	0.192587	0.827828	0.00365486
27	Solyc09g008670.2.1_1	threonine deaminase	proteasomal protein catabolic process; cytoskeleton organization; threonine metabolic process; isoleucine biosynthetic process; gluconeogenesis; response to stress;	chloroplast;	L-threonine ammonia-lyase activity; pyridoxal phosphate binding;	6.58454	0.217656	6.88727	0.18717	10.8309	0.272044
28	Solyc08g062920.2.1_1	elongation factor 2-like	translational elongation; GTP catabolic process; response to cold;	chloroplast; nucleolus; cytosol; plasma membrane;	translation elongation factor activity; GTP binding; GTPase activity; copper ion binding;	0.0390807		0.67248		1.45965
30	Solyc10g081510.1.1_1	methionine synthase	methionine biosynthetic process; response to salt stress; methylation; response to zinc ion; response to cadmium ion;	cytosol; peroxisome; plasmodesma; chloroplast envelope; vacuolar membrane; chloroplast stroma; Golgi apparatus; plasma membrane; apoplast;	copper ion binding; methionine synthase activity; zinc ion binding; 5-methyltetrahydropteroyltriglutamate-homocysteine S-methyltransferase activity;	1.01119		1.00039		0.840192
31	Solyc02g091560.2.1_1	at4g37930 f20d10_50	L-serine metabolic process; photosynthesis, light reaction; photorespiration; salicylic acid biosynthetic process; defense response to bacterium; tetrahydrofolate interconversion; defense response, incompatible interaction; methylation; response to light stimulus; response to cadmium ion; response to cold; plant-type hypersensitive response; glycine decarboxylation via glycine cleavage system; ci…	apoplast; stromule; cytosolic ribosome; mitochondrial matrix; chloroplast stroma; chloroplast thylakoid; plasma membrane; nucleus;	protein binding; glycine hydroxymethyltransferase activity; methyltransferase activity; pyridoxal phosphate binding; poly(U) RNA binding;	0.988894		1.04213		0.808942
33	Solyc06g005710.2.1_1	protein tic chloroplastic-like	stomatal complex morphogenesis; photosynthesis, light reaction; pentose-phosphate shunt; response to far red light; carotenoid biosynthetic process; response to red light; chloroplast relocation; chlorophyll biosynthetic process; response to blue light; glucosinolate biosynthetic process; rRNA processing; thylakoid membrane organization; circadian rhythm;	chloroplast envelope; plastid chromosome; chloroplast thylakoid membrane;	nucleotide binding;	6.39294	0.188373	5.37443	0.147128	4.46404	0.00300764
34	Solyc12g014250.1.1_1	phosphoenolpyruvate carboxylase	carbon fixation; tricarboxylic acid cycle; photosynthesis;	cytosol; apoplast;	2-alkenal reductase [NAD(P)] activity; phosphoenolpyruvate carboxylase activity;	0.827119		0.970737		1.21073
35	Solyc03g118020.2.1_1	staphylococcal nuclease domain-containing protein 1-like	protein secretion; seed germination; gene silencing by RNA; gibberellin biosynthetic process; response to cadmium ion; response to stress;	cytosol; cell wall; RISC complex; nuclear envelope; chloroplast; endoplasmic reticulum; plasma membrane;	hydrolase activity, acting on ester bonds; nucleic acid binding;	0.96494		1.01075		1.24812
36	Solyc04g082250.2.1_1	atp-dependent zinc metalloprotease chloroplastic-like	pentose-phosphate shunt; cell division; photosynthetic electron transport in photosystem I; PSII associated light-harvesting complex II catabolic process; glucosinolate biosynthetic process; proteolysis; ATP catabolic process; cell cycle; photoinhibition;	thylakoid lumen; integral to membrane; chloroplast membrane; chloroplast thylakoid membrane;	ATP-dependent peptidase activity; metal ion binding; metalloendopeptidase activity; ATP binding;	5.80119	0.0677308	7.32047	0.123781	7.19374	0.0124718
37	Solyc01g028810.2.1_1	ru large subunit-binding protein subunit chloroplastic-like	protein refolding; cell death; chaperone mediated protein folding requiring cofactor; response to cold; systemic acquired resistance; chloroplast organization; ovule development;	mitochondrion; nucleolus; chloroplast envelope; chloroplast stroma; cytosolic ribosome; Golgi apparatus; plasma membrane; stromule; apoplast;	ATP binding;	1.00882	0.0209197	0.963704	0.146788	0.860214	0.110124
39	Solyc08g062910.2.1_1	elongation factor 2-like	translational elongation; GTP catabolic process; response to cold;	chloroplast; nucleolus; cytosol; plasma membrane;	translation elongation factor activity; GTP binding; GTPase activity; copper ion binding;	0.0390807		0.67248		1.45965
40	Solyc10g018300.1.1_1	chloroplastic-like	response to fructose stimulus; gluconeogenesis; hydrogen peroxide catabolic process; water transport; cellulose metabolic process; isopentenyl diphosphate biosynthetic process, methylerythritol 4-phosphate pathway; calcium ion transport; regulation of meristem growth; response to salt stress; hyperosmotic response; Golgi organization; glycolysis; regulation of protein localization; reductive pent…	chloroplast envelope; cytosol; chloroplast stroma; chloroplast thylakoid membrane;	transketolase activity; metal ion binding;	0.467217		1.02333		1.15712
41	Solyc06g076020.2.1_1	heat shock protein 70	response to stress;		ATP binding;	1.08663		0.964592		0.786389
42	Solyc07g056540.2.1_1	aldolase-type tim barrel family protein isoform 1	oxidation-reduction process; defense response to bacterium; hydrogen peroxide biosynthetic process;	peroxisome; plasmodesma; chloroplast stroma; vacuole; cytosolic ribosome; membrane; nucleus; apoplast;	glycolate oxidase activity; FMN binding;	1.03039		1.33693		1.64795
43	Solyc06g051310.2.1_1	clathrin heavy chain 1-like	endocytosis; intracellular protein transport;	cytosol; clathrin coat of coated pit; clathrin coat of trans-Golgi network vesicle; plasmodesma; vacuolar membrane; chloroplast;	protein binding; structural molecule activity;	0.750283	0.00717621	1.37296	0.216128	0.777345	0.463302
44	Solyc08g081250.2.1_1	aminopeptidase n-like	methylglyoxal catabolic process to D-lactate; proteolysis; response to cadmium ion;	cytosol; chloroplast envelope; chloroplast stroma; vacuole; plasma membrane; apoplast;	zinc ion binding; metallopeptidase activity;	0.517846	0.211793	1.61135	0.255799	0.486089	0.104746
45	Solyc11g069790.1.1_1	rubisco subunit binding-protein alpha subunit	protein refolding; iron-sulfur cluster assembly; chloroplast organization; ovule development; embryo development ending in seed dormancy;	mitochondrion; chloroplast envelope; thylakoid; chloroplast stroma; cytosolic ribosome; membrane; apoplast;	ATP binding;	0.910626	0.245269	0.87631	0.109595	0.333819	0.00833652
46	Solyc06g063330.2.1_1	v-type proton atpase catalytic subunit a-like	cytoskeleton organization; pentose-phosphate shunt; gluconeogenesis; water transport; ATP metabolic process; calcium ion transport; proteasomal protein catabolic process; ATP hydrolysis coupled proton transport; cell morphogenesis; vacuole organization; hyperosmotic response; Golgi organization; glycolysis; Golgi vesicle transport; pollen development; response to cadmium ion; response to temperat…	plant-type vacuole; vacuolar membrane; chloroplast envelope; apoplast; proton-transporting V-type ATPase, V1 domain; cell wall; Golgi apparatus; plasmodesma; plasma membrane;	proton-transporting ATPase activity, rotational mechanism; proton-transporting ATP synthase activity, rotational mechanism; protease binding; ATP binding;	1.14284		1.73737		1.50903
47	Solyc08g065220.2.1_1	glycine dehydrogenase	pentose-phosphate shunt; unsaturated fatty acid biosynthetic process; positive regulation of catalytic activity; starch biosynthetic process; isopentenyl diphosphate biosynthetic process, methylerythritol 4-phosphate pathway; vitamin metabolic process; maltose metabolic process; secondary metabolic process; lipoate metabolic process; chlorophyll biosynthetic process; coenzyme biosynthetic process…	glycine cleavage complex; chloroplast envelope; apoplast; chloroplast stroma; chloroplast thylakoid; mitochondrion;	protein binding; glycine dehydrogenase (decarboxylating) activity; pyridoxal phosphate binding; ATP binding;	0.415691	0.00167009	0.83707	0.100326	1.1941	0.0254811
48	Solyc03g096000.2.1_1	clathrin heavy chain 1-like	endocytosis; intracellular protein transport;	cytosol; clathrin coat of coated pit; clathrin coat of trans-Golgi network vesicle; plasmodesma; vacuolar membrane; chloroplast;	protein binding; structural molecule activity;	1.09761	0.301871	0.827948	0.0018085	0.895855	0.323432
49	Solyc08g079180.2.1_1	elongation factor chloroplastic-like	embryo development ending in seed dormancy; ovule development; positive regulation of catalytic activity; pentose-phosphate shunt; translational elongation; rRNA processing; seed germination; thylakoid membrane organization; starch biosynthetic process; maltose metabolic process; transcription from plastid promoter; iron-sulfur cluster assembly; vegetative to reproductive phase transition of meri…	chloroplast stroma; chloroplast envelope; mitochondrion; apoplast;	GTP binding; translation elongation factor activity; ATP binding; GTPase activity;	3.42579	0.0282321	3.48392	0.124895	1.46162	0.124116
51	Solyc10g084050.1.1_1	cell division cycle protein 48 homolog	response to cadmium ion; cell division;	nucleolus; plasma membrane; cytosol;	ATP binding; microtubule-severing ATPase activity;	1.07582		1.26842		0.778631
52	Solyc01g007500.2.1_1	photosystem ii 47 kda protein	photosynthetic electron transport chain; protein-chromophore linkage;	photosystem II; integral to membrane; chloroplast thylakoid membrane;	chlorophyll binding;	1.01962		1.32397		0.0272985
54	Solyc04g011440.2.1_1	heat shock protein 70 isoform 3	response to stress; oxidation-reduction process;		2-alkenal reductase [NAD(P)] activity; ATP binding;	1.08663		0.964592		0.786389
55	Solyc07g018360.2.1_1	elongation factor ts	hydrogen peroxide catabolic process; carotenoid biosynthetic process; embryo development ending in seed dormancy; isopentenyl diphosphate biosynthetic process, methylerythritol 4-phosphate pathway; chloroplast relocation; translational elongation; ncRNA metabolic process; response to cadmium ion; thylakoid membrane organization;	chloroplast envelope; chloroplast stroma;	translation elongation factor activity;	0.797366	0.223121	0.795561	0.0767472	0.747144	0.0433214
56	Solyc07g017780.2.1_1	plasma membrane h+-atpase	proton transport; regulation of stomatal movement; response to water deprivation; ATP biosynthetic process; response to abscisic acid stimulus; ATP catabolic process;	vacuole; integral to membrane; plasma membrane; nucleus;	hydrogen-exporting ATPase activity, phosphorylative mechanism; metal ion binding; ATP binding;	8.67954		8.0124		14.3392
57	Solyc03g113400.2.1_1	plasma membrane h+-atpase	proton transport; response to salt stress; ATP biosynthetic process; ATP catabolic process;	integral to membrane; plasma membrane;	hydrogen-exporting ATPase activity, phosphorylative mechanism; metal ion binding; ATP binding;	7.50351		10.8441		0.627708
58	Solyc07g044860.2.1_1	photosystem ii subunit p-1	regulation of proton transport; negative regulation of defense response; response to far red light; detection of biotic stimulus; response to sucrose stimulus; jasmonic acid mediated signaling pathway; salicylic acid biosynthetic process; systemic acquired resistance, salicylic acid mediated signaling pathway; regulation of plant-type hypersensitive response; response to red light; regulation of …	chloroplast envelope; apoplast; chloroplast photosystem II; chloroplast stroma; oxygen evolving complex; extrinsic to membrane; chloroplast thylakoid lumen;	calcium ion binding; poly(U) RNA binding;	1.07031		0.991742		0.894995
61	Solyc07g042550.2.1_1	sucrose synthase	biosynthetic process; sucrose metabolic process;		sucrose synthase activity;	14.1709	0.167037	22.0607	0.17466	4.19841	0.176576
65	Solyc10g007290.2.1_1	phosphoenolpyruvate carboxylase	carbon fixation; tricarboxylic acid cycle; photosynthesis;	cytosol; apoplast;	2-alkenal reductase [NAD(P)] activity; phosphoenolpyruvate carboxylase activity;	0.827119		0.970737		1.21073
67	Solyc06g071790.2.1_1	elongation factor chloroplastic-like	very long-chain fatty acid metabolic process; translational elongation; GTP catabolic process; cuticle development;	chloroplast envelope; apoplast; nucleoid; nucleolus; chloroplast stroma; chloroplast thylakoid membrane;	translation elongation factor activity; GTP binding; GTPase activity;	0.821088	0.0740991	1.01848	0.0878988	0.797373	0.455863
68	Solyc02g083810.2.1_1	ferredoxin-nadp reductase	photosynthesis; electron transport chain;	chloroplast stroma; chloroplast thylakoid membrane;	flavin adenine dinucleotide binding; NADP binding; ferredoxin-NADP+ reductase activity;	47.1269	0.214129	51.1272	0.150754	2.47234	0.0159088
69	Solyc05g014470.2.1_1	glyceraldehyde 3-phosphate dehydrogenase	cytoskeleton organization; pentose-phosphate shunt; gluconeogenesis; water transport; regulation of transport; isopentenyl diphosphate biosynthetic process, methylerythritol 4-phosphate pathway; response to salt stress; proteasomal protein catabolic process; defense response to bacterium; hyperosmotic response; Golgi organization; glycolysis; glucosinolate biosynthetic process; response to cadmiu…	chloroplast; cell wall; Golgi apparatus; nucleolus; cytosol; plasmodesma; plasma membrane; mitochondrion;	zinc ion binding; NAD binding; NADP binding; glyceraldehyde-3-phosphate dehydrogenase (NAD+) (phosphorylating) activity; copper ion binding;	0.764342	0.184327	2.47367	0.0815768	0.682287	4.85522e-06
71	Solyc12g094620.1.1_1	catalase	photoperiodism; cellular lipid catabolic process; hydrogen peroxide catabolic process; oxidation-reduction process; starch metabolic process; cell death; cell redox homeostasis; systemic acquired resistance; regulation of defense response; photorespiration;	cell wall; mitochondrion; plasmodesma; chloroplast envelope; chloroplast stroma; vacuole; cytosolic ribosome; glyoxysome; plasma membrane; stromule; apoplast;	cobalt ion binding; catalase activity; heme binding;	4.15774	0.386987	0.974974	0.118213	1.20404	0.586633
73	Solyc11g010560.1.1_1	geminivirus rep-interacting motor				1.07477		1.16296		1.28347
74	Solyc03g118010.2.1_1	staphylococcal nuclease domain-containing protein 1-like	protein secretion; seed germination; gene silencing by RNA; gibberellin biosynthetic process; response to cadmium ion; response to stress;	cytosol; cell wall; RISC complex; nuclear envelope; chloroplast; endoplasmic reticulum; plasma membrane;	hydrolase activity, acting on ester bonds; nucleic acid binding;	1.01379	0.298796	0.964741	0.283958	1.21534	0.443826
75	Solyc04g080980.2.1_1	coatomer subunit alpha-1-like	gravitropism; response to misfolded protein; microtubule cytoskeleton organization; photorespiration; cytokinesis by cell plate formation; proteasome core complex assembly; intracellular protein transport; ubiquitin-dependent protein catabolic process; cellulose biosynthetic process; ER to Golgi vesicle-mediated transport;	Cul4-RING ubiquitin ligase complex; cytosol; COPI vesicle coat; plasma membrane;	structural molecule activity; transporter activity; myosin heavy chain kinase activity;	0.997706	0.203944	1.03302	0.216046	0.728042	0.00184385
76	Solyc11g039650.1.1_1	dynamin-2b-like	GTP catabolic process; Golgi to vacuole transport; response to abscisic acid stimulus; synaptic vesicle endocytosis;	vacuole; Golgi apparatus; plasma membrane; clathrin-coated endocytic vesicle;	GTP binding; phospholipid binding; clathrin binding; GTPase activity;	0.945691	0.202883	0.867277	0.378864	0.930901	0.434264
77	Solyc02g062340.2.1_1	probable fructose-bisphosphate aldolase chloroplastic-like	response to abscisic acid stimulus; glycolysis; response to cadmium ion;	thylakoid lumen; chloroplast envelope; plastoglobule; cytosolic ribosome; membrane; apoplast;	fructose-bisphosphate aldolase activity;	4.41344	0.24456	5.46477	0.228061	5.74511	0.0298132
78	Solyc02g080810.2.1_1	mitochondrial-like	hydrogen peroxide catabolic process; carotenoid biosynthetic process; regulation of meristem growth; pattern specification process; glycine catabolic process; root morphogenesis; regulation of cell size; chloroplast organization; auxin polar transport; methylation; cysteine biosynthetic process; ovule development;	chloroplast envelope; apoplast; membrane; cytosolic ribosome; chloroplast stroma; chloroplast thylakoid; mitochondrion;	transaminase activity; aminomethyltransferase activity;	1.00673	0.160595	0.830456	0.322722	0.917034	0.286371
79	Solyc03g097290.2.1_1	alanine--trna ligase-like	N-terminal protein myristoylation; gluconeogenesis; mRNA export from nucleus; protein maturation; response to salt stress; glycolysis; maintenance of meristem identity; response to cadmium ion; alanyl-tRNA aminoacylation; regulation of flower development;	chloroplast; cytosol; mitochondrion;	alanine-tRNA ligase activity; nucleic acid binding; ATP binding;	1.05406	0.0446964	0.857798	0.0510235	1.13464	0.0304248
80	Solyc05g053470.2.1_1	chaperonin cpn60- mitochondrial-like	protein refolding; response to endoplasmic reticulum stress; protein targeting to mitochondrion; response to heat; chaperone-mediated protein complex assembly; response to cadmium ion; response to high light intensity; response to hydrogen peroxide;	vacuolar membrane; mitochondrial matrix; chloroplast; cytosolic ribosome; Golgi apparatus; plasma membrane;	copper ion binding; ATP binding;	16.6994	0.376697	50.5985	0.196313	1.65767	0.363384
81	Solyc11g066100.1.1_1	heat shock protein 70	response to stress;		ATP binding;	1.08663		0.964592		0.786389
82	Solyc05g053300.2.1_1	dihydrolipoyl dehydrogenase mitochondrial-like	hydrogen peroxide catabolic process; oxidation-reduction process; response to light stimulus; cell redox homeostasis; response to cadmium ion;	mitochondrial respiratory chain complex I; mitochondrial matrix; Golgi apparatus; apoplast;	copper ion binding; zinc ion binding; cobalt ion binding; ATP binding; flavin adenine dinucleotide binding; dihydrolipoyl dehydrogenase activity;	6.66276	0.169002	9.63691	0.100525	1.2397	0.0128389
83	Solyc02g084440.2.1_1	plastidic aldolase	response to abscisic acid stimulus; glycolysis; response to cadmium ion;	thylakoid lumen; chloroplast envelope; plastoglobule; cytosolic ribosome; membrane; apoplast;	fructose-bisphosphate aldolase activity;	4.41344	0.24456	5.46477	0.228061	5.74511	0.0298132
85	Solyc01g106210.2.1_1	heat shock 70 kda mitochondrial-like	response to virus; oxidation-reduction process; protein folding; response to salt stress; response to heat; response to cadmium ion;	cell wall; mitochondrion; chloroplast; plasma membrane;	ATP binding; 2-alkenal reductase [NAD(P)] activity; unfolded protein binding;	0.667293	0.115091	3.12002	0.0852915	0.662524	0.0276662
86	Solyc08g029000.2.1_1	lipoxygenase	oxylipin biosynthetic process; oxidation-reduction process;	cytoplasm;	linoleate 13S-lipoxygenase activity; iron ion binding;	1.05207	0.315362	0.773038	0.222889	1.04478	0.0164563
87	Solyc06g005060.2.1_1	elongation factor 1-	translational elongation; GTP catabolic process;	cytoplasm;	nucleotidyltransferase activity; translation elongation factor activity; GTPase activity; GTP binding;	0.93878	0.0568912	0.928766	0.234099	0.912886	0.0514162
90	Solyc06g071920.2.1_1	glyceraldehyde 3-phosphate dehydrogenase	cytoskeleton organization; pentose-phosphate shunt; gluconeogenesis; response to sucrose stimulus; response to hydrogen peroxide; water transport; response to salt stress; proteasomal protein catabolic process; hyperosmotic response; Golgi organization; glycolysis; response to endoplasmic reticulum stress; response to cadmium ion; aerobic respiration; response to heat; response to redox state; se…	vacuolar membrane; apoplast; chloroplast; Golgi apparatus; cytosol; mitochondrial envelope; plasma membrane; nucleus;	NAD binding; NADP binding; glyceraldehyde-3-phosphate dehydrogenase (NAD+) (phosphorylating) activity; glyceraldehyde-3-phosphate dehydrogenase (NADP+) (non-phosphorylating) activity; copper ion binding;	1.9808	0.00256936	2.35508	0.196447	1.84151	4.82817e-05
91	Solyc09g009390.2.1_1	monodehydroascorbate reductase	response to cadmium ion; cell redox homeostasis; oxidation-reduction process;	plasma membrane; peroxisomal matrix; chloroplast; apoplast;	flavin adenine dinucleotide binding; monodehydroascorbate reductase (NADH) activity;	0.671657		1.22127		0.0158123
93	Solyc00g187050.2.1_1	leucine aminopeptidase	response to stress; proteolysis;	chloroplast;	manganese ion binding; metalloexopeptidase activity; aminopeptidase activity;	0.900348		1.04691		0.711946
97	Solyc12g010020.1.1_1	leucine aminopeptidase	response to stress; proteolysis;	chloroplast;	manganese ion binding; metalloexopeptidase activity; aminopeptidase activity;	0.900348		1.04691		0.711946
98	Solyc01g110360.2.1_1	probable fructose-bisphosphate aldolase chloroplastic-like	response to abscisic acid stimulus; glycolysis; response to cadmium ion;	thylakoid lumen; chloroplast envelope; plastoglobule; cytosolic ribosome; membrane; apoplast;	fructose-bisphosphate aldolase activity;	0.680055		0.731576		0.652807
100	Solyc03g120850.2.1_1	ru large subunit-binding protein subunit chloroplastic-like	protein refolding; cell death; chaperone mediated protein folding requiring cofactor; response to cold; systemic acquired resistance;	mitochondrion; nucleolus; chloroplast envelope; chloroplast stroma; cytosolic ribosome; plasma membrane; stromule; apoplast;	ATP binding;	1.04205		1.29471		0.935589
102	Solyc05g050120.2.1_1	nadp-dependent malic enzyme-like	fatty acid biosynthetic process; oxidation-reduction process; proteasomal protein catabolic process; cytoskeleton organization; malate metabolic process; gluconeogenesis; protein homotetramerization;		NAD binding; zinc ion binding; oxidoreductase activity, acting on NAD(P)H, NAD(P) as acceptor; cobalt ion binding; malate dehydrogenase (oxaloacetate-decarboxylating) (NADP+) activity; protein homodimerization activity; malate dehydrogenase (oxaloacetate-decarboxylating) activity;	10.9315		1.34661		1.15912
103	Solyc04g015830.2.1_1	villin-2-like	actin filament severing; actin filament bundle assembly;		actin filament binding;	0.970076		0.458823		0.59456
105	Solyc08g079170.2.1_1	heat shock protein sti-like	response to high light intensity; nucleotide biosynthetic process; response to cadmium ion; response to hydrogen peroxide; response to heat;	plasma membrane; nucleus; cytosol;		0.453772		1.10275		0.0299939
107	Solyc09g091180.2.1_1	chaperonin cpn60- mitochondrial-like	protein refolding; response to endoplasmic reticulum stress; protein targeting to mitochondrion; response to heat; chaperone-mediated protein complex assembly; response to cadmium ion; response to high light intensity; response to hydrogen peroxide;	vacuolar membrane; mitochondrial matrix; chloroplast; cytosolic ribosome; Golgi apparatus; plasma membrane;	copper ion binding; ATP binding;	17.1932	0.234654	67.2521	0.0825944	2.33235	0.331958
108	Solyc09g031780.2.1_1	protein chloroplastic-like	chloroplast organization; protein import into chloroplast stroma;	Tic complex; viral envelope;	protein binding;	11.0566	0.132814	19.0089	0.283943	9.255	0.14233
109	Solyc06g083790.2.1_1	succinyl- ligase	ubiquitin-dependent protein catabolic process; succinate metabolic process; response to salt stress; response to misfolded protein; succinyl-CoA metabolic process; methylglyoxal catabolic process to D-lactate; proteasome core complex assembly; tricarboxylic acid cycle; glycolysis; gluconeogenesis; photorespiration; response to cadmium ion;	mitochondrion; Golgi apparatus;	copper ion binding; succinate-CoA ligase (ADP-forming) activity; ATP binding; succinate-CoA ligase (GDP-forming) activity;	1.01011		1.07321		0.671677
110	Solyc11g039830.1.1_1	glycine--trna ligase mitochondrial-like	proteasomal protein catabolic process; glycyl-tRNA aminoacylation; cytoskeleton organization; gluconeogenesis; response to cadmium ion;	cytosol; mitochondrion; endosome; trans-Golgi network; Golgi apparatus;	ATP binding; glycine-tRNA ligase activity;	1.00145		0.731766		0.886197
112	Solyc09g010460.2.1_1	eukaryotic translation initiation factor 3 subunit a	formation of translation preinitiation complex; regulation of translational initiation;	cytosol; eukaryotic 43S preinitiation complex; eukaryotic translation initiation factor 3 complex; eukaryotic 48S preinitiation complex; plasma membrane;	translation initiation factor activity;	0.474032		0.379444		0.710005
113	Solyc06g063370.2.1_1	chlorophyll a-b binding protein chloroplastic-like	response to sucrose stimulus; response to red light; nonphotochemical quenching; rRNA processing; response to blue light; regulation of proton transport; response to far red light; photosynthesis, light harvesting; response to high light intensity; cysteine biosynthetic process;	PSII associated light-harvesting complex II; mitochondrion; photosystem II antenna complex; chloroplast stromal thylakoid; plastoglobule;	chlorophyll binding; metal ion binding;	0.520031		0.680932		1.31113
114	Solyc05g005480.2.1_1	quinone oxidoreductase-like protein chloroplastic-like	aromatic amino acid family metabolic process; sulfur amino acid metabolic process; carotenoid biosynthetic process; unsaturated fatty acid biosynthetic process; myo-inositol hexakisphosphate biosynthetic process; sulfur compound biosynthetic process; isopentenyl diphosphate biosynthetic process, methylerythritol 4-phosphate pathway; vitamin metabolic process; pteridine-containing compound metabol…	chloroplast envelope; apoplast; stromule; chloroplast stroma; thylakoid;	enone reductase activity; zinc ion binding; nucleotide binding; 2-alkenal reductase (NADP+) activity; NADPH:quinone reductase activity;	1.06294		0.937308		0.676567
115	Solyc01g080840.2.1_1	protein translocase subunit chloroplastic-like	response to absence of light; protein import; trichome morphogenesis; regulation of photosynthesis; thylakoid membrane organization; chloroplast organization; protein targeting;	chloroplast envelope; chloroplast thylakoid membrane; chloroplast stroma; plasma membrane;	ATP binding;	1.05848	0.364402	1.05592	0.288471	1.06915	0.437302
117	Solyc06g036290.2.1_1	heat shock protein 83-like	protein folding; response to high light intensity; response to hydrogen peroxide; defense response to bacterium, incompatible interaction;	plasma membrane; cell wall; cytosol;	ATP binding; unfolded protein binding;	0.681346		1.14782		1.20689
118	Solyc05g010670.2.1_1	heat shock protein 83-like	protein folding; response to water deprivation; embryo development ending in seed dormancy; response to chlorate; response to salt stress; chloroplast organization; response to heat; de-etiolation; protein import into chloroplast stroma; ovule development;	vacuolar membrane; chloroplast envelope; cytosol; chloroplast stroma; plasma membrane; mitochondrion;	unfolded protein binding; ATP binding;	0.555883		0.659786		0.627425
119	Solyc01g005560.2.1_1	isocitrate dehydrogenase	glyoxylate cycle; NADP metabolic process; response to salt stress; defense response to bacterium; tricarboxylic acid cycle; isocitrate metabolic process; response to zinc ion; response to cadmium ion;	peroxisome; plasma membrane; apoplast;	NAD binding; copper ion binding; isocitrate dehydrogenase (NADP+) activity; magnesium ion binding;	0.995219		0.862519		1.54602
121	Solyc01g079790.2.1_1	glucose-1-phosphate adenylyltransferase large subunit chloroplastic-like	photosynthesis, light reaction; pentose-phosphate shunt; response to far red light; starch biosynthetic process; response to red light; chloroplast relocation; response to blue light; glycogen biosynthetic process; rRNA processing; thylakoid membrane organization;	chloroplast envelope; amyloplast; chloroplast stroma;	glucose-1-phosphate adenylyltransferase activity; ATP binding;	1.08795		0.522234		0.0312155
122	Solyc07g032100.2.1_1	coatomer subunit alpha-1-like	cellulose biosynthetic process; ER to Golgi vesicle-mediated transport; gravitropism; intracellular protein transport;	COPI vesicle coat; cytosol; Cul4-RING ubiquitin ligase complex; plasma membrane;	myosin heavy chain kinase activity; transporter activity; structural molecule activity;	0.94428		1.04616		0.755017
123	Solyc04g074510.2.1_1	14-3-3 protein	response to cadmium ion; brassinosteroid mediated signaling pathway;	vacuole; plasma membrane; chloroplast; nucleus; cytosol; apoplast;	protein domain specific binding;	1.07339	0.051117	0.900011	0.18456	1.63503	0.0534679
124	Solyc06g052050.2.1_1	luminal binding protein	oxidation-reduction process; ER-associated protein catabolic process; polar nucleus fusion; response to heat;	cell wall; endoplasmic reticulum lumen; chloroplast; vacuole; plasma membrane;	ATP binding; 2-alkenal reductase [NAD(P)] activity;	0.819793		0.738493		1.38221
127	Solyc01g059880.2.1_1	atp-citrate synthase beta chain protein 1-like	cellular carbohydrate metabolic process;	citrate lyase complex; plasma membrane; cytosol;	ATP citrate synthase activity; succinate-CoA ligase (ADP-forming) activity; lyase activity;	1.04465		1.07401		1.55182
128	Solyc03g007890.2.1_1	heat shock protein 83-like	protein folding; response to heat; response to arsenic-containing substance; response to high light intensity; response to hydrogen peroxide; defense response to bacterium, incompatible interaction;	cytosol; cell wall; plasma membrane;	ATP binding; unfolded protein binding;	1.03007	0.392556	1.1535	0.224793	0.950835	0.657521
129	Solyc09g008070.2.1_1	cell division cycle protein 48 homolog	response to cadmium ion; cell division;	nucleolus; plasma membrane; cytosol;	ATP binding; microtubule-severing ATPase activity;	1.07582		1.26842		0.778631
130	Solyc07g005390.2.1_1	nadp-dependent glyceraldehyde-3-phosphate dehydrogenase-like	chloroplast relocation; cysteine biosynthetic process; oxidation-reduction process;	cytoplasm;	3-chloroallyl aldehyde dehydrogenase activity; glyceraldehyde-3-phosphate dehydrogenase (NADP+) (non-phosphorylating) activity;	1.01228		1.81827		0.702404
132	Solyc01g080280.2.1_1	glutamine synthetase	response to fructose stimulus; regulation of proton transport; pentose-phosphate shunt; response to glucose stimulus; response to far red light; response to sucrose stimulus; water transport; response to red light; response to salt stress; aging; glutamine biosynthetic process; hyperosmotic response; Golgi organization; glycolysis; response to blue light; response to high light intensity; respons…	chloroplast envelope; apoplast; cytosolic ribosome; chloroplast stroma; chloroplast thylakoid membrane; mitochondrion;	glutamate-ammonia ligase activity; ATP binding;	1.00225		1.07536		0.91481
133	Solyc03g078400.2.1_1	actin	cytoskeleton organization; gluconeogenesis; response to wounding; glucose catabolic process; proteasomal protein catabolic process; cell division; root hair elongation; regulation of protein localization; seed germination; response to light stimulus; response to auxin stimulus;	chloroplast envelope; cell wall; nucleolus; cytosol; chloroplast stroma; cytoskeleton; plasmodesma; plasma membrane; mitochondrion;	ATP binding; structural constituent of cytoskeleton;	0.87696		0.514085		0.0405198
137	Solyc08g062800.2.1_1	eukaryotic initiation factor 4a-2-like	translational initiation; response to cadmium ion;	cytosol; nucleolus; plant-type cell wall; plasma membrane;	translation initiation factor activity; ATP-dependent helicase activity; ATP binding;	0.841872	0.383987	1.00635	0.0610276	0.946036	0.301008
138	Solyc03g111010.2.1_1	glyceraldehyde 3-phosphate dehydrogenase	glycolysis; oxidation-reduction process;	cytoplasm;	NAD binding; NADP binding; glyceraldehyde-3-phosphate dehydrogenase (NAD+) (phosphorylating) activity;	0.878283	0.315453	5.09507	0.0400951	0.187892	0.00013824
140	Solyc11g011920.1.1_1	glutamate decarboxylase	glutamate metabolic process; response to cadmium ion; oxidation-reduction process;		pyridoxal phosphate binding; glutamate decarboxylase activity; oxidoreductase activity, acting on paired donors, with incorporation or reduction of molecular oxygen, 2-oxoglutarate as one donor, and incorporation of one atom each of oxygen into both donors; oxidoreductase activity, acting on single donors with incorporation of molecular oxygen, incorporation of two atoms of oxygen; calmodulin bin…	0.89591		1.77818		0.961421
141	Solyc01g009180.2.1_1	5-methyltetrahydropteroyltriglutamate--homocysteine methyltransferase-like	methionine biosynthetic process; response to salt stress; methylation; response to zinc ion; response to cadmium ion;	cytosol; peroxisome; chloroplast envelope; chloroplast stroma; plasma membrane; apoplast;	copper ion binding; methionine synthase activity; zinc ion binding; 5-methyltetrahydropteroyltriglutamate-homocysteine S-methyltransferase activity;	0.545917		0.977071		1.88746
142	Solyc02g086910.2.1_1	peptidyl-prolyl cis-trans isomerase chloroplastic-like	salicylic acid biosynthetic process; carotenoid biosynthetic process; regulation of plant-type hypersensitive response; response to chitin; negative regulation of defense response; defense response to fungus; pentose-phosphate shunt; protein peptidyl-prolyl isomerization; jasmonic acid mediated signaling pathway; rRNA processing; detection of biotic stimulus; defense response to bacterium; protei…	chloroplast stroma; chloroplast thylakoid lumen; chloroplast thylakoid membrane;	peptidyl-prolyl cis-trans isomerase activity;	0.931843		0.807721		0.681834
143	Solyc06g009960.1.1_1	elongation factor 1-	translational elongation; GTP catabolic process;	cytoplasm;	nucleotidyltransferase activity; translation elongation factor activity; GTPase activity; GTP binding;	0.93878	0.0568912	0.928766	0.234099	0.912886	0.0514162
144	Solyc09g007540.2.1_1	valine--trna ligase-like	valyl-tRNA aminoacylation; regulation of translational fidelity; embryo development ending in seed dormancy;	cytosol; mitochondrion; chloroplast;	valine-tRNA ligase activity; aminoacyl-tRNA editing activity; ATP binding;	0.870654		0.882078		0.709319
147	Solyc07g066600.2.1_1	phosphoglycerate cytosolic-like	response to endoplasmic reticulum stress; glycolysis; phosphorylation; response to arsenic-containing substance; response to cadmium ion;	cytosol; plasmodesma; vacuolar membrane; chloroplast stroma; nucleus; plasma membrane; apoplast;	phosphoglycerate kinase activity; ATP binding;	1.16076		0.72811		1.08509
148	Solyc01g106260.2.1_1	heat shock 70 kda mitochondrial-like	response to virus; oxidation-reduction process; protein folding; response to salt stress; response to heat; response to cadmium ion;	cell wall; mitochondrion; chloroplast; plasma membrane;	ATP binding; 2-alkenal reductase [NAD(P)] activity; unfolded protein binding;	0.699011	0.115091	5.5673	0.0852915	0.914332	0.0276662
149	Solyc04g011500.2.1_1	actin-11 isoform 1	root hair elongation;	cell wall; cytoskeleton; cytoplasm; nucleus; plasma membrane;	ATP binding;	0.87696		0.514085		0.0405198
150	Solyc07g062650.2.1_1	mitochondrial malate dehydrogenase	response to salt stress; defense response to bacterium; response to cold; malate metabolic process; tricarboxylic acid cycle; cellular carbohydrate metabolic process; hyperosmotic response; water transport; Golgi organization; glycolysis; gluconeogenesis; response to cadmium ion;	cell wall; mitochondrion; chloroplast; membrane; apoplast;	copper ion binding; L-malate dehydrogenase activity; nucleotide binding;	1.15143		1.75703		0.874907
151	Solyc02g065300.1.1_1	leucine--trna cytoplasmic-like	spermidine biosynthetic process; regulation of translational fidelity; leucyl-tRNA aminoacylation;	cytosol; plasmodesma; chloroplast;	aminoacyl-tRNA editing activity; leucine-tRNA ligase activity; ATP binding;	4.59739		3.64933		0.63414
152	Solyc08g076970.2.1_1	acetylornithine deacetylase-like	proteolysis;	cytosol;	acetylornithine deacetylase activity; metallopeptidase activity;	0.898716		0.773341		0.653635
154	Solyc01g108630.2.1_1	nitrite reductase	response to nitrate; oxidation-reduction process;	chloroplast stroma; membrane; apoplast; mitochondrion;	ferredoxin-nitrite reductase activity; iron-sulfur cluster binding; heme binding;	7.82949	0.0380518	7.56004	0.156915	10.9598	0.344035
156	Solyc10g083720.1.1_1	pyruvate cytosolic isozyme-like	response to cadmium ion; phosphorylation; glycolysis;	plasma membrane; cytosol;	pyruvate kinase activity; potassium ion binding; magnesium ion binding;	1.05097		1.11707		0.0243026
157	Solyc11g069700.1.1_1	gtp binding elongation factor tu family protein isoform 1	translational elongation; GTP catabolic process;	cytoplasm;	nucleotidyltransferase activity; translation elongation factor activity; GTPase activity; GTP binding;	0.93878	0.0568912	0.928766	0.234099	0.912886	0.0514162
158	Solyc06g083190.2.1_1	70 kda peptidyl-prolyl isomerase	response to endoplasmic reticulum stress; seed germination; protein peptidyl-prolyl isomerization; protein folding; response to osmotic stress; N-terminal protein myristoylation; cellular heat acclimation; response to high light intensity; response to hydrogen peroxide;	cytosol; cell periphery;	calmodulin binding; phosphatidylinositol-3-phosphate binding; peptidyl-prolyl cis-trans isomerase activity; phosphatidylinositol-3,5-bisphosphate binding;	0.987957	0.0668035	0.67519	0.223669	1.10059	0.420745
160	Solyc06g068090.2.1_1	phospholipase d	positive regulation of abscisic acid mediated signaling pathway; seed germination; lipid catabolic process; phosphatidylcholine metabolic process; regulation of stomatal movement; response to cadmium ion;	mitochondrion; chloroplast envelope; clathrin-coated vesicle; vacuole; endoplasmic reticulum; nucleus; plasma membrane;	calcium ion binding; phosphatidylinositol-4,5-bisphosphate binding; phospholipase D activity; NAPE-specific phospholipase D activity;	1.07756		0.975064		0.926112
161	Solyc11g010200.1.1_1	14-3-3 protein			protein domain specific binding;	1.18808		0.787842		1.5743
165	Solyc03g120230.2.1_1	mar-binding filament-like protein 1-1-like	pentose-phosphate shunt; glucosinolate metabolic process; phosphatidylglycerol biosynthetic process; starch biosynthetic process; plant-type cell wall organization; isopentenyl diphosphate biosynthetic process, methylerythritol 4-phosphate pathway; regulation of meristem growth; chloroplast relocation; maltose metabolic process; ncRNA metabolic process; polysaccharide catabolic process; thylakoid…	plastid nucleoid; nuclear matrix; chloroplast thylakoid membrane;	protein binding; DNA binding;	0.715149		1.19174		1.13436
166	Solyc01g107870.2.1_1	polyadenylate-binding protein 2-like	response to cadmium ion; response to salt stress;		RNA binding; nucleotide binding;	1.07636		1.32038		0.586498
167	Solyc02g063070.2.1_1	14-3-3 protein			protein domain specific binding;	1.18808		0.787842		1.5743
169	Solyc09g014520.2.1_1	chlorophyll a-b binding protein chloroplastic-like	photosynthesis, light harvesting; response to blue light; response to far red light; response to red light;	plastoglobule; chloroplast envelope; chloroplast thylakoid membrane;	metal ion binding;	0.79461		0.930578		1.64952
170	Solyc01g087730.2.1_1	50s ribosomal protein chloroplastic-like	pentose-phosphate shunt; protein targeting to chloroplast; translation; isopentenyl diphosphate biosynthetic process, methylerythritol 4-phosphate pathway; chloroplast relocation; photosynthesis; iron-sulfur cluster assembly; ncRNA metabolic process; DNA-dependent transcription, elongation; aromatic amino acid family biosynthetic process; transcription from plastid promoter; thylakoid membrane or…	chloroplast envelope; large ribosomal subunit; chloroplast stroma; chloroplast thylakoid membrane; nucleus;	structural constituent of ribosome; RNA binding;	17.7678		0.924276		28.9514
172	Solyc04g012120.2.1_1	14-3-3 protein			protein domain specific binding;	1.18808		0.787842		1.5743
174	Solyc02g082760.2.1_1	catalase 2	photoperiodism; hydrogen peroxide catabolic process; oxidation-reduction process; starch metabolic process; cell death; cell redox homeostasis; amino acid transmembrane transport;	peroxisome; mitochondrion; integral to membrane; chloroplast; cytosolic ribosome; stromule;	cobalt ion binding; catalase activity; amino acid transmembrane transporter activity; heme binding;	0.805825		0.838765		1.49832
176	Solyc06g075340.2.1_1	carbamoyl-phosphate synthase large chain-like	cytoskeleton organization; cellular response to phosphate starvation; gluconeogenesis; histone H3-K9 methylation; proteasomal protein catabolic process; chromatin silencing; arginine biosynthetic process;	membrane; carbamoyl-phosphate synthase complex; cytosol; chloroplast stroma; mitochondrion;	metal ion binding; carbamoyl-phosphate synthase (glutamine-hydrolyzing) activity; ATP binding; carbamoyl-phosphate synthase (ammonia) activity;	0.458091		0.0495588		0.0498272
177	Solyc03g118040.2.1_1	calnexin 1	negative regulation of defense response; Mo-molybdopterin cofactor biosynthetic process; protein folding; jasmonic acid mediated signaling pathway; response to hydrogen peroxide; systemic acquired resistance, salicylic acid mediated signaling pathway; regulation of plant-type hypersensitive response; auxin mediated signaling pathway; protein targeting to membrane; defense response to fungus; nega…	vacuolar membrane; plant-type cell wall; integral to membrane; chloroplast; endoplasmic reticulum membrane; Golgi apparatus; cytosol; plasmodesma; plasma membrane; mitochondrion;	calcium ion binding; unfolded protein binding; molybdenum ion binding;	1.0464	0.0400615	1.30884	0.0251649	0.827687	0.474622
178	Solyc06g065710.2.1_1	nucleic acid binding isoform 1	single-organism cellular process;			3.88728	0.135564	3.39727	0.15041	4.84711	0.147209
179	Solyc11g069800.1.1_1	allene oxide synthase	oxylipin metabolic process; response to jasmonic acid stimulus; oxidation-reduction process; response to fungus; response to wounding;	mitochondrion; chloroplast envelope; chloroplast thylakoid membrane; plastoglobule;	allene oxide synthase activity; oxidoreductase activity, acting on paired donors, with incorporation or reduction of molecular oxygen; electron carrier activity; monooxygenase activity; hydroperoxide dehydratase activity; heme binding; iron ion binding;	1.17688		1.64867		0.180473
180	Solyc02g091580.2.1_1	oligopeptidase a-like	methylglyoxal catabolic process to D-lactate; response to cadmium ion; proteolysis;	chloroplast stroma; cytosol; apoplast; mitochondrion;	metal ion binding; metalloendopeptidase activity;	1.22818		0.690662		1.33486
181	Solyc02g088610.2.1_1	chaperone protein chloroplastic-like	ATP catabolic process; response to heat; chloroplast organization; protein processing;	chloroplast stroma;	ATP binding; ATPase activity;	3.79154	0.181171	6.92819	0.26885	4.23713	0.00410002
182	Solyc03g034180.2.1_1	14-3-3 protein			protein domain specific binding;	1.18808		0.787842		1.5743
183	Solyc03g118170.2.1_1	glycine--trna ligase mitochondrial-like	glycyl-tRNA aminoacylation; response to cadmium ion;	mitochondrion;	ATP binding; glycine-tRNA ligase activity;	0.970988	0.33352	0.298532	0.00553746	1.1685	0.0942453
186	Solyc09g018450.2.1_1	ubiquitin activating enzyme e1	response to cadmium ion; protein ubiquitination; response to other organism;	plasma membrane;	small protein activating enzyme activity; ATP binding; ubiquitin-protein ligase activity;	0.967172	0.0355095	0.725311	0.0998886	0.704372	0.388353
189	Solyc05g054640.2.1_1	2-oxoglutarate mitochondrial-like	methylglyoxal catabolic process to D-lactate; response to cadmium ion; tricarboxylic acid cycle;	mitochondrion;	oxoglutarate dehydrogenase (succinyl-transferring) activity; cobalt ion binding; thiamine pyrophosphate binding; zinc ion binding;	15.0588		20.8672		23.9998
190	Solyc07g049530.2.1_1	1-aminocyclopropane-1-carboxylate oxidase	ethylene biosynthetic process; defense response; fruit ripening; oxidation-reduction process;		metal ion binding; L-ascorbic acid binding; 1-aminocyclopropane-1-carboxylate oxidase activity; oxidoreductase activity, acting on paired donors, with incorporation or reduction of molecular oxygen, 2-oxoglutarate as one donor, and incorporation of one atom each of oxygen into both donors;	2.34119		1.20549		0.111427
192	Solyc07g056140.2.1_1	adp-glucose pyrophosphorylase small subunit	regulation of proton transport; pentose-phosphate shunt; photorespiration; response to far red light; response to sucrose stimulus; positive regulation of catalytic activity; embryo development ending in seed dormancy; starch biosynthetic process; response to red light; isopentenyl diphosphate biosynthetic process, methylerythritol 4-phosphate pathway; maltose metabolic process; photoperiodism, f…	apoplast; heterotetrameric ADPG pyrophosphorylase complex; amyloplast; chloroplast stroma;	glucose-1-phosphate adenylyltransferase activity; ATP binding;	0.971075		1.15943		0.894116
193	Solyc09g082990.2.1_1	gdp-mannose 3 -epimerase	nucleotide-sugar metabolic process; L-ascorbic acid biosynthetic process;	cytosol;	GDP-mannose 3,5-epimerase activity; NAD binding;	0.856258		1.22702		0.892999
194	Solyc12g098500.1.1_1	s-adenosyl-l-homocysteine hydrolase	one-carbon metabolic process; posttranscriptional gene silencing; methylation-dependent chromatin silencing; response to stress;	vacuole; plasma membrane;	copper ion binding; adenosylhomocysteinase activity;	1.02728		1.08977		0.0675615
195	Solyc11g065620.1.1_1	sulfite reductase	sulfide oxidation, using siroheme sulfite reductase; sterol biosynthetic process; regulation of DNA replication; water transport; response to salt stress; negative regulation of transcription, DNA-dependent; hyperosmotic response; Golgi organization; glycolysis; glucosinolate biosynthetic process; response to cadmium ion; response to cold; indoleacetic acid biosynthetic process; cysteine biosynth…	chloroplast envelope; apoplast; stromule; membrane; chloroplast nucleoid;	sulfite reductase (ferredoxin) activity; 4 iron, 4 sulfur cluster binding; heme binding; sulfite reductase activity; DNA binding; copper ion binding;	1.30429		3.42415		1.29641
196	Solyc08g043170.2.1_1	pyrroline-5-carboxylate synthetase	oxidation-reduction process; L-proline biosynthetic process; phosphorylation;	cytoplasm;	ATP binding; glutamate-5-semialdehyde dehydrogenase activity; glutamate 5-kinase activity;	1.96302	0.100084	76.1266	0.223442	17.9987	0.25085
197	Solyc10g051110.1.1_1	protein tic chloroplastic-like	transport; cellular metabolic process;	chloroplast envelope; chloroplast thylakoid; plastid inner membrane;		0.917109	0.442869	1.11394	0.372516	0.804192	0.476606
198	Solyc10g007600.2.1_1	peroxisomal -2-hydroxy-acid oxidase glo1	oxidation-reduction process; defense response to bacterium; transition metal ion transport; defense response signaling pathway, resistance gene-independent; hydrogen peroxide biosynthetic process;	peroxisome; plasmodesma; chloroplast stroma; vacuole; cytosolic ribosome; membrane; nucleus; apoplast;	long-chain-(S)-2-hydroxy-long-chain-acid oxidase activity; glycolate oxidase activity; medium-chain-(S)-2-hydroxy-acid oxidase activity; very-long-chain-(S)-2-hydroxy-acid oxidase activity; FMN binding;	1.0058	0.118726	1.04269	0.359615	1.52724	0.0325863
199	Solyc03g034220.2.1_1	ribulose bisphosphate carboxylase	reductive pentose-phosphate cycle; photorespiration; oxidation-reduction process;	chloroplast;	ribulose-bisphosphate carboxylase activity; monooxygenase activity; protein binding;	0.989765	0.469711	0.70296	0.13893	0.730216	0.0100301
200	Solyc12g010380.1.1_1	adenylate kinase family protein	nucleotide phosphorylation; DNA-dependent transcription, elongation; photosynthesis;	chloroplast envelope; chloroplast thylakoid membrane;	adenylate kinase activity; ATP binding;	7.33698	0.218727	9.65994	0.202852	1.52409	0.229594
201	Solyc10g080710.1.1_1	asparagine--trna cytoplasmic 1-like	asparaginyl-tRNA aminoacylation; response to cadmium ion; embryo development ending in seed dormancy;	cytosol; mitochondrion; chloroplast;	asparagine-tRNA ligase activity; nucleic acid binding; ATP binding;	1.00749		1.2643		0.69336
202	Solyc07g053650.2.1_1	26s proteasome non-atpase regulatory subunit 2 1a-like	proteasomal ubiquitin-dependent protein catabolic process; proteasome assembly; regulation of cell cycle; response to misfolded protein; cytoskeleton organization; regulation of protein catabolic process; gluconeogenesis; gravitropism; regulation of catalytic activity;	cytosol; proteasome regulatory particle, base subcomplex; plasmodesma; nucleus; plasma membrane;	ubiquitin binding; enzyme regulator activity;	19.119		25.7535		26.6276
204	Solyc12g099440.1.1_1	glyoxysomal fatty acid beta-oxidation multifunctional protein mfp-a-like	proteasomal ubiquitin-dependent protein catabolic process; peroxisome organization; response to misfolded protein; proteasome core complex assembly; fatty acid beta-oxidation; toxin catabolic process;	cell wall; nucleolus; plasmodesma; glyoxysome;	long-chain-enoyl-CoA hydratase activity; 3-hydroxybutyryl-CoA epimerase activity; dodecenoyl-CoA delta-isomerase activity; 3-hydroxyacyl-CoA dehydrogenase activity; nucleotide binding; coenzyme binding; enoyl-CoA hydratase activity; 3-hydroxyacyl-CoA dehydratase activity;	2.85673	0.377243	4.44875	0.0548935	1.02553	0.00773953
205	Solyc07g065900.2.1_1	fructose-bisphosphate cytoplasmic isozyme 1-like	response to hypoxia; pentose-phosphate shunt; anthocyanin-containing compound biosynthetic process; maltose metabolic process; starch biosynthetic process; glycolysis;	chloroplast;	fructose-bisphosphate aldolase activity;	1.00877		1.50871		0.713276
207	Solyc07g063100.2.1_1	proton pump-interactor 1-like	monovalent inorganic cation transport; membrane organization; regulation of programmed cell death; intracellular transport; regulation of ion transport; amino acid transport;	endoplasmic reticulum; plasma membrane;		1.24719		1.8042		0.0351145
208	Solyc05g056250.2.1_1	aspartate--trna cytoplasmic-like	aspartyl-tRNA aminoacylation;	cytoplasm;	nucleic acid binding; ATP binding; aspartate-tRNA ligase activity;	0.286038		1.91263		0.966118
211	Solyc06g060290.2.1_1	pdi-like 1-1 isoform 2	protein folding; cell redox homeostasis; glycerol ether metabolic process;	endoplasmic reticulum lumen;	electron carrier activity; protein disulfide isomerase activity; dolichyl-diphosphooligosaccharide-protein glycotransferase activity; protein disulfide oxidoreductase activity;	0.478151		0.529422		0.702889
214	Solyc05g053810.2.1_1	serine hydroxymethyltransferase	glycine metabolic process; polar nucleus fusion; methylation; tetrahydrofolate interconversion; pollen development; L-serine metabolic process; response to cadmium ion;	plasma membrane;	glycine hydroxymethyltransferase activity; pyridoxal phosphate binding; methyltransferase activity;	0.528881		0.995169		1.67804
215	Solyc04g076790.2.1_1	serine hydroxymethyltransferase 2 isoform 1	response to fructose stimulus; photosynthesis, light reaction; L-serine metabolic process; photorespiration; response to glucose stimulus; response to sucrose stimulus; salicylic acid biosynthetic process; defense response to bacterium; tetrahydrofolate interconversion; defense response, incompatible interaction; methylation; plant-type hypersensitive response; glycine decarboxylation via glycine…	apoplast; stromule; cytosolic ribosome; mitochondrial matrix; mitochondrial respiratory chain complex I; chloroplast stroma; chloroplast thylakoid; plasma membrane; nucleus;	zinc ion binding; glycine hydroxymethyltransferase activity; methyltransferase activity; cobalt ion binding; pyridoxal phosphate binding; poly(U) RNA binding;	1.05243		0.99676		0.897959
216	Solyc11g010470.1.1_1	14-3-3 protein	defense response to bacterium; leaf development; gibberellin biosynthetic process; brassinosteroid mediated signaling pathway; gibberellic acid mediated signaling pathway; response to cadmium ion; toxin catabolic process;	cytosol; chloroplast envelope; plant-type cell wall; nucleus; plasma membrane;	protein phosphorylated amino acid binding; protein domain specific binding;	1.18808		0.787842		1.5743
217	Solyc09g065900.2.1_1	glutathione reductase	toxin catabolic process; cell redox homeostasis; chloroplast organization; glutathione metabolic process; oxidation-reduction process; fruit ripening, climacteric; protein targeting to mitochondrion; ovule development;	chloroplast stroma; mitochondrion;	flavin adenine dinucleotide binding; glutathione-disulfide reductase activity; NADP binding; electron carrier activity; receptor activity; copper ion binding; ATP binding;	0.566056		1.02129		1.31261
218	Solyc02g020980.2.1_1	4-alpha-glucanotransferase dpe2-like	starch catabolic process; circadian rhythm; starch biosynthetic process; plant-type cell wall organization; maltose catabolic process; positive regulation of catalytic activity;	cytosol;	cation binding; 4-alpha-glucanotransferase activity; heteropolysaccharide binding; starch binding;	18.0473	0.261604	42.1865	0.421507	4.958	0.399107
219	Solyc09g031970.2.1_1	alpha-glucan h isozyme-like	response to water deprivation; response to cadmium ion; starch biosynthetic process;	chloroplast; cytosol;	glycogen phosphorylase activity; pyridoxal phosphate binding;	1.17816		0.86313		0.493605
220	Solyc04g005160.1.1_1	6-phosphogluconate dehydrogenase family protein isoform 1	response to salt stress; pentose-phosphate shunt;	peroxisome;	phosphogluconate dehydrogenase (decarboxylating) activity; NADP binding;	1.06776		0.969251		1.60303
221	Solyc11g051160.1.1_1	sec14 cytosolic factor family protein phosphoglyceride transfer family protein isoform 1	transport;	intracellular; integral to membrane;	transporter activity;	1.05014	0.342351	1.11208	0.406101	1.77099	0.014283
222	Solyc02g070330.2.1_1	40s ribosomal protein s4-like	translation;	nucleolus; cytosolic ribosome; plasma membrane; chloroplast;	structural constituent of ribosome; rRNA binding;	0.43394		0.449899		0.545473
223	Solyc05g005020.2.1_1	alpha-glucan water chloroplastic-like	response to symbiotic fungus; starch catabolic process; circadian rhythm; cold acclimation; starch biosynthetic process; phosphorylation;	mitochondrion; chloroplast envelope; chloroplast stroma;	protein histidine kinase activity; metal ion binding; ATP binding; alpha-glucan, water dikinase activity;	4.57302	0.173912	4.40977	0.369511	1.07974	0.152186
224	Solyc02g070360.2.1_1	40s ribosomal protein s4-like	translation;	nucleolus; cytosolic ribosome; plasma membrane; chloroplast;	structural constituent of ribosome; rRNA binding;	0.43394		0.449899		0.545473
225	Solyc02g070320.2.1_1	40s ribosomal protein s4-like	translation;	nucleolus; cytosolic ribosome; plasma membrane; chloroplast;	structural constituent of ribosome; rRNA binding;	0.43394		0.449899		0.545473
226	Solyc02g089260.2.1_1	auxin transport protein big-like	response to fungus; auxin polar transport; photomorphogenesis; lateral root formation; response to auxin stimulus; protein ubiquitination; indeterminate inflorescence morphogenesis; unidimensional cell growth;	cytosol; plasmodesma; membrane;	zinc ion binding; ubiquitin-protein ligase activity;	2.11607	0.127703	1.54616	0.219895	1.8711	0.0810305
228	Solyc08g062630.2.1_1	puromycin-sensitive aminopeptidase-like	proteasomal protein catabolic process; auxin polar transport; regulation of anion channel activity; cytoskeleton organization; gluconeogenesis;	cytosol; nucleus; plasma membrane;	zinc ion binding; aminopeptidase activity; metallopeptidase activity;	0.949656	0.0633329	0.963722	0.253128	0.905259	0.112342
229	Solyc07g047790.2.1_1	heat shock protein 90-like	protein folding; response to stress;	cell wall; chloroplast stroma; mitochondrion;	ATP binding; unfolded protein binding;	1.10524	0.0016877	1.49911	0.319928	0.572953	0.171937
232	Solyc01g104590.2.1_1	60s ribosomal protein l3-like	translation;	ribosome;	structural constituent of ribosome;	0.941633	0.0425589	1.11219	0.00944412	1.21485	0.200045
235	Solyc12g009300.1.1_1	sucrose synthase	biosynthetic process; sucrose metabolic process;		sucrose synthase activity;	1.02537		1.04182		0.950809
236	Solyc06g068860.2.1_1	lysosomal alpha-mannosidase-like	mannose metabolic process; microtubule nucleation; cysteine biosynthetic process;	plant-type cell wall; vacuolar membrane; apoplast;	zinc ion binding; carbohydrate binding; alpha-mannosidase activity;	10.3447		8.57274		14.2781
237	Solyc10g086010.1.1_1	60s ribosomal protein l1	RNA methylation; translation; pyrimidine ribonucleotide biosynthetic process; cell wall modification; plant-type cell wall organization;	cell wall; nucleolus; plasmodesma; chloroplast; vacuole; cytosolic large ribosomal subunit; plasma membrane;	structural constituent of ribosome;	4.81199	0.207398	1.46534	0.305467	1.55862	0.218291
238	Solyc05g056310.2.1_1	t-complex protein 1 subunit gamma-like	protein folding; rRNA processing;	cytosol;	ATP binding; unfolded protein binding;	0.756978	0.112344	0.949248	0.230564	1.01711	0.089038
240	Solyc08g075390.2.1_1	nudix hydrolase 3-like	proteolysis;	cytosol; vacuole;	dipeptidyl-peptidase activity; protein binding;	0.635006		0.846318		1.90035
242	Solyc01g100320.2.1_1	probable protein disulfide-isomerase a6-like	pollen tube development; glycerol ether metabolic process; response to endoplasmic reticulum stress; protein folding; response to salt stress; cell redox homeostasis; embryo sac development; systemic acquired resistance; glycolysis; gluconeogenesis; response to cadmium ion; double fertilization forming a zygote and endosperm; embryo development ending in seed dormancy;	plant-type cell wall; vacuolar membrane; endoplasmic reticulum; plasma membrane;	protein disulfide isomerase activity; electron carrier activity; protein disulfide oxidoreductase activity;	1.04099		0.526445		0.0332792
244	Solyc01g099160.2.1_1	lipoxygenase	oxylipin biosynthetic process; oxidation-reduction process;	cytoplasm;	linoleate 13S-lipoxygenase activity; iron ion binding;	0.954109		1.00164		0.884045
246	Solyc12g056940.1.1_1	acetyl- carboxylase 1-like	root development; response to cytokinin stimulus; primary shoot apical meristem specification; fatty acid elongation;	plasma membrane;	acetyl-CoA carboxylase activity; metal ion binding; ATP binding; biotin carboxylase activity;	0.206712		1.32987		0.901072
247	Solyc01g090200.2.1_1	aminoacyl-t-rna synthetase	regulation of embryonic development; glycyl-tRNA aminoacylation; chloroplast organization; ovule development; embryo development ending in seed dormancy;	mitochondrion; chloroplast stroma;	ATP binding; glycine-tRNA ligase activity;	1.06795		1.32989		1.39068
248	Solyc01g098640.2.1_1	upf0603 protein chloroplastic-like	response to far red light; carotenoid biosynthetic process; regulation of protein dephosphorylation; unsaturated fatty acid biosynthetic process; response to red light; photosystem II assembly; isopentenyl diphosphate biosynthetic process, methylerythritol 4-phosphate pathway; chlorophyll biosynthetic process; photosynthetic electron transport in photosystem I; response to blue light; glucosinola…	chloroplast thylakoid lumen; chloroplast thylakoid membrane;	acid phosphatase activity;	12.8751		13.5743		2.79749
250	Solyc01g008960.2.1_1	protein argonaute 4-like	translational initiation;		translation initiation factor activity;	0.954701	0.26563	0.914253	0.121894	0.677698	0.276781
252	Solyc04g081570.2.1_1	endoplasmin homolog	N-terminal protein myristoylation; gluconeogenesis; regulation of meristem structural organization; protein folding; response to hydrogen peroxide; water transport; response to water deprivation; protein secretion; regulation of meristem growth; response to salt stress; hyperosmotic response; Golgi organization; glycolysis; response to endoplasmic reticulum stress; response to high light intensit…	vacuolar membrane; apoplast; endoplasmic reticulum lumen; chloroplast; Golgi apparatus; cytosol; plasmodesma; plasma membrane; nucleus; mitochondrion;	unfolded protein binding; ATP binding;	1.02954		0.491091		0.624729
253	Solyc03g117630.1.1_1	heat shock	response to heat; oxidation-reduction process;	plasma membrane; cell wall; chloroplast;	ATP binding; 2-alkenal reductase [NAD(P)] activity;	1.08663		0.964592		0.786389
254	Solyc03g114950.2.1_1	abc transporter b family member 25-like	response to aluminum ion; transmembrane transport; ATP catabolic process;	plant-type vacuole; vacuolar membrane; integral to membrane; chloroplast thylakoid membrane; plasma membrane;	xenobiotic-transporting ATPase activity; ATP binding;	10.2778		12.266		17.8331
255	Solyc02g085950.2.1_1	ribulose bisphosphate carboxylase	reductive pentose-phosphate cycle; photorespiration; oxidation-reduction process;	chloroplast;	ribulose-bisphosphate carboxylase activity; monooxygenase activity; protein binding;	0.989765	0.469711	0.70296	0.13893	0.730216	0.0100301
256	Solyc06g073330.2.1_1	lysyl-trna synthetase-like	lysyl-tRNA aminoacylation;	cytoplasm;	nucleic acid binding; lysine-tRNA ligase activity; ATP binding;	0.90243		1.34377		0.894962
257	Solyc04g073990.2.1_1	annexin p34	sterol biosynthetic process; cellular cation homeostasis; chromatin assembly or disassembly; Golgi organization; potassium ion export; cysteine biosynthetic process; calcium ion transmembrane transport; response to oxidative stress; response to desiccation;	vacuolar membrane; apoplast; cell wall; cytosol; chloroplast stroma; thylakoid; plasmodesma; plasma membrane; mitochondrion;	zinc ion binding; calcium ion binding; peroxidase activity; calcium-dependent phospholipid binding; protein homodimerization activity; copper ion binding; ATP binding;	19.8832		9.33448		27.6146
258	Solyc12g007170.1.1_1	peroxisomal fatty acid beta-oxidation multifunctional protein aim1-like	seed germination; jasmonic acid biosynthetic process; flower development; fatty acid beta-oxidation;	cell wall; peroxisome; plasmodesma; chloroplast;	3-hydroxybutyryl-CoA epimerase activity; 3-hydroxyacyl-CoA dehydrogenase activity; nucleotide binding; coenzyme binding; enoyl-CoA hydratase activity;	1.05231		0.586847		0.723429
259	Solyc07g062130.2.1_1	probable rhamnose biosynthetic enzyme 1-like	response to sucrose stimulus; response to UV-B; extracellular polysaccharide biosynthetic process; UDP-rhamnose biosynthetic process; flavonol biosynthetic process; auxin efflux;	cytosol; plasmodesma; chloroplast;	dTDP-4-dehydrorhamnose reductase activity; UDP-glucose 4,6-dehydratase activity; UDP-L-rhamnose synthase activity; nucleotide binding; coenzyme binding; dTDP-glucose 4,6-dehydratase activity;	0.868733	0.238619	0.977857	0.491343	1.18206	0.28417
260	Solyc06g083620.2.1_1	26s proteasome regulatory subunit 4 homolog a-like	proteasomal ubiquitin-dependent protein catabolic process; proteasome assembly; response to misfolded protein; meristem structural organization; leaf morphogenesis; response to heat; root cap development; meristem growth; response to cadmium ion; maintenance of root meristem identity;	proteasome regulatory particle, base subcomplex; cytoplasm; plasma membrane;	nucleoside-triphosphatase activity; ATP binding;	9.5379		11.6873		15.9153
264	Solyc11g012140.1.1_1	isoleucine--trna cytoplasmic-like	proteasomal protein catabolic process; isoleucyl-tRNA aminoacylation; response to salt stress; cytoskeleton organization; regulation of translational fidelity; glycolysis; gluconeogenesis; response to cadmium ion;	cytosol;	isoleucine-tRNA ligase activity; aminoacyl-tRNA editing activity; ATP binding;	1.00778		1.12865		1.39911
266	Solyc08g079900.1.1_1	subtilisin-like protease-like	negative regulation of catalytic activity; proteolysis;		identical protein binding; serine-type endopeptidase activity;	0.979784		0.516745		0.0635852
267	Solyc04g076060.2.1_1	14-3-3 protein	defense response to bacterium; brassinosteroid mediated signaling pathway; response to cadmium ion;	cytosol; plant-type cell wall; chloroplast; nucleus; plasma membrane;	protein domain specific binding;	1.18808		0.787842		1.5743
268	Solyc08g075090.2.1_1	60s ribosomal protein l7-4-like		ribosome;		1.01141	0.335697	1.32143	0.0339944	1.23283	0.0380842
269	Solyc07g008950.2.1_1	probable methionine--trna ligase-like	response to cadmium ion; methionyl-tRNA aminoacylation;	cytosol;	methionine-tRNA ligase activity; ATP binding; tRNA binding;	4.09283	0.219243	4.38953	0.192211	3.59765	0.155678
271	Solyc02g079950.2.1_1	photosystem ii subunit q-2	cellular cation homeostasis; photosynthesis; divalent metal ion transport; photorespiration;	chloroplast photosystem II; extrinsic to membrane; chloroplast stroma; oxygen evolving complex; chloroplast thylakoid lumen; apoplast;	calcium ion binding;	1.00664		0.931287		0.641151
276	Solyc08g074290.2.1_1	dna repair atpase-related family protein	D-xylose metabolic process; glucose catabolic process;	Golgi apparatus; plasma membrane; vacuolar membrane; endoplasmic reticulum;		14.7902		15.955		17.5447
277	Solyc02g079170.2.1_1	nad h dehydrogenase mitochondrial-like	oxidation-reduction process;	extrinsic to mitochondrial inner membrane;	flavin adenine dinucleotide binding; disulfide oxidoreductase activity; NADH dehydrogenase (ubiquinone) activity; calcium ion binding;	0.657853	0.200796	0.547285	0.123998	1.06412	0.427353
279	Solyc06g009290.2.1_1	abc transporter b family member 4-like	gravitropism; root hair elongation; basipetal auxin transport; auxin efflux; transmembrane transport; ATP catabolic process; response to cytokinin stimulus;	integral to membrane; plasma membrane;	phosphate ion transmembrane-transporting ATPase activity; xenobiotic-transporting ATPase activity; ATP binding;	0.941307		1.1436		0.0938573
280	Solyc10g081920.1.1_1	coatomer subunit beta-1-like	vesicle-mediated transport; intracellular protein transport;	plasmodesma; nucleus; cytosol; COPI vesicle coat;	clathrin binding; structural molecule activity;	1.24107		0.876657		0.438365
281	Solyc12g017830.1.1_1	brefeldin a-inhibited guanine nucleotide-exchange protein 1-like	vesicle-mediated transport; tissue development; regulation of chromosome organization; defense response to bacterium; growth; regulation of ARF protein signal transduction; organ morphogenesis; regulation of catalytic activity; positive regulation of organelle organization;	cytosol; early endosome; trans-Golgi network; nucleus;	ARF guanyl-nucleotide exchange factor activity; protein binding;	0.654039	0.288352	0.498381	0.415647	0.985904	0.549875
283	Solyc05g050600.2.1_1	dynamin-related protein 5a-like	embryo development ending in seed dormancy; GTP catabolic process; xylem and phloem pattern formation; regulation of protein localization; clathrin-mediated endocytosis; cell plate formation involved in plant-type cell wall biogenesis; synaptic vesicle endocytosis; trichome branching;	vacuolar membrane; phragmoplast; cytosol; microtubule; plasmodesma; cell plate; chloroplast thylakoid membrane; plasma membrane;	protein histidine kinase binding; GTP binding; clathrin binding; GTPase activity;	7.02529		11.6363		10.0514
284	Solyc10g083570.1.1_1	fructose-bisphosphate aldolase	response to salt stress; glycolysis; response to cadmium ion; response to karrikin;	cytosol; cell wall; nucleolus; mitochondrial envelope; chloroplast; plasma membrane; apoplast;	copper ion binding; fructose-bisphosphate aldolase activity;	5.09385	0.220866	2.83375	0.293715	1.152	0.222594
285	Solyc03g111840.2.1_1	31 kda chloroplastic-like	cold acclimation; protein targeting to chloroplast; base conversion or substitution editing; mRNA processing; iron-sulfur cluster assembly; RNA stabilization; leaf morphogenesis; cell differentiation; positive regulation of transcription, DNA-dependent; aromatic amino acid family biosynthetic process; innate immune response;	chloroplast envelope; chloroplast stroma; chloroplast thylakoid membrane; ribonucleoprotein complex;	nucleotide binding; poly(U) RNA binding;	0.976001		1.45222		0.886335
286	Solyc05g012480.2.1_1	probable mitochondrial-processing peptidase subunit beta-like	response to misfolded protein; pentose-phosphate shunt; photorespiration; response to salt stress; proteasome core complex assembly; ubiquitin-dependent protein catabolic process; response to cadmium ion;	vacuolar membrane; mitochondrial intermembrane space; mitochondrial matrix; chloroplast; cell wall; nucleolus; mitochondrial outer membrane; mitochondrial respiratory chain complex III;	zinc ion binding; metalloendopeptidase activity;	1.04199		0.0146776		1.34983
288	Solyc12g057110.2.1_1	14-3-3 protein	response to cadmium ion; brassinosteroid mediated signaling pathway;	vacuole; plasma membrane; chloroplast; nucleus; cytosol; apoplast;	protein domain specific binding;	1.18808		0.787842		1.5743
291	Solyc12g099100.1.1_1	dihydrolipoamide dehydrogenase precursor	oxidation-reduction process; response to light stimulus; cell redox homeostasis; response to cadmium ion;	glycine cleavage complex; mitochondrial respiratory chain complex I; mitochondrial matrix; chloroplast; apoplast;	copper ion binding; zinc ion binding; cobalt ion binding; ATP binding; flavin adenine dinucleotide binding; dihydrolipoyl dehydrogenase activity;	0.929736		0.841535		0.0681804
292	Solyc05g009600.2.1_1	serine threonine-protein phosphatase 2a 65 kda regulatory subunit a beta isoform-like	positive regulation of abscisic acid mediated signaling pathway; cell growth; regulation of phosphorylation; auxin polar transport; cell morphogenesis; regulation of stomatal movement; N-terminal protein myristoylation; Golgi vesicle transport; response to ethylene stimulus; response to cadmium ion;	cytosol; cell wall; protein phosphatase type 2A complex; plasma membrane;	protein phosphatase type 2A regulator activity;	0.885804		0.950205		0.845249
293	Solyc01g088370.2.1_1	eukaryotic translation initiation factor 3 subunit b-like	formation of translation preinitiation complex; regulation of translational initiation;	cytosol; eukaryotic 43S preinitiation complex; eukaryotic translation initiation factor 3 complex; eukaryotic 48S preinitiation complex; nucleus;	translation initiation factor activity; nucleotide binding; translation initiation factor binding;	4.9549	0.351814	5.96116	0.091998	1.1866	0.0801669
294	Solyc01g102940.2.1_1	methionine s-methyltransferase-like	S-adenosylmethionine metabolic process; selenium compound metabolic process; biosynthetic process; methylation;	cytosol;	pyridoxal phosphate binding; methionine S-methyltransferase activity;	7.04822		7.38191		9.29549
295	Solyc02g093830.2.1_1	glucose-6-phosphate dehydrogenase	pentose-phosphate shunt, oxidative branch; response to cadmium ion;	cytosol; chloroplast;	glucose-6-phosphate dehydrogenase activity; NADP binding;	0.993067		0.984842		0.440998
297	Solyc01g005520.2.1_1	protein binding	myo-inositol hexakisphosphate biosynthetic process; response to wounding; carotenoid biosynthetic process; photosynthesis;	chloroplast envelope; chloroplast thylakoid membrane; chloroplast stroma;		1.06087		0.926919		0.889804
298	Solyc02g091100.2.1_1	2-hydroxyacyl- lyase-like	toxin catabolic process; response to cyclopentenone; para-aminobenzoic acid metabolic process;	chloroplast; cytosol;	thiamine pyrophosphate binding; pyruvate decarboxylase activity; magnesium ion binding; transferase activity; oxalyl-CoA decarboxylase activity;	0.980964		1.03562		0.727321
299	Solyc08g014340.2.1_1	cysteine synthase	cysteine biosynthetic process from serine;	chromoplast; chloroplast stroma;	cysteine synthase activity; transferase activity;	1.25625		1.32105		1.98743
301	Solyc07g006890.1.1_1	cytochrome p450 94a1-like	oxidation-reduction process;		heme binding; iron ion binding; electron carrier activity; aromatase activity;	1.1014		1.05782		0.0729219
304	Solyc05g012510.2.1_1	alpha- glucan phosphorylase l-2 chloroplastic amyloplastic-like	response to water deprivation; defense response to bacterium; response to cold; starch biosynthetic process;	amyloplast; chloroplast stroma;	glycogen phosphorylase activity; identical protein binding; pyridoxal phosphate binding;	1.02138	0.47744	1.20831	0.0895766	0.60544	0.0560477
305	Solyc00g017210.1.1_1	actin	cytoskeleton organization; carotenoid biosynthetic process; phosphatidylglycerol biosynthetic process; unsaturated fatty acid biosynthetic process; isopentenyl diphosphate biosynthetic process, methylerythritol 4-phosphate pathway; root hair elongation; chlorophyll biosynthetic process;	apoplast; cell wall; cytosol; chloroplast stroma; cytoskeleton; plasmodesma; plasma membrane; nucleus;	glycerol-3-phosphate O-acyltransferase activity; ATP binding; structural constituent of cytoskeleton;	7.48228	0.127972	8.18522	0.220825	0.600904	0.0726758
307	Solyc02g036350.2.1_1	1-aminocyclopropane-1-carboxylate oxidase	negative regulation of defense response; detection of biotic stimulus; jasmonic acid mediated signaling pathway; salicylic acid biosynthetic process; systemic acquired resistance, salicylic acid mediated signaling pathway; regulation of plant-type hypersensitive response; cellular cation homeostasis; ethylene biosynthetic process; regulation of hydrogen peroxide metabolic process; response to chi…		oxidoreductase activity, acting on paired donors, with incorporation or reduction of molecular oxygen, 2-oxoglutarate as one donor, and incorporation of one atom each of oxygen into both donors; metal ion binding; L-ascorbic acid binding; 1-aminocyclopropane-1-carboxylate oxidase activity;	1.00141		1.02454		0.0410691
308	Solyc09g013080.2.1_1	acetyl co-enzyme a carboxylase carboxyltransferase alpha subunit	fatty acid biosynthetic process;	acetyl-CoA carboxylase complex; chloroplast envelope; chloroplast stroma; membrane;	transferase activity; acetyl-CoA carboxylase activity;	0.563636	0.129571	0.676844	0.00219542	0.979807	0.0451511
309	Solyc01g102800.2.1_1	histidine--trna ligase-like	histidyl-tRNA aminoacylation; ovule development;	cytosol;	ATP binding; histidine-tRNA ligase activity;	4.26304	0.321996	10.8398	0.0224769	1.15926	0.131067
310	Solyc01g103480.2.1_1	coatomer subunit delta-like	retrograde vesicle-mediated transport, Golgi to ER; N-terminal protein myristoylation; intracellular protein transport;	COPI vesicle coat; cytosol; plasmodesma; clathrin adaptor complex;		0.524515		1.1547		1.05401
311	Solyc12g096220.1.1_1	rop guanine nucleotide exchange factor 1-like	oxidation-reduction process; regulation of pollen tube growth; cysteine biosynthetic process;		Rho guanyl-nucleotide exchange factor activity; nucleic acid binding; oxidoreductase activity, acting on paired donors, with incorporation or reduction of molecular oxygen, 2-oxoglutarate as one donor, and incorporation of one atom each of oxygen into both donors; nucleotide binding;	0.91182	0.0610363	1.45738	0.0283842	1.15422	0.168404
313	Solyc01g094200.2.1_1	nad-dependent malic enzyme 59 kda mitochondrial-like	oxidation-reduction process; malate metabolic process;	mitochondrial matrix; chloroplast;	NAD binding; zinc ion binding; oxidoreductase activity, acting on NAD(P)H, NAD(P) as acceptor; cobalt ion binding; malate dehydrogenase (decarboxylating) activity; ATP binding; protein homodimerization activity; malate dehydrogenase (oxaloacetate-decarboxylating) activity;	0.446311		0.501393		1.36563
314	Solyc04g077020.2.1_1	alpha tubulin 1	protein polymerization; GTP catabolic process; microtubule-based process;	microtubule; cytoplasm;	GTPase activity; structural constituent of cytoskeleton; GTP binding;	6.9431		15.169		7.09974
315	Solyc08g079870.1.1_1	subtilisin-like protease-like	negative regulation of catalytic activity; proteolysis;		identical protein binding; serine-type endopeptidase activity;	0.979784		0.516745		0.0635852
317	Solyc01g097770.2.1_1	phototropin 2	signal transduction by phosphorylation; response to red light; regulation of proton transport; glucosinolate biosynthetic process; positive regulation of catalytic activity; rRNA processing; response to high light intensity; thylakoid membrane organization; starch biosynthetic process; response to sucrose stimulus; maltose metabolic process; response to far red light; mRNA modification; phototrop…	plasma membrane; Golgi apparatus;	protein tyrosine kinase activity; blue light photoreceptor activity; protein kinase C activity; FMN binding; identical protein binding; ATP binding; phosphorelay sensor kinase activity;	1.07484	0.176093	0.899004	0.464857	1.09648	0.0114574
318	Solyc01g080460.2.1_1	phosphate dikinase 1	pyruvate metabolic process; phosphorylation; photosynthesis;	chloroplast stroma; nucleus; cytosol;	ligase activity; metal ion binding; pyruvate, phosphate dikinase activity; kinase activity; ATP binding;	7.13572	0.0456462	10.2321	0.244221	3.69316	0.390222
324	Solyc02g069260.2.1_1	protein argonaute 2-like			nucleic acid binding;	1.04843		0.846739		0.797206
328	Solyc06g082090.2.1_1	proliferation-associated protein 2g4-like	G2 phase of mitotic cell cycle; pyrimidine ribonucleotide biosynthetic process; RNA methylation; cullin deneddylation; photomorphogenesis; purine nucleotide biosynthetic process; proteolysis; protein import into nucleus;	nucleolus; plasma membrane;	metalloexopeptidase activity; aminopeptidase activity;	1.04248		0.988908		1.48244
333	Solyc09g075020.2.1_1	abc transporter c family member 4-like	response to wounding; response to water deprivation; stomatal movement; response to nematode; drug transmembrane transport; response to endoplasmic reticulum stress; folic acid transport; oxidation-reduction process; ATP catabolic process; systemic acquired resistance;	plant-type vacuole; vacuolar membrane; integral to membrane; Golgi apparatus; plasmodesma; plasma membrane;	2-alkenal reductase [NAD(P)] activity; folic acid transporter activity; ATPase activity, coupled to transmembrane movement of substances; ATP binding;	0.927731	0.0532488	1.28056	0.198199	0.96317	0.324279
336	Solyc06g072300.2.1_1	protein argonaute 1-like	translational initiation;		translation initiation factor activity;	8.87899	0.0062494	1.39939	0.182812	1.44173	0.328481
337	Solyc04g049450.2.1_1	protein disulfide isomerase l-2	response to oxidative stress; glycerol ether metabolic process; protein folding; cellulose biosynthetic process; cell redox homeostasis; N-terminal protein myristoylation; Golgi vesicle transport;	mitochondrion; vacuolar membrane; chloroplast; endoplasmic reticulum; plasma membrane;	protein disulfide isomerase activity; electron carrier activity; dolichyl-diphosphooligosaccharide-protein glycotransferase activity; protein disulfide oxidoreductase activity;	1.10492		1.06448		0.63936
338	Solyc02g080630.2.1_1	lactoylglutathione lyase-like	response to salt stress; methylglyoxal catabolic process to D-lactate; glycolysis; gluconeogenesis; response to cadmium ion; cysteine biosynthetic process;	cytosol; peroxisome; chloroplast envelope; vacuole; plasma membrane;	metal ion binding; lactoylglutathione lyase activity;	1.15561	0.0210721	1.11931	0.209001	0.983205	0.501768
340	Solyc03g083440.2.1_1	glutamate synthase 1	ammonia assimilation cycle; oxidation-reduction process; response to salt stress; glutamate biosynthetic process; developmental growth; nitrate assimilation; glycolysis; gluconeogenesis; response to cadmium ion;	cytosol; mitochondrion; chloroplast envelope; chloroplast stroma; plasma membrane;	iron-sulfur cluster binding; flavin adenine dinucleotide binding; sugar:hydrogen symporter activity; iron ion binding; FMN binding; glutamate synthase (NADH) activity;	12.824	0.267714	13.2739	0.0534137	1.21782	0.351235
343	Solyc04g071620.2.1_1	asr4 protein	response to stress;			0.385432		0.592554		1.65932
344	Solyc02g063150.2.1_1	ribulose bisphosphate carboxylase	reductive pentose-phosphate cycle; photorespiration; oxidation-reduction process;	chloroplast;	ribulose-bisphosphate carboxylase activity; monooxygenase activity; protein binding;	0.961163		0.92918		0.637688
345	Solyc02g062130.2.1_1	ferredoxin--nadp leaf chloroplastic-like	electron transport chain; defense response to bacterium; defense response to fungus, incompatible interaction; photosynthesis;	chloroplast thylakoid membrane; chloroplast stroma; apoplast;	poly(U) RNA binding; NADPH dehydrogenase activity; ferredoxin-NADP+ reductase activity; protein binding; flavin adenine dinucleotide binding; NADP binding;	0.910398		1.43417		1.6114
346	Solyc12g006470.1.1_1	uncharacterized aminotransferase y4ub-like	root development; inositol metabolic process; response to misfolded protein; beta-alanine catabolic process; fatty acid beta-oxidation; glutamine metabolic process; gamma-aminobutyric acid catabolic process; proteasomal ubiquitin-dependent protein catabolic process; fruit development; calcium ion transport; response to salt stress; toxin catabolic process; proteasome core complex assembly; pollen…	vacuolar membrane; chloroplast; Golgi apparatus; plasma membrane; mitochondrion;	4-aminobutyrate:pyruvate transaminase activity; zinc ion binding; cobalt ion binding; N2-acetyl-L-ornithine:2-oxoglutarate 5-aminotransferase activity; pyridoxal phosphate binding;	1.00011	0.320041	6.65263	0.303195	0.548224	0.0210293
347	Solyc04g072260.1.1_1	low quality protein: midasin-like	cytoskeleton organization; gluconeogenesis; proteasomal protein catabolic process; embryo sac development; nucleobase-containing compound metabolic process;	chloroplast envelope; plasmodesma; nucleus;	nucleoside-triphosphatase activity; nucleotide binding;	2.35198	0.0608485	2.19766	0.0353445	2.92371	0.0567886
349	Solyc12g088010.1.1_1	hypersensitive to pi starvation 4	multidimensional cell growth; response to ethylene stimulus;	extracellular region; plasma membrane;		1.90725	0.215913	1.33416	0.0766757	2.27903	0.414651
350	Solyc03g065340.2.1_1	alpha- glucan phosphorylase l chloroplastic amyloplastic-like	response to water deprivation; defense response to bacterium; response to cold; starch biosynthetic process;	amyloplast; chloroplast stroma;	glycogen phosphorylase activity; identical protein binding; pyridoxal phosphate binding;	6.94205	0.433482	6.90222	0.0781474	7.40932	0.468825
351	Solyc09g009260.2.1_1	fructose-bisphosphate aldolase cytoplasmic isozyme-like	response to salt stress; glycolysis; response to cadmium ion; response to karrikin;	cytosol; cell wall; nucleolus; mitochondrial envelope; chloroplast; plasma membrane; apoplast;	copper ion binding; fructose-bisphosphate aldolase activity;	5.09385	0.220866	2.83375	0.293715	1.152	0.222594
355	Solyc06g063140.2.1_1	26s protease regulatory subunit 7-like	ubiquitin-dependent protein catabolic process; ATP catabolic process;	cytosol; proteasome regulatory particle, base subcomplex; nucleus; plasma membrane;	peptidase activity; ATP binding; microtubule-severing ATPase activity;	0.644172		1.38703		0.708331
356	Solyc07g008370.2.1_1	60s ribosomal protein l7	RNA methylation; translation;	nucleolus; plasmodesma; chloroplast; vacuole; membrane; cytosolic large ribosomal subunit; Golgi apparatus;	structural constituent of ribosome;	0.91182	0.0610363	1.45738	0.0283842	1.15422	0.168404
357	Solyc03g123730.2.1_1	26s protease regulatory subunit 7-like	ubiquitin-dependent protein catabolic process; ATP catabolic process;	cytosol; proteasome regulatory particle, base subcomplex; nucleus; plasma membrane;	ATP binding; ATPase activity;	0.644172		1.38703		0.708331
358	Solyc01g111710.2.1_1	probable 26s proteasome non-atpase regulatory subunit 3-like	regulation of protein catabolic process; regulation of catalytic activity;	plasma membrane; proteasome complex; nucleus;	enzyme regulator activity;	0.979666		0.990922		0.3859
359	Solyc11g008870.1.1_1	methylenetetrahydrofolate reductase	tetrahydrofolate interconversion; oxidation-reduction process; methionine metabolic process;		methylenetetrahydrofolate reductase (NADPH) activity;	1.14373		0.929154		1.43552
360	Solyc11g022590.1.1_1	kunitz-like protease partial	negative regulation of endopeptidase activity;		endopeptidase inhibitor activity;	11.7398		5.57573		11.2461
362	Solyc03g098280.2.1_1	protein argonaute 1-like	translational initiation;		translation initiation factor activity;	6.63873	0.0547964	3.78829	0.100456	4.45169	0.281038
363	Solyc01g006540.2.1_1	lipoxygenase	oxylipin biosynthetic process; oxidation-reduction process;	chloroplast stroma; chloroplast thylakoid;	linoleate 13S-lipoxygenase activity; iron ion binding;	1.14345		1.11169		0.0520209
365	Solyc11g033280.1.1_1	eukaryotic initiation factor 4a-3-like	translational initiation;		ATP-dependent helicase activity; ATP binding; translation initiation factor activity;	5.87735	0.33515	11.6133	0.294963	1.47482	0.368036
366	Solyc01g104040.2.1_1	udp-glucose:glycoprotein glucosyltransferase	anthocyanin-containing compound metabolic process; UDP-glucosylation; response to endoplasmic reticulum stress; plant-type hypersensitive response; response to salicylic acid stimulus; systemic acquired resistance; protein glycosylation; defense response signaling pathway, resistance gene-independent; carbohydrate biosynthetic process;	chloroplast; endoplasmic reticulum;	UDP-glucose:glycoprotein glucosyltransferase activity;	0.908128	0.19634	1.36213	0.0335913	0.92749	0.204594
367	Solyc08g078390.2.1_1	peroxisomal acyl- oxidase 1a	response to fungus; response to wounding; jasmonic acid biosynthetic process; fatty acid beta-oxidation; pollen development; defense response to insect; long-chain fatty acid metabolic process; response to cadmium ion;	peroxisome;	acyl-CoA dehydrogenase activity; acyl-CoA oxidase activity; flavin adenine dinucleotide binding;	7.92284		13.2198		0.662051
370	Solyc01g103010.2.1_1	cullin-associated nedd8-dissociated protein 1-like	mitotic cell cycle; response to freezing; cell adhesion; embryo development ending in seed dormancy; actin nucleation; floral organ formation; photomorphogenesis; lipid storage; xylem and phloem pattern formation; sugar mediated signaling pathway; trichome morphogenesis; meristem structural organization; protein ubiquitination; seed germination; root hair cell differentiation; vegetative to repro…	cell wall; cytosol; plasma membrane; nucleus;	protein binding;	1.19581		1.08197		0.71366
371	Solyc03g112070.2.1_1	d-3-phosphoglycerate chloroplastic-like	megagametogenesis; oxidation-reduction process; L-serine biosynthetic process;	mitochondrion; chloroplast; membrane;	NAD binding; phosphoglycerate dehydrogenase activity; ATP binding; amino acid binding;	0.839559		1.24366		0.742603
372	Solyc04g076880.2.1_1	phosphoenolpyruvate carboxykinase	gluconeogenesis; phosphorylation;		kinase activity; phosphoenolpyruvate carboxykinase (ATP) activity; ATP binding;	0.978945	0.237209	0.863571	0.253087	1.37664	0.0391004
374	Solyc08g006420.2.1_1	myosin-like protein		plasmodesma;		0.901865	0.0867205	0.853027	0.0934598	0.673856	0.00116433
375	Solyc05g053650.2.1_1	26s proteasome non-atpase regulatory subunit 1-like	proteasomal ubiquitin-dependent protein catabolic process; proteasome assembly; response to misfolded protein; cytoskeleton organization; regulation of protein catabolic process; gluconeogenesis; gravitropism; regulation of catalytic activity;	cytosol; proteasome regulatory particle, base subcomplex; chloroplast; plasma membrane;	enzyme regulator activity;	1.3868	0.0217551	1.39765	0.0749781	1.24901	0.000902191
378	Solyc03g118910.1.1_1	t-complex protein 1 subunit delta-like	proteasomal protein catabolic process; protein folding; response to salt stress; cytoskeleton organization; glycolysis; gluconeogenesis; response to cadmium ion;	cytosol;	ATP binding; unfolded protein binding;	1.2278		0.966717		0.802736
379	Solyc11g069380.1.1_1	4-hydroxy-3-methylbut-2-en-1-yl diphosphate synthase	sulfur compound biosynthetic process; coenzyme biosynthetic process; cellular amino acid biosynthetic process; jasmonic acid biosynthetic process; salicylic acid biosynthetic process; glucosinolate metabolic process; carotenoid biosynthetic process; response to red light; regulation of proton transport; regulation of plant-type hypersensitive response; response to chitin; negative regulation of d…	chloroplast stroma; chloroplast envelope;	iron ion binding; 4-hydroxy-3-methylbut-2-en-1-yl diphosphate synthase activity; 4 iron, 4 sulfur cluster binding;	13.2484		13.5791		20.5187
385	Solyc01g087120.2.1_1	atp synthase subunit mitochondrial-like	ATP synthesis coupled proton transport;	mitochondrial inner membrane;	proton-transporting ATP synthase activity, rotational mechanism;	0.361652		0.967317		1.07881
387	Solyc03g122310.2.1_1	aldehyde dehydrogenase family 7 member a1	oxidation-reduction process; response to salt stress; response to desiccation; response to carbohydrate stimulus; chlorophyll catabolic process; response to auxin stimulus; response to abscisic acid stimulus; response to superoxide; ethylene mediated signaling pathway;	cytosol;	3-chloroallyl aldehyde dehydrogenase activity; aldehyde dehydrogenase (NAD) activity;	1.31119		0.948977		1.32075
388	Solyc02g081190.2.1_1	1-aminocyclopropane-1-carboxylate oxidase	negative regulation of defense response; detection of biotic stimulus; jasmonic acid mediated signaling pathway; salicylic acid biosynthetic process; systemic acquired resistance, salicylic acid mediated signaling pathway; regulation of plant-type hypersensitive response; cellular cation homeostasis; ethylene biosynthetic process; regulation of hydrogen peroxide metabolic process; response to chi…		oxidoreductase activity, acting on paired donors, with incorporation or reduction of molecular oxygen, 2-oxoglutarate as one donor, and incorporation of one atom each of oxygen into both donors; metal ion binding; L-ascorbic acid binding; 1-aminocyclopropane-1-carboxylate oxidase activity;	15.3559		18.5222		2.61961
390	Solyc03g115990.1.1_1	nodule-enhanced malate dehydrogenase family protein	cellular carbohydrate metabolic process; response to cold; malate metabolic process; oxidation-reduction process;	chloroplast envelope; plasma membrane; stromule; chloroplast stroma; apoplast; mitochondrion;	L-malate dehydrogenase activity;	1.08369		1.16577		0.122036
391	Solyc08g082280.2.1_1	long chain acyl- synthetase 4-like	metabolic process;	plasma membrane;	ligase activity;	1.06366		43.5929		1.32207
394	Solyc07g005810.2.1_1	eukaryotic initiation factor iso-4f subunit p82-34-like	translational initiation; spread of virus in host, cell to cell; RNA metabolic process; response to virus;	cytoplasm; nucleus;	DNA binding; translation initiation factor activity;	0.800222	0.145337	0.89825	0.248398	1.00633	0.474717
396	Solyc05g008600.2.1_1	probable fructose-bisphosphate aldolase chloroplastic-like	response to oxidative stress; response to salt stress; pentose-phosphate shunt; glycolysis; response to cadmium ion;	mitochondrion; chloroplast thylakoid; plastoglobule;	fructose-bisphosphate aldolase activity;	1.16268		1.04929		2.05211
397	Solyc02g069460.2.1_1	photosystem i reaction center subunit chloroplastic-like	photosynthesis; cysteine biosynthetic process;	photosystem I reaction center; chloroplast envelope; chloroplast thylakoid membrane; plastoglobule; chloroplast thylakoid lumen;		1.13502		1.04217		0.887396
398	Solyc09g007250.2.1_1	60s ribosomal protein l1	translation;	nucleolus; vacuole; plasma membrane; cell wall; cytosolic large ribosomal subunit; chloroplast;	structural constituent of ribosome;	1.11811		0.566665		1.58218
399	Solyc02g088700.2.1_1	probable mitochondrial-processing peptidase subunit beta-like	response to misfolded protein; pentose-phosphate shunt; photorespiration; response to salt stress; proteasome core complex assembly; ubiquitin-dependent protein catabolic process; response to cadmium ion;	vacuolar membrane; mitochondrial intermembrane space; mitochondrial matrix; chloroplast; cell wall; nucleolus; mitochondrial outer membrane; mitochondrial respiratory chain complex III; plasma membrane;	zinc ion binding; metalloendopeptidase activity;	0.722936		1.51064		0.572657
402	Solyc03g121590.2.1_1	protein root hair defective 3 homolog 1-like	GTP catabolic process;	integral to membrane; endoplasmic reticulum membrane;	GTPase activity; GTP binding;	1.02275		1.47792		1.10482
404	Solyc11g011930.1.1_1	isocitrate dehydrogenase	glyoxylate cycle; NADP metabolic process; response to salt stress; defense response to bacterium; tricarboxylic acid cycle; isocitrate metabolic process; response to zinc ion; response to cadmium ion;	peroxisome; plasma membrane; apoplast;	NAD binding; copper ion binding; isocitrate dehydrogenase (NADP+) activity; magnesium ion binding;	24.7777		71.2918		50.3465
406	Solyc01g111510.2.1_1	l-ascorbate peroxidase	response to oxidative stress; oxidation-reduction process;	chloroplast envelope; Golgi apparatus; plasmodesma; peroxisomal membrane; vacuolar membrane; cytosol; mitochondrion;	heme binding; L-ascorbate peroxidase activity;	0.914614		1.40805		0.0559233
411	Solyc09g064450.2.1_1	nadh dehydrogenase	ubiquitin-dependent protein catabolic process; oxidation-reduction process; response to salt stress; response to misfolded protein; proteasome core complex assembly; photorespiration;	mitochondrial respiratory chain complex I;	nucleotide binding; NADH dehydrogenase activity; coenzyme binding;	0.949595		0.797335		1.65088
412	Solyc08g006880.2.1_1	abc transporter c family member 2-like	transmembrane transport; oxidation-reduction process; ATP catabolic process;	integral to membrane;	ATPase activity, coupled to transmembrane movement of substances; ATP binding; 2-alkenal reductase [NAD(P)] activity;	0.74451		1.0532		1.70323
414	Solyc05g053100.2.1_1	dihydrolipoyl dehydrogenase	hydrogen peroxide catabolic process; oxidation-reduction process; cell redox homeostasis; acetyl-CoA biosynthetic process from pyruvate;	cytosol; mitochondrion; nucleolus; chloroplast envelope; chloroplast stroma;	electron carrier activity; flavin adenine dinucleotide binding; dihydrolipoyl dehydrogenase activity;	0.782999		0.974637		0.039474
418	Solyc07g008880.2.1_1	pre-mrna-processing-splicing factor 8-like	gravitropism; N-terminal protein myristoylation; microtubule cytoskeleton organization; methylation-dependent chromatin silencing; galactolipid biosynthetic process; cell-cell signaling; seed maturation; cytokinesis by cell plate formation; sucrose biosynthetic process; vegetative phase change; determination of bilateral symmetry; starch metabolic process; response to hypoxia; meristem initiation…	membrane; plant-type cell wall; chloroplast; cytosol; spliceosomal complex;	U5 snRNA binding; sucrose synthase activity; U6 snRNA binding;	12.5929	0.0903401	16.4197	0.0245869	1.42833	0.431891
419	Solyc01g095970.2.1_1	dynamin-related protein 5a-like	embryo development ending in seed dormancy; GTP catabolic process; xylem and phloem pattern formation; regulation of protein localization; clathrin-mediated endocytosis; cell plate formation involved in plant-type cell wall biogenesis; synaptic vesicle endocytosis; trichome branching;	vacuolar membrane; phragmoplast; cytosol; microtubule; plasmodesma; cell plate; chloroplast thylakoid membrane; plasma membrane;	protein histidine kinase binding; GTP binding; clathrin binding; GTPase activity;	7.02529		11.6363		10.0514
421	Solyc07g040750.1.1_1	translation initiation factor eif-4a family protein	translational initiation; response to cadmium ion;	cytosol; nucleolus; plant-type cell wall; plasma membrane;	translation initiation factor activity; ATP-dependent helicase activity; ATP binding;	0.644144	0.35777	0.948441	0.332366	0.870744	0.366436
423	Solyc11g012110.1.1_1	60s ribosomal protein l6-like	translation;	ribosome;	structural constituent of ribosome;	1.00454		0.899123		1.63343
424	Solyc01g100050.2.1_1	topless-related protein 3	regulation of transcription, DNA-dependent; cullin deneddylation; photomorphogenesis; regulation of flower development; histone lysine methylation; protein import into nucleus; primary shoot apical meristem specification;	cytosol; nucleus;	protein binding;	1.19132		2.62274		0.402289
425	Solyc10g052880.1.1_1	probably inactive leucine-rich repeat receptor-like protein kinase at2g25790-like	negative regulation of defense response; jasmonic acid mediated signaling pathway; regulation of protein dephosphorylation; systemic acquired resistance, salicylic acid mediated signaling pathway; regulation of plant-type hypersensitive response; regulation of hydrogen peroxide metabolic process; regulation of transcription, DNA-dependent; response to bacterium; response to karrikin; protein targ…	plant-type cell wall; chloroplast; cytosol; plasma membrane;	kinase activity; 2-alkenal reductase [NAD(P)] activity;	1.05263	0.327057	1.39274	0.157934	0.900857	0.516415
427	Solyc01g100650.2.1_1	nhl repeat-containing protein 2-like	chloroplast relocation; photosynthetic electron transport in photosystem I; isopentenyl diphosphate biosynthetic process, methylerythritol 4-phosphate pathway; carotenoid biosynthetic process; thylakoid membrane organization; maltose metabolic process; starch biosynthetic process; ncRNA metabolic process;	chloroplast thylakoid; chloroplast stroma;	oxidoreductase activity; beta-phosphoglucomutase activity; hydrolase activity;	1.01404		0.909372		0.0612316
432	Solyc00g009020.2.1_1	probable atp synthase 24 kda mitochondrial-like	ubiquitin-dependent protein catabolic process; response to misfolded protein; proteasome core complex assembly; pollen development; photorespiration;	mitochondrial proton-transporting ATP synthase complex; nucleolus; chloroplast;	copper ion binding; zinc ion binding; cobalt ion binding;	17.9759		23.1066		1.46302
434	Solyc01g088080.2.1_1	t-complex protein 1 subunit theta-like	G2 phase of mitotic cell cycle; cytoskeleton organization; gluconeogenesis; protein folding; pyrimidine ribonucleotide biosynthetic process; RNA methylation; proteasomal protein catabolic process; cullin deneddylation; photomorphogenesis; regulation of flower development; histone lysine methylation;	membrane; cytosol; plasmodesma;	unfolded protein binding; ATP binding;	1.14657	0.0448833	1.17971	0.0876337	0.0370256	1.92988e-05
435	Solyc01g073690.2.1_1	atp synthase subunit	glucose catabolic process; protein targeting to vacuole; response to salt stress; calcium ion transport; Golgi organization; vacuole organization; ATP hydrolysis coupled proton transport;	plant-type vacuole; vacuolar membrane; Golgi apparatus; plasma membrane;	proton-transporting ATPase activity, rotational mechanism;	10.4767	0.246707	15.0986	0.262877	3.58822	0.362444
436	Solyc05g013850.2.1_1	sieve element occlusion				0.791224		0.760956		0.824622
437	Solyc12g011160.1.1_1	3-hydroxyisobutyryl- hydrolase-like protein 5-like	fatty acid beta-oxidation; response to karrikin;	cytoplasm;	3-hydroxyisobutyryl-CoA hydrolase activity; enoyl-CoA hydratase activity;	0.990971		1.05375		0.410217
440	Solyc01g044360.2.1_1	ran-binding protein	nucleotide biosynthetic process; cell wall pectin metabolic process; intracellular protein transport; plant-type cell wall cellulose metabolic process; embryo development ending in seed dormancy;	cytosol; cell wall; phycobilisome; nucleus;	Ran GTPase binding; lyase activity;	0.925032		0.87677		1.76324
441	Solyc10g079470.2.1_1	l-galactono- -lactone dehydrogenase	photorespiration; L-ascorbic acid biosynthetic process; oxidation-reduction process;	membrane; plastid;	L-gulono-1,4-lactone dehydrogenase activity; flavin adenine dinucleotide binding; UDP-N-acetylmuramate dehydrogenase activity; galactonolactone dehydrogenase activity; D-arabinono-1,4-lactone oxidase activity; L-gulonolactone oxidase activity;	1.03511		0.825123		0.883661
443	Solyc02g069450.2.1_1	photosystem i reaction center subunit chloroplastic-like	photosynthesis; cysteine biosynthetic process;	photosystem I reaction center; chloroplast envelope; chloroplast thylakoid membrane; plastoglobule; chloroplast thylakoid lumen;		1.13502		1.04217		0.887396
444	Solyc11g018550.2.1_1	thylakoid-bound ascorbate peroxidase	response to oxidative stress; oxidation-reduction process;	chloroplast stromal thylakoid; chloroplast thylakoid membrane;	heme binding; L-ascorbate peroxidase activity;	0.784242		0.709845		0.584497
445	Solyc02g023970.2.1_1	obg-like atpase 1-like	protein targeting to vacuole; response to salt stress; glycolysis; gluconeogenesis; response to cadmium ion;	cytosol; plasmodesma;	GTP binding;	1.10695	0.32882	0.978038	0.181134	0.671416	0.446524
447	Solyc05g009030.2.1_1	3-isopropylmalate dehydrogenase	oxidation-reduction process; response to salt stress; ubiquinone biosynthetic process; glucosinolate biosynthetic process; leucine biosynthetic process;	chloroplast envelope; thylakoid; chloroplast stroma;	NAD binding; 3-isopropylmalate dehydrogenase activity; magnesium ion binding;	0.759795		1.51968		1.49871
449	Solyc07g042250.2.1_1	20 kda chloroplastic-like	gluconeogenesis; positive regulation of superoxide dismutase activity; protein folding; isopentenyl diphosphate biosynthetic process, methylerythritol 4-phosphate pathway; response to salt stress; glycolysis; chloroplast organization; response to cadmium ion; response to cold; cysteine biosynthetic process; ovule development;	chloroplast envelope; apoplast; chloroplast stroma; chloroplast thylakoid membrane; mitochondrion;	copper ion binding; calmodulin binding; ATP binding;	0.964261		1.24222		0.827627
450	Solyc03g113800.2.1_1	betaine aldehyde dehydrogenase	oxidation-reduction process; glycine betaine biosynthetic process from choline;	chloroplast;	1-pyrroline dehydrogenase activity; betaine-aldehyde dehydrogenase activity; metal ion binding; nucleotide binding; aminobutyraldehyde dehydrogenase activity;	1.13196	0.278637	1.12528	0.1922	0.23726	0.0836052
452	Solyc10g051020.1.1_1	secologanin synthase-like	oxidation-reduction process;		heme binding; oxidoreductase activity, acting on paired donors, with incorporation or reduction of molecular oxygen; monooxygenase activity; iron ion binding; electron carrier activity;	0.751453		1.18364		0.912684
453	Solyc11g007690.1.1_1	pyruvate cytosolic isozyme-like	response to cadmium ion; phosphorylation; glycolysis;	plasma membrane;	pyruvate kinase activity; potassium ion binding; magnesium ion binding;	9.68459	0.35388	7.09473	0.296134	12.6301	0.253447
454	Solyc02g021420.2.1_1	villin 4 isoform 2	cytoskeleton organization; response to abscisic acid stimulus;		actin binding;	1.13973		0.0454802		1.4656
455	Solyc01g105030.2.1_1	chlorophyll a-b binding protein cp24 chloroplastic-like	response to salt stress; nonphotochemical quenching; protein-chromophore linkage; calcium ion transport; Golgi organization; photosynthesis, light harvesting; cysteine biosynthetic process; regulation of protein dephosphorylation;	integral to membrane; chloroplast envelope; photosystem II antenna complex; chloroplast thylakoid membrane; plastoglobule;	chlorophyll binding; metal ion binding;	0.921896		1.31114		0.154095
463	Solyc02g067080.2.1_1	uridine diphosphate glucose dehydrogenase	D-xylose metabolic process; cell wall pectin metabolic process; oxidation-reduction process;	cell wall; nucleus; cytosol;	NAD binding; UDP-glucose 6-dehydrogenase activity;	10.8961	0.150776	14.1234	0.0682287	0.858093	0.293065
464	Solyc11g017250.1.1_1	dihydrolipoyllysine-residue acetyltransferase component of pyruvate dehydrogenase complex-like	brassinosteroid biosynthetic process; acetyl-CoA metabolic process; embryo development ending in seed dormancy; sterol biosynthetic process;	mitochondrion; chloroplast envelope; cytosolic ribosome; plasma membrane;	dihydrolipoyllysine-residue acetyltransferase activity; dihydrolipoyllysine-residue (2-methylpropanoyl)transferase activity;	0.96206		1.06787		1.09086
465	Solyc04g071340.2.1_1	fructose- - cytosolic-like	sucrose biosynthetic process; oxidation-reduction process; response to fructose stimulus; starch catabolic process; response to abscisic acid stimulus; photosynthesis; fructose metabolic process; fructose 1,6-bisphosphate metabolic process;	cytosol; nucleus;	metal ion binding; fructose 1,6-bisphosphate 1-phosphatase activity; 2-alkenal reductase [NAD(P)] activity;	1.07257		1.21757		0.620311
468	Solyc06g064940.2.1_1	sec14 cytosolic factor family protein phosphoglyceride transfer family protein isoform 1	transport;	intracellular; integral to membrane;	transporter activity;	1.15542		1.01721		1.18671
469	Solyc01g090750.2.1_1	t-complex protein 1 subunit alpha-like	G2 phase of mitotic cell cycle; cytoskeleton organization; gluconeogenesis; protein folding; pyrimidine ribonucleotide biosynthetic process; RNA methylation; proteasomal protein catabolic process; cullin deneddylation; photomorphogenesis; regulation of flower development; histone lysine methylation;	cytosol;	unfolded protein binding; ATP binding;	0.474478		0.879464		0.0465823
470	Solyc06g007360.2.1_1	40s ribosomal protein s4-like	translation;	ribosome;	structural constituent of ribosome; rRNA binding;	0.43394		0.449899		0.545473
472	Solyc10g007690.2.1_1	chlorophyll a-b binding protein chloroplastic-like	protein-chromophore linkage; photosynthesis, light harvesting; cysteine biosynthetic process;	photosystem I; light-harvesting complex; integral to membrane; chloroplast thylakoid membrane; photosystem II; plastoglobule;	chlorophyll binding; metal ion binding;	0.956074		1.00701		0.0567141
473	Solyc12g009960.1.1_1	eukaryotic initiation factor iso-4f subunit p82-34-like	translational initiation; spread of virus in host, cell to cell; RNA metabolic process; response to virus;	cytoplasm; nucleus;	DNA binding; translation initiation factor activity;	0.3916		0.633384		0.643589
474	Solyc06g009280.1.1_1	abc transporter b family member 4-like	root hair elongation; response to water deprivation; abscisic acid mediated signaling pathway; amino acid import; toxin catabolic process; response to jasmonic acid stimulus; ATP catabolic process; proteasome assembly; auxin influx; response to cytokinin stimulus; ER to Golgi vesicle-mediated transport; auxin efflux; gravitropism; ethylene mediated signaling pathway; proteasomal ubiquitin-depende…	plasmodesma; plasma membrane; integral to membrane; nucleus;	auxin efflux transmembrane transporter activity; ATP binding; xenobiotic-transporting ATPase activity; auxin influx transmembrane transporter activity;	0.71817	0.350824	1.23409	0.0140573	0.602091	0.0505563
475	Solyc10g084400.1.1_1	glutathione s-transferase l1-like			transferase activity;	5.77769	0.00143437	9.62536	0.286421	1.41315	0.0347725
477	Solyc01g103510.2.1_1	60s ribosomal protein l3-like	translation;	ribosome;	structural constituent of ribosome;	1.0115	0.102755	1.07405	0.00941041	0.882325	0.529013
479	Solyc05g009530.2.1_1	dihydrolipoyllysine-residue acetyltransferase component of pyruvate dehydrogenase complex-like	aromatic amino acid family metabolic process; sulfur amino acid metabolic process; acetyl-CoA biosynthetic process from pyruvate; sterol biosynthetic process; unsaturated fatty acid biosynthetic process; sulfur compound biosynthetic process; isopentenyl diphosphate biosynthetic process, methylerythritol 4-phosphate pathway; vitamin metabolic process; glycine catabolic process; secondary metabolic…	chloroplast envelope; membrane; cytosolic ribosome; chloroplast stroma; chloroplast thylakoid; mitochondrion;	dihydrolipoyllysine-residue (2-methylpropanoyl)transferase activity; dihydrolipoyllysine-residue acetyltransferase activity;	0.981127	0.148584	0.767674	0.268204	1.3593	0.112065
482	Solyc12g008570.1.1_1	arginyl-trna synthetase	seed dormancy process; arginyl-tRNA aminoacylation; regulation of cell cycle process; purine nucleotide biosynthetic process; cotyledon development;	cytosol; mitochondrion; chloroplast stroma;	ATP binding; arginine-tRNA ligase activity;	0.82404		1.03401		0.073394
483	Solyc05g013990.2.1_1	t-complex protein 1 subunit epsilon-like	protein folding; rRNA processing;	plasmodesma; plasma membrane; cytosol;	ATP binding; unfolded protein binding;	0.910273	0.147607	0.760135	0.168707	0.857594	0.39342
488	Solyc07g043570.2.1_1	uncharacterized oxidoreductase chloroplastic-like	oxidation-reduction process;	plastoglobule; chloroplast envelope; chloroplast thylakoid membrane;	alditol:NADP+ 1-oxidoreductase activity;	0.847304		0.810767		1.34979
489	Solyc03g121640.2.1_1	chaperonin cpn60-like mitochondrial-like	response to cadmium ion; protein refolding;	vacuolar membrane; mitochondrion;	ATP binding;	13.2074	0.376697	50.7446	0.196313	1.83916	0.363384
490	Solyc03g025850.2.1_1	remorin family protein	transport; cell wall biogenesis; cell-cell signaling;	plasma membrane; nucleus;	galacturonate binding; DNA binding;	0.965765	0.040516	0.796247	0.175396	0.724575	0.274176
492	Solyc12g098490.1.1_1	serine hydroxymethyltransferase	glycine metabolic process; polar nucleus fusion; methylation; tetrahydrofolate interconversion; pollen development; L-serine metabolic process; response to cadmium ion;	plasma membrane;	glycine hydroxymethyltransferase activity; pyridoxal phosphate binding; methyltransferase activity;	1.05337		0.488044		0.67079
493	Solyc08g081320.2.1_1	beta-adaptin-like protein c-like	vesicle-mediated transport; intracellular protein transport;	plasmodesma; plasma membrane; nucleus; clathrin adaptor complex;	clathrin binding; protein transporter activity;	0.852656		0.962308		0.741631
494	Solyc05g009220.2.1_1	glutamine--trna ligase-like	glutaminyl-tRNA aminoacylation;	cytoplasm;	glutamine-tRNA ligase activity; ATP binding;	5.14992	0.0855084	9.36659	0.239058	12.0863	0.222265
495	Solyc04g007790.2.1_1	pr-10 type pathogenesis-related protein	response to biotic stimulus; defense response;			0.975392		0.764053		0.950587
496	Solyc06g053600.2.1_1	protein tas-like	isopentenyl diphosphate biosynthetic process, methylerythritol 4-phosphate pathway; oxidation-reduction process;	chloroplast envelope; chloroplast stroma;	alditol:NADP+ 1-oxidoreductase activity;	0.854648	0.0331763	1.06333	0.507243	1.14157	0.0181033
498	Solyc03g115980.1.1_1	geranylgeranyl diphosphate chloroplastic-like	oxidation-reduction process; photosynthesis, light reaction; geranylgeranyl diphosphate metabolic process; phytyl diphosphate biosynthetic process; vitamin E biosynthetic process; chlorophyll biosynthetic process; cysteine biosynthetic process; regulation of protein dephosphorylation;	chloroplast envelope; chloroplast thylakoid membrane;	oxidoreductase activity, acting on the CH-CH group of donors, NAD or NADP as acceptor; geranylgeranyl reductase activity;	1.00327		1.1125		0.822394
499	Solyc07g056020.2.1_1	translation initiation factor if- chloroplastic-like	regulation of proton transport; translational initiation; isopentenyl diphosphate biosynthetic process, methylerythritol 4-phosphate pathway; chloroplast relocation; GTP catabolic process; protein autophosphorylation; ncRNA metabolic process; transcription from plastid promoter; thylakoid membrane organization;	chloroplast envelope; chloroplast stroma;	GTP binding; translation initiation factor activity; GTPase activity;	1.19212		1.05668		1.25138
500	Solyc01g091190.2.1_1	5-enolpyruvylshikimate-3-phosphate synthase	response to herbicide; chorismate biosynthetic process; aromatic amino acid family biosynthetic process;	chloroplast;	3-phosphoshikimate 1-carboxyvinyltransferase activity;	0.987952		1.56898		1.39792
501	Solyc10g006330.2.1_1	plastid movement impaired1	chloroplast relocation; rRNA processing; thylakoid membrane organization; transcription from plastid promoter; photosystem II assembly; positive regulation of transcription, DNA-dependent; regulation of protein dephosphorylation;	plasma membrane;		1.02786	0.393671	0.706041	0.294718	1.27504	0.183043
502	Solyc10g007480.2.1_1	probable rhamnose biosynthetic enzyme 1-like	response to sucrose stimulus; UDP-rhamnose biosynthetic process; extracellular polysaccharide biosynthetic process; seed coat development; flavonol biosynthetic process; response to UV-B; auxin efflux; mucilage biosynthetic process;	cytosol; plasmodesma;	dTDP-glucose 4,6-dehydratase activity; nucleotide binding; UDP-glucose 4,6-dehydratase activity; coenzyme binding; dTDP-4-dehydrorhamnose reductase activity; UDP-L-rhamnose synthase activity;	0.990567		0.94786		1.60038
503	Solyc01g088510.2.1_1	dynamin-related protein 1e-like	GTP catabolic process; response to cadmium ion; defense response to fungus;	mitochondrion; vacuole; plasma membrane;	GTPase activity; GTP binding;	1.10934		1.01849		0.204431
504	Solyc03g115110.2.1_1	atp synthase subunit mitochondrial-like	response to misfolded protein; photorespiration; proteasome core complex assembly; ubiquitin-dependent protein catabolic process; ATP synthesis coupled proton transport; methylglyoxal catabolic process to D-lactate;	cell wall; chloroplast; nucleolus; mitochondrial proton-transporting ATP synthase, catalytic core;	proton-transporting ATPase activity, rotational mechanism; zinc ion binding; proton-transporting ATP synthase activity, rotational mechanism;	0.874254		0.809795		0.956493
505	Solyc06g083870.2.1_1	structural maintenance of chromosomes protein 1a-like	mitotic cell cycle; gravitropism; methylation-dependent chromatin silencing; RNA interference; xylan biosynthetic process; positive regulation of organelle organization; DNA recombination; regulation of chromosome organization; determination of bilateral symmetry; chromosome condensation; RNA processing; glucuronoxylan metabolic process; organ morphogenesis; meristem initiation; positive regulati…	chloroplast; nucleus; cohesin complex;	transporter activity; ATP binding;	0.866984	0.16391	0.999902	0.113701	0.829427	0.00694532
509	Solyc05g005460.2.1_1	probable nucleoredoxin 1-like	oxidation-reduction process; cell redox homeostasis; regulation of pollen tube growth; pollen tube guidance; response to cadmium ion;	cytosol;	protein-disulfide reductase activity; antioxidant activity;	0.771308	0.0736067	0.915258	0.067883	1.09989	0.0701264
510	Solyc09g082510.2.1_1	protein binding		cell part;		2.74988	0.049597	2.72867	0.084681	2.85881	0.0765632
514	Solyc10g005110.2.1_1	coproporphyrinogen iii oxidase	protoporphyrinogen IX biosynthetic process; chlorophyll biosynthetic process; leaf morphogenesis; cell differentiation; cysteine biosynthetic process; methylglyoxal catabolic process to D-lactate; oxidation-reduction process; positive regulation of transcription, DNA-dependent; aromatic amino acid family biosynthetic process; rRNA processing;	apoplast; chloroplast stroma;	coproporphyrinogen oxidase activity; protein homodimerization activity;	0.986717		1.38509		2.06878
516	Solyc02g091410.2.1_1	protease do-like 7-like	proteolysis; protein glycosylation; photoinhibition;	cytosol; chloroplast; nucleus;	serine-type endopeptidase activity;	0.86324	0.00177036	1.16975	0.350866	0.70488	0.379411
523	Solyc09g091660.2.1_1	pleiotropic drug resistance protein 1-like	defense response; transport; ATP catabolic process;	integral to membrane; plasma membrane;	ATP binding; ATPase activity;	1.06147	0.127471	1.22705	0.0623257	0.741361	0.263876
524	Solyc02g081160.2.1_1	pyrophosphate--fructose 6-phosphate 1-phosphotransferase subunit beta-like	cellular response to phosphate starvation; galactolipid biosynthetic process; embryo development ending in seed dormancy; histone H3-K9 methylation; photosynthesis; phosphorylation; chromatin silencing; glycolysis; response to cadmium ion; fructose 6-phosphate metabolic process; acetyl-CoA biosynthetic process;	6-phosphofructokinase complex; membrane; cell wall; pyrophosphate-dependent phosphofructokinase complex, beta-subunit complex;	diphosphate-fructose-6-phosphate 1-phosphotransferase activity; 6-phosphofructokinase activity; ATP binding;	6.31886		6.77251		11.9213
525	Solyc08g061850.2.1_1	40s ribosomal protein s3-3-like	translation; response to salt stress;	nucleolus; cytosolic ribosome; vacuole; plasma membrane; small ribosomal subunit; chloroplast;	structural constituent of ribosome; RNA binding;	1.09913		1.11547		0.743071
526	Solyc02g086460.2.1_1	microtubule-associated protein	cell wall pectin metabolic process; plant-type cell wall cellulose metabolic process;			3.06476	0.142129	5.15463	0.273362	5.20874	0.0281718
528	Solyc04g050510.2.1_1	translational activator gcn1-like				0.957626	0.275762	0.913185	0.379772	0.596441	0.0169113
530	Solyc06g082630.2.1_1	26s protease regulatory subunit 6b homolog	root hair elongation; polysaccharide biosynthetic process; anthocyanin accumulation in tissues in response to UV light; multidimensional cell growth; amino acid import; photorespiration; cytoskeleton organization; regulation of proton transport; toxin catabolic process; protein ubiquitination; ATP catabolic process; regulation of hormone levels; response to cytokinin stimulus; proteasome core com…	proteasome regulatory particle, base subcomplex; cytosol; plasmodesma; cell wall; plasma membrane; nucleus;	signal transducer activity; peptidase activity; protein binding; ATP binding; microtubule-severing ATPase activity;	1.12966		0.704128		0.90971
532	Solyc06g009530.2.1_1	nodal modulator 1-like	N-terminal protein myristoylation; protein glycosylation;	plant-type cell wall; vacuolar membrane; cytoplasmic membrane-bounded vesicle; extracellular region; endoplasmic reticulum; Golgi apparatus;	carboxypeptidase activity; carbohydrate binding;	0.964901	0.135084	1.17563	0.0166023	0.639314	0.000860832
533	Solyc12g096550.1.1_1	protein tic chloroplastic-like	oxidation-reduction process; protein targeting to chloroplast;	integral to membrane; chloroplast inner membrane;	2 iron, 2 sulfur cluster binding; metal ion binding; chlorophyllide a oxygenase [overall] activity; vanillate monooxygenase activity;	1.19791		1.12404		0.802884
534	Solyc07g049450.2.1_1	protein disulfide isomerase-like 2-3-like	protein folding; response to endoplasmic reticulum stress; cell redox homeostasis; glycerol ether metabolic process;	plant-type cell wall; vacuole; cytoplasmic membrane-bounded vesicle; plasma membrane; extracellular region; endoplasmic reticulum;	electron carrier activity; protein disulfide isomerase activity; protein disulfide oxidoreductase activity;	8.17816		0.805582		10.3919
536	Solyc03g078290.2.1_1	40s ribosomal protein s18-like	translation;	nucleolus; vacuole; plasma membrane; cell wall; cytosolic small ribosomal subunit;	structural constituent of ribosome; RNA binding;	0.909054		0.589933		1.2469
537	Solyc01g096870.2.1_1	proline--trna ligase-like	iron-sulfur cluster assembly; regulation of photosynthesis; embryo sac development; thylakoid membrane organization; vegetative to reproductive phase transition of meristem; chloroplast organization; ovule development; prolyl-tRNA aminoacylation; embryo development ending in seed dormancy;	mitochondrion; chloroplast stroma;	proline-tRNA ligase activity; ATP binding;	0.621108		1.21654		0.846901
539	Solyc02g083900.2.1_1	transformation transcription domain-associated	microtubule cytoskeleton organization; methylation-dependent chromatin silencing; cytokinesis by cell plate formation; vegetative phase change; phosphorylation; production of miRNAs involved in gene silencing by miRNA; production of ta-siRNAs involved in RNA interference; virus induced gene silencing;	cytosol; plasmodesma; nucleus;	kinase activity; phosphotransferase activity, alcohol group as acceptor;	9.2735	0.0384197	20.6271	0.0125697	3.25597	4.98195e-08
540	Solyc03g120350.2.1_1	n-alpha-acetyltransferase auxiliary subunit-like	embryo development ending in seed dormancy; vegetative to reproductive phase transition of meristem;	membrane; cytosol; plasmodesma;		0.969491	0.418246	0.804128	0.21977	0.759848	0.0069485
541	Solyc09g090840.2.1_1	glutamyl-trna amidotransferase subunit chloroplastic mitochondrial-like	mRNA modification; glutamyl-tRNA aminoacylation; glutaminyl-tRNAGln biosynthesis via transamidation; mitochondrial translation;	mitochondrion; chloroplast stroma; glutamyl-tRNA(Gln) amidotransferase complex;	glutaminyl-tRNA synthase (glutamine-hydrolyzing) activity; ATP binding; transferase activity;	0.938268		0.947876		0.0492178
543	Solyc12g098940.1.1_1	ubiquitin extension protein	translation;	cytosolic small ribosomal subunit; nucleus;	metal ion binding; structural constituent of ribosome;	8.95517		10.9606		0.797742
544	Solyc11g005680.1.1_1	40s ribosomal protein s18-like	translation;	nucleolus; vacuole; plasma membrane; cell wall; cytosolic small ribosomal subunit;	structural constituent of ribosome; RNA binding;	0.821025		0.671282		1.67905
545	Solyc05g013030.1.1_1	26s proteasome non-atpase regulatory subunit 11-like	response to cadmium ion;	proteasome complex;		7.93128		11.222		2.39454
546	Solyc12g005080.1.1_1	dihydrolipoyllysine-residue succinyltransferase component of 2-oxoglutarate dehydrogenase complex mitochondrial-like	response to oxidative stress; tricarboxylic acid cycle;	oxoglutarate dehydrogenase complex; cytosolic ribosome; membrane; mitochondrion;	dihydrolipoyllysine-residue succinyltransferase activity; zinc ion binding;	0.910167	0.0185804	1.03542	0.449226	0.896994	0.519677
548	Solyc07g065630.2.1_1	e3 ubiquitin-protein ligase upl1-like	protein ubiquitination;		ubiquitin-protein ligase activity;	1.80578	0.118496	1.96739	0.30871	0.912986	0.249726
549	Solyc07g041310.2.1_1	40s ribosomal protein s3-3-like	translation;	small ribosomal subunit;	structural constituent of ribosome; RNA binding;	1.09913		1.11547		0.743071
551	Solyc01g112290.2.1_1	glutamate--trna chloroplastic mitochondrial-like	chloroplast organization; mitochondrion organization; negative regulation of ethylene mediated signaling pathway; glutamyl-tRNA aminoacylation; ovule development;	chloroplast stroma; endoplasmic reticulum; mitochondrion;	protein histidine kinase activity; protein binding; ethylene binding; tRNA binding; glutamate-tRNA ligase activity; receptor activity; ATP binding;	1.21928	0.159779	0.971905	0.0693793	0.968033	0.0262219
552	Solyc01g100390.2.1_1	pyrophosphate-energized vacuolar membrane proton pump 1-like	oxidation-reduction process; proton transport;	membrane;	inorganic diphosphatase activity; hydrogen-translocating pyrophosphatase activity; 2-alkenal reductase [NAD(P)] activity;	0.705926		1.21805		0.781567
553	Solyc01g109410.2.1_1	dolichyl-diphosphooligosaccharide--protein glycosyltransferase 48 kda subunit-like	RNA methylation; plant-type cell wall organization; unidimensional cell growth; cellulose biosynthetic process; Golgi vesicle transport; cell wall modification; protein N-linked glycosylation via asparagine;	vacuolar membrane; cytoplasmic membrane-bounded vesicle; plant-type cell wall; Golgi apparatus; nucleolus; plasmodesma; plasma membrane; oligosaccharyltransferase complex;	dolichyl-diphosphooligosaccharide-protein glycotransferase activity;	1.03474		1.05891		1.54946
554	Solyc07g065320.2.1_1	abc transporter c family member 3-like	transmembrane transport; ATP catabolic process;	integral to membrane;	ATPase activity, coupled to transmembrane movement of substances; ATP binding;	0.91956	0.179761	1.16533	0.175229	0.761968	0.431123
555	Solyc10g045220.1.1_1	cytochrome f	photosynthesis; electron transport chain;	integral to thylakoid membrane; chloroplast thylakoid membrane;	electron carrier activity; iron ion binding; heme binding;	1.11188		1.23958		1.70874
557	Solyc11g062270.1.1_1	signal recognition particle 72 kda	SRP-dependent cotranslational protein targeting to membrane; DNA integration;	signal recognition particle, endoplasmic reticulum targeting; cytosol;	7S RNA binding;	1.06814	0.0537774	0.596046	0.000392717	0.069912	0.000360153
558	Solyc07g064600.2.1_1	ribonuclease uk114-like	response to salt stress; glycolysis; gluconeogenesis; glucosinolate biosynthetic process;	mitochondrion; chloroplast envelope; thylakoid; chloroplast stroma; vacuole;	deaminase activity; endoribonuclease activity;	1.10145		1.52216		0.149726
560	Solyc09g082860.2.1_1	atp sulfurylase chloroplastic-like	response to cadmium ion; sulfate assimilation;	plasma membrane; chloroplast stroma; mitochondrion;	sulfate adenylyltransferase (ATP) activity;	0.868383		1.34913		0.0572928
561	Solyc01g079090.2.1_1	protoporphyrinogen oxidase	oxidation-reduction process; pyridoxine biosynthetic process; chlorophyll biosynthetic process; protoporphyrinogen IX biosynthetic process; glucosinolate biosynthetic process; pyridoxal metabolic process;	cytosol; chloroplast envelope; chloroplast thylakoid; extracellular region;	oxygen-dependent protoporphyrinogen oxidase activity; pyridoxamine-phosphate oxidase activity;	1.09761		0.966217		0.0455306
562	Solyc05g012070.2.1_1	alpha- -glucan-protein synthase	UDP-L-arabinose metabolic process; cellulose biosynthetic process; cell wall organization;	cytosol; cell wall; plasmodesma; extracellular region; membrane; Golgi apparatus;	UDP-arabinopyranose mutase activity; glycogenin glucosyltransferase activity;	1.06014		1.18005		1.0084
563	Solyc02g063490.2.1_1	malate glyoxysomal	glyoxylate cycle; peroxisome organization; malate metabolic process; regulation of fatty acid beta-oxidation; tricarboxylic acid cycle; regulation of photorespiration;	chloroplast; glyoxysome;	L-malate dehydrogenase activity; nucleotide binding;	0.938584		1.29329		0.0909903
564	Solyc08g077500.2.1_1	pleckstrin homology domain-containing protein	trichome morphogenesis; cell wall organization; cell adhesion; root hair cell differentiation; actin nucleation;	plasmodesma; vacuole; Golgi apparatus; plasma membrane;	phospholipid binding;	22.1426	0.329546	16.7585	0.118145	1.99334	0.0152675
568	Solyc06g019170.2.1_1	delta-1-pyrroline-5-carboxylate synthase-like	response to oxidative stress; oxidation-reduction process; root development; response to desiccation; hyperosmotic salinity response; response to abscisic acid stimulus; L-proline biosynthetic process; phosphorylation; embryo development ending in seed dormancy;	chloroplast; membrane;	ATP binding; glutamate-5-semialdehyde dehydrogenase activity; glutamate 5-kinase activity;	1.93634	0.182179	75.9943	0.223917	18.024	0.258609
569	Solyc06g073370.2.1_1	40s ribosomal protein s18-like	translation;	nucleolus; vacuole; plasma membrane; cell wall; cytosolic small ribosomal subunit;	structural constituent of ribosome; RNA binding;	0.874459		0.886901		1.19355
570	Solyc08g078200.1.1_1	plasma membrane atpase 1-like	ATP biosynthetic process; cation transport; ATP catabolic process;	integral to membrane; plasma membrane;	cation-transporting ATPase activity; metal ion binding; ATP binding;	0.670291		0.630503		0.649439
571	Solyc04g081970.2.1_1	thioredoxin-like protein chloroplastic-like	response to water deprivation; response to oxidative stress; cell redox homeostasis; glycerol ether metabolic process;	chloroplast envelope; chloroplast stroma;	electron carrier activity; protein disulfide oxidoreductase activity;	0.481098		0.933308		0.818621
573	Solyc10g006580.2.1_1	60s ribosomal protein l8-like	translation;	nucleolus; vacuole; plasma membrane; cytosolic large ribosomal subunit; chloroplast;	structural constituent of ribosome; RNA binding;	1.05832	0.487287	1.3624	0.245865	1.2874	0.023491
574	Solyc01g007610.2.1_1	ribosomal protein s3	translation;	small ribosomal subunit; chloroplast; mitochondrion;	structural constituent of ribosome; rRNA binding;	0.962974		0.992017		0.685368
575	Solyc02g093680.2.1_1	succinate dehydrogenase	tricarboxylic acid cycle; mitochondrial electron transport, succinate to ubiquinone;	mitochondrial respiratory chain complex II;	zinc ion binding; 2 iron, 2 sulfur cluster binding; electron carrier activity; succinate dehydrogenase (ubiquinone) activity;	0.525056		0.814028		1.4939
577	Solyc09g009370.2.1_1	vacuolar protein sorting-associated			phospholipid binding;	0.798716	0.2888	0.87005	0.340992	0.853757	0.363174
582	Solyc12g095760.1.1_1	pyrophosphate--fructose 6-phosphate 1-phosphotransferase subunit alpha-like	response to glucose stimulus; response to sucrose stimulus; response to fructose stimulus; glycolysis; phosphorylation; photosynthesis;	6-phosphofructokinase complex;	6-phosphofructokinase activity; diphosphate-fructose-6-phosphate 1-phosphotransferase activity; ATP binding;	8.54986		7.03446		1.07048
587	Solyc04g015680.2.1_1	zinc- peroxisomal-like	proteolysis;	cytoplasm;	metal ion binding; metalloendopeptidase activity;	0.715868	0.0655662	1.04422	0.384337	1.32286	0.0540747
589	Solyc06g073190.2.1_1	fructokinase 2	D-ribose metabolic process; phosphorylation; starch biosynthetic process;	plasma membrane;	ribokinase activity; ATP binding; fructokinase activity;	12.7402		22.8417		4.84462
591	Solyc06g073540.2.1_1	protein argonaute 4-like	translational initiation;		translation initiation factor activity;	0.779382	0.158126	1.11399	0.468728	1.14277	0.0059893
592	Solyc12g056530.1.1_1	fructose- - cytosolic-like	sucrose biosynthetic process; oxidation-reduction process; response to fructose stimulus; starch catabolic process; response to abscisic acid stimulus; photosynthesis; fructose metabolic process; fructose 1,6-bisphosphate metabolic process;	cytosol; nucleus;	metal ion binding; fructose 1,6-bisphosphate 1-phosphatase activity; 2-alkenal reductase [NAD(P)] activity;	1.07257		1.21757		0.620311
594	Solyc05g026540.2.1_1	transmembrane protein 214-a isoform 1		nucleus; plasma membrane; endoplasmic reticulum;		0.911697	0.237034	1.12754	0.125836	0.869325	0.000492844
600	Solyc08g016080.2.1_1	high chlorophyll fluorescence phenotype 173 protein	translational initiation; protein autophosphorylation; regulation of proton transport;	chloroplast envelope; chloroplast stroma;	nucleotide binding;	0.88521	0.0541831	1.06882	0.244176	0.989662	0.473587
601	Solyc01g096060.2.1_1	cellular apoptosis susceptibility protein importin-alpha re- isoform 1	cytoskeleton organization; gluconeogenesis; response to wounding; response to fungus; protein import into nucleus, docking; proteasomal protein catabolic process; response to jasmonic acid stimulus; jasmonic acid biosynthetic process;	chloroplast; cytosol; nuclear pore; plasmodesma;	protein transporter activity; Ran GTPase binding;	2.8137	0.216156	0.998311	0.0781836	6.45796	0.27391
602	Solyc01g102820.2.1_1	2-c-methyl-d-erythritol 4-phosphate cytidylyltransferase	aromatic amino acid family metabolic process; sulfur amino acid metabolic process; carotenoid biosynthetic process; unsaturated fatty acid biosynthetic process; sulfur compound biosynthetic process; isopentenyl diphosphate biosynthetic process, methylerythritol 4-phosphate pathway; vitamin metabolic process; glycine catabolic process; secondary metabolic process; lipoate metabolic process; chloro…	cytoplasmic membrane-bounded vesicle; chloroplast stroma;	2-C-methyl-D-erythritol 4-phosphate cytidylyltransferase activity;	1.29232	0.0321777	8.88337	0.189768	16.4223	0.255472
604	Solyc01g080640.2.1_1	abc transporter c family member 4-like	response to wounding; response to water deprivation; stomatal movement; response to nematode; folic acid transport; transmembrane transport; oxidation-reduction process; ATP catabolic process;	plant-type vacuole; vacuolar membrane; integral to membrane; Golgi apparatus; plasma membrane;	2-alkenal reductase [NAD(P)] activity; folic acid transporter activity; ATPase activity, coupled to transmembrane movement of substances; ATP binding;	2.73444	0.348522	5.18332	0.316483	1.45213	0.0828527
607	Solyc11g069090.1.1_1	abc transporter f family member 1-like	ATP catabolic process;	plasma membrane;	heme-transporting ATPase activity; ATP binding;	30.0143		38.7969		1.36128
609	Solyc08g079880.1.1_1	subtilisin-like protease-like	negative regulation of catalytic activity; proteolysis;		identical protein binding; serine-type endopeptidase activity;	0.979784		0.516745		0.0635852
610	Solyc11g066720.1.1_1	bifunctional polymyxin resistance	nucleotide-sugar biosynthetic process;	nucleus; cytosol; apoplast;	UDP-glucuronate decarboxylase activity; NAD binding;	1.01603		1.01725		0.0205453
612	Solyc10g008950.2.1_1	guanylate-binding family protein isoform 1	cytokinesis by cell plate formation; immune response; microtubule cytoskeleton organization; GTP catabolic process;	nucleolus; chloroplast;	GTPase activity; GTP binding;	1.03748	0.193812	0.887253	0.146783	0.513238	0.262573
619	Solyc10g081130.1.1_1	proteasome subunit alpha type-3-like	proteasomal ubiquitin-dependent protein catabolic process; response to salt stress; response to misfolded protein; response to cold; proteasome core complex assembly; hyperosmotic response; water transport; Golgi organization; glycolysis; gluconeogenesis; photorespiration; response to cadmium ion;	cytosol; vacuolar membrane; proteasome core complex, alpha-subunit complex; nucleus; plasma membrane; apoplast;	threonine-type endopeptidase activity;	0.876936		1.16229		1.54737
621	Solyc01g006980.2.1_1	malonyl- -acyl carrier protein mitochondrial-like	ubiquinone biosynthetic process;	chloroplast stroma; cytosol; mitochondrion;	[acyl-carrier-protein] S-malonyltransferase activity;	0.795446		0.801819		1.38469
624	Solyc10g078550.1.1_1	glutamate dehydrogenase 1	response to absence of light; oxidation-reduction process; response to salt stress; gamma-aminobutyric acid metabolic process; regulation of nitrogen compound metabolic process; response to cadmium ion;	mitochondrial matrix;	copper ion binding; zinc ion binding; cobalt ion binding; glutamate dehydrogenase [NAD(P)+] activity; ATP binding;	1.00055		1.14729		1.02194
625	Solyc10g084670.1.1_1	eukaryotic translation initiation factor 3 subunit a	formation of translation preinitiation complex; regulation of translational initiation;	cytosol; eukaryotic 43S preinitiation complex; eukaryotic translation initiation factor 3 complex; eukaryotic 48S preinitiation complex; plasma membrane;	translation initiation factor activity;	1.27608	0.299375	1.00361	0.238708	1.26592	0.184419
626	Solyc02g080570.2.1_1	soluble starch synthase chloroplastic amyloplastic-like	starch biosynthetic process;	amyloplast; chloroplast;	starch synthase activity; starch binding;	1.0259	0.558582	0.820123	0.195249	0.850585	0.05323
628	Solyc01g066690.2.1_1	eukaryotic translation initiation factor 2 subunit 3-like	GTP catabolic process;		GTPase activity; GTP binding;	1.07987	0.202512	0.507266	0.0044085	0.713301	0.363603
629	Solyc11g011380.1.1_1	glutamine synthetase	response to fructose stimulus; response to glucose stimulus; hydrogen peroxide catabolic process; response to sucrose stimulus; water transport; cellular cation homeostasis; calcium ion transport; nitrate assimilation; glutamine biosynthetic process; phenylpropanoid metabolic process; hyperosmotic response; Golgi organization; glycolysis; polyamine catabolic process; cellular modified amino acid …	chloroplast envelope; apoplast; vacuole; cytosolic ribosome; cell wall; chloroplast stroma; plasmodesma; plasma membrane;	glutamate-ammonia ligase activity; copper ion binding; ATP binding;	0.978926		0.396252		1.63043
631	Solyc12g007310.1.1_1	probable lactoylglutathione chloroplast-like	carbohydrate metabolic process; methylglyoxal catabolic process to D-lactate; response to cold;	thylakoid lumen; stromule; chloroplast stroma; mitochondrion;	metal ion binding; lactoylglutathione lyase activity;	4.87828	0.0254515	5.36001	0.00333542	7.32359	0.00160528
632	Solyc04g081100.2.1_1	lysine-specific histone demethylase 1 isoform 3	transcription, DNA-dependent; methylation; oxidation-reduction process;	nucleus;	L-amino-acid oxidase activity; DNA binding; methyltransferase activity;	0.95655	0.188077	0.77598	0.00365986	0.6606	0.00217573
634	Solyc01g088700.2.1_1	eukaryotic translation initiation factor 4g-like	single-organism cellular process; translational initiation; response to abscisic acid stimulus; RNA metabolic process; response to virus;		DNA binding; translation initiation factor activity;	1.0106	0.509571	0.810619	0.443429	1.33725	0.00833656
635	Solyc10g045290.1.1_1	protein binding		nucleus; plasma membrane;		2.7793	0.173591	2.61136	0.13809	3.46439	0.380853
637	Solyc01g056940.2.1_1	ubiquitin extension protein	translation;	cytosolic small ribosomal subunit; nucleus;	metal ion binding; structural constituent of ribosome;	0.870997		1.13189		0.0351717
639	Solyc05g013870.2.1_1	sieve element occlusion				0.791224		0.760956		0.824622
640	Solyc04g008520.2.1_1	outer envelope pore protein chloroplastic-like	cation transport;	integral to chloroplast outer membrane; nucleus; chloroplast inner membrane; mitochondrion; pore complex;	identical protein binding; porin activity; ion channel activity;	1.00152	0.100893	0.748231	0.108214	0.807453	0.453667
641	Solyc09g091070.1.1_1	malate chloroplastic-like isoform 1	cellular carbohydrate metabolic process; response to cold; malate metabolic process; oxidation-reduction process;	chloroplast envelope; plasma membrane; stromule; chloroplast stroma; apoplast; mitochondrion;	L-malate dehydrogenase activity;	1.0583	0.0989576	1.08897	0.196755	0.0844684	0.00100885
643	Solyc05g005800.2.1_1	threonine--trna mitochondrial-like	threonyl-tRNA aminoacylation;	cell wall; mitochondrion; chloroplast; plasma membrane;	threonine-tRNA ligase activity; ATP binding;	0.981917		1.23182		1.5235
645	Solyc04g072670.2.1_1	sap domain-containing family protein	regulation of organelle organization; chromosome organization; DNA metabolic process; cell cycle process;	mitochondrion;	nucleic acid binding;	1.00066		1.05915		0.0866283
646	Solyc06g066790.2.1_1	n-alpha-acetyltransferase auxiliary subunit-like	embryo development ending in seed dormancy; vegetative to reproductive phase transition of meristem;	membrane; cytosol; plasmodesma;		8.62209		7.6801		1.4244
647	Solyc04g072630.2.1_1	atp binding	regulation of meristem growth;	vacuole;		0.683252	0.194077	1.03271	0.0366384	0.840989	0.141491
650	Solyc01g105340.2.1_1	protein	protein folding; response to heat;	chloroplast thylakoid membrane;	metal ion binding; heat shock protein binding; ATP binding; unfolded protein binding;	14.7677	0.2355	17.7613	0.233481	18.0505	0.24812
651	Solyc06g063090.2.1_1	alanine aminotransferase mitochondrial-like	response to hypoxia; biosynthetic process; L-alanine catabolic process, by transamination; response to cadmium ion;	mitochondrion; chloroplast;	copper ion binding; transaminase activity; ATP binding; pyridoxal phosphate binding;	0.809969	0.182268	0.934436	0.280785	0.475249	0.0660361
653	Solyc08g061000.2.1_1	dead-box atp-dependent rna helicase 56-like	response to cadmium ion;	cytosol; cell wall; nucleolus; plasmodesma;	double-stranded DNA binding; ATP-dependent RNA helicase activity; double-stranded RNA binding; ATP binding; single-stranded DNA binding;	1.06881	0.0512819	0.525129	0.00616197	0.492062	0.067085
654	Solyc06g082100.2.1_1	u5 small nuclear ribonucleoprotein 200 kda helicase-like		nucleolus; ribonucleoprotein complex; membrane;	ATP-dependent helicase activity; nucleic acid binding; ATP binding;	0.823813	0.194732	1.25687	0.0799362	0.678533	0.0248226
658	Solyc02g078120.1.1_1	eukaryotic translation initiation factor 3 subunit 7	regulation of translational initiation; formation of translation preinitiation complex;	eukaryotic translation initiation factor 3 complex; eukaryotic 43S preinitiation complex; eukaryotic 48S preinitiation complex; cytosol;	translation initiation factor activity;	0.745131	0.143561	1.11205	0.0271977	0.615078	0.0781244
660	Solyc01g086750.2.1_1	clustered mitochondria	translational initiation; proteasomal protein catabolic process; cytoskeleton organization; gluconeogenesis; intracellular distribution of mitochondria;	cytosol; chloroplast; plasma membrane;	translation initiation factor activity; DNA binding;	1.28039		0.668474		0.380163
661	Solyc10g079500.1.1_1	inosine-5 -monophosphate dehydrogenase	methionine biosynthetic process; oxidation-reduction process; RNA splicing, via endonucleolytic cleavage and ligation; GMP biosynthetic process;	cytosol;	adenyl nucleotide binding; metal ion binding; IMP dehydrogenase activity;	1.045		0.630536		0.709982
662	Solyc07g041150.2.1_1	unconventional myosin-va-like	gynoecium development; root hair cell tip growth; peroxisome localization; fruit development; cell division; leaf pavement cell development; mitochondrion localization; trichome branching; Golgi localization; actin filament-based movement;	myosin complex; plasmodesma;	ATP binding; motor activity; actin binding;	1.00717	0.0575516	1.09189	0.0424376	0.911344	0.394978
665	Solyc07g043560.2.1_1	heat shock 70 kda protein 17-like	oxidation-reduction process; response to endoplasmic reticulum stress; protein folding; cellulose biosynthetic process; oligopeptide transport; response to heat; systemic acquired resistance; Golgi vesicle transport; response to high light intensity; response to hydrogen peroxide;	cytosol; vacuolar membrane; chloroplast; Golgi apparatus; endoplasmic reticulum; plasma membrane;	ATP binding; 2-alkenal reductase [NAD(P)] activity;	1.07332		1.12867		0.0393236
667	Solyc12g099470.1.1_1	eukaryotic translation initiation factor 2 subunit 3-like	GTP catabolic process;		GTPase activity; GTP binding;	1.07987	0.202512	0.507266	0.0044085	0.713301	0.363603
669	Solyc01g102660.2.1_1	glutathione s-transferase zeta class-like isoform 2	aromatic amino acid family metabolic process;	cytoplasm;	maleylacetoacetate isomerase activity; glutathione transferase activity;	0.866255		1.68222		1.98338
670	Solyc12g096300.1.1_1	40s ribosomal protein s6-like	translation; rRNA processing; growth; ribosomal small subunit biogenesis; embryo development ending in seed dormancy;	nucleolus; plasmodesma; cytosolic small ribosomal subunit; chloroplast; plasma membrane;	structural constituent of ribosome;	0.905759		0.705261		0.721791
672	Solyc12g005330.1.1_1	60s ribosomal protein l8-like	translation;	vacuole; plasma membrane; cytosolic large ribosomal subunit;	structural constituent of ribosome; RNA binding;	3.91629		3.65608		5.3419
673	Solyc04g014510.2.1_1	glutamine synthetase	response to fructose stimulus; response to glucose stimulus; hydrogen peroxide catabolic process; response to sucrose stimulus; water transport; cellular cation homeostasis; calcium ion transport; nitrate assimilation; glutamine biosynthetic process; phenylpropanoid metabolic process; hyperosmotic response; Golgi organization; glycolysis; polyamine catabolic process; cellular modified amino acid …	chloroplast envelope; apoplast; cytosolic ribosome; vacuole; chloroplast stroma;	glutamate-ammonia ligase activity; copper ion binding; ATP binding;	1.00225		1.07536		0.91481
674	Solyc02g049070.2.1_1	PREDICTED: uncharacterized protein LOC101268332		chloroplast thylakoid membrane; chloroplast envelope;		15.2149	0.326082	20.7078	0.252089	14.3709	0.0924972
675	Solyc01g086990.2.1_1	pre-mrna-splicing factor syf1-like	mRNA processing;	nucleus;		1.06363		1.16486		0.0936084
679	Solyc07g019670.2.1_1	aim1 protein	seed germination; jasmonic acid biosynthetic process; flower development; fatty acid beta-oxidation;	cell wall; peroxisome; plasmodesma; chloroplast;	3-hydroxybutyryl-CoA epimerase activity; 3-hydroxyacyl-CoA dehydrogenase activity; nucleotide binding; coenzyme binding; enoyl-CoA hydratase activity;	0.710747	0.145834	1.38263	0.0400392	0.963618	0.0109161
683	Solyc05g005820.2.1_1	glyceraldehyde-3-phosphate dehydrogenase	seed development; oxidation-reduction process; response to sucrose stimulus; response to salt stress; defense response to bacterium; response to heat; glycolysis; response to cadmium ion; response to hydrogen peroxide;	cell wall; nucleolus; mitochondrial envelope; chloroplast; plasma membrane; apoplast;	NAD binding; copper ion binding; zinc ion binding; glyceraldehyde-3-phosphate dehydrogenase (NAD+) (phosphorylating) activity; NADP binding;	0.896254		1.0874		0.552441
689	Solyc09g092430.2.1_1	selenium-binding protein 2-like	response to cadmium ion; polar nucleus fusion; cellular response to selenium ion; response to hydrogen peroxide; sulfate assimilation;		selenium binding;	0.893109		0.892363		0.838364
690	Solyc05g012270.2.1_1	argininosuccinate synthase	arginine biosynthetic process; nucleotide biosynthetic process; threonine catabolic process;	chloroplast stroma;	ATP binding; argininosuccinate synthase activity;	0.702034		1.28696		1.03663
691	Solyc11g068830.1.1_1	uridine 5 -monophosphate synthase-like	'de novo' UMP biosynthetic process; 'de novo' pyrimidine nucleobase biosynthetic process; response to cadmium ion; cellular response to phosphate starvation;	cytosol;	orotidine-5'-phosphate decarboxylase activity; orotate phosphoribosyltransferase activity;	1.18885	0.165555	1.17455	0.347307	1.11862	0.077783
692	Solyc05g054370.2.1_1	acyl- dehydrogenase family member 10-like	oxidation-reduction process; root hair elongation; response to symbiotic fungus;	cytosol;	transferase activity, transferring phosphorus-containing groups; acyl-CoA dehydrogenase activity; flavin adenine dinucleotide binding;	0.875977		0.719029		0.981828
693	Solyc02g084690.2.1_1	fg-gap repeat-containing family protein	oxidation-reduction process; cell-matrix adhesion; protein glycosylation; cellular aldehyde metabolic process;	integrin complex; vacuolar membrane; endoplasmic reticulum; Golgi apparatus;	aldehyde dehydrogenase [NAD(P)+] activity; aldehyde dehydrogenase (NAD) activity;	0.922116		0.547605		0.631001
695	Solyc01g098950.1.1_1	glyceraldehyde-3-phosphate dehydrogenase c subunit	cytoskeleton organization; pentose-phosphate shunt; gluconeogenesis; response to sucrose stimulus; response to hydrogen peroxide; water transport; response to salt stress; proteasomal protein catabolic process; hyperosmotic response; Golgi organization; glycolysis; response to endoplasmic reticulum stress; response to cadmium ion; aerobic respiration; response to heat; response to redox state; se…	vacuolar membrane; apoplast; chloroplast; Golgi apparatus; cytosol; mitochondrial envelope; plasma membrane; nucleus;	NAD binding; NADP binding; glyceraldehyde-3-phosphate dehydrogenase (NAD+) (phosphorylating) activity; glyceraldehyde-3-phosphate dehydrogenase (NADP+) (non-phosphorylating) activity; copper ion binding;	2.92263	0.190636	3.63494	0.31525	3.65262	0.155254
697	Solyc05g046330.2.1_1	dolichyl-diphosphooligosaccharide--protein glycosyltransferase subunit 2-like	protein N-linked glycosylation via asparagine; cellulose biosynthetic process; response to cold; rRNA processing;	oligosaccharyltransferase complex; mitochondrion; plasmodesma; plant-type cell wall; vacuolar membrane; Golgi apparatus; plasma membrane;	dolichyl-diphosphooligosaccharide-protein glycotransferase activity;	0.719527		0.964883		0.4352
698	Solyc02g077600.2.1_1	guanylate-binding family protein isoform 1	cytokinesis by cell plate formation; immune response; microtubule cytoskeleton organization; GTP catabolic process;	nucleolus; chloroplast;	GTPase activity; GTP binding;	1.07746	0.0912588	3.81314	0.00554508	2.97545	0.368336
703	Solyc03g120270.2.1_1	coatomer subunit beta -2-like	vesicle-mediated transport; intracellular protein transport;	membrane coat;	myosin heavy chain kinase activity; structural molecule activity;	0.860645	0.0372662	0.911719	0.0695481	0.470417	0.439734
704	Solyc03g119860.2.1_1	peptidyl-prolyl cis-trans isomerase	mRNA modification; protein peptidyl-prolyl isomerization; protein folding; isopentenyl diphosphate biosynthetic process, methylerythritol 4-phosphate pathway;	chloroplast thylakoid lumen;	peptidyl-prolyl cis-trans isomerase activity;	71.7012		100.194		2.77271
705	Solyc05g055090.2.1_1	ubiquitin carboxyl-terminal hydrolase 12-like	ubiquitin-dependent protein catabolic process; DNA topological change;		ubiquitin thiolesterase activity; double-stranded DNA binding; cysteine-type peptidase activity;	1.05874		1.19909		1.08752
706	Solyc07g008610.1.1_1	abc transporter f family member 4-like	ATP catabolic process;		organic phosphonate transmembrane-transporting ATPase activity; ATP binding;	4.67398	0.160871	5.83781	0.0723084	1.0211	0.376545
708	Solyc03g097070.2.1_1	tom1-like protein 2-like	protein targeting to vacuole; membrane fusion; intra-Golgi vesicle-mediated transport; phosphorylation;	Golgi stack; plasma membrane; cytosol;	kinase activity; protein transporter activity;	7.30982	0.451538	9.99126	0.250652	1.17516	0.0103517
712	Solyc03g080050.2.1_1	band 7 family protein		membrane; mitochondrion;	zinc ion binding;	97.5618		1.01708		4.6375
713	Solyc01g106050.2.1_1	dynamin-related protein 3a-like	peroxisome fission; GTP catabolic process; post-embryonic development; mitochondrial fission;	cytosol; peroxisome; mitochondrion; chloroplast envelope; plasma membrane;	phosphatidylinositol binding; GTPase activity; GTP binding;	0.882495		0.357811		0.734459
715	Solyc03g117950.2.1_1	chaperone protein chloroplastic-like	response to absence of light; ATP catabolic process; protein metabolic process; protein hexamerization;	chloroplast envelope; chloroplast stroma;	ATPase activity; protein homodimerization activity; ATP binding;	0.98913		1.1593		0.678914
717	Solyc05g009470.2.1_1	alpha-xylosidase 1-like	xylan catabolic process; xyloglucan metabolic process; starch metabolic process; plant-type cell wall organization; plant-type cell wall biogenesis; response to cadmium ion;	plasmodesma; plant-type cell wall; chloroplast; apoplast;	maltose alpha-glucosidase activity; xyloglucan 1,6-alpha-xylosidase activity; alpha-N-arabinofuranosidase activity; carbohydrate binding; xylan 1,4-beta-xylosidase activity;	6.40799		7.83948		9.67762
718	Solyc07g054210.2.1_1	protochlorophyllide chloroplastic-like	oxidation-reduction process; chlorophyll biosynthetic process; photosynthesis;	chloroplast envelope; chloroplast thylakoid membrane;	NADPH dehydrogenase activity; protochlorophyllide reductase activity;	0.981828	0.404236	1.17829	0.329673	0.911583	1.85908e-05
720	Solyc02g087980.2.1_1	structural maintenance of chromosomes protein 4-like	transport; chromatin silencing by small RNA; methylation-dependent chromatin silencing; regulation of DNA replication; reciprocal meiotic recombination; cytokinesis by cell plate formation; histone H3-K9 methylation; regulation of G2/M transition of mitotic cell cycle; cell proliferation; defense response to virus; floral organ formation; chromosome condensation; DNA methylation; mitosis; product…	chromatin; cytoplasm; spindle; nuclear matrix; plasmodesma; cohesin complex;	transporter activity; chromatin binding; ATP binding;	3.52449	0.14047	4.81752	0.0158244	1.195	0.370261
721	Solyc11g062010.1.1_1	helicase swr1	sugar mediated signaling pathway; production of ta-siRNAs involved in RNA interference; embryo development ending in seed dormancy; cytokinesis by cell plate formation; response to freezing; DNA methylation; protein ubiquitination; ATP catabolic process; ATP-dependent chromatin remodeling; virus induced gene silencing; seed germination; chromatin silencing; production of miRNAs involved in gene s…	cytosol;	ATP binding; DNA binding; chromatin binding; ATPase activity; helicase activity;	3.1003	0.204992	4.01273	0.0254387	1.07263	0.0496146
724	Solyc05g007170.2.1_1	late blight resistance identical	defense response;		ADP binding;	0.947339	0.234628	0.937909	0.105661	0.488414	0.0757417
727	Solyc03g114860.2.1_1	alpha- -glucan-protein synthase	UDP-L-arabinose metabolic process; cellulose biosynthetic process; cell wall organization;	cytosol; cell wall; plasmodesma; membrane; Golgi apparatus;	UDP-arabinopyranose mutase activity; glycogenin glucosyltransferase activity;	0.7269		14.018		14.1002
728	Solyc09g010100.2.1_1	40s ribosomal protein s14	translation;	nucleolus; cytosolic ribosome; plasma membrane; chloroplast;	structural constituent of ribosome;	5.82515	0.120643	6.04335	0.236614	7.98865	0.0197709
729	Solyc06g007980.2.1_1	sterol 3-beta-glucosyltransferase-like	lipid glycosylation; sterol metabolic process; seed development;	plasma membrane;	beta-sitosterol UDP-glucosyltransferase activity;	0.973978	0.391782	5.69183	0.280971	1.06921	0.30901
730	Solyc03g095180.2.1_1	superoxide dismutase	response to UV; oxidation-reduction process; rRNA processing; superoxide metabolic process; chloroplast organization; tRNA metabolic process; transcription from plastid promoter; positive regulation of transcription, DNA-dependent;	chloroplast nucleoid; thylakoid;	metal ion binding; superoxide dismutase activity; protein binding;	1.00195		0.976037		0.944282
731	Solyc06g050770.2.1_1	alpha-soluble nsf attachment protein	vesicle-mediated transport; intracellular protein transport;	vacuole; plasma membrane;		11.6924		12.1245		9.93679
733	Solyc07g065490.2.1_1	dek domain-containing chromatin associated protein isoform 2			DNA binding;	10.0898	0.143868	14.5233	0.189964	4.01681	0.233017
735	Solyc06g008530.1.1_1	myosin-h heavy chain-like	peroxisome localization; pollen exine formation; actin cytoskeleton organization; mitochondrion localization; signal transduction; Golgi localization; actin filament-based movement;	integral to membrane; myosin complex; vacuole; nucleus;	signal transducer activity; ATP binding; motor activity; actin binding;	5.21815	0.088054	6.79692	0.27728	1.06369	0.3783
736	Solyc05g009930.2.1_1	hydroxyproline-rich glycoprotein family protein isoform 1	regulation of protein dephosphorylation; photosystem II assembly; chloroplast relocation; positive regulation of transcription, DNA-dependent; transcription from plastid promoter; rRNA processing; thylakoid membrane organization;	chloroplast outer membrane; nucleus;		1.03214		0.913214		0.687561
738	Solyc07g007790.2.1_1	sucrose phosphate synthase	sucrose biosynthetic process;	plasmodesma; plasma membrane; cytosol;	sucrose-phosphate synthase activity;	5.48349	0.217575	2.37535	0.0743731	4.05561	0.13372
739	Solyc12g006460.1.1_1	ent-kaurenoic acid oxidase 1-like			metal ion binding; oxidoreductase activity;	1.06374		1.10983		1.45168
740	Solyc08g014000.2.1_1	lipoxygenase	oxylipin biosynthetic process; oxidation-reduction process;	cytoplasm;	linoleate 13S-lipoxygenase activity; iron ion binding;	0.937793		0.983283		0.576283
741	Solyc10g080100.1.1_1	villin-2-like	actin filament severing; actin filament bundle assembly;		actin filament binding;	4.2004		5.08246		1.48524
742	Solyc04g076620.2.1_1	e3 ubiquitin-protein ligase upl2-like	protein ubiquitination;		ubiquitin-protein ligase activity;	0.851116	0.00532783	0.934368	0.0127325	0.737502	0.0618756
744	Solyc02g093170.2.1_1	PREDICTED: uncharacterized protein LOC101267465	pentose-phosphate shunt; isopentenyl diphosphate biosynthetic process, methylerythritol 4-phosphate pathway; leaf morphogenesis; cell differentiation;	mitochondrion; chloroplast stroma;		1.36002	0.303993	0.753035	0.010747	0.732125	0.353986
745	Solyc04g071660.2.1_1	PREDICTED: uncharacterized protein LOC101253281				2.35472	0.0634174	3.89733	0.0678575	3.87015	0.0287125
746	Solyc01g099660.2.1_1	luminal-binding protein 5-like	protein folding; response to high light intensity; response to endoplasmic reticulum stress; response to hydrogen peroxide; response to heat;	endoplasmic reticulum lumen;	ATP binding;	0.905782	0.373768	3.45223	0.273168	0.889084	0.344336
748	Solyc06g008940.2.1_1	elongation factor mitochondrial-like	pyrimidine ribonucleotide biosynthetic process; translational elongation; GTP catabolic process; response to cadmium ion;	cell wall; cytosol; mitochondrion;	nucleotidyltransferase activity; zinc ion binding; translation elongation factor activity; GTP binding; cobalt ion binding; GTPase activity; ATP binding;	0.819974		0.721705		0.146069
752	Solyc06g069180.2.1_1	serine threonine-protein phosphatase 2a 65 kda regulatory subunit a beta isoform-like	positive regulation of abscisic acid mediated signaling pathway; cell growth; regulation of phosphorylation; auxin polar transport; cell morphogenesis; regulation of stomatal movement; Golgi vesicle transport; response to ethylene stimulus; response to cadmium ion;	cytosol; cell wall; plasma membrane;	protein phosphatase type 2A regulator activity;	0.885804		0.950205		0.845249
753	Solyc07g006030.2.1_1	eukaryotic translation initiation factor 3	translational initiation; mRNA modification; phosphatidylglycerol biosynthetic process; stomatal complex morphogenesis; isopentenyl diphosphate biosynthetic process, methylerythritol 4-phosphate pathway; response to abscisic acid stimulus;	nucleus;	translation initiation factor activity;	4.18496	0.0796359	13.1191	0.0811394	27.8786	0.0232608
754	Solyc11g007720.1.1_1	dihydrolipoyllysine-residue acetyltransferase component 1 of pyruvate dehydrogenase mitochondrial-like	response to glucose stimulus; response to sucrose stimulus; response to fructose stimulus; pyruvate metabolic process; regulation of anion channel activity;	mitochondrion; pyruvate dehydrogenase complex;	dihydrolipoyllysine-residue acetyltransferase activity; ATP binding; dihydrolipoyllysine-residue succinyltransferase activity;	4.64923	0.108367	6.89167	0.0114723	7.50504	0.214283
757	Solyc07g056480.2.1_1	probable glutathione s-transferase	auxin mediated signaling pathway;		peroxidase activity; glutathione transferase activity;	6.51031		9.25666		11.391
759	Solyc08g075700.2.1_1	60s ribosomal protein l13-2-like	translation;	nucleolus; plasma membrane; cell wall; cytosolic large ribosomal subunit;	structural constituent of ribosome;	12.0955		13.1947		3.52073
760	Solyc11g071640.1.1_1	lysosomal beta glucosidase-like	systemic acquired resistance; carbohydrate metabolic process; response to endoplasmic reticulum stress;	plant-type cell wall; plasmodesma; extracellular region; membrane; cytosol;	beta-glucosidase activity;	0.931939	0.301605	1.75313	0.23318	0.708569	0.0655805
761	Solyc09g082320.2.1_1	proteasome subunit beta type	proteasomal ubiquitin-dependent protein catabolic process; response to misfolded protein; proteasome core complex assembly; response to cadmium ion;	cytosol; vacuolar membrane; proteasome core complex; nucleus; plasma membrane; apoplast;	threonine-type endopeptidase activity;	1.05781		0.675635		0.0618572
762	Solyc09g082730.2.1_1	aldo keto	oxidation-reduction process;		pyridoxine:NADP 4-dehydrogenase activity;	0.745106		0.969593		0.555555
764	Solyc07g043310.2.1_1	uncharacterized aminotransferase y4ub-like	root development; inositol metabolic process; response to misfolded protein; beta-alanine catabolic process; fatty acid beta-oxidation; glutamine metabolic process; gamma-aminobutyric acid catabolic process; proteasomal ubiquitin-dependent protein catabolic process; fruit development; calcium ion transport; response to salt stress; toxin catabolic process; proteasome core complex assembly; pollen…	vacuolar membrane; chloroplast; Golgi apparatus; plasma membrane; mitochondrion;	4-aminobutyrate:pyruvate transaminase activity; zinc ion binding; cobalt ion binding; N2-acetyl-L-ornithine:2-oxoglutarate 5-aminotransferase activity; pyridoxal phosphate binding;	0.942361	0.362497	7.36049	0.129941	0.863443	0.00568795
765	Solyc02g093630.2.1_1	uncharacterized membrane protein at3g27390-like		plasma membrane; chloroplast;		6.41849	0.262316	0.522784	0.236445	0.597801	0.259581
770	Solyc11g065920.1.1_1	xanthine dehydrogenase 1-like	response to water deprivation; superoxide anion generation; xanthine metabolic process; response to reactive oxygen species; oxidation-reduction process;		flavin adenine dinucleotide binding; xanthine oxidase activity; UDP-N-acetylmuramate dehydrogenase activity; electron carrier activity; iron ion binding; 2 iron, 2 sulfur cluster binding;	0.720543		1.21467		0.536698
771	Solyc01g096830.2.1_1	probable cation-transporting atpase-like	cellular response to phosphate starvation; stem cell fate determination; intra-Golgi vesicle-mediated transport; xylan biosynthetic process; membrane fusion; drug transmembrane transport; pollen germination; pollen maturation; cation transport; glucuronoxylan metabolic process; ER to Golgi vesicle-mediated transport; ATP catabolic process; meristem maintenance; cellular metal ion homeostasis;	integral to membrane; endoplasmic reticulum; plasma membrane; nucleus;	metal ion binding; calcium-transporting ATPase activity; ATP binding;	0.946951	0.262305	1.03806	0.153049	0.61974	0.251892
773	Solyc03g117150.2.1_1	atpase plasma membrane-type-like	ATP biosynthetic process; cation transport; ATP catabolic process;	integral to membrane; plasma membrane;	cation-transporting ATPase activity; metal ion binding; ATP binding; ATPase activity, coupled to transmembrane movement of ions, phosphorylative mechanism;	0.6527		1.0994		0.74749
775	Solyc09g091750.2.1_1	26s proteasome non-atpase regulatory subunit 1-like	regulation of protein catabolic process; regulation of catalytic activity;	plasma membrane; proteasome complex; cytosol;	enzyme regulator activity;	0.8369	0.0401339	0.949113	0.140669	0.718272	0.368775
776	Solyc08g014480.2.1_1	glycoside hydrolase family 2 family protein	carbohydrate metabolic process;	cytosol; beta-galactosidase complex; chloroplast;	carbohydrate binding; beta-galactosidase activity; cation binding;	1.09243	0.0170403	1.46638	0.1904	1.05109	0.0148966
777	Solyc08g076990.2.1_1	acetylornithine deacetylase-like	proteolysis;	cytosol;	acetylornithine deacetylase activity; metallopeptidase activity;	0.989191		1.04008		0.907571
778	Solyc03g045050.2.1_1	nuclear matrix constituent protein 1-like	nucleus organization;	cytosol;		0.98375		1.29315		1.47816
779	Solyc03g111610.2.1_1	haloacid dehalogenase-like hydrolase superfamily protein	photosynthesis, light reaction; stomatal complex morphogenesis; pentose-phosphate shunt; carotenoid biosynthetic process; thylakoid membrane organization; starch biosynthetic process;	chloroplast envelope; chloroplast stroma;	hydrolase activity;	0.632465		0.617307		1.42194
781	Solyc11g012770.1.1_1	sister chromatid cohesion protein pds5 homolog b-like	mitosis;	cytosol; mitochondrion; nucleus; chloroplast;		4.78294	0.151481	1.42401	0.0781263	1.01992	0.04226
785	Solyc09g018750.2.1_1	cbs domain protein	response to salt stress; cell redox homeostasis; response to temperature stimulus; hyperosmotic response; water transport; Golgi organization; glycolysis; response to cadmium ion;	mitochondrion;	adenyl nucleotide binding; cobalt ion binding;	1.10991		1.08441		1.5313
787	Solyc11g009080.1.1_1	phospho-2-dehydro-3-deoxyheptonate aldolase chloroplastic-like	response to jasmonic acid stimulus; response to fungus; chorismate biosynthetic process; response to wounding; jasmonic acid biosynthetic process; response to bacterium; shikimate biosynthetic process; aromatic amino acid family biosynthetic process;	mitochondrion; chloroplast; membrane;	lyase activity; 3-deoxy-7-phosphoheptulonate synthase activity;	16.6726		25.5297		0.529368
789	Solyc11g006970.1.1_1	act domain-containing protein	dolichol biosynthetic process;	chloroplast stroma; chloroplast thylakoid membrane;	amino acid binding;	0.968264		0.469541		0.615753
791	Solyc07g052140.2.1_1	sesquiterpene synthase	geranyl diphosphate metabolic process;		sesquiterpene synthase activity; magnesium ion binding;	0.998933		1.19708		0.659213
792	Solyc10g084350.1.1_1	60s ribosomal protein l4 l1	RNA methylation; translation; pyrimidine ribonucleotide biosynthetic process; cell wall modification; plant-type cell wall organization;	cell wall; nucleolus; plasmodesma; vacuolar membrane; chloroplast; cytosolic large ribosomal subunit; plasma membrane;	structural constituent of ribosome;	1.11811		0.566665		1.58218
794	Solyc03g059180.2.1_1	rhodanese cell cycle control phosphatase superfamily isoform 1	pentose-phosphate shunt; isopentenyl diphosphate biosynthetic process, methylerythritol 4-phosphate pathway; carotenoid biosynthetic process; maltose metabolic process; starch biosynthetic process; positive regulation of catalytic activity;	chloroplast thylakoid; nucleus;		0.923697		0.987334		0.754325
795	Solyc08g082010.2.1_1	centromeric protein				9.30182		9.31114		11.0235
796	Solyc10g051340.1.1_1	adenylyl cyclase-associated protein	multidimensional cell growth; glucose catabolic process; root hair elongation; polysaccharide biosynthetic process; cell tip growth; cell wall organization; actin cytoskeleton organization; anthocyanin accumulation in tissues in response to UV light; regulation of hormone levels;	cytosol;	actin binding;	0.68626	0.0526667	1.21285	0.390561	0.604586	0.29672
797	Solyc06g066000.1.1_1	atp synthase subunit b chloroplastic-like	salicylic acid biosynthetic process; photorespiration; regulation of plant-type hypersensitive response; glucosinolate biosynthetic process; response to chitin; positive regulation of catalytic activity; negative regulation of defense response; defense response to fungus; pentose-phosphate shunt; jasmonic acid mediated signaling pathway; rRNA processing; detection of biotic stimulus; defense resp…	chloroplast envelope; proton-transporting ATP synthase complex, coupling factor F(o); integral to membrane; chloroplast thylakoid membrane;	hydrogen ion transmembrane transporter activity; ATP binding;	0.551789		0.554822		0.0552398
798	Solyc11g068670.1.1_1	endoplasmic plasma ef-hand calcium-binding nicastrin isoform 1	N-terminal protein myristoylation; regulation of signal transduction; protein processing; photorespiration;	mitochondrion; integral to membrane; plasmodesma; vacuolar membrane; endoplasmic reticulum; Golgi apparatus; plasma membrane;		1.03696		1.07012		0.766047
799	Solyc06g051200.2.1_1	50s ribosomal protein chloroplastic-like	protein targeting to chloroplast; translation; photosystem II assembly; isopentenyl diphosphate biosynthetic process, methylerythritol 4-phosphate pathway; chlorophyll biosynthetic process; rRNA processing;	chloroplast envelope; membrane; ribosome; chloroplast stroma;	structural constituent of ribosome; rRNA binding;	9.75316		9.95404		13.7803
801	Solyc01g008550.2.1_1	phenylacetaldehyde reductase	cellular metabolic process;		coenzyme binding; catalytic activity;	0.838398		1.25532		0.722525
802	Solyc01g080810.2.1_1	isoleucyl-trna synthetase	carotenoid biosynthetic process; embryo development ending in seed dormancy; regulation of translational fidelity; iron-sulfur cluster assembly; isoleucyl-tRNA aminoacylation; vegetative to reproductive phase transition of meristem; ovule development; thylakoid membrane organization;	chloroplast stroma;	isoleucine-tRNA ligase activity; aminoacyl-tRNA editing activity; ATP binding;	6.42082	0.0502302	15.7128	0.0258005	2.3805	0.362055
803	Solyc01g068530.2.1_1	40s ribosomal protein s16-like	translation;	nucleolus; cytosolic ribosome; cell wall; chloroplast; membrane;	structural constituent of ribosome;	6.16547	0.210034	7.68159	0.286758	1.59593	0.229649
806	Solyc01g108670.2.1_1	atp binding	cytokinesis;	cytoplasm; microtubule associated complex;	nucleotide binding; microtubule motor activity;	2.72111	0.196329	3.82669	0.304441	1.70779	0.0700377
807	Solyc08g065490.2.1_1	serine mitochondrial-like	purine nucleotide biosynthetic process; glycine metabolic process; methylation; tetrahydrofolate interconversion; L-serine metabolic process;	cytosol; chloroplast stroma;	glycine hydroxymethyltransferase activity; pyridoxal phosphate binding; methyltransferase activity;	1.04325		1.14137		0.715622
808	Solyc06g065270.2.1_1	probable adenylate kinase chloroplastic-like	protein autophosphorylation; nucleotide phosphorylation; DNA-dependent transcription, elongation; carotenoid biosynthetic process; regulation of proton transport;	chloroplast stroma;	adenylate kinase activity; ATP binding;	0.358875		0.451073		0.448741
811	Solyc11g040390.1.1_1	bifunctional aspartokinase homoserine chloroplastic-like	threonine biosynthetic process; methionine biosynthetic process; oxidation-reduction process; purine nucleotide biosynthetic process; lysine biosynthetic process via diaminopimelate; phosphorylation;	chloroplast stroma;	homoserine dehydrogenase activity; aspartate kinase activity; ATP binding; amino acid binding; NADP binding;	1.02338		0.976491		0.842623
816	Solyc01g099770.2.1_1	translationally controlled tumor protein		cytoplasm;		1.05345		1.1957		1.07797
817	Solyc03g121720.2.1_1	oxidoreductase glyr1-like	pentose-phosphate shunt; valine metabolic process;	mitochondrion; chloroplast stroma;	3-hydroxyisobutyrate dehydrogenase activity; glyoxylate reductase (NADP) activity; 2-hydroxy-3-oxopropionate reductase activity; nucleotide binding; phosphogluconate dehydrogenase (decarboxylating) activity; coenzyme binding;	1.06674		0.439098		0.766856
824	Solyc09g091670.2.1_1	pleiotropic drug resistance protein 1-like	defense response; transport; ATP catabolic process;	integral to membrane; plasma membrane;	ATP binding; ATPase activity;	0.990825	0.0993139	1.12368	0.00619113	0.59535	0.135551
825	Solyc03g118690.2.1_1	translocon at the outer membrane of chloroplasts 64-like	nucleotide biosynthetic process; protein transport;	integral to chloroplast outer membrane;	carbon-nitrogen ligase activity, with glutamine as amido-N-donor; amidase activity; transferase activity; protein binding;	1.01333	0.136388	0.983027	0.0118146	0.721609	0.1585
826	Solyc12g009600.1.1_1	thylakoid lumenal kda chloroplastic-like	photosynthesis, light reaction; pentose-phosphate shunt; carotenoid biosynthetic process; salicylic acid biosynthetic process; unsaturated fatty acid biosynthetic process; positive regulation of catalytic activity; isopentenyl diphosphate biosynthetic process, methylerythritol 4-phosphate pathway; defense response to bacterium; chlorophyll biosynthetic process; defense response, incompatible inte…	chloroplast envelope; chloroplast stroma; chloroplast thylakoid lumen; chloroplast thylakoid membrane;		1.15307		0.462185		0.848079
828	Solyc06g071910.2.1_1	3-oxoacyl-	fatty acid biosynthetic process; oxidation-reduction process;	chloroplast envelope; chloroplast stroma;	NAD binding; copper ion binding; 3-oxoacyl-[acyl-carrier-protein] reductase (NADPH) activity;	5.45318		6.64683		7.45646
829	Solyc05g006170.2.1_1	protein nlrc3-like	embryo development ending in seed dormancy;	chloroplast envelope; viral envelope; mitochondrion;		2.95789	0.165228	3.20102	0.135398	2.84673	0.223748
830	Solyc05g054310.2.1_1	eukaryotic translation initiation factor 2 subunit 3-like	translational initiation; GTP catabolic process;		translation initiation factor activity; GTPase activity; GTP binding;	1.07987	0.202512	0.507266	0.0044085	0.713301	0.363603
831	Solyc05g055770.2.1_1	basic leucine zipper and w2 domain-containing protein 2-like	translational initiation; RNA metabolic process;	membrane; mitochondrion;	translation initiation factor activity;	0.81678		1.29896		0.0907355
833	Solyc06g066060.2.1_1	dead-box atp-dependent rna helicase 56-like	response to cadmium ion;	cytosol; cell wall; nucleolus; plasmodesma;	double-stranded DNA binding; ATP-dependent RNA helicase activity; double-stranded RNA binding; ATP binding; single-stranded DNA binding;	1.09129		0.364916		0.867608
836	Solyc09g057660.2.1_1	peptidyl-prolyl cis-trans isomerase fkbp62-like	response to endoplasmic reticulum stress; seed germination; protein peptidyl-prolyl isomerization; protein folding; response to osmotic stress; N-terminal protein myristoylation; cellular heat acclimation; response to high light intensity; response to hydrogen peroxide;	cytosol; cell periphery;	calmodulin binding; phosphatidylinositol-3-phosphate binding; peptidyl-prolyl cis-trans isomerase activity; phosphatidylinositol-3,5-bisphosphate binding;	0.96563	0.140745	1.08572	0.272976	0.382597	0.00914616
838	Solyc07g041720.1.1_1	auxin-binding protein abp19a-like	auxin mediated signaling pathway; oxidation-reduction process;	cell wall; apoplast;	nutrient reservoir activity; manganese ion binding; superoxide dismutase activity;	0.937276		0.988422		1.13285
841	Solyc10g077030.1.1_1	proteasome subunit alpha type-3-like	proteasomal ubiquitin-dependent protein catabolic process; response to salt stress; response to misfolded protein; response to cold; proteasome core complex assembly; hyperosmotic response; water transport; Golgi organization; glycolysis; gluconeogenesis; photorespiration; response to cadmium ion;	cytosol; vacuolar membrane; proteasome core complex, alpha-subunit complex; nucleus; plasma membrane; apoplast;	threonine-type endopeptidase activity;	0.876936		1.16229		1.54737
842	Solyc01g101240.2.1_1	aspartic proteinase	proteolysis; lipid metabolic process;		aspartic-type endopeptidase activity;	4.77843	0.333616	7.13619	0.244854	0.930574	0.426998
846	Solyc08g079070.2.1_1	transaldolase 2	brassinosteroid biosynthetic process; acetyl-CoA metabolic process; carbohydrate metabolic process; cysteine biosynthetic process; sterol biosynthetic process;	chloroplast envelope; chloroplast stroma;	zinc ion binding; sedoheptulose-7-phosphate:D-glyceraldehyde-3-phosphate glyceronetransferase activity;	17.677		22.8513		0.780888
848	Solyc10g005890.2.1_1	dna damage-inducible protein 1	response to cadmium ion; protein glycosylation; proteolysis;	nucleus; cytosol;	aspartic-type endopeptidase activity;	14.1248		15.6802		20.1221
849	Solyc02g086740.1.1_1	50s ribosomal protein chloroplastic-like	translation; defense response to bacterium;	nucleoid; plasmodesma; plastid large ribosomal subunit; chloroplast envelope; chloroplast thylakoid membrane; chloroplast stroma;	RNA binding; structural constituent of ribosome;	10.2403		19.5438		9.88305
850	Solyc09g009190.2.1_1	starch branching enzyme ii	glycogen biosynthetic process;		hydrolase activity, hydrolyzing O-glycosyl compounds; cation binding; 1,4-alpha-glucan branching enzyme activity;	1.30589		0.588335		0.741192
852	Solyc01g111520.2.1_1	extended synaptotagmin-2 isoform 1	plasma membrane repair; response to cold; spread of virus in host, cell to cell; endocytic recycling; protein secretion; response to virus; endocytosis;	endosome; vacuole; Golgi apparatus; plasma membrane;		4.6677	0.0237622	3.80201	0.0870679	0.510541	8.22396e-05
853	Solyc09g065550.2.1_1	atp binding				0.915527	0.012479	1.03471	0.162399	0.810688	0.265615
854	Solyc03g111850.2.1_1	indole-3-glycerol phosphate chloroplastic-like	tryptophan metabolic process;		indole-3-glycerol-phosphate synthase activity;	1.10137		0.452738		0.113888
855	Solyc02g085100.2.1_1	aldose 1-epimerase family protein	galactose metabolic process;	chloroplast stroma; apoplast;	carbohydrate binding; aldose 1-epimerase activity;	0.959255		1.1766		1.45654
856	Solyc03g114450.2.1_1	calcium sensing chloroplastic-like	cellular response to calcium ion; pentose-phosphate shunt; response to far red light; regulation of stomatal closure; unsaturated fatty acid biosynthetic process; positive regulation of catalytic activity; starch biosynthetic process; response to red light; photosystem II assembly; isopentenyl diphosphate biosynthetic process, methylerythritol 4-phosphate pathway; maltose metabolic process; photo…	chloroplast thylakoid membrane; mitochondrion;		0.983004	0.146774	0.753604	0.16782	1.0231	0.00125989
858	Solyc02g069140.1.1_1	leucine--trna cytoplasmic-like	spermidine biosynthetic process; regulation of translational fidelity; leucyl-tRNA aminoacylation;	cytosol; plasmodesma; chloroplast;	aminoacyl-tRNA editing activity; leucine-tRNA ligase activity; ATP binding;	1.26773	0.131888	0.895874	0.196216	1.20816	0.294484
862	Solyc06g073060.2.1_1	iaa-amino acid hydrolase ilr1-like 5-like	proteolysis; auxin metabolic process;	cytoplasmic membrane-bounded vesicle;	hippurate hydrolase activity; IAA-amino acid conjugate hydrolase activity; metallopeptidase activity;	1.01601		0.405157		0.672487
863	Solyc02g070570.2.1_1	40s ribosomal protein s14-2-like	translation;	nucleolus; cytosolic ribosome; plasma membrane; chloroplast;	structural constituent of ribosome;	5.25594	0.128832	5.43539	0.243116	8.3395	0.0441922
864	Solyc04g080600.2.1_1	auxilin-related protein 2-like			heat shock protein binding;	1.14554		1.0754		0.821607
865	Solyc01g090780.2.1_1	ccr4-not transcription complex subunit	cytokinesis by cell plate formation; trichome morphogenesis; microtubule cytoskeleton organization; cell adhesion; actin nucleation;	cytosol; membrane;		1.02699	0.254605	4.80652	0.185694	6.81054	0.0843134
867	Solyc04g050520.2.1_1	translational activator gcn1-like	defense response to bacterium; gluconeogenesis; proteasomal protein catabolic process; cytoskeleton organization;	membrane; cytosol;		0.809638	0.0993848	1.02126	0.0654165	1.27479	0.00872695
871	Solyc04g064870.2.1_1	pathogen-related protein				0.931554	0.356698	1.0481	0.182216	0.836066	0.493052
872	Solyc08g006040.2.1_1	40s ribosomal protein s6-like	growth; translation;	nucleolus; cytosolic ribosome; plasma membrane; chloroplast;	structural constituent of ribosome;	0.905759		0.705261		0.721791
874	Solyc02g071890.2.1_1	histidinol chloroplastic-like	response to UV; oxidation-reduction process; spermidine biosynthetic process; histidine biosynthetic process; pollen development;	chloroplast stroma;	NAD binding; zinc ion binding; histidinol dehydrogenase activity;	0.889097		0.863527		0.633697
877	Solyc06g074890.1.1_1	trigger factor-like	protein folding; protein transport;			1.01263		0.437976		0.849737
878	Solyc01g087850.2.1_1	subtilisin-like protease-like	negative regulation of catalytic activity; proteolysis;		identical protein binding; serine-type endopeptidase activity;	14.7818		25.5126		2.18139
879	Solyc08g063080.2.1_1	udp-sulfoquinovose synthase	sulfolipid biosynthetic process; galactolipid biosynthetic process; cellular response to phosphate starvation;	chloroplast stroma;	zinc ion binding; UDPsulfoquinovose synthase activity; sulfotransferase activity; nucleotide binding; coenzyme binding;	0.901701		0.634249		0.779957
881	Solyc08g074560.2.1_1	uncharacterized aarf domain-containing protein kinase chloroplastic-like	protein phosphorylation; response to photooxidative stress; chlorophyll catabolic process;	mitochondrion; plastoglobule;	protein kinase activity; ATP binding;	0.986197		1.36731		0.0375627
882	Solyc01g104920.2.1_1	vesicle-fusing atpase-like		vacuole; Golgi apparatus; plasmodesma; plasma membrane;	protein binding; ATP binding; nucleoside-triphosphatase activity;	3.05591	0.0137809	3.91911	0.308408	12.8956	0.000954995
885	Solyc05g053800.2.1_1	dna repair protein rad50-like	microtubule cytoskeleton organization; mitotic recombination; vernalization response; response to freezing; cell-cell signaling; embryo development ending in seed dormancy; cytokinesis by cell plate formation; photomorphogenesis; double-strand break repair; embryo sac egg cell differentiation; lipid storage; sugar mediated signaling pathway; meristem structural organization; telomere capping; pro…	Mre11 complex; cytoplasm;	zinc ion binding; nuclease activity; ATP binding;	2.20328	0.102132	2.49872	0.31669	1.11426	0.0323643
886	Solyc04g008680.2.1_1	p30 dbc	cellulose biosynthetic process; apoptotic process; Golgi vesicle transport; gravitropism; embryo development ending in seed dormancy;	cytosol;	calcium ion binding;	1.01231	0.204199	0.903243	0.284844	0.967873	0.399839
887	Solyc11g011090.1.1_1	tmv resistance protein n-like	plant-type hypersensitive response; signal transduction;	cytoplasm;	ADP binding; protein binding; ATP binding; nucleoside-triphosphatase activity;	4.96818	0.234299	4.8952	0.24769	1.09678	0.00923178
888	Solyc04g049070.2.1_1	neutral alpha-glucosidase ab	cellulose biosynthetic process; defense response to bacterium; Golgi vesicle transport; unidimensional cell growth; response to cadmium ion;	extracellular region; chloroplast; endoplasmic reticulum;	maltose alpha-glucosidase activity; glucan 1,3-alpha-glucosidase activity; carbohydrate binding;	9.74605		10.1034		1.15382
893	Solyc09g020130.2.1_1	60s ribosomal protein l5-like	translation; adaxial/abaxial pattern specification; leaf morphogenesis; root morphogenesis; cell proliferation;	nucleolus; chloroplast; vacuole; cytosolic large ribosomal subunit; plasma membrane;	structural constituent of ribosome; 5S rRNA binding;	1.00042		1.01087		0.0815755
894	Solyc09g083410.2.1_1	n-carbamoyl-l-amino acid hydrolase-like	allantoin catabolic process; methionine biosynthetic process; proteolysis; RNA splicing, via endonucleolytic cleavage and ligation;	mitochondrion;	allantoate deiminase activity; metallopeptidase activity; ureidoglycolate hydrolase activity;	0.940425		0.930404		1.44014
897	Solyc11g073050.1.1_1	ras-related protein rabe1c-like	small GTPase mediated signal transduction; protein transport;		GTP binding;	1.60011		1.33971		0.832093
898	Solyc05g053570.2.1_1	pleiotropic drug resistance protein 1-like	defense response; transport; ATP catabolic process;	integral to membrane; plasma membrane;	ATP binding; ATPase activity;	2.07565	0.254719	2.94377	0.204688	3.29128	0.332474
901	Solyc07g005880.2.1_1	replication factor c subunit 1-like	response to DNA damage stimulus; resolution of meiotic recombination intermediates; regulation of chromatin silencing; regulation of histone H3-K9 methylation; response to abscisic acid stimulus; DNA replication;	DNA polymerase III complex; DNA replication factor C complex; nucleus;	DNA-directed DNA polymerase activity; DNA clamp loader activity; ATP binding;	0.948223	0.251622	1.15664	0.0382931	0.697365	0.310411
902	Solyc02g085810.2.1_1	heat repeat-containing protein 5b-like	cytokinesis by cell plate formation; protein desumoylation; starch metabolic process; production of miRNAs involved in gene silencing by miRNA; virus induced gene silencing; vegetative phase change; vegetative to reproductive phase transition of meristem; microtubule cytoskeleton organization; production of ta-siRNAs involved in RNA interference; trehalose metabolic process; gravitropism; hydroge…	cytosol; nucleus;		0.898367	0.111609	1.10708	0.0875487	1.13563	4.9587e-06
903	Solyc04g051370.2.1_1	26s proteasome non-atpase regulatory subunit 12-like	multicellular organismal development;	cytoplasm; proteasome complex; nucleus;		0.825292		1.16023		1.52064
906	Solyc01g010540.2.1_1	40s ribosomal protein s9-2-like	translation;	nucleolus; cytosolic ribosome; plasma membrane; cell wall; small ribosomal subunit; chloroplast;	structural constituent of ribosome; rRNA binding;	0.737256	0.191554	1.1427	0.0100399	0.879382	0.000564239
907	Solyc08g016510.2.1_1	proteasome subunit alpha type-5-like	ubiquitin-dependent protein catabolic process; fatty acid beta-oxidation; photorespiration;	proteasome core complex, alpha-subunit complex; cytosolic ribosome; nucleus;	threonine-type endopeptidase activity; ribonuclease activity;	1.27249		1.27605		0.67233
908	Solyc06g072380.2.1_1	-dihydroxy-2-butanone kinase	glycerol metabolic process; response to symbiotic fungus; galactolipid biosynthetic process; cellular response to water deprivation; phosphorylation; cellular response to phosphate starvation;	cytoplasm;	ATP binding; glycerone kinase activity;	0.456685		0.0503361		0.950327
910	Solyc03g095840.2.1_1	eukaryotic translation initiation factor 2 subunit alpha-like	translational initiation;	eukaryotic translation initiation factor 2 complex; nucleus;	translation initiation factor activity;	9.49106	0.0122334	6.44232	0.0418401	11.7622	0.0391549
911	Solyc11g069150.1.1_1	proteasome subunit beta type-4-like	proteasomal ubiquitin-dependent protein catabolic process; response to salt stress; response to misfolded protein; proteasome core complex assembly; fatty acid beta-oxidation; glycolysis; gluconeogenesis; response to cadmium ion; toxin catabolic process;	proteasome core complex; cytosolic ribosome; nucleus;	threonine-type endopeptidase activity;	1.15231		1.01257		0.0385375
912	Solyc03g117430.2.1_1	cobw domain-containing protein 2-like		plastid chromosome; chloroplast stroma;		1.02379		2.30224		1.4564
914	Solyc06g075180.1.1_1	60s ribosomal protein l12-like	translation;	ribosome;	structural constituent of ribosome;	1.17602	0.349012	1.22473	0.0781449	1.42377	0.266986
918	Solyc01g098240.1.1_1	PREDICTED: uncharacterized protein LOC101259893	RNA-dependent DNA replication;		RNA binding; RNA-directed DNA polymerase activity;	1.27574	0.0807378	1.55163	0.0329191	1.80069	0.0269718
919	Solyc09g066430.2.1_1	60s ribosomal protein l14-2-like	translation;	nucleolus; vacuole; plasma membrane; cytosolic large ribosomal subunit; chloroplast; endoplasmic reticulum;	structural constituent of ribosome;	1.06229		1.08901		0.0778019
920	Solyc05g013070.2.1_1	dual specificity protein kinase spla-like	negative regulation of defense response; jasmonic acid mediated signaling pathway; systemic acquired resistance, salicylic acid mediated signaling pathway; response to water deprivation; regulation of plant-type hypersensitive response; auxin mediated signaling pathway; protein targeting to membrane; defense response to fungus; negative regulation of programmed cell death; hyperosmotic salinity r…	cytosol; nucleus;	non-membrane spanning protein tyrosine kinase activity; protein serine/threonine/tyrosine kinase activity; protein serine/threonine kinase activity; ATP binding;	0.987448		1.19526		0.820898
923	Solyc05g056230.2.1_1	calreticulin-3-like isoform x3	protein folding;	endoplasmic reticulum;	unfolded protein binding; calcium ion binding;	0.819006	0.00511067	0.75008	0.163911	0.788038	0.460789
924	Solyc07g052940.2.1_1	probable histone-lysine n-methyltransferase atxr3-like	carpel development; stamen development; histone H3-K4 methylation; vegetative to reproductive phase transition of meristem;		histone methyltransferase activity (H3-K4 specific);	0.902907	0.221718	1.11583	0.110757	1.01607	0.288317
926	Solyc03g006140.2.1_1	neutral ceramidase-like				1.13937	0.0160437	1.11555	0.278445	0.478433	0.00313185
929	Solyc11g065670.1.1_1	60s ribosomal protein l12-like	translation;	ribosome;	structural constituent of ribosome;	1.17602	0.349012	1.22473	0.0781449	1.42377	0.266986
930	Solyc10g081240.1.1_1	embryo defective 1241	protein folding; embryo development ending in seed dormancy;	thylakoid; chloroplast stroma; mitochondrial matrix;	copper ion binding; adenyl-nucleotide exchange factor activity; chaperone binding; protein homodimerization activity; ribulose-phosphate 3-epimerase activity;	1.01894		0.365193		0.709099
931	Solyc11g017070.1.1_1	eukaryotic translation initiation factor 3 subunit i-like	formation of translation preinitiation complex; response to salt stress; regulation of translational initiation; response to cadmium ion;	eukaryotic 43S preinitiation complex; Cul4-RING ubiquitin ligase complex; eukaryotic translation initiation factor 3 complex; eukaryotic 48S preinitiation complex;	translation initiation factor activity;	1.0872		1.30676		0.722748
937	Solyc01g060180.2.1_1	acetate butyrate-- ligase peroxisomal-like	butyrate metabolic process; acetate metabolic process; glyoxylate cycle;	peroxisome;	AMP binding; butyrate-CoA ligase activity; acetate-CoA ligase activity; o-succinylbenzoate-CoA ligase activity;	0.97194		0.771799		1.66908
938	Solyc12g010320.1.1_1	temperature-induced lipocalin	hyperosmotic salinity response; response to cold; transport; response to heat; response to light stimulus;	Golgi apparatus; plasmodesma; plasma membrane; vacuolar membrane; extracellular region; cytosol; endoplasmic reticulum; mitochondrion;	transporter activity;	0.514299		1.23693		1.59374
940	Solyc03g114500.2.1_1	enolase chloroplastic-like	trichome morphogenesis; glycolysis;	phosphopyruvate hydratase complex; chloroplast stroma;	magnesium ion binding; phosphopyruvate hydratase activity;	0.731038	0.334855	0.812919	0.0409495	0.691837	0.000247066
942	Solyc09g008610.2.1_1	er membrane protein complex subunit 1-like	metabolic process; ER to Golgi vesicle-mediated transport;	ER membrane protein complex; Golgi apparatus; plasma membrane; vacuolar membrane; chloroplast;	catalytic activity;	15.3051		11.762		2.78367
943	Solyc10g084210.1.1_1	syntaxin-71-like	protein targeting to membrane;	plasmodesma; plasma membrane; integral to membrane; endoplasmic reticulum;	SNAP receptor activity; protein transporter activity;	1.10578		1.43096		1.63419
945	Solyc10g086220.1.1_1	12-oxophytodienoate reductase	oxylipin biosynthetic process; response to wounding; response to cadmium ion; response to salicylic acid stimulus; oxidation-reduction process;	cytoplasm;	12-oxophytodienoate reductase activity; FMN binding;	0.92152		1.10528		0.79821
946	Solyc02g068560.2.1_1	chromatin remodeling complex subunit	chromatin assembly or disassembly;	plasmodesma; nucleus;	metal ion binding; helicase activity; DNA binding; chromatin binding; ATP binding;	0.800672	0.237893	6.30995	0.22916	1.32542	0.279141
948	Solyc08g078530.2.1_1	g2484-1 isoform 1				0.913106	0.0410408	0.930156	0.416869	0.873867	7.46535e-05
951	Solyc11g010620.1.1_1	bhlh family protein				6.93427	0.267563	9.55692	0.202866	1.30631	0.0587013
953	Solyc01g006450.2.1_1	enoyl-acp reductase	brassinosteroid biosynthetic process; fatty acid biosynthetic process; oxidation-reduction process; response to salt stress; acetyl-CoA metabolic process; calcium ion transport; Golgi organization; sterol biosynthetic process;	chloroplast envelope; thylakoid; chloroplast stroma; fatty acid synthase complex;	copper ion binding; enoyl-[acyl-carrier-protein] reductase (NADH) activity; nucleotide binding; enoyl-[acyl-carrier-protein] reductase activity;	0.720489		0.847359		1.51099
955	Solyc05g007250.2.1_1	40s ribosomal protein s9-2-like	translation;	nucleolus; cytosolic ribosome; plasma membrane; cell wall; small ribosomal subunit; chloroplast;	structural constituent of ribosome; rRNA binding;	0.737256	0.191554	1.1427	0.0100399	0.879382	0.000564239
957	Solyc11g005170.1.1_1	rna-binding protein 39-like	mRNA processing;	nucleus;	RNA binding; nucleotide binding;	0.662177	0.203739	0.984658	0.467886	0.880692	0.48896
958	Solyc10g077040.1.1_1	magnesium-protoporphyrin ix monomethyl ester	unsaturated fatty acid biosynthetic process; photosystem II assembly; isopentenyl diphosphate biosynthetic process, methylerythritol 4-phosphate pathway; chlorophyll biosynthetic process; regulation of lipid metabolic process; response to light stimulus; cysteine biosynthetic process; oxidation-reduction process; rRNA processing; thylakoid membrane organization; oxylipin biosynthetic process;	chloroplast inner membrane; chloroplast thylakoid membrane;	transition metal ion binding; DNA binding; magnesium-protoporphyrin IX monomethyl ester (oxidative) cyclase activity;	0.884879		1.17461		0.905549
959	Solyc12g098210.1.1_1	pleiotropic drug resistance protein 1-like	defense response; transport; ATP catabolic process;	integral to membrane; plasma membrane;	ATP binding; ATPase activity;	3.44819	0.161081	6.47996	0.181714	3.62948	0.324977
960	Solyc12g088310.1.1_1	PREDICTED: uncharacterized protein LOC101254285				21.5497	0.41283	22.4966	0.211315	4.14767	0.183882
965	Solyc04g010220.2.1_1	restin homolog isoform x2		cytosol; mitochondrion;		1.018		1.1624		0.723325
966	Solyc12g049510.1.1_1	cop1-interacting family protein				0.92375	0.121895	1.04077	0.00131358	0.762854	0.000138083
968	Solyc07g064610.2.1_1	calcium-dependent protein kinase	protein phosphorylation;		calmodulin-dependent protein kinase activity; calcium ion binding; ATP binding;	35.4852		65.6494		63.2295
969	Solyc03g111200.2.1_1	adenylate kinase b-like	nucleotide phosphorylation; response to cadmium ion; purine nucleotide metabolic process;	mitochondrion; plasma membrane;	copper ion binding; adenylate kinase activity; ATP binding; nucleoside triphosphate adenylate kinase activity;	1.02871		0.841471		0.0749164
971	Solyc07g064800.2.1_1	dihydrolipoamide succinyltransferase	response to oxidative stress; response to endoplasmic reticulum stress; systemic acquired resistance; tricarboxylic acid cycle; response to cadmium ion;	mitochondrion; oxoglutarate dehydrogenase complex; cytosolic ribosome; membrane; Golgi apparatus;	zinc ion binding; dihydrolipoyllysine-residue succinyltransferase activity;	0.843224		1.02168		0.021642
973	Solyc08g015960.2.1_1	aminoacyl trna synthase complex-interacting multifunctional protein 1-like		chloroplast;	tRNA binding; aminoacyl-tRNA ligase activity;	0.94034		0.826741		1.80769
979	Solyc06g069480.2.1_1	activating signal cointegrator 1 complex subunit 3-like	gravitropism;	nucleus;	ATP-dependent helicase activity; nucleic acid binding; ATP binding;	0.913261	0.285166	0.965492	0.0574384	0.822745	0.0286603
980	Solyc02g083350.2.1_1	dna-directed rna polymerase ii subunit rpb1-like	protein desumoylation; vegetative to reproductive phase transition of meristem; gene silencing by RNA; RNA splicing, via endonucleolytic cleavage and ligation; DNA methylation; hydrogen peroxide biosynthetic process; transcription from RNA polymerase II promoter;	plasmodesma; DNA-directed RNA polymerase II, core complex; chloroplast; vacuole;	DNA-directed RNA polymerase activity; DNA binding;	7.84223	0.174758	7.14294	0.291406	0.799074	0.154136
981	Solyc10g078930.1.1_1	aha1 domain-containing protein	response to endoplasmic reticulum stress; protein folding; response to heat; positive regulation of ATPase activity; response to high light intensity; response to hydrogen peroxide;	cytosol; nucleus;	chaperone binding; ATPase activator activity;	0.421212		1.11362		0.68501
984	Solyc01g010360.2.1_1	14-3-3-like protein gf14 iota-like			protein domain specific binding;	0.645591	0.221572	0.852329	0.0128751	0.922138	0.0093051
987	Solyc12g006450.1.1_1	uncharacterized aminotransferase y4ub-like	root development; inositol metabolic process; response to misfolded protein; beta-alanine catabolic process; fatty acid beta-oxidation; glutamine metabolic process; gamma-aminobutyric acid catabolic process; proteasomal ubiquitin-dependent protein catabolic process; fruit development; calcium ion transport; response to salt stress; toxin catabolic process; proteasome core complex assembly; pollen…	vacuolar membrane; chloroplast; Golgi apparatus; plasma membrane; mitochondrion;	4-aminobutyrate:pyruvate transaminase activity; zinc ion binding; cobalt ion binding; N2-acetyl-L-ornithine:2-oxoglutarate 5-aminotransferase activity; pyridoxal phosphate binding;	0.84899		12.8612		1.05092
989	Solyc03g097680.2.1_1	pyruvate dehydrogenase e1 component subunit mitochondrial-like	defense response to bacterium; acetyl-CoA biosynthetic process from pyruvate; oxidation-reduction process;	nucleolus; plasma membrane; mitochondrion;	pyruvate dehydrogenase (acetyl-transferring) activity;	0.967903		1.20536		0.904337
994	Solyc10g006090.2.1_1	enhanced downy mildew 2	positive regulation of flower development; vegetative to reproductive phase transition of meristem; signal transduction; defense response to fungus;	nucleus;	metal ion binding; sequence-specific DNA binding transcription factor activity;	26.75	0.137484	35.9633	0.113168	39.755	0.0943413
995	Solyc07g049720.2.1_1	topoisomerase i	regulation of meristem growth; meristem structural organization; leaf morphogenesis; stem cell maintenance; flower morphogenesis; organ formation; DNA topological change; chromatin remodeling; embryo development ending in seed dormancy;	chromosome; membrane;	DNA topoisomerase type I activity; DNA binding; oxidoreductase activity; DNA topoisomerase type II (ATP-hydrolyzing) activity;	1.06619	0.463591	1.04108	0.178059	1.30236	0.000204984
997	Solyc11g067230.1.1_1	vacuolar protein sorting-associated protein 4-like	fatty acid beta-oxidation; intra-Golgi vesicle-mediated transport; membrane fusion; lipid transport; endosome organization; lithium ion transport; protein targeting to vacuole; protein import into peroxisome matrix; vacuole organization; endosomal transport; trichome branching;	multivesicular body; plasmodesma; nucleus;	microtubule-severing ATPase activity; ATP binding;	1.24964		1.5879		1.20191
999	Solyc12g099110.1.1_1	30s ribosomal protein chloroplastic-like	pentose-phosphate shunt; translation; isopentenyl diphosphate biosynthetic process, methylerythritol 4-phosphate pathway; chloroplast relocation; chlorophyll biosynthetic process; photosynthetic electron transport in photosystem I; rRNA processing; thylakoid membrane organization;	membrane; ribosome; chloroplast stroma; thylakoid; mitochondrion;	structural constituent of ribosome; RNA binding;	0.966357		0.625057		0.864553
1000	Solyc02g083410.2.1_1	fad nad -binding oxidoreductase family protein	stomatal complex morphogenesis; mRNA modification; oxidation-reduction process;	chloroplast envelope;	oxidoreductase activity;	0.712337		0.945254		0.0379902
1001	Solyc02g078640.2.1_1	protein mor1-like	gravitropism; microtubule cytoskeleton organization; reciprocal meiotic recombination; histone H3-K9 methylation; chromatin silencing; intracellular protein transport; regulation of cell cycle process; histone phosphorylation; synapsis; cell plate formation involved in plant-type cell wall biogenesis;	phragmoplast; microtubule; spindle; plasmodesma; preprophase band; nucleus; cortical microtubule cytoskeleton;	microtubule binding;	1.82062	0.369527	2.9611	0.0168157	0.964275	0.0300486
1003	Solyc01g107780.2.1_1	protein	secretion by cell; response to other organism; flavonol biosynthetic process;	cytoplasmic membrane-bounded vesicle;	anthocyanidin 3-O-glucosyltransferase activity; flavonol 3-O-glucosyltransferase activity; abscisic acid glucosyltransferase activity; quercetin 3-O-glucosyltransferase activity; quercetin 7-O-glucosyltransferase activity;	0.997377		1.03128		0.75011
1004	Solyc02g080210.2.1_1	pectin methylesterase	cell wall modification; negative regulation of catalytic activity; pectin catabolic process;	plasma membrane; cell wall;	pectinesterase activity; aspartyl esterase activity; enzyme inhibitor activity;	1.08792		0.977749		1.01604
1007	Solyc05g053540.2.1_1	dehydratase family protein	pyrimidine ribonucleotide biosynthetic process; pollen development; branched-chain amino acid biosynthetic process;	cytosol; chloroplast stroma;	copper ion binding; dihydroxy-acid dehydratase activity;	3.55074	0.266187	3.55776	0.205411	0.917041	0.264097
1009	Solyc03g019940.2.1_1	asparagine--trna chloroplastic mitochondrial-like	asparaginyl-tRNA aminoacylation; ovule development;	mitochondrion; chloroplast stroma;	asparagine-tRNA ligase activity; nucleic acid binding; ATP binding;	1.09199		1.59157		0.752282
1011	Solyc05g053600.2.1_1	pleiotropic drug resistance protein 1-like	defense response; transport; ATP catabolic process;	integral to membrane; plasma membrane;	ATP binding; ATPase activity;	3.98456	0.249075	5.85221	0.285689	7.8113	0.319044
1013	Solyc06g068230.2.1_1	eukaryotic translation initiation factor 3		cytosol;		0.385944	0.126242	0.704091	0.292442	1.09803	0.164869
1015	Solyc02g093640.2.1_1	very-long-chain 3-oxoacyl- reductase 1-like	sphingoid biosynthetic process; cuticle development; oxidation-reduction process; very long-chain fatty acid biosynthetic process; embryo development; sterol biosynthetic process;	membrane; endoplasmic reticulum;	acetoacetyl-CoA reductase activity; ketoreductase activity; estradiol 17-beta-dehydrogenase activity; nucleotide binding;	1.08039		0.906183		0.37316
1016	Solyc11g044530.1.1_1	probable plastid-lipid-associated protein chloroplastic-like		chloroplast thylakoid membrane; plastoglobule;	structural molecule activity;	22.6208		17.6551		32.0863
1018	Solyc07g008340.2.1_1	abc transporter e family member 2-like	ATP catabolic process; protein maturation;		iron-sulfur cluster binding; electron carrier activity; ATP binding; ATPase activity; transporter activity;	1.14746		1.19812		1.90203
1020	Solyc09g066480.2.1_1	dna repair and recombination protein	response to gamma radiation; DNA repair;	integral to membrane; cytoplasmic membrane-bounded vesicle; endoplasmic reticulum; nucleus;	DNA binding; ATP binding; transferase activity; helicase activity;	5.94928	0.0299919	6.04671	0.308487	7.06659	0.176025
1024	Solyc07g055210.2.1_1	aspartate mitochondrial-like	pyrimidine ribonucleotide biosynthetic process; cellular amino acid metabolic process; response to cadmium ion;	mitochondrion;	copper ion binding; L-aspartate:2-oxoglutarate aminotransferase activity; L-phenylalanine:2-oxoglutarate aminotransferase activity; pyridoxal phosphate binding;	12.4683		20.8295		2.00069
1025	Solyc10g085480.1.1_1	60s ribosomal protein l24-like		ribosome;		1.13503	0.0988672	1.34376	0.228253	0.527295	0.202564
1026	Solyc00g042130.1.1_1	f0f1 atp synthase subunit alpha	ATP hydrolysis coupled proton transport; plasma membrane ATP synthesis coupled proton transport;	proton-transporting ATP synthase complex, catalytic core F(1); plasma membrane;	proton-transporting ATPase activity, rotational mechanism; proton-transporting ATP synthase activity, rotational mechanism; ATP binding;	0.877165		1.02967		0.74908
1027	Solyc11g008340.1.1_1	probable exocyst complex component 4-like	glucose catabolic process; pollen tube growth; pollen germination; mucilage biosynthetic process involved in seed coat development; vesicle docking involved in exocytosis; protein transport;	cytosol; exocyst; plasmodesma; nucleus; plasma membrane;	protein binding;	1.02999		0.748766		0.718775
1029	Solyc01g109990.2.1_1	rna-binding protein 28-like		nucleus;	RNA binding;	3.40657	0.135966	9.13652	0.183174	1.33713	0.0280422
1030	Solyc05g056400.2.1_1	protein disulfide isomerase	glycerol ether metabolic process; response to endoplasmic reticulum stress; protein folding; response to salt stress; cell redox homeostasis; response to heat; systemic acquired resistance; response to cadmium ion; response to high light intensity; response to hydrogen peroxide;	vacuolar membrane; endoplasmic reticulum lumen; chloroplast; Golgi apparatus; plasma membrane;	protein disulfide isomerase activity; electron carrier activity; protein disulfide oxidoreductase activity;	0.964052	0.484741	0.562591	0.0982512	0.870594	0.516703
1032	Solyc01g088600.2.1_1	plasma chloroplast		vacuolar membrane; mitochondrion; nucleus; chloroplast envelope;		0.798744		1.25862		0.954614
1033	Solyc09g074670.2.1_1	cw-type zinc isoform 1			zinc ion binding;	1.17029	0.0108889	0.958615	0.0353268	0.675362	0.260242
1034	Solyc01g007640.2.1_1	ycf2		chloroplast stroma; chromoplast stroma;	ATP binding; nucleoside-triphosphatase activity;	0.974122	0.156342	0.842909	0.254573	1.05984	0.260901
1035	Solyc10g074980.1.1_1	vacuolar-sorting receptor 1-like	protein targeting to vacuole; Golgi to vacuole transport; protein N-linked glycosylation;	cytoplasmic membrane-bounded vesicle; Golgi transport complex; trans-Golgi network; extracellular region; endoplasmic reticulum; integral to plasma membrane;	calcium ion binding; protein binding; amino-terminal vacuolar sorting propeptide binding;	1.09974		1.36142		1.00517
1038	Solyc09g007850.2.1_1	rna-binding protein	photosynthesis, light reaction; defense response to bacterium; response to cold; response to abscisic acid stimulus; mRNA processing; defense response, incompatible interaction; salicylic acid biosynthetic process;	chloroplast envelope; chloroplast thylakoid membrane; chloroplast stroma; ribonucleoprotein complex; stromule;	poly(U) RNA binding; nucleotide binding;	1.4338		1.02956		1.12419
1041	Solyc03g051900.2.1_1	protein rrp5 homolog	RNA methylation; rRNA processing; protein import into nucleus; embryo sac development; mRNA processing;	cytosol; nucleolus; plasma membrane;	RNA binding;	13.4183	0.0659546	17.2321	0.0457483	3.88968	0.198511
1043	Solyc01g100520.2.1_1	atp-dependent clp protease proteolytic subunit 5	proteolysis; maltose metabolic process; starch biosynthetic process;	chloroplast envelope; chloroplast thylakoid; chloroplastic endopeptidase Clp complex;	serine-type endopeptidase activity;	2.6528		4.14183		3.93444
1045	Solyc12g011290.1.1_1	di-glucose binding protein with kinesin motor domain	microtubule cytoskeleton organization; methylation-dependent chromatin silencing; chromatin silencing by small RNA; cytokinesis by cell plate formation; histone H3-K9 methylation; sepal formation; DNA methylation; petal formation; regulation of flower development; microtubule-based movement;	cytoplasm; microtubule; kinesin complex;	microtubule binding; minus-end-directed microtubule motor activity; ATP binding;	1.17015		0.673655		0.662737
1047	Solyc05g007610.2.1_1	late blight resistance identical	defense response;		ADP binding;	1.0846	0.276879	0.931706	0.22219	1.05387	0.46488
1053	Solyc09g092240.2.1_1	small subunit processome component 20 homolog		Golgi apparatus;		25.4036	0.16026	24.4923	0.119471	20.9678	0.00110258
1060	Solyc12g095880.1.1_1	6-phosphofructokinase 3-like	fructose 6-phosphate metabolic process; phosphorylation; glycolysis;	plasma membrane; 6-phosphofructokinase complex;	6-phosphofructokinase activity; ATP binding;	0.906362		0.466642		0.0545381
1061	Solyc05g056270.2.1_1	-dimethylmalate lyase-like	metabolic process;	chloroplast;	lyase activity;	0.997453		1.14003		0.687453
1062	Solyc08g079110.2.1_1	thylakoid lumenal protein chloroplastic-like		extracellular region; chloroplast thylakoid membrane; chloroplast thylakoid lumen;		1.21829		0.960335		0.0276871
1064	Solyc08g042050.2.1_1	dead-box atp-dependent rna helicase chloroplastic-like	embryo development ending in seed dormancy;	chloroplast envelope; chloroplast stroma; membrane; nucleus;	RNA binding; zinc ion binding; ATP-dependent helicase activity; ATP binding;	1.0676		1.18161		1.44191
1065	Solyc06g083820.2.1_1	60s ribosomal protein l14-2-like	translation;	nucleolus; vacuole; plasma membrane; cytosolic large ribosomal subunit; chloroplast; endoplasmic reticulum;	structural constituent of ribosome;	1.06229		1.08901		0.0778019
1067	Solyc10g005510.2.1_1	glyceraldehyde-3-phosphate dehydrogenase	oxidation-reduction process; primary root development; anther wall tapetum development; amino acid homeostasis; pollen development; glycolysis;	chloroplast; membrane;	NAD binding; copper ion binding; zinc ion binding; glyceraldehyde-3-phosphate dehydrogenase (NAD+) (phosphorylating) activity; NADP binding;	1.03667		1.1748		0.0391166
1068	Solyc05g007490.2.1_1	probable methyltransferase pmt2-like	methylation;		methyltransferase activity;	5.34195		19.5008		1.05117
1069	Solyc03g031670.2.1_1	calcium-dependent protein kinase 21-like	protein phosphorylation; response to salicylic acid stimulus; response to cadmium ion;	cytosol; plasmodesma; nucleus; plasma membrane;	calcium ion binding; ATP binding; protein phosphatase binding; calmodulin-dependent protein kinase activity;	0.838878	0.317066	0.663402	0.118024	1.10578	0.00725422
1070	Solyc01g094290.2.1_1	k(+) efflux antiporter chloroplastic-like	potassium ion transmembrane transport; proton transport;	integral to membrane; chloroplast envelope;	nucleotide binding; potassium:hydrogen antiporter activity;	1.01902		0.484093		1.03229
1071	Solyc07g055860.2.1_1	serine threonine-protein phosphatase 5	nucleocytoplasmic transport; chloroplast-nucleus signaling pathway; red or far-red light signaling pathway; response to cadmium ion; protein dephosphorylation; negative regulation of chlorophyll biosynthetic process;	integral to endoplasmic reticulum membrane; nuclear speck; nuclear membrane; cytosol; plasmodesma;	protein binding; metal ion binding; tetrapyrrole binding; protein serine/threonine phosphatase activity;	34.9618	0.224946	64.1089	0.2225	9.81737	0.0692622
1075	Solyc06g069090.2.1_1	40s ribosomal protein s7-like protein	translation;	ribosome;	structural constituent of ribosome;	0.339039		0.613018		1.4333
1078	Solyc10g005530.2.1_1	nuclear cap-binding protein subunit 1-like	RNA splicing, via endonucleolytic cleavage and ligation; microtubule cytoskeleton organization; translational initiation; mRNA transport; response to freezing; transcription from RNA polymerase II promoter; embryo development ending in seed dormancy; cytokinesis by cell plate formation; histone H3-K9 methylation; primary miRNA processing; methionine biosynthetic process; chromatin silencing; phot…	nuclear cap binding complex;	translation initiation factor activity; DNA binding; RNA cap binding;	0.995652		0.639756		1.05092
1081	Solyc04g049350.2.1_1	chorismate synthase	coumarin biosynthetic process; chorismate biosynthetic process; response to wounding; N-terminal protein myristoylation; shikimate biosynthetic process; embryo development ending in seed dormancy; aromatic amino acid family biosynthetic process; amino acid transport;	nucleolus; chloroplast stroma;	chorismate synthase activity;	0.988233		0.953405		0.787423
1082	Solyc04g076380.2.1_1	nadph--cytochrome p450 reductase-like	oxidation-reduction process; phenylpropanoid metabolic process; response to abscisic acid stimulus; ER to Golgi vesicle-mediated transport;	cytosol; endoplasmic reticulum membrane;	NADPH-hemoprotein reductase activity; FMN binding; iron ion binding;	10.1591		0.702046		0.509079
1084	Solyc01g099110.2.1_1	probable xaa-pro aminopeptidase p-like	cellular process; proteolysis;	chloroplast stroma;	aminopeptidase activity;	1.01024	0.120671	0.853237	0.00251011	0.820774	0.463624
1086	Solyc01g108660.2.1_1	probable n-acetyl-gamma-glutamyl-phosphate reductase	oxidation-reduction process; arginine biosynthetic process; ovule development; response to cadmium ion;	nucleolus; chloroplast stroma; membrane;	NAD binding; copper ion binding; N-acetyl-gamma-glutamyl-phosphate reductase activity; protein dimerization activity;	1.00556		0.885471		0.0250938
1089	Solyc11g072270.1.1_1	probable calcium-binding protein cml13-like	response to cold; phosphorylation; oxidation-reduction process;	plasma membrane; nucleus; cytosol;	kinase activity; calcium ion binding; 2-alkenal reductase [NAD(P)] activity;	0.946113		1.27102		1.54446
1090	Solyc08g048250.2.1_1	glycolate oxidase	oxidation-reduction process; defense response to bacterium; transition metal ion transport; oxidative photosynthetic carbon pathway; defense response signaling pathway, resistance gene-independent; hydrogen peroxide biosynthetic process;	peroxisome; plasmodesma; chloroplast stroma; vacuole; cytosolic ribosome; membrane; nucleus; apoplast;	long-chain-(S)-2-hydroxy-long-chain-acid oxidase activity; glycolate oxidase activity; medium-chain-(S)-2-hydroxy-acid oxidase activity; very-long-chain-(S)-2-hydroxy-acid oxidase activity; FMN binding;	1.03039		1.33693		1.64795
1091	Solyc02g070510.2.1_1	proteasome subunit alpha type-5-like	response to cadmium ion; ubiquitin-dependent protein catabolic process;	cytosolic ribosome; proteasome core complex, alpha-subunit complex; plasma membrane; nucleus;	threonine-type endopeptidase activity;	1.27249		1.27605		0.67233
1092	Solyc11g042640.1.1_1	rieske domain containing expressed	oxidation-reduction process;	chloroplast envelope; chloroplast thylakoid membrane;	oxidoreductase activity; 2 iron, 2 sulfur cluster binding;	4.47643		12.2958		2.04631
1094	Solyc12g011000.1.1_1	citrate glyoxysomal-like	proteasomal ubiquitin-dependent protein catabolic process; glyoxylate cycle; peroxisome organization; response to misfolded protein; methylglyoxal catabolic process to D-lactate; proteasome core complex assembly; tricarboxylic acid cycle; fatty acid beta-oxidation; toxin catabolic process;	plasmodesma; glyoxysome;	citrate (Si)-synthase activity;	23.4415		30.7307		16.4249
1096	Solyc12g010390.1.1_1	transmembrane 9 superfamily member 4-like		trans-Golgi network; cytosol; integral to membrane; Golgi apparatus; endosome; mitochondrion;		0.981089	0.537669	1.05558	0.233829	1.03149	0.451158
1097	Solyc06g062950.1.1_1	subtilisin-like protease-like	chlorophyll catabolic process; proteolysis; negative regulation of catalytic activity;	cytosol; plant-type cell wall; vacuolar membrane; apoplast;	identical protein binding; serine-type endopeptidase activity;	0.995704		1.2172		0.0303784
1099	Solyc05g005690.1.1_1	40s ribosomal protein s16-like	translation;	nucleolus; cytosolic ribosome; cell wall; chloroplast; membrane;	structural constituent of ribosome;	6.16547	0.210034	7.68159	0.286758	1.59593	0.229649
1103	Solyc06g073740.2.1_1	lysosomal beta glucosidase-like	carbohydrate metabolic process;		beta-glucosidase activity;	3.93955	0.210815	4.77876	0.129081	1.08896	0.000341156
1104	Solyc03g097020.2.1_1	aaa-type atpase family protein	ATP catabolic process;	proteasome complex; mitochondrion; plant-type cell wall; plasma membrane;	zinc ion binding; ATP binding; microtubule-severing ATPase activity;	1.01069		1.42663		0.746191
1107	Solyc06g073090.2.1_1	chloroplast-specific ribosomal protein	translation;	ribosome; chloroplast stroma; chloroplast thylakoid;	structural constituent of ribosome;	1.11049		0.870955		1.18413
1109	Solyc10g008010.2.1_1	proteasome subunit alpha type-2-b	proteasomal ubiquitin-dependent protein catabolic process; defense response to bacterium; response to misfolded protein; proteasome core complex assembly; response to zinc ion;	proteasome core complex, alpha-subunit complex; chloroplast; cytosolic ribosome; nucleus;	translation initiation factor activity; threonine-type endopeptidase activity;	0.988074		1.22669		0.954207
1110	Solyc10g078740.1.1_1	enoyl-acp reductase	brassinosteroid biosynthetic process; fatty acid biosynthetic process; oxidation-reduction process; response to salt stress; acetyl-CoA metabolic process; calcium ion transport; Golgi organization; sterol biosynthetic process;	chloroplast envelope; thylakoid; chloroplast stroma; fatty acid synthase complex;	copper ion binding; enoyl-[acyl-carrier-protein] reductase (NADH) activity; nucleotide binding; enoyl-[acyl-carrier-protein] reductase activity;	0.868212	0.22677	0.867437	0.0139957	1.43562	0.0207982
1111	Solyc03g058350.2.1_1	eukaryotic translation initiation factor 5b-like	translational initiation; GTP catabolic process;		translation initiation factor activity; GTPase activity; GTP binding;	4.68676	0.251269	5.09055	0.138769	1.70802	0.205474
1114	Solyc05g055160.2.1_1	-like protein	protein folding; response to salt stress; regulation of ATPase activity; response to heat;	cell wall; nucleolus; plasma membrane;	heat shock protein binding; metal ion binding; ATP binding; unfolded protein binding;	0.975024		0.961601		0.786395
1115	Solyc08g082430.2.1_1	nucleoside diphosphate kinase 3	photorespiration; CTP biosynthetic process; nucleoside diphosphate phosphorylation; GTP biosynthetic process; UTP biosynthetic process; second-messenger-mediated signaling; response to oxidative stress;	mitochondrial inner membrane; Golgi apparatus; cytosol; chloroplast thylakoid lumen;	zinc ion binding; nucleoside diphosphate kinase activity; cobalt ion binding; ATP binding;	0.873029	0.396995	1.12854	0.240147	0.842038	0.00553589
1119	Solyc07g044760.2.1_1	dead-box atp-dependent rna helicase 53-like	Group II intron splicing; response to cold;	cell wall; protein complex; mitochondrion; nucleolus;	nucleic acid binding; ATP-dependent helicase activity; ATP binding;	1.03342	0.0808791	0.896281	0.0329194	1.116	0.0248824
1120	Solyc12g100180.1.1_1	pleiotropic drug resistance protein 1-like	defense response; transport; ATP catabolic process;	integral to membrane; plasma membrane;	ATP binding; ATPase activity;	0.722629	0.0166902	1.04538	0.0117654	0.666799	0.262211
1126	Solyc06g084440.2.1_1	npl4-like protein 1-like		cytosol;		1.14683	0.133187	0.956865	0.0168133	1.66391	0.0298133
1127	Solyc08g074630.1.1_1	polyphenol oxidase	pigment biosynthetic process; oxidation-reduction process;	chloroplast thylakoid lumen;	metal ion binding; catechol oxidase activity;	0.512034		0.0538568		0.72392
1128	Solyc09g065700.2.1_1	beach domain-containing protein lvsa-like	response to abscisic acid stimulus; signal transduction; multidimensional cell growth; trichome morphogenesis; vacuole organization;	nucleus;		2.57942	0.0740035	2.1718	0.27027	2.94972	0.276631
1130	Solyc05g012340.2.1_1	band 7 family protein	ER to Golgi vesicle-mediated transport;	nucleolus; Golgi apparatus; plasmodesma; vacuolar membrane; endoplasmic reticulum;		1.05459		1.42396		0.729803
1131	Solyc06g073530.1.1_1	protein argonaute 4-like	translational initiation;		translation initiation factor activity;	0.918639	0.0734319	0.848166	0.010767	0.751342	0.324083
1132	Solyc03g044010.2.1_1	mitochondrial outer membrane protein porin 2-like	transmembrane transport; regulation of anion transport; response to bacterium;	cell wall; chloroplast envelope; mitochondrial outer membrane; plasma membrane;	voltage-gated anion channel activity;	0.82087		1.00639		0.911349
1133	Solyc08g067090.2.1_1	peptidyl-prolyl cis-trans	protein folding; mRNA splicing, via spliceosome; protein peptidyl-prolyl isomerization;		peptidyl-prolyl cis-trans isomerase activity;	1.91788	0.09626	2.05073	0.174754	0.934602	0.304715
1136	Solyc01g005250.2.1_1	aspartate-semialdehyde dehydrogenase-like	threonine biosynthetic process; methionine biosynthetic process; oxidation-reduction process; purine nucleotide biosynthetic process; lysine biosynthetic process via diaminopimelate; isoleucine biosynthetic process;	mitochondrion; chloroplast stroma;	NAD binding; aspartate-semialdehyde dehydrogenase activity; N-acetyl-gamma-glutamyl-phosphate reductase activity; protein dimerization activity; NADP binding;	1.06131	0.23774	1.28838	0.122823	1.16991	0.0135976
1137	Solyc04g054470.2.1_1	formation of crista junctions protein 1-like	protein glycosylation;	mitochondrial inner membrane; integral to membrane;		7.1024	0.329502	11.9025	0.245496	2.2315	0.353279
1138	Solyc03g043660.2.1_1	protease do-like 7-like	proteolysis; protein glycosylation; photoinhibition;	cytosol; chloroplast;	serine-type endopeptidase activity;	0.933269	0.0944988	0.980114	0.52725	1.26187	0.141252
1140	Solyc09g091080.2.1_1	myosin-j heavy chain-like	Golgi localization; mitochondrion localization; peroxisome localization; actin cytoskeleton organization; actin filament-based movement;	Golgi apparatus; myosin complex;	actin binding; ATP binding; motor activity;	2.70652	0.196986	2.7353	0.137675	3.08642	0.28495
1141	Solyc10g080490.1.1_1	probable plastid-lipid-associated protein chloroplastic-like	isopentenyl diphosphate biosynthetic process, methylerythritol 4-phosphate pathway; thylakoid membrane organization;	thylakoid lumen; chloroplast thylakoid membrane; plastoglobule;	structural molecule activity;	0.935193		1.23154		1.03869
1142	Solyc11g043210.1.1_1	dynamin-related protein 3a-like	peroxisome fission; GTP catabolic process; post-embryonic development; mitochondrial fission;	cytosol; peroxisome; mitochondrion; chloroplast envelope; plasma membrane;	phosphatidylinositol binding; GTPase activity; GTP binding;	0.882495		0.357811		0.734459
1143	Solyc03g117940.2.1_1	u2 small nuclear ribonucleoprotein a	response to cold; mRNA splicing, via spliceosome; RNA methylation;	nucleolus; Cajal body; chloroplast; ribonucleoprotein complex; cytosol;	nucleic acid binding;	0.86074		1.11837		0.06259
1144	Solyc02g014310.2.1_1	nucleic acid binding	rRNA processing;	nucleolus;	RNA binding; nucleotide binding;	2.48186	0.199929	0.938628	0.217889	1.03088	0.0453939
1145	Solyc02g070260.2.1_1	air9 protein	lateral root morphogenesis; regulation of cell differentiation; cell growth; trichome morphogenesis; cell wall organization; meristem initiation; response to auxin stimulus; developmental growth; cell adhesion; root hair cell differentiation; actin nucleation;	plasmodesma; nucleus; plasma membrane;		1.04149	0.31191	1.22681	0.4142	0.823431	0.345337
1146	Solyc03g034430.1.1_1	eukaryotic translation initiation factor 5-like	translational initiation; RNA metabolic process;	cytoplasm; nucleus;	translation initiation factor activity;	0.902558		0.949547		0.126779
1147	Solyc05g008200.2.1_1	fyve finger-containing phosphoinositide	phosphatidylinositol phosphorylation; stomatal closure; cellular protein metabolic process;	nucleus;	1-phosphatidylinositol-4-phosphate 5-kinase activity; ATP binding; 1-phosphatidylinositol-3-phosphate 5-kinase activity;	0.96999	0.459891	1.29216	0.344418	1.52648	0.201667
1149	Solyc08g066120.2.1_1	probable polyribonucleotide nucleotidyltransferase chloroplastic-like	chloroplast RNA processing; cellular response to phosphate starvation; carotene biosynthetic process; xanthophyll biosynthetic process; negative regulation of isopentenyl diphosphate biosynthetic process, methylerythritol 4-phosphate pathway; chlorophyll biosynthetic process; mRNA catabolic process;	chloroplast stroma;	polyribonucleotide nucleotidyltransferase activity; RNA binding; 3'-5'-exoribonuclease activity;	4.88646	0.0439996	5.9945	0.24134	1.34015	0.00425526
1150	Solyc06g048470.2.1_1	serine-rich adhesin for platelets-like				3.60552	0.112495	3.75219	0.165797	6.27024	0.0960288
1151	Solyc11g066680.1.1_1	zeatin o-glucosyltransferase-like			transferase activity, transferring glycosyl groups;	0.966731		1.32956		0.60324
1154	Solyc03g070390.2.1_1	alpha- -glucan-protein synthase	cellulose biosynthetic process;		intramolecular transferase activity;	0.7269		14.018		14.1002
1155	Solyc03g119090.2.1_1	66 kda stress	root hair elongation; response to fructose stimulus; response to salt stress; cellulose metabolic process; calcium ion transport; water transport; Golgi organization; vacuole organization; plant-type cell wall biogenesis;	cytosol; Cul4-RING ubiquitin ligase complex;	nucleotide binding;	1.15508	0.324048	1.28294	0.113545	0.80311	0.478751
1156	Solyc03g123900.2.1_1	mannosyl-oligosaccharide -alpha-mannosidase mns1-like	proteasomal ubiquitin-dependent protein catabolic process; proteasome assembly; root hair elongation; N-glycan processing; response to cytokinin stimulus; response to misfolded protein;	endosome; trans-Golgi network; Golgi apparatus; plasma membrane;	calcium ion binding; mannosyl-oligosaccharide 1,2-alpha-mannosidase activity;	1.11288	0.0549577	1.17991	0.0797576	1.37393	0.0336161
1157	Solyc01g008310.2.1_1	probable phenylalanine--trna ligase beta subunit-like	oxidation-reduction process; phenylalanyl-tRNA aminoacylation;	cytosol; phenylalanine-tRNA ligase complex;	oxidoreductase activity, acting on paired donors, with incorporation or reduction of molecular oxygen; electron carrier activity; monooxygenase activity; ATP binding; phenylalanine-tRNA ligase activity; magnesium ion binding; heme binding; tRNA binding; iron ion binding;	1.0286		1.16276		0.938969
1158	Solyc08g079850.1.1_1	subtilisin-like protease-like	negative regulation of catalytic activity; proteolysis;		identical protein binding; serine-type endopeptidase activity;	0.953559		1.11217		0.525052
1159	Solyc08g078040.2.1_1	fad-dependent urate hydroxylase-like	oxidation-reduction process;	mitochondrion; chloroplast;	antheraxanthin epoxidase activity; zeaxanthin epoxidase [overall] activity; zeaxanthin epoxidase activity;	0.0913593		0.205835		1.21086
1161	Solyc07g043480.1.1_1	zeatin o-glucosyltransferase-like			transferase activity, transferring glycosyl groups;	0.917049		0.923162		0.710777
1164	Solyc03g083970.2.1_1	bag family molecular chaperone regulator 7-like	protein folding; cellular response to heat; response to arsenic-containing substance; cellular response to unfolded protein; cellular response to cold;	plasmodesma; plasma membrane; cytosol; endoplasmic reticulum;	protein binding;	1.63337	0.313098	1.88265	0.280104	0.806096	0.42046
1167	Solyc03g007670.2.1_1	protein sgt1 homolog				1.25777		1.01446		0.982789
1168	Solyc12g011270.1.1_1	translation elongation factor ts	translational elongation;	mitochondrion;	translation elongation factor activity;	0.947911	0.107716	0.915951	0.369904	1.04091	0.126407
1169	Solyc00g174340.1.1_1	pathogenesis-related protein 1	defense response to fungus; killing of cells of other organism;	extracellular region;		0.615893		0.532953		1.33811
1170	Solyc03g116790.2.1_1	molecular chaperone hsp40 -like protein	protein folding; carotenoid biosynthetic process; response to heat; thylakoid membrane organization;	chloroplast envelope; chloroplast thylakoid membrane;	heat shock protein binding; metal ion binding; ATP binding; unfolded protein binding;	2.68557	0.0132489	0.929507	0.00715503	1.33846	0.00645039
1171	Solyc10g080080.1.1_1	nadph-dependent thioredoxin reductase 3-like	regulation of starch biosynthetic process; hydrogen peroxide catabolic process; carotenoid biosynthetic process; positive regulation of catalytic activity; isopentenyl diphosphate biosynthetic process, methylerythritol 4-phosphate pathway; removal of superoxide radicals; cell redox homeostasis; response to cadmium ion; oxidation-reduction process; regulation of chlorophyll biosynthetic process; t…	chloroplast stroma;	flavin adenine dinucleotide binding; protein binding; enzyme activator activity; oxidoreductase activity, acting on a sulfur group of donors, disulfide as acceptor; thioredoxin-disulfide reductase activity;	0.980201		1.12477		0.657531
1172	Solyc08g066360.2.1_1	nadp-dependent malic enzyme-like	fatty acid biosynthetic process; oxidation-reduction process; proteasomal protein catabolic process; cytoskeleton organization; malate metabolic process; gluconeogenesis; protein homotetramerization;		NAD binding; zinc ion binding; oxidoreductase activity, acting on NAD(P)H, NAD(P) as acceptor; cobalt ion binding; malate dehydrogenase (oxaloacetate-decarboxylating) (NADP+) activity; protein homodimerization activity; malate dehydrogenase (oxaloacetate-decarboxylating) activity;	10.9315		1.34661		1.15912
1173	Solyc07g007030.1.1_1	transmembrane 9 superfamily member 4-like		trans-Golgi network; cytosol; integral to membrane; Golgi apparatus; endosome; mitochondrion;		0.989423	0.579912	1.05023	0.363928	1.092	0.177606
1174	Solyc03g058920.2.1_1	mitochondrial outer membrane protein porin of 34 kda-like	transmembrane transport; regulation of anion transport; defense response to bacterium;	cell wall; nucleolus; chloroplast envelope; mitochondrial outer membrane; pore complex; vacuole; plasma membrane;	porin activity; voltage-gated anion channel activity;	3.93795	0.0427433	11.8943	0.0227651	9.83425	0.358319
1175	Solyc11g010310.1.1_1	pre-mrna splicing factor atp-dependent rna helicase-like protein			ATP-dependent helicase activity; nucleic acid binding; ATP binding; zinc ion binding;	1.00034	0.320257	0.706673	0.0119301	0.368459	0.0306568
1176	Solyc05g053590.2.1_1	pleiotropic drug resistance protein 1-like	defense response; transport; ATP catabolic process;	integral to membrane; plasma membrane;	ATP binding; ATPase activity;	2.07565	0.254719	2.94377	0.204688	3.29128	0.332474
1178	Solyc04g005030.2.1_1	phosphomannomutase phosphoglucomutase-like	carbohydrate metabolic process; UDP-N-acetylglucosamine biosynthetic process;	chloroplast stroma; cytosol;	phosphoacetylglucosamine mutase activity; phosphomannomutase activity;	3.34905	0.383117	3.15004	0.275293	0.370036	0.30332
1182	Solyc10g081020.1.1_1	transcription elongation factor spt6-like	regulation of transcription from RNA polymerase II promoter; regulation of DNA-dependent transcription, elongation;		hydrolase activity, acting on ester bonds; RNA binding;	0.790731	0.191056	1.26166	0.000818856	0.947094	0.485333
1183	Solyc03g097840.2.1_1	phosphate carrier mitochondrial-like	transport;	mitochondrial inner membrane; plasma membrane; cell wall; integral to membrane; chloroplast;	protein binding;	0.771828		1.01663		0.518484
1185	Solyc03g093690.2.1_1	peptide methionine sulfoxide reductase-like	oxidation-reduction process; cellular protein modification process; cellular response to oxidative stress; glycine catabolic process; response to karrikin;	mitochondrion; chloroplast envelope; chloroplast stroma;	peptide-methionine (S)-S-oxide reductase activity;	0.956501		0.798849		1.54927
1187	Solyc12g044900.1.1_1	protein root hair defective 3 homolog 1-like	GTP catabolic process;	integral to membrane; endoplasmic reticulum membrane;	GTPase activity; GTP binding;	4.9023	0.32651	7.37481	0.0326188	1.47455	0.0318048
1188	Solyc01g109080.2.1_1	serine threonine-protein kinase smg1	signal transduction by phosphorylation; phosphorelay signal transduction system;	membrane;	phosphorelay sensor kinase activity; ATP binding;	0.854471	0.0216154	0.851044	0.399006	0.95303	0.00342349
1189	Solyc12g100200.1.1_1	upf0061 protein azosea38000-like		chloroplast stroma;		0.905483		1.107		0.0452541
1190	Solyc06g073780.2.1_1	structural maintenance of chromosomes protein 3-like	production of miRNAs involved in gene silencing by miRNA; production of ta-siRNAs involved in RNA interference; sister chromatid cohesion; defense response to virus;	nuclear matrix; cohesin complex; plasmodesma; chromatin; spindle; cytoplasm;	ATP binding; chromatin binding;	1.00832	0.0705824	1.00423	0.262802	0.594252	0.0328431
1191	Solyc10g007760.2.1_1	ribose-phosphate pyrophosphokinase 4-like	heme biosynthetic process; pyrimidine ribonucleotide biosynthetic process; nucleoside metabolic process; phosphorylation;	cytosol; plasmodesma; plasma membrane;	ATP binding; magnesium ion binding; kinase activity; ribose phosphate diphosphokinase activity;	0.456989		0.984411		0.74809
1192	Solyc01g111650.2.1_1	skp1-like protein	ubiquitin-dependent protein catabolic process;			0.583389	0.0874459	1.30906	0.131931	0.640263	0.000799317
1193	Solyc09g018960.2.1_1	auxilin-related protein 2-like				0.696779		0.813742		0.970295
1194	Solyc01g095900.2.1_1	tetratricopeptide repeat-containing protein	translational initiation; mRNA modification;	cytoplasm;	translation initiation factor activity;	1.83138	0.211713	2.79809	0.302785	2.3401	0.193436
1197	Solyc05g056160.2.1_1	proteasome subunit beta type-5-like	response to cadmium ion; ubiquitin-dependent protein catabolic process;	cytoplasm; proteasome core complex; nucleus;	threonine-type endopeptidase activity;	1.40808		1.32258		1.35018
1199	Solyc10g085220.1.1_1	heparanase-like protein 3-like	carbohydrate metabolic process;	membrane; plant-type cell wall;	beta-glucuronidase activity;	0.543572		0.832004		0.758938
1203	Solyc12g006480.1.1_1	nuclear pore complex protein nup205-like		nuclear pore; chloroplast;	protein binding;	0.869722		1.06921		1.22911
1204	Solyc12g043020.1.1_1	dihydroxy-acid dehydratase-like	pyrimidine ribonucleotide biosynthetic process; pollen development; branched-chain amino acid biosynthetic process;	cytosol; chloroplast stroma;	copper ion binding; dihydroxy-acid dehydratase activity;	0.899779	0.096775	1.13775	0.0513862	0.810594	0.46624
1205	Solyc09g008530.1.1_1	f-box and leucine rich repeat domains containing isoform 1			zinc ion binding;	0.881205	0.0496079	1.04697	0.439793	0.638329	0.109185
1206	Solyc05g056580.2.1_1	probable methyltransferase pmt26-like	methylation;	trans-Golgi network; Golgi apparatus; endosome;	methyltransferase activity;	0.750538		2.09832		1.2328
1207	Solyc02g067180.2.1_1	cystathionine gamma synthase	selenium compound metabolic process; methionine biosynthetic process; one-carbon metabolic process;	chloroplast stroma;	pyridoxal phosphate binding; cystathionine gamma-synthase activity; lyase activity;	0.942589		1.05856		0.681628
1208	Solyc03g114140.2.1_1	rna-dependent rna polymerase 2	methylation-dependent chromatin silencing; cell-cell signaling; defense response to fungus; determination of bilateral symmetry; response to salicylic acid stimulus; long-distance posttranscriptional gene silencing; DNA methylation; meristem initiation; production of miRNAs involved in gene silencing by miRNA; production of ta-siRNAs involved in RNA interference; positive regulation of transcript…	nucleolus;	nucleotide binding; RNA-directed RNA polymerase activity; nucleic acid binding;	2.02646	0.0824424	4.29307	0.049894	4.77058	0.207771
1209	Solyc05g055000.2.1_1	cysteine desulfurase chloroplastic-like	iron incorporation into metallo-sulfur cluster; response to reactive oxygen species; response to iron ion; selenium compound metabolic process; iron ion homeostasis; response to selenium ion; cysteine metabolic process; aromatic amino acid family biosynthetic process;	chloroplast;	transaminase activity; cysteine desulfurase activity; selenocysteine lyase activity; pyridoxal phosphate binding;	0.866384		1.50538		0.78668
1210	Solyc03g034440.2.1_1	eukaryotic translation initiation factor 5-like	translational initiation; RNA metabolic process;	cytoplasm; nucleus;	translation initiation factor activity;	0.886912	0.053302	0.903181	0.0333701	0.295398	6.80058e-06
1211	Solyc01g073750.2.1_1	callose synthase 3-like	protein desumoylation; callose deposition in cell wall; (1->3)-beta-D-glucan biosynthetic process; microsporogenesis; vegetative to reproductive phase transition of meristem; membrane fusion; hydrogen peroxide biosynthetic process;	cell plate; plasmodesma; 1,3-beta-D-glucan synthase complex;	1,3-beta-D-glucan synthase activity;	0.952904	0.0182983	1.14846	0.0609679	0.695546	0.112001
1214	Solyc01g073970.2.1_1	histone h3	nucleosome assembly; cell proliferation;	nucleosome; nucleolus; plastid;	DNA binding; protein heterodimerization activity;	0.957561	0.323219	1.13812	0.290208	0.377242	0.0327512
1215	Solyc09g061840.2.1_1	3-ketoacyl- thiolase	response to misfolded protein; response to wounding; fatty acid beta-oxidation; proteasomal ubiquitin-dependent protein catabolic process; toxin catabolic process; proteasome core complex assembly; jasmonic acid biosynthetic process; glyoxysome organization; positive regulation of abscisic acid mediated signaling pathway;	vacuolar membrane; chloroplast; peroxisome; nucleolus; cytosol; plasma membrane; mitochondrion;	acetyl-CoA C-acyltransferase activity;	0.915326		1.0236		0.358267
1216	Solyc07g016200.2.1_1	20s proteasome subunit pba1	response to misfolded protein; fatty acid beta-oxidation; water transport; proteasomal ubiquitin-dependent protein catabolic process; regulation of plant-type hypersensitive response; response to salt stress; toxin catabolic process; proteasome core complex assembly; hyperosmotic response; Golgi organization; response to zinc ion; glycolysis; response to cadmium ion; response to temperature stimu…	vacuolar membrane; proteasome core complex; cytosol; nucleus;	threonine-type endopeptidase activity;	23.8223		129.572		1.06922
1217	Solyc03g118640.2.1_1	ketose-bisphosphate aldolase class-ii family protein	pentose-phosphate shunt; valine metabolic process; glycolysis;	mitochondrion; nucleus;	3-hydroxyisobutyrate dehydrogenase activity; zinc ion binding; nucleotide binding; phosphogluconate dehydrogenase (decarboxylating) activity; coenzyme binding; fructose-bisphosphate aldolase activity;	1.09831	0.18059	1.09031	0.319483	1.01035	0.2322
1218	Solyc04g080590.2.1_1	proteasome subunit alpha type-1-a-like isoform 1	ubiquitin-dependent protein catabolic process; response to arsenic-containing substance;	cytoplasm; proteasome core complex, alpha-subunit complex; plasma membrane; nucleus;	threonine-type endopeptidase activity;	0.537112		0.771531		1.3962
1220	Solyc05g050630.2.1_1	tetratricopeptide repeat-containing protein	translational initiation; mRNA modification;	cytoplasm;	translation initiation factor activity;	0.969966	0.113516	1.55785	0.0394894	0.567474	8.38687e-06
1221	Solyc06g065730.2.1_1	chd3-type chromatin-remodeling factor pickle-like	negative regulation of abscisic acid mediated signaling pathway; response to gibberellin stimulus; regulation of lateral root development; regulation of transcription, DNA-dependent; cell proliferation; response to auxin stimulus;	nucleus;	zinc ion binding; transferase activity; helicase activity; iron ion binding; DNA binding; ATP binding;	0.47224		1.39657		0.80341
1222	Solyc04g079200.2.1_1	26s proteasome non-atpase regulatory subunit 14-like	G2 phase of mitotic cell cycle; N-terminal protein myristoylation; response to misfolded protein; photorespiration; fatty acid beta-oxidation; water transport; proteasomal ubiquitin-dependent protein catabolic process; protein targeting to vacuole; response to salt stress; toxin catabolic process; proteasome core complex assembly; cullin deneddylation; photomorphogenesis; hyperosmotic response; G…	cytosol; proteasome regulatory particle, lid subcomplex; nucleus;		0.958027		1.01797		0.860603
1225	Solyc02g089800.2.1_1	nuclear matrix constituent protein 1-like	nucleus organization;	cytosol;		0.853421		1.16122		0.668378
1226	Solyc01g067600.2.1_1	cw-type zinc finger-like protein			zinc ion binding;	10.9991	0.190358	24.2234	0.173147	12.9291	0.0129829
1227	Solyc04g064880.2.1_1	pathogen-related protein				0.817757		1.05414		1.56495
1228	Solyc11g006220.1.1_1	myosin-h heavy chain-like	protein phosphorylation; peroxisome localization; pollen exine formation; actin cytoskeleton organization; mitochondrion localization; signal transduction; Golgi localization; actin filament-based movement;	integral to membrane; myosin complex; nucleus;	protein serine/threonine kinase activity; signal transducer activity; ATP binding; motor activity; actin binding;	0.788387	0.223128	0.806563	0.0916084	0.533514	0.0151652
1232	Solyc04g005510.2.1_1	eukaryotic translation initiation factor 5a-3-like	translational initiation; translational frameshifting; peptidyl-lysine modification to hypusine; positive regulation of translational termination; positive regulation of translational elongation;		translation initiation factor activity; translation elongation factor activity; ribosome binding;	0.969817		0.563894		0.0275644
1235	Solyc01g096700.2.1_1	dnaj homolog subfamily c member 2-like		nucleus;	DNA binding; chromatin binding;	12.4569	0.0191847	14.9692	0.186996	1.4605	0.057641
1236	Solyc01g088560.2.1_1	ras-related protein rabh1b-like	small GTPase mediated signal transduction; secretion by cell; intra-Golgi vesicle-mediated transport; membrane fusion; protein transport;	cytosol; Golgi membrane; plasmodesma; endosome; vacuolar membrane; trans-Golgi network; plasma membrane;	protein binding; hydrolase activity; GTP binding;	0.787177		1.09972		1.29991
1238	Solyc02g082250.2.1_1	thioredoxin reductase 2-like	seed development; oxidation-reduction process; cell growth; cell redox homeostasis; thioredoxin biosynthetic process; pollen germination; response to cadmium ion; removal of superoxide radicals;	cytosol; chloroplast envelope; mitochondrial matrix;	flavin adenine dinucleotide binding; thioredoxin-disulfide reductase activity;	0.973081		1.08429		0.788529
1239	Solyc06g074650.2.1_1	ap-2 complex subunit alpha-2-like	vesicle-mediated transport; intracellular protein transport;	plasma membrane; clathrin adaptor complex;	protein transporter activity;	1.26183		0.936937		1.56566
1242	Solyc05g054330.2.1_1	epoxide hydrolase	metabolic process;		hydrolase activity;	0.870113		1.04231		0.0975388
1243	Solyc01g081540.2.1_1	myosin-h heavy chain-like	peroxisome localization; xylem development; mitochondrion localization; Golgi localization; actin filament-based movement; cell wall macromolecule metabolic process; response to nematode;	unconventional myosin complex;	ATP binding; motor activity; actin binding;	0.537828	0.17896	0.529652	0.0753902	0.738656	0.0578454
1245	Solyc02g094470.2.1_1	mitochondrial phosphate transporter	transport; response to salt stress; pentose-phosphate shunt;	cell wall; integral to membrane; mitochondrial inner membrane; vacuolar membrane; chloroplast; Golgi apparatus; plasma membrane;	protein binding;	1.10642		0.93282		0.873583
1246	Solyc01g007590.2.1_1	ribosomal protein l14	translation;	large ribosomal subunit; chloroplast;	structural constituent of ribosome; rRNA binding;	0.963124		0.669212		0.739167
1248	Solyc09g009800.2.1_1	b-block binding subunit of tfiiic	regulation of transcription, DNA-dependent;	nucleus;	sequence-specific DNA binding transcription factor activity; sequence-specific DNA binding;	1.04893	0.0633932	1.06359	0.0170902	0.663759	0.0288866
1249	Solyc01g096450.2.1_1	aspartic proteinase nepenthesin-1	proteolysis;	plant-type cell wall; apoplast; chloroplast;	aspartic-type endopeptidase activity;	1.00206		1.07317		0.686777
1250	Solyc07g032740.2.1_1	aspartate chloroplastic-like	response to misfolded protein; fatty acid beta-oxidation; proteasomal ubiquitin-dependent protein catabolic process; ethylene biosynthetic process; toxin catabolic process; proteasome core complex assembly; root hair elongation; aspartate metabolic process; glutamate metabolic process; 2-oxoglutarate metabolic process; response to cytokinin stimulus;	plastid; cell wall; peroxisome; cytosol; plasma membrane;	L-aspartate:2-oxoglutarate aminotransferase activity; L-phenylalanine:2-oxoglutarate aminotransferase activity; pyridoxal phosphate binding; copper ion binding;	0.81637		1.60181		0.929234
1251	Solyc06g071620.2.1_1	u5 small nuclear ribonucleoprotein 200 kda helicase-like		nucleolus; ribonucleoprotein complex; membrane;	ATP-dependent helicase activity; nucleic acid binding; ATP binding;	0.737776	0.079833	1.14031	0.0770885	0.648621	0.00509293
1252	Solyc10g017530.2.1_1	dead-box atp-dependent rna helicase 8-like	modulation by virus of host morphology or physiology;		ATP-dependent helicase activity; nucleic acid binding; ATP binding;	0.871923		1.24184		0.658106
1254	Solyc03g121380.2.1_1	dentin sialophospho isoform 3				2.38632	0.137323	2.49657	0.264101	2.4411	0.279874
1255	Solyc04g074580.1.1_1	histone h3	glucose catabolic process; protein targeting; nucleosome assembly;	nucleosome; nucleus;	DNA binding; protein heterodimerization activity;	0.957561	0.323219	1.13812	0.290208	0.377242	0.0327512
1256	Solyc11g011330.1.1_1	probable mannitol dehydrogenase-like	oxidation-reduction process;		zinc ion binding; oxidoreductase activity;	6.56131		8.95517		9.46269
1259	Solyc07g045540.2.1_1	glucose-6-phosphate dehydrogenase	protein autophosphorylation; isopentenyl diphosphate biosynthetic process, methylerythritol 4-phosphate pathway; response to blue light; regulation of proton transport; pentose-phosphate shunt, oxidative branch; photosynthesis;	chloroplast stroma;	protein binding; glucose-6-phosphate dehydrogenase activity; NADP binding;	8.44817	0.184558	16.3887	0.000506135	11.4508	0.371754
1262	Solyc10g047320.1.1_1	late blight resistance protein homolog r1a-10-like	defense response;		ADP binding;	0.950797	0.16082	0.993605	0.135518	1.25976	0.552601
1263	Solyc03g111810.2.1_1	sieve element occlusion a				1.05009		0.936896		0.622293
1264	Solyc05g052760.2.1_1	pi-phospholipase c plc3	lipid metabolic process; intracellular signal transduction;	plasma membrane;	signal transducer activity; phosphatidylinositol phospholipase C activity; calcium ion binding;	3.95113	0.180758	3.68197	0.193188	5.10748	0.194179
1265	Solyc08g006720.2.1_1	glutathione peroxidase	toxin catabolic process; response to oxidative stress; oxidation-reduction process; response to karrikin;	chloroplast envelope; chloroplast stroma; chloroplast thylakoid membrane;	glutathione peroxidase activity;	0.870807		0.715426		1.54522
1266	Solyc08g008260.2.1_1	coiled-coil domain-containing				7.56984	0.0272169	9.50776	0.312592	0.925235	0.0811283
1267	Solyc01g091460.2.1_1	brefeldin a-inhibited guanine nucleotide-exchange protein 2-like	regulation of ARF protein signal transduction; megagametogenesis;	nucleus; cytosol;	ARF guanyl-nucleotide exchange factor activity;	0.92782	0.1666	1.07303	0.0145907	1.35184	0.00605716
1268	Solyc05g005780.2.1_1	ap-1 complex subunit gamma-2-like	vesicle-mediated transport; intracellular protein transport;	Golgi apparatus; clathrin adaptor complex;	protein transporter activity;	1.03032	0.348638	1.08773	0.17266	1.03184	0.388066
1269	Solyc06g082870.2.1_1	60s ribosomal protein l5-like	translation; adaxial/abaxial pattern specification; leaf morphogenesis; root morphogenesis; cell proliferation;	nucleolus; chloroplast; vacuole; cytosolic large ribosomal subunit; plasma membrane;	structural constituent of ribosome; 5S rRNA binding;	1.00474		0.905802		0.590136
1271	Solyc03g120010.2.1_1	serine-threonine kinase receptor-associated	phosphorylation;		kinase activity;	1.33163	0.0458721	0.883216	0.218642	0.39504	0.11284
1274	Solyc01g005960.2.1_1	dead-box atp-dependent rna helicase 37-like			nucleic acid binding; ATP binding; ATP-dependent helicase activity;	1.24883		21.4227		24.6175
1278	Solyc07g008530.1.1_1	tyrosine--trna ligase-like	phosphatidylglycerol biosynthetic process; embryo development ending in seed dormancy; tyrosyl-tRNA aminoacylation; iron-sulfur cluster assembly; vegetative to reproductive phase transition of meristem; chloroplast organization; ovule development; thylakoid membrane organization;	chloroplast stroma; mitochondrion;	RNA binding; tyrosine-tRNA ligase activity; ATP binding;	0.928259	0.0011311	1.19627	0.00774288	0.471812	0.046757
1279	Solyc06g071120.2.1_1	ubiquitin carboxyl-terminal hydrolase-related protein	ubiquitin-dependent protein catabolic process;	nucleus;	ubiquitin thiolesterase activity;	16.4022	0.106087	17.7506	0.174386	1.4293	5.40956e-05
1281	Solyc09g005700.2.1_1	diaminopimelate chloroplastic-like	lysine biosynthetic process via diaminopimelate; ubiquinone biosynthetic process;	mitochondrion; chloroplast stroma;	diaminopimelate epimerase activity;	0.612834		0.0343261		0.854593
1282	Solyc03g123830.2.1_1	d-3-phosphoglycerate chloroplastic-like	L-serine biosynthetic process; regulation of plant-type hypersensitive response; protein targeting to membrane; defense response to bacterium; tryptophan catabolic process; indoleacetic acid biosynthetic process; oxidation-reduction process; positive regulation of flavonoid biosynthetic process;	cytosol; chloroplast stroma; nucleus;	protein binding; NAD binding; amino acid binding; phosphoglycerate dehydrogenase activity;	1.00776		1.04084		0.070807
1283	Solyc04g080270.2.1_1	leucine-rich repeat-containing protein ddb_g0290503-like isoform x2		nucleus;		6.19292	0.084316	3.89422	0.274462	1.72567	0.00937083
1284	Solyc08g068120.1.1_1	dna polymerase theta-like	DNA recombination; regulation of gene expression; DNA replication; photomorphogenesis;	plastid; nucleus;	DNA-directed DNA polymerase activity; ATP-dependent helicase activity; DNA binding; ATP binding;	4.06411	0.0236502	6.52519	0.131598	1.27486	0.263242
1285	Solyc09g064200.2.1_1	myosin-h heavy chain-like	root hair elongation; peroxisome localization; mitochondrion localization; Golgi localization;	peroxisome; myosin complex;	Rab GTPase binding; ATP binding; GTP-dependent protein binding; motor activity; actin binding;	13.7889	0.27326	18.0886	0.0236887	9.83735	0.0268785
1286	Solyc08g077240.2.1_1	probable methyltransferase pmt14-like	isopentenyl diphosphate biosynthetic process, methylerythritol 4-phosphate pathway; methylation; cell wall biogenesis;	endosome; plant-type cell wall; vacuolar membrane; trans-Golgi network; Golgi apparatus; plasma membrane;	methyltransferase activity;	1.25357		1.17388		0.811763
1290	Solyc08g076920.2.1_1	probable adp-ribosylation factor gtpase-activating protein agd8-like	embryo development ending in seed dormancy; regulation of ARF GTPase activity; pollen development; response to abscisic acid stimulus;		zinc ion binding; ARF GTPase activator activity;	0.877903	0.184595	1.18852	0.125714	1.39258	0.0614178
1292	Solyc02g082800.2.1_1	ubiquitin family expressed				0.74707		2.57007		1.31739
1293	Solyc12g015860.1.1_1	farnesyl diphosphate synthase	geranyl diphosphate biosynthetic process; cholesterol biosynthetic process; farnesyl diphosphate biosynthetic process;	cytoplasm;	metal ion binding; geranyltranstransferase activity; farnesyltranstransferase activity; dimethylallyltranstransferase activity;	1.01189		1.39517		0.0932409
1294	Solyc07g056150.2.1_1	ras-related protein rabb1c-like	membrane fusion; nucleocytoplasmic transport; protein targeting to vacuole; cell morphogenesis; GTP catabolic process; small GTPase mediated signal transduction; ER to Golgi vesicle-mediated transport; cell growth;	vacuole; Golgi apparatus; plasma membrane;	GTP binding; GTPase activity;	1.00001		1.13995		0.980438
1295	Solyc11g069180.1.1_1	isovaleryl- dehydrogenase mitochondrial-like	2-methylbut-2-enoyl-CoA(4-) metabolic process; oxidation-reduction process; response to sucrose stimulus; response to fructose stimulus; 2-methylbutanoyl-CoA(4-) catabolic process; leucine catabolic process; 3-methylbut-2-enoyl-CoA(4-) metabolic process; isovaleryl-CoA(4-) catabolic process;	mitochondrial matrix;	2-methylacyl-CoA dehydrogenase activity; ATP binding; isovaleryl-CoA dehydrogenase activity; flavin adenine dinucleotide binding;	28.0878	0.235957	22.1538	0.152632	0.993016	0.0151835
1297	Solyc02g062970.2.1_1	probable xaa-pro aminopeptidase p-like	protein import into peroxisome matrix; auxin polar transport; intra-Golgi vesicle-mediated transport; lipid transport; lithium ion transport; protein N-linked glycosylation;	cytosol; plasma membrane;	metal ion binding; aminopeptidase activity; N-1-naphthylphthalamic acid binding;	0.996858		1.25564		0.0537328
1298	Solyc07g065950.2.1_1	enhancer of mrna-decapping protein 4-like				1.01032		0.95942		0.83529
1301	Solyc04g076230.2.1_1	clathrin adaptor complexes medium subunit family protein	protein targeting to vacuole; vesicle-mediated transport;	clathrin vesicle coat; nucleus; cytosol; clathrin adaptor complex;		0.888493		0.801523		0.445505
1302	Solyc11g010480.1.1_1	glutamyl-trna synthetase		chloroplast thylakoid membrane;	aminoacyl-tRNA ligase activity;	0.500977		1.05138		1.06963
1306	Solyc03g111260.2.1_1	ribonuclease j-like		chloroplast;	hydrolase activity, acting on ester bonds; metal ion binding; RNA binding; DNA binding; chromatin binding;	1.11872		1.30151		0.709677
1308	Solyc10g078240.1.1_1	p-coumaroyl quinate shikimate 3 -hydroxylase	oxidation-reduction process;		heme binding; oxidoreductase activity, acting on paired donors, with incorporation or reduction of molecular oxygen; monooxygenase activity; iron ion binding; electron carrier activity;	0.987635		1.13827		0.519495
1309	Solyc04g015560.2.1_1	b- -glucanase	carbohydrate metabolic process;		beta-glucosidase activity;	0.728496		3.61822		1.33037
1310	Solyc08g016170.2.1_1	3-oxoacyl-	very long-chain fatty acid metabolic process; fatty acid biosynthetic process; cuticle development; response to cold; chloroplast fission; embryo development;	chloroplast envelope; chloroplast stroma; membrane;	3-oxoacyl-[acyl-carrier-protein] synthase activity;	0.453946		0.936795		0.0404927
1311	Solyc06g051810.2.1_1	xh xs domain-containing isoform 1	gene silencing by RNA;			5.69587		10.3322		1.26491
1312	Solyc01g094410.2.1_1	multiple c2 and transmembrane domain-containing protein 1-like				15.8556	0.099848	23.7178	0.215799	2.19882	0.16214
1315	Solyc06g076480.2.1_1	thylakoid lumenal 15 kda protein chloroplastic-like	pentose-phosphate shunt; carotenoid biosynthetic process; unsaturated fatty acid biosynthetic process; positive regulation of catalytic activity; isopentenyl diphosphate biosynthetic process, methylerythritol 4-phosphate pathway; photosynthesis; defense response to bacterium; chlorophyll biosynthetic process; response to cold;	chloroplast thylakoid lumen; chloroplast thylakoid membrane;	protein binding;	0.563908		0.801447		0.783176
1317	Solyc01g097640.2.1_1	ribosome biogenesis protein bms1 homolog	mRNA export from nucleus; GTP catabolic process; protein import into nucleus; ribosome biogenesis;	nucleus;	GTP binding; GTPase activity;	0.928458	0.18448	1.20219	0.292519	0.737577	0.040149
1318	Solyc03g034170.2.1_1	thylakoid membrane protein slr0575-like	leaf morphogenesis; maltose metabolic process; cell differentiation; starch biosynthetic process; photosystem II assembly;	chloroplast envelope; chloroplast thylakoid membrane;		1.136		2.03773		1.4024
1319	Solyc01g008370.2.1_1	probable 26s proteasome non-atpase regulatory subunit 7-like	leaf morphogenesis; embryo development ending in seed dormancy;	proteasome complex;		0.941492		0.967998		0.748541
1320	Solyc08g021910.1.1_1	dnaj homolog subfamily c member 13-like	response to starvation; protein targeting to vacuole; protein folding; amyloplast organization; cell division; negative gravitropism; vacuole organization; endocytosis; endosome organization; embryo development ending in seed dormancy;	vacuolar membrane; late endosome; trans-Golgi network; endoplasmic reticulum; Golgi apparatus;	heat shock protein binding;	0.81162	0.218737	0.795324	0.41332	0.704051	0.156091
1323	Solyc07g063600.2.1_1	chlorophyll a-b binding protein chloroplastic-like	photosynthesis, light harvesting; protein-chromophore linkage;	light-harvesting complex; photosystem II; integral to membrane; photosystem I; chloroplast thylakoid membrane;	metal ion binding; chlorophyll binding; structural molecule activity;	1.00328		1.20574		1.73418
1324	Solyc02g081960.2.1_1	probable splicing factor 3a subunit 1-like	RNA processing;		RNA binding;	3.38776	0.272788	3.14672	0.256499	0.813133	0.0458118
1325	Solyc09g092100.2.1_1	nuclear factor no vein	root development; auxin polar transport; leaf vascular tissue pattern formation; stem cell maintenance; cell fate specification; embryo development;	nucleus;		0.816106	0.0120811	0.939687	0.0260543	0.730952	0.0683004
1327	Solyc10g007700.2.1_1	ras-related protein rabb1c-like	membrane fusion; nucleocytoplasmic transport; protein targeting to vacuole; cell morphogenesis; GTP catabolic process; small GTPase mediated signal transduction; ER to Golgi vesicle-mediated transport; cell growth;	vacuole; Golgi apparatus; plasma membrane;	GTP binding; GTPase activity;	1.00001		1.13995		0.980438
1328	Solyc07g009520.1.1_1	web family protein chloroplastic-like				0.935676	0.233738	0.929841	0.0248778	0.79078	0.324188
1329	Solyc02g083710.2.1_1	26s proteasome non-atpase regulatory subunit 4-like	cytoskeleton organization; response to misfolded protein; stamen formation; photorespiration; gluconeogenesis; fatty acid beta-oxidation; response to sucrose stimulus; proteasomal ubiquitin-dependent protein catabolic process; water transport; protein targeting to vacuole; regulation of transcription, DNA-dependent; response to salt stress; toxin catabolic process; proteasome core complex assembl…	membrane; cytosol; proteasome regulatory particle, base subcomplex; nucleus;	zinc ion binding; peptide receptor activity;	1.15943		0.549614		1.67613
1330	Solyc04g072240.2.1_1	uncharacterized oxidoreductase at4g09670-like	oxidation-reduction process;		oxidoreductase activity;	0.942687		0.554201		0.755898
1331	Solyc02g088690.2.1_1	uridine diphosphate glucose dehydrogenase	oxidation-reduction process;		NAD binding; UDP-glucose 6-dehydrogenase activity;	0.999486		1.14014		0.523651
1332	Solyc09g011920.2.1_1	mitochondrial uncoupling protein 1-like	glucose catabolic process; response to glucose stimulus; response to sucrose stimulus; mitochondrial transport; response to fructose stimulus; photorespiration; proton transport;	integral to membrane; mitochondrial inner membrane; plasmodesma; vacuolar membrane; chloroplast; plasma membrane;	oxidative phosphorylation uncoupler activity;	0.932234		1.57914		1.54976
1333	Solyc01g006370.2.1_1	callose synthase 3-like	microtubule cytoskeleton organization; methylation-dependent chromatin silencing; chromatin silencing by small RNA; cell-cell signaling; cytokinesis by cell plate formation; histone H3-K9 methylation; membrane fusion; microsporogenesis; (1->3)-beta-D-glucan biosynthetic process; production of miRNAs involved in gene silencing by miRNA; production of ta-siRNAs involved in RNA interference; callose…	1,3-beta-D-glucan synthase complex;	1,3-beta-D-glucan synthase activity;	0.868228	0.20609	1.00403	0.129857	0.891057	0.0019474
1334	Solyc02g068340.2.1_1	kinesin-like calmodulin-binding protein homolog	pollen germination; oxidation-reduction process; ATP catabolic process; microtubule-based movement; trichome branching;	plasma membrane; kinesin complex;	oxidoreductase activity; microtubule motor activity; microtubule binding; ATPase activity; calmodulin binding; ATP binding;	4.39098		4.5384		1.07964
1335	Solyc05g014310.2.1_1	at1g67700 f12a21_30	chloroplast relocation; rRNA processing; isopentenyl diphosphate biosynthetic process, methylerythritol 4-phosphate pathway; chlorophyll biosynthetic process; carotenoid biosynthetic process; thylakoid membrane organization; transcription from plastid promoter; photosystem II assembly;	chloroplast envelope; chloroplast thylakoid;		1.05632		2.11558		1.14382
1336	Solyc08g074620.1.1_1	polyphenol oxidase	pigment biosynthetic process; oxidation-reduction process;	chloroplast thylakoid lumen;	metal ion binding; catechol oxidase activity;	0.512034		0.0538568		0.72392
1337	Solyc08g075310.2.1_1	ap-4 complex subunit epsilon-like	glucose catabolic process; vesicle-mediated transport; intracellular protein transport; protein N-linked glycosylation;	cytosol; plasmodesma; membrane coat; plasma membrane;	clathrin binding;	0.751285		1.41905		1.0015
1338	Solyc01g005820.2.1_1	serine arginine-rich splicing factor 33-like			nucleic acid binding; nucleotide binding;	20.1283		29.7653		2.65001
1339	Solyc04g083010.2.1_1	uncharacterized aarf domain-containing protein kinase chloroplastic-like	protein phosphorylation; protein stabilization; regulation of tocopherol cyclase activity;	plastoglobule; plasma membrane;	protein kinase activity; ATP binding;	0.916263		0.742076		1.07021
1343	Solyc02g021470.2.1_1	cullin 4	protein polyubiquitination; mitotic cell cycle; embryonic pattern specification; response to freezing; short-day photoperiodism, flowering; hormone-mediated signaling pathway; cotyledon development; cell division; regulation of cell cycle process; ubiquitin-dependent protein catabolic process; lipid storage; sugar mediated signaling pathway; RNA processing; seed germination; negative regulation o…	Cul4-RING ubiquitin ligase complex; cytosol;	ubiquitin protein ligase binding;	1.02405	0.0274154	0.874246	0.114703	0.847317	0.557383
1345	Solyc04g076540.2.1_1	golgi-body localization protein domain isoform 1	multidimensional cell growth; response to ethylene stimulus;	plasma membrane;		1.20076		1.05709		1.08821
1348	Solyc04g007070.2.1_1	late blight resistance protein homolog r1a-10-like	defense response;		ADP binding;	0.584615		0.0429492		0.0271716
1349	Solyc01g111060.2.1_1	5 -methylthioadenosine s-adenosylhomocysteine nucleosidase 1-like	L-methionine salvage from methylthioadenosine; ethylene biosynthetic process; response to deep water; L-methionine biosynthetic process from S-adenosylmethionine;	plasma membrane;	adenosylhomocysteine nucleosidase activity; methylthioadenosine nucleosidase activity;	15.4442		1.101		0.523708
1350	Solyc05g051680.2.1_1	structural maintenance of chromosomes protein 6-like	mitotic cell cycle; chromatin silencing by small RNA; methylation-dependent chromatin silencing; response to X-ray; cell-cell signaling; regulation of DNA replication; DNA-dependent DNA replication; histone H3-K9 methylation; meiotic chromosome segregation; regulation of chromosome organization; double-strand break repair via homologous recombination; sepal formation; DNA methylation; somatic cel…	Smc5-Smc6 complex; nucleus;	ATP binding;	0.931449	0.114182	1.18817	0.342501	0.453013	3.35176e-05
1352	Solyc08g076030.2.1_1	ramosa 1 enhancer locus 2	regulation of transcription, DNA-dependent;			1.11437		0.906281		0.826286
1353	Solyc03g111820.2.1_1	sieve element occlusion a				4.10718	0.146145	4.76195	0.186335	5.67785	0.230174
1355	Solyc02g077660.2.1_1	homeodomain-like transcriptional isoform 1	transcription, DNA-dependent; single-multicellular organism process;		DNA binding;	1.3903		0.820822		0.290749
1356	Solyc04g071900.2.1_1	peroxidase 12-like	response to oxidative stress; oxidation-reduction process;	plant-type cell wall; vacuole; membrane;	metal ion binding; heme binding; peroxidase activity;	0.926112		1.19647		0.05908
1357	Solyc09g008200.2.1_1	uncharacterized loc101220110	metal ion transport;		metal ion binding;	0.37492		0.635409		0.727959
1359	Solyc01g094800.2.1_1	atp-dependent helicase brm-like	ATP-dependent chromatin remodeling; regulation of transcription, DNA-dependent; regulation of gene expression, epigenetic; organ boundary specification between lateral organs and the meristem;	cytosol; nucleus;	DNA binding; ATP binding; transferase activity; helicase activity; chromatin binding;	3.63256	0.210691	3.13937	0.0646063	6.64451	0.012881
1360	Solyc12g096150.1.1_1	60s ribosomal protein l13-1	RNA methylation; translation; ribosome biogenesis;	cell wall; nucleolus; plasmodesma; vacuolar membrane; cytosolic large ribosomal subunit; Golgi apparatus; plasma membrane;	structural constituent of ribosome;	0.997777		0.273552		0.752396
1363	Solyc10g062160.1.1_1	dynamin-related protein 1e-like	GTP catabolic process; response to cadmium ion; defense response to fungus;	mitochondrion; vacuole; plasma membrane;	GTPase activity; GTP binding;	1.10934		1.01849		0.204431
1365	Solyc06g007180.2.1_1	asparagine synthetase	response to absence of light; response to glucose stimulus; response to sucrose stimulus; response to fructose stimulus; glutamine metabolic process; L-asparagine biosynthetic process; cellular response to sucrose starvation; cellular amino acid catabolic process;		ATP binding; asparagine synthase (glutamine-hydrolyzing) activity;	15.3798		12.435		18.5759
1366	Solyc03g124010.2.1_1	splicing endonuclease positive effector		nucleus;	endonuclease activity; poly(U) RNA binding;	5.91713	0.0604969	7.53818	0.0660847	4.08998	0.0859842
1369	Solyc02g090570.2.1_1	nucleotide binding		cytosol; plasma membrane;	nucleotide binding;	0.949449	0.229775	1.07311	0.512121	0.913451	0.181083
1370	Solyc03g096070.2.1_1	phosphoinositide-specific phospholipase c family protein	lipid metabolic process; intracellular signal transduction;	nucleus;	signal transducer activity; phosphatidylinositol phospholipase C activity; calcium ion binding;	1.21541		1.12659		0.718128
1371	Solyc01g094350.2.1_1	dead-box atp-dependent rna helicase 8-like	modulation by virus of host morphology or physiology;		ATP-dependent helicase activity; nucleic acid binding; ATP binding;	0.871923		1.24184		0.658106
1376	Solyc03g005090.2.1_1	ankyrin repeat-containing isoform 1				1.01045		1.15495		0.0362017
1377	Solyc03g026310.2.1_1	abc transporter b family member 28-like	oligopeptide transmembrane transport; ATP catabolic process;	chloroplast envelope; integral to membrane; plasma membrane;	xenobiotic-transporting ATPase activity; oligopeptide-transporting ATPase activity; ATP binding;	2.1389		2.93722		2.04511
1378	Solyc06g064910.2.1_1	t-complex protein 11			binding;	3.3962	0.225908	9.72756	0.124956	11.5373	0.00209036
1379	Solyc11g069050.1.1_1	4-coumarate-- ligase-like 7-like	jasmonic acid biosynthetic process; oxidation-reduction process;	peroxisome;	fatty-acyl-CoA synthase activity; Photinus-luciferin 4-monooxygenase (ATP-hydrolyzing) activity; 4-coumarate-CoA ligase activity;	0.978134	0.115474	1.14922	0.0111105	0.853303	0.473049
1380	Solyc06g008090.2.1_1	myosin-h heavy chain-like	root hair elongation; peroxisome localization; mitochondrion localization; Golgi localization;	peroxisome; myosin complex;	Rab GTPase binding; ATP binding; GTP-dependent protein binding; motor activity; actin binding;	1.54176	0.0493433	2.11061	0.252025	1.58999	0.00322484
1381	Solyc11g064890.1.1_1	probable serine threonine-protein kinase at5g41260-like	protein phosphorylation; brassinosteroid mediated signaling pathway;	plasma membrane;	protein kinase activity; ATP binding;	0.318662		0.771495		0.766162
1383	Solyc05g053610.2.1_1	pleiotropic drug resistance protein 1-like	defense response; transport; ATP catabolic process;	integral to membrane; plasma membrane;	ATP binding; ATPase activity;	1.07018	0.259538	1.51953	0.204888	0.865741	0.532466
1384	Solyc02g068900.2.1_1	glutathione s-transferase omega-like protein	response to cadmium ion;	cytosol;	transferase activity;	0.944051		1.35976		0.811418
1388	Solyc08g062660.2.1_1	ran-binding protein 1 homolog c-like	intracellular transport;			1.13463		1.05043		0.363033
1389	Solyc05g014200.2.1_1	leucine-rich repeat-containing protein isoform 2	response to salt stress; vacuolar transport;	trans-Golgi network membrane;		0.897238	0.283838	1.08028	0.318464	0.452218	0.0387901
1390	Solyc02g092670.1.1_1	subtilisin-like protease-like	mucilage extrusion from seed coat; mucilage metabolic process involved in seed coat development; proteolysis; negative regulation of catalytic activity;	plant-type cell wall; apoplast;	identical protein binding; serine-type endopeptidase activity;	7.65586		11.2412		1.26548
1391	Solyc03g095410.2.1_1	exocyst complex component 5-like	actin filament organization; vesicle docking; exocytosis;	plasmodesma; plasma membrane; exocyst;		0.835205	0.185878	1.51779	0.0364491	0.96747	0.199779
1392	Solyc03g120980.2.1_1	abc transporter g family member 36-like	cellular response to indolebutyric acid stimulus; negative regulation of defense response; cadmium ion transmembrane transport; indole glucosinolate catabolic process; defense response by callose deposition in cell wall; defense response to bacterium; defense response to fungus, incompatible interaction; response to abscisic acid stimulus; ATP catabolic process; systemic acquired resistance;	chloroplast envelope; plasma membrane; mitochondrion;	cadmium ion transmembrane transporter activity; organic phosphonate transmembrane-transporting ATPase activity; ATP binding;	0.489641		1.13317		1.00137
1393	Solyc12g011040.1.1_1	lipoxygenase	oxylipin biosynthetic process; oxidation-reduction process;	chloroplast stroma; chloroplast thylakoid;	linoleate 13S-lipoxygenase activity; iron ion binding;	0.994881		1.23443		0.711268
1395	Solyc12g044860.1.1_1	dead-box atp-dependent rna helicase 20-like		nucleus; cytosol;	ATP-dependent helicase activity; nucleic acid binding; ATP binding;	49.4003		1.13463		3.15193
1397	Solyc02g080390.2.1_1	abnormal spindle-like microcephaly-associated protein homolog	microtubule cytoskeleton organization; methylation-dependent chromatin silencing; RNA interference; chromatin silencing by small RNA; regulation of DNA replication; cytokinesis by cell plate formation; histone H3-K9 methylation; cell proliferation; sepal formation; DNA methylation; regulation of cell cycle; petal formation; DNA replication initiation;			2.58871	0.0435838	3.88276	0.104083	1.46612	0.134063
1398	Solyc04g077040.2.1_1	xylulose kinase	xylulose metabolic process; phosphorylation;	cytosol;	xylulokinase activity;	0.527372		0.868919		0.737157
1400	Solyc10g076870.1.1_1	protein			nucleic acid binding; nucleotide binding;	11.6569	0.151921	14.6917	0.150768	19.1693	0.154496
1402	Solyc01g104490.2.1_1	separase-like protein	sugar mediated signaling pathway; cotyledon development; leaf senescence; cytokinesis by cell plate formation; positive regulation of cell proliferation; response to gamma radiation; response to freezing; response to jasmonic acid stimulus; RNA processing; protein ubiquitination; mitotic recombination; telomere maintenance in response to DNA damage; primary shoot apical meristem specification; em…	nucleus;	enzyme regulator activity; hydrolase activity; protein binding;	33.8276	0.235856	42.712	0.235178	14.0042	0.298219
1405	Solyc04g058070.2.1_1	udp-sugar pyrophospharylase-like	UDP-glucuronate metabolic process; UDP-L-arabinose metabolic process; nucleotide-sugar biosynthetic process; UDP-glucose metabolic process; pollen development; UDP-D-galactose metabolic process; response to cadmium ion;	cytosol; chloroplast; pollen tube;	UTP:glucose-1-phosphate uridylyltransferase activity; UTP:xylose-1-phosphate uridylyltransferase activity; UTP:galactose-1-phosphate uridylyltransferase activity; glucuronate-1-phosphate uridylyltransferase activity; UTP:arabinose-1-phosphate uridylyltransferase activity;	3.82695	0.240476	0.911294	0.148783	4.37028	0.359121
1406	Solyc07g005560.2.1_1	eukaryotic initiation factor 5a2	translational initiation; translational frameshifting; peptidyl-lysine modification to hypusine; positive regulation of translational termination; positive regulation of translational elongation;		translation initiation factor activity; translation elongation factor activity; ribosome binding;	0.969817		0.563894		0.0275644
1408	Solyc04g026100.1.1_1	40s ribosomal protein s16-like	translation;	nucleolus; cytosolic ribosome; cell wall; chloroplast; membrane;	structural constituent of ribosome;	0.943305	0.189073	1.31848	0.00146193	1.13439	0.383115
1409	Solyc11g065930.1.1_1	xanthine dehydrogenase 1-like	response to water deprivation; superoxide anion generation; xanthine metabolic process; response to reactive oxygen species; oxidation-reduction process;		flavin adenine dinucleotide binding; xanthine oxidase activity; UDP-N-acetylmuramate dehydrogenase activity; electron carrier activity; iron ion binding; 2 iron, 2 sulfur cluster binding;	0.86685	0.152218	1.07156	0.245165	1.14626	0.423177
1410	Solyc11g007580.1.1_1	dna n-glycosylase dna-(apurinic or apyrimidinic site) isoform 3	base-excision repair; regulation of gene expression by genetic imprinting; DNA methylation; embryo development ending in seed dormancy;	polar nucleus;	endonuclease activity; DNA-(apurinic or apyrimidinic site) lyase activity; 4 iron, 4 sulfur cluster binding; DNA N-glycosylase activity;	14.4963	0.164688	23.0079	0.160067	2.38151	0.382439
1411	Solyc09g010560.1.1_1	at5g37830 k22f20_70	glutathione catabolic process;	plasmodesma; cytosol;	5-oxoprolinase (ATP-hydrolyzing) activity;	16.134		24.0652		2.09024
1412	Solyc07g049690.2.1_1	fatty acid hydroperoxide lyase	indoleacetic acid biosynthetic process; fatty acid metabolic process; oxidation-reduction process; response to wounding; tryptophan catabolic process;	chloroplast envelope;	lyase activity; oxidoreductase activity, acting on paired donors, with incorporation or reduction of molecular oxygen; electron carrier activity; monooxygenase activity; heme binding; iron ion binding;	1.05038		0.821949		1.32434
1413	Solyc06g007670.2.1_1	60s ribosomal protein l5-like	translation; adaxial/abaxial pattern specification; leaf morphogenesis; root morphogenesis; cell proliferation;	nucleolus; chloroplast; vacuole; cytosolic large ribosomal subunit; plasma membrane;	structural constituent of ribosome; 5S rRNA binding;	0.929462		1.02667		0.0465667
1414	Solyc08g006430.2.1_1	sarcosine oxidase	tetrahydrofolate metabolic process; oxidation-reduction process;	cytoplasm;	sarcosine oxidase activity;	0.6645	0.0561862	0.770303	0.330509	0.88611	0.427143
1416	Solyc04g016080.1.1_1	kinesin heavy	microtubule cytoskeleton organization; cytokinesis by cell plate formation; histone H3-K9 methylation; chromatin silencing; microtubule-based movement;	microtubule; kinesin complex;	microtubule motor activity; microtubule binding; ATP binding;	3.30101	0.168418	5.78992	0.210884	1.22835	0.00373916
1417	Solyc03g115630.2.1_1	carbamoyl-phosphate synthase small chain-like	RNA methylation; purine nucleotide biosynthetic process; pyrimidine ribonucleotide biosynthetic process; glutamine catabolic process; cellular response to phosphate starvation; carbamoyl phosphate biosynthetic process;	carbamoyl-phosphate synthase complex; chloroplast stroma;	carbamoyl-phosphate synthase (glutamine-hydrolyzing) activity;	1.00678		1.10457		0.890799
1418	Solyc06g053450.2.1_1	protein iq-domain 14-like	xylan metabolic process;	plasma membrane;		0.91179	0.303132	1.12398	0.0122997	0.902115	0.0159733
1419	Solyc05g050980.2.1_1	5-enolpyruvylshikimate-3-phosphate synthase	response to herbicide; chorismate biosynthetic process; aromatic amino acid family biosynthetic process;	chloroplast;	3-phosphoshikimate 1-carboxyvinyltransferase activity;	0.987952		1.56898		1.39792
1420	Solyc01g099270.2.1_1	cyclin family protein	mitotic cell cycle; cytokinesis, initiation of separation; histone phosphorylation; microtubule cytoskeleton organization; phragmoplast assembly;	microtubule associated complex; mitochondrion; preprophase band;		4.36441	0.159374	5.29757	0.16148	7.49226	0.000230603
1421	Solyc02g093290.2.1_1	nicotinate phosphoribosyltransferase-like	nicotinate nucleotide salvage; NAD biosynthetic process;		nicotinate phosphoribosyltransferase activity; nicotinate-nucleotide diphosphorylase (carboxylating) activity;	0.705387	0.191254	0.84362	0.340982	0.502149	0.109621
1422	Solyc11g039840.1.1_1	rieske iron-sulfur protein	electron transport chain;	mitochondrial respiratory chain complex III; integral to membrane;	metal ion binding; ubiquinol-cytochrome-c reductase activity; 2 iron, 2 sulfur cluster binding;	1.09868		1.02928		1.21293
1423	Solyc04g008700.2.1_1	pre-mrna-processing protein 40c-like	DNA mediated transformation; RNA splicing;	nucleus;	RNA polymerase binding;	4.20844	0.00801449	4.0407	0.00683425	0.684516	0.261027
1424	Solyc01g086710.2.1_1	dna-directed rna polymerase i subunit rpa2-like	transcription, DNA-dependent;	chloroplast; nucleus; cytosol;	DNA-directed RNA polymerase activity; DNA binding; ribonucleoside binding;	0.727294	0.403739	1.04268	0.331532	0.791229	0.116843
1425	Solyc09g097910.2.1_1	30s ribosomal protein s1-like	pentose-phosphate shunt; isopentenyl diphosphate biosynthetic process, methylerythritol 4-phosphate pathway; chloroplast relocation; defense response to bacterium; chlorophyll biosynthetic process; photosynthetic electron transport in photosystem I; response to cold; transcription from plastid promoter; rRNA processing; thylakoid membrane organization;	chloroplast stroma; nucleus;	transferase activity; RNA binding;	0.990635	0.314565	0.91525	0.189361	1.23474	0.0366019
1426	Solyc12g042600.1.1_1	glucosyl transferase	response to UV-B; metabolic process;	chloroplast;	trans-zeatin O-beta-D-glucosyltransferase activity; cis-zeatin O-beta-D-glucosyltransferase activity;	0.97825		1.03422		0.362195
1428	Solyc04g016260.2.1_1	calcium-transporting atpase plasma membrane-type-like	calcium ion transmembrane transport; anion homeostasis; response to salt stress; defense response to bacterium; negative regulation of programmed cell death; response to nematode;	integral to membrane; plant-type vacuole membrane; chloroplast; plasma membrane;	calcium-transporting ATPase activity; calmodulin binding; metal ion binding; ATP binding;	6.34534		5.27665		1.67843
1429	Solyc10g083740.1.1_1	60s ribosomal protein l24-like		ribosome;		3.45004	0.343728	4.72194	0.0847462	0.91715	0.488839
1430	Solyc02g021560.2.1_1	polyadenylate-binding cytoplasmic and nuclear-like	leaf senescence; ethylene biosynthetic process; defense response; cell death;	nucleolus;	RNA binding; nucleotide binding;	1.03492		1.11538		1.44016
1431	Solyc12g096790.1.1_1	salutaridinol 7-o-acetyltransferase-like			transferase activity, transferring acyl groups other than amino-acyl groups;	0.674059	0.11988	1.19759	0.234315	0.685267	0.379806
1432	Solyc04g053120.2.1_1	4-alpha- chloroplastic amyloplastic-like	maltose catabolic process; glucose metabolic process; starch catabolic process;	amyloplast; chloroplast;	cation binding; 4-alpha-glucanotransferase activity;	0.831044		0.701108		1.52175
1433	Solyc03g044150.2.1_1	subtilisin-like protease-like	mucilage extrusion from seed coat; mucilage metabolic process involved in seed coat development; proteolysis; negative regulation of catalytic activity;	plant-type cell wall; apoplast;	identical protein binding; serine-type endopeptidase activity;	7.58218	0.540886	11.3038	0.472758	1.24724	0.00717263
1434	Solyc04g009150.1.1_1	r2 late blight resistance protein	defense response;		ADP binding;	4.44573	0.30746	5.60769	0.128911	5.40704	0.372671
1435	Solyc01g102810.2.1_1	replication factor c dna polymerase iii gamma-tau	mitotic cell cycle; developmental growth; cell adhesion; actin nucleation; regulation of chromosome organization; protein desumoylation; floral organ formation; regionalization; hydrogen peroxide biosynthetic process; root hair cell differentiation; vegetative to reproductive phase transition of meristem; regulation of cell differentiation; meristem initiation; cell growth; DNA replication; cell …	DNA polymerase III complex; plasma membrane; nucleus;	nucleoside-triphosphatase activity; DNA-directed DNA polymerase activity; DNA binding; ATP binding;	1.00245	0.57711	1.06103	0.242914	1.0583	0.18859
1436	Solyc04g082880.2.1_1	pyrophosphate--fructose 6-phosphate 1-phosphotransferase subunit alpha-like	response to glucose stimulus; response to sucrose stimulus; response to fructose stimulus; fructose 6-phosphate metabolic process; glycolysis; phosphorylation; photosynthesis;	6-phosphofructokinase complex; pyrophosphate-dependent phosphofructokinase complex, alpha-subunit complex;	6-phosphofructokinase activity; diphosphate-fructose-6-phosphate 1-phosphotransferase activity; ATP binding;	8.54986		7.03446		1.07048
1437	Solyc11g006320.1.1_1	ubiquitin carboxyl-terminal hydrolase 12-like	ubiquitin-dependent protein catabolic process; DNA topological change;		ubiquitin thiolesterase activity; double-stranded DNA binding; cysteine-type peptidase activity;	7.50532	0.20419	10.4426	0.179262	8.72608	0.010695
1438	Solyc06g068220.2.1_1	haloalkane dehalogenase 2-like	mRNA modification;	chloroplast envelope; chloroplast stroma;	haloalkane dehalogenase activity;	0.942025		1.03069		0.73836
1439	Solyc08g077700.2.1_1	eukaryotic translation initiation factor 4g-like	cellular macromolecule metabolic process; response to stimulus; primary metabolic process;		RNA binding;	0.944851	0.241736	1.13712	0.24606	0.659213	0.0846557
1440	Solyc02g085030.2.1_1	chaperone -domain superfamily isoform 1			heat shock protein binding;	0.879478	0.120197	6.89691	0.180075	6.49846	0.272447
1441	Solyc07g006820.2.1_1	transcription initiation factor tfiid subunit 1-a-like	translational initiation; DNA mediated transformation; RNA splicing, via endonucleolytic cleavage and ligation; transcription from RNA polymerase II promoter;	nucleus;	translation initiation factor activity; zinc ion binding; DNA binding; histone acetyltransferase activity;	2.92579	0.232309	1.99608	0.024212	4.121	0.0373425
1442	Solyc12g008430.1.1_1	nadp-dependent malic enzyme-like	malate metabolic process; oxidation-reduction process;		NAD binding; metal ion binding; malate dehydrogenase (oxaloacetate-decarboxylating) activity;	22.5542		29.5399		31.525
1445	Solyc01g107270.2.1_1	probable phosphoribosylformylglycinamidine chloroplastic mitochondrial-like	microgametogenesis; 'de novo' IMP biosynthetic process;	mitochondrion; chloroplast stroma;	ATP binding; transferase activity; phosphoribosylformylglycinamidine synthase activity;	11.5003		0.9259		3.8591
1449	Solyc06g069550.1.1_1	uridine diphosphate glucose dehydrogenase	oxidation-reduction process;		NAD binding; UDP-glucose 6-dehydrogenase activity;	7.14001	0.23531	9.1753	0.205241	0.775487	0.393747
1450	Solyc12g013710.1.1_1	protochlorophyllide chloroplastic-like	oxidation-reduction process; chlorophyll biosynthetic process; photosynthesis; response to ethylene stimulus;	chloroplast envelope; chloroplast thylakoid membrane;	protochlorophyllide reductase activity;	0.953699		0.983575		0.0715189
1451	Solyc04g009620.2.1_1	chorismate synthase	coumarin biosynthetic process; chorismate biosynthetic process; response to wounding; N-terminal protein myristoylation; shikimate biosynthetic process; embryo development ending in seed dormancy; aromatic amino acid family biosynthetic process; amino acid transport;	nucleolus; chloroplast stroma;	chorismate synthase activity;	0.770828		0.730719		0.791521
1452	Solyc08g079090.2.1_1	monocopper oxidase-like protein sku5-like	multidimensional cell growth; oxidation-reduction process; root hair elongation; cellulose metabolic process; polysaccharide biosynthetic process; cell tip growth; cell wall organization; anthocyanin accumulation in tissues in response to UV light; regulation of hormone levels;	cytosol; plasmodesma; plant-type cell wall; vacuolar membrane; anchored to plasma membrane; apoplast;	copper ion binding; L-ascorbate oxidase activity;	4.55789		4.89498		0.555522
1453	Solyc07g053020.1.1_1	disease resistance rpp13-like protein 4			hydrolase activity; nucleotide binding;	13.3736	0.1916	2.98222	0.231976	14.7486	0.362053
1454	Solyc01g110160.2.1_1	uncharacterized loc101218799	carotenoid biosynthetic process; isopentenyl diphosphate biosynthetic process, methylerythritol 4-phosphate pathway;	chloroplast envelope; chloroplast stroma; nucleus;		14.32	0.120329	24.0528	0.161714	2.36785	0.352088
1457	Solyc09g008800.2.1_1	60s ribosomal protein l24-like	gynoecium development; auxin mediated signaling pathway;	nucleolus; chloroplast; cytosolic large ribosomal subunit; plasma membrane;		3.26918		4.64452		0.632685
1458	Solyc01g058390.2.1_1	galactokinase family protein	carbohydrate phosphorylation; galactose metabolic process;	cytosol;	ATP binding; galactokinase activity; N-acetylgalactosamine kinase activity;	1.02829		0.456724		0.973856
1460	Solyc03g116810.2.1_1	signal recognition particle 54 kda protein 2-like	GTP catabolic process; SRP-dependent cotranslational protein targeting to membrane;	signal recognition particle, endoplasmic reticulum targeting;	7S RNA binding; GTPase activity; GTP binding;	8.8623		9.36676		11.8576
1461	Solyc07g007670.2.1_1	bifunctional purple acid phosphatase 26-like	phosphate ion homeostasis; response to cadmium ion; response to osmotic stress;	plant-type cell wall; vacuole; extracellular region; cytosol;	metal ion binding; acid phosphatase activity; protein serine/threonine phosphatase activity;	0.325029		3.08729		1.12094
1463	Solyc08g069030.2.1_1	delta-aminolevulinic acid dehydratase	pentose-phosphate shunt; rRNA processing; chlorophyll biosynthetic process; protoporphyrinogen IX biosynthetic process;	chloroplast stroma;	porphobilinogen synthase activity; metal ion binding;	0.932495		0.942917		1.42928
1464	Solyc03g117870.2.1_1	4-coumarate:coenzyme a ligase	phenylpropanoid metabolic process;		ATP binding; 4-coumarate-CoA ligase activity;	1.02799		0.89833		0.422859
1467	Solyc01g009090.2.1_1	serrate rna effector molecule-like	primary miRNA processing; regulation of meristem development; shoot system development; regulation of adaxial/abaxial pattern formation; production of ta-siRNAs involved in RNA interference; positive regulation of transcription, DNA-dependent; regulation of mitotic cell cycle; post-translational protein modification; mRNA splicing, via spliceosome; chromatin modification;	nuclear speck; nuclear dicing body; chloroplast; nucleolus; cytosol;	protein binding; zinc ion binding; DNA binding; sequence-specific DNA binding transcription factor activity;	1.09582		1.26706		0.898971
1473	Solyc02g093370.2.1_1	altered inheritance of mitochondria protein 32-like				1.01976	0.434181	1.15855	0.0157271	0.321715	0.0292247
1475	Solyc04g005690.2.1_1	probable splicing factor 3a subunit 1-like	RNA processing;		RNA binding;	0.925837		0.583099		0.672468
1482	Solyc07g066660.2.1_1	cyclin-b3-1-like isoform x4	stomatal lineage progression; regulation of cyclin-dependent protein serine/threonine kinase activity; cell division;	nucleus;	cyclin-dependent protein serine/threonine kinase activity; protein kinase binding;	1.0833		0.407797		1.76716
1485	Solyc06g065390.2.1_1	50s ribosomal protein chloroplastic-like	regulation of protein dephosphorylation; embryo development ending in seed dormancy; translation; photosystem II assembly; chloroplast relocation; defense response to bacterium; response to cold; positive regulation of transcription, DNA-dependent; transcription from plastid promoter; rRNA processing; thylakoid membrane organization;	chloroplast envelope; ribosome; chloroplast stroma; nucleus;	structural constituent of ribosome; rRNA binding;	0.992207		1.15843		0.629616
1486	Solyc11g069950.1.1_1	atp-dependent zinc metalloprotease ftsh mitochondrial-like	ATP catabolic process; cell division; proteolysis; protein catabolic process;	mitochondrion; plastid; membrane;	metal ion binding; ATP-dependent peptidase activity; metalloendopeptidase activity; ATP binding; microtubule-severing ATPase activity; serine-type endopeptidase activity;	0.930995	0.0437723	1.28198	0.380988	2.00194	0.0370602
1490	Solyc07g062490.1.1_1	epidermis-specific secreted glycoprotein ep1-like	recognition of pollen; water transport;	extracellular region;		1.02039		1.89282		0.843177
1491	Solyc07g056260.2.1_1	callose synthase 7-like	callose deposition in cell wall; (1->3)-beta-D-glucan biosynthetic process; phloem transport; microsporogenesis; membrane fusion; callose deposition in phloem sieve plate;	1,3-beta-D-glucan synthase complex;	1,3-beta-D-glucan synthase activity;	7.94415	0.109764	8.30014	0.282966	1.77809	0.0114318
1492	Solyc08g076840.2.1_1	chloroplast rna binding protein precursor	chloroplast relocation; rRNA processing; isopentenyl diphosphate biosynthetic process, methylerythritol 4-phosphate pathway; chlorophyll biosynthetic process; thylakoid membrane organization; transcription from plastid promoter; photosynthesis;	thylakoid; chloroplast stroma; ribonucleoprotein complex;	RNA binding; nucleotide binding;	0.976364		1.24802		1.50082
1493	Solyc08g082070.2.1_1	hmg (high mobility group) box protein	histone phosphorylation; response to cyclopentenone; cytokinesis by cell plate formation; regulation of cell proliferation; acetyl-CoA metabolic process; microtubule cytoskeleton organization;	nucleus;	sequence-specific DNA binding transcription factor activity; DNA binding;	1.07431		1.32966		0.51168
1494	Solyc04g008280.2.1_1	regulator of ribonuclease-like protein 2-like	methylation; regulation of RNA metabolic process;		ribonuclease inhibitor activity; methyltransferase activity;	0.925975		1.34406		0.044766
1497	Solyc02g069940.2.1_1	wpp domain-associated		Golgi apparatus;		0.94775	0.204987	1.33501	0.205613	0.802007	0.296994
1498	Solyc04g009950.2.1_1	cell division cycle 5-like	mitotic cell cycle; RNA processing; defense response to bacterium; regulation of transcription, DNA-dependent; defense response signaling pathway, resistance gene-dependent; cell division; defense response signaling pathway, resistance gene-independent; defense response to fungus;	chloroplast;	DNA binding; sequence-specific DNA binding transcription factor activity; chromatin binding;	8.67151	0.231077	4.69625	0.253018	8.45342	0.227176
1501	Solyc07g005970.2.1_1	autophagy-related protein 11	autophagy;	plasmodesma; nucleus;		2.43602	0.161267	2.83353	0.12481	0.902132	0.586143
1502	Solyc07g063040.2.1_1	probable bifunctional methylthioribulose-1-phosphate dehydratase enolase-phosphatase e1 1-like	L-methionine salvage from methylthioadenosine;	chloroplast stroma;	methylthioribulose 1-phosphate dehydratase activity; acireductone synthase activity; magnesium ion binding;	10.6845		14.71		22.9551
1503	Solyc08g007970.2.1_1	atp binding				8.60972	0.0395141	9.9122	0.447009	0.800273	0.00623803
1505	Solyc02g071580.2.1_1	subtilisin-like protease-like	proteolysis; negative regulation of catalytic activity; oxidation-reduction process;	cell wall; extracellular region;	identical protein binding; serine-type endopeptidase activity; 2-alkenal reductase [NAD(P)] activity;	0.985882		0.783343		0.799958
1507	Solyc03g006480.1.1_1	lupus brain antigen 1-like protein			ATP binding; hydrolase activity;	0.843926	0.090631	0.921914	0.238865	0.910265	0.0679724
1509	Solyc04g080240.2.1_1	perq amino acid-rich with gyf domain-containing protein isoform 1	response to abscisic acid stimulus;			0.882774	0.281696	0.861972	0.354399	0.767556	0.436129
1514	Solyc08g077890.2.1_1	atp-dependent clp protease proteolytic subunit-related protein chloroplastic-like	response to reactive oxygen species; regulation of gene expression; regulation of protein localization; isopentenyl diphosphate biosynthetic process, methylerythritol 4-phosphate pathway; systemic acquired resistance; proteolysis; regulation of defense response;	chloroplast envelope; chloroplast stroma;	serine-type endopeptidase activity;	1.01928		1.40999		0.454577
1515	Solyc10g079130.1.1_1	calcium-dependent protein kinase	protein phosphorylation; response to salt stress; abscisic acid mediated signaling pathway;	cytoplasm; nucleus; plasma membrane;	calcium ion binding; ATP binding; calmodulin-dependent protein kinase activity; calcium-dependent protein kinase C activity;	1.00565		1.20418		0.708405
1518	Solyc12g056060.1.1_1	coiled-coil domain-containing				0.931883		1.15025		0.648694
1520	Solyc10g038120.1.1_1	coatomer subunit delta-like	retrograde vesicle-mediated transport, Golgi to ER; N-terminal protein myristoylation; intracellular protein transport;	COPI vesicle coat; cytosol; plasmodesma; clathrin adaptor complex;		6.82521		4.5891		7.97105
1521	Solyc03g117490.2.1_1	glycerol kinase	defense response to bacterium; glycerol catabolic process; response to microbial phytotoxin; glycerol-3-phosphate metabolic process; carbohydrate phosphorylation; fatty acid beta-oxidation; response to molecule of bacterial origin; response to karrikin;	cytosol; mitochondrion;	glycerol kinase activity; carbohydrate kinase activity;	0.795813	0.27644	0.830095	0.145428	1.30024	0.0638714
1522	Solyc09g056380.1.1_1	60s ribosomal protein l18a-like	translation;	plasma membrane; cytosolic large ribosomal subunit;	structural constituent of ribosome;	1.02068		1.10765		0.0507848
1523	Solyc11g006340.1.1_1	phosphoribosylaminoimidazole chloroplastic-like	pollen development; 'de novo' IMP biosynthetic process;	chloroplast;	metal ion binding; phosphoribosylaminoimidazole carboxylase activity; ATP binding; 5-(carboxyamino)imidazole ribonucleotide mutase activity;	0.960265		1.00922		0.897956
1527	Solyc09g010420.2.1_1	arginine biosynthesis bifunctional protein chloroplastic-like	arginine biosynthetic process; pyrimidine ribonucleotide biosynthetic process;	mitochondrion; chloroplast stroma;	glutamate N-acetyltransferase activity; acetyl-CoA:L-glutamate N-acetyltransferase activity;	0.541376		1.12431		1.24275
1528	Solyc01g098980.2.1_1	microtubule based kinesin motor protein	microtubule-based movement;	cytoplasm; kinesin complex; microtubule;	microtubule binding; minus-end-directed microtubule motor activity; ATP binding;	1.05215	0.231649	0.871968	0.212445	1.17816	0.144868
1530	Solyc07g064970.2.1_1	microtubule-associated protein map65-1a	microtubule bundle formation; cytokinesis; microtubule nucleation; positive regulation of microtubule polymerization;	cortical microtubule, transverse to long axis; preprophase band; spindle; phragmoplast; nucleus;	microtubule binding;	6.25729	0.25256	0.597275	0.142166	1.12966	0.0191902
1532	Solyc09g007630.2.1_1	dnaj homolog subfamily c member 3 homolog	protein folding; response to high light intensity; response to endoplasmic reticulum stress; response to hydrogen peroxide; response to heat;	endoplasmic reticulum lumen; plasma membrane;	heat shock protein binding;	0.752731	0.365619	1.20556	0.192555	0.383667	0.050106
1535	Solyc03g115230.2.1_1	chaperone protein 1-like	heat acclimation; protein folding; response to hydrogen peroxide; positive regulation of translation; protein unfolding; response to endoplasmic reticulum stress; response to high light intensity; ATP catabolic process;	chloroplast envelope; chloroplast stroma;	protein binding; ATPase activity; ATP binding;	1.07416		1.08746		0.634615
1536	Solyc03g062860.1.1_1	catalytic region zinc cchc-type peptidase catalytic	DNA integration;		nucleic acid binding; zinc ion binding;	0.939356	0.0206995	0.868954	0.0751436	0.537908	0.0207839
1537	Solyc06g071960.2.1_1	nucleotide diphosphate kinase ia	response to hydrogen peroxide; CTP biosynthetic process; red, far-red light phototransduction; auxin mediated signaling pathway; isopentenyl diphosphate biosynthetic process, methylerythritol 4-phosphate pathway; response to UV; nucleoside diphosphate phosphorylation; GTP biosynthetic process; UTP biosynthetic process;	chloroplast envelope; chloroplast stroma; thylakoid; nucleus;	protein binding; nucleoside diphosphate kinase activity; metal ion binding; ATP binding;	1.16479		1.14101		0.796571
1539	Solyc01g087500.2.1_1	dna topoisomerase 2-like	epidermal cell fate specification; regulation of DNA replication; cytokinesis by cell plate formation; histone H3-K9 methylation; cell proliferation; DNA topological change; spindle assembly; chromatin silencing; DNA methylation; regulation of cell cycle; response to cyclopentenone; chromosome segregation; histone phosphorylation; regulation of flower development; DNA replication initiation;	chromosome; nucleus;	DNA binding; ATP binding; DNA topoisomerase type II (ATP-hydrolyzing) activity;	1.01812	0.398884	1.02254	0.473757	1.13116	0.136816
1542	Solyc01g079250.2.1_1	probable pre-mrna-splicing factor atp-dependent rna helicase-like	embryo sac egg cell differentiation;	cytosol; nucleolus; chloroplast envelope; membrane;	nucleic acid binding; ATP-dependent helicase activity; ATP binding; RNA helicase activity;	0.0288344		1.20636		0.770213
1549	Solyc02g082540.2.1_1	calcium-binding ef hand family isoform 2		cell part;		0.947558		0.519186		0.0526462
1551	Solyc08g063050.2.1_1	atp-dependent zinc metalloprotease ftsh mitochondrial-like	ATP catabolic process; cell division; proteolysis; protein catabolic process;	mitochondrion; plastid; membrane;	metal ion binding; ATP-dependent peptidase activity; metalloendopeptidase activity; ATP binding; microtubule-severing ATPase activity; serine-type endopeptidase activity;	0.864343		0.97934		1.45684
1553	Solyc02g087070.2.1_1	alpha-dioxygenase 1-like	nitrate transport; cellular response to salicylic acid stimulus; cell death; defense response to bacterium; cellular response to iron ion starvation; systemic acquired resistance; fatty acid alpha-oxidation; response to abscisic acid stimulus; iron ion transport; response to nitrate; cell wall modification involved in abscission; cellular response to nitric oxide;	extracellular region;	peroxidase activity; heme binding; linoleate 13S-lipoxygenase activity;	1.03267		0.529694		0.660059
1556	Solyc03g120720.2.1_1	protein disulfide isomerase-like 1-6-like	protein folding; cell redox homeostasis;	chloroplast; endoplasmic reticulum;	protein disulfide isomerase activity; dolichyl-diphosphooligosaccharide-protein glycotransferase activity;	1.20938		1.33653		1.00668
1557	Solyc09g007340.2.1_1	tudor pwwp mbt superfamily isoform 1	methylation; oxidation-reduction process;	cytosol;	oxidoreductase activity; methyltransferase activity;	1.94552	0.11363	2.52283	0.229212	2.50414	0.084434
1559	Solyc08g044370.1.1_1	ulp1 protease c-terminal catalytic domain containing protein	proteolysis;		cysteine-type peptidase activity;	0.432907		0.994888		0.991643
1560	Solyc06g009210.2.1_1	60s ribosomal protein	translation;	nucleolus; plasma membrane; cytosolic large ribosomal subunit;	structural constituent of ribosome;	0.859363	0.140109	0.938229	0.504806	0.983069	0.00533072
1563	Solyc02g069490.2.1_1	delta -sterol reductase-like	brassinosteroid biosynthetic process; oxidation-reduction process; response to light stimulus; unidimensional cell growth;	integral to membrane; vacuole; plasma membrane;	calmodulin binding; flavin adenine dinucleotide binding; UDP-N-acetylmuramate dehydrogenase activity;	1.13915		1.14745		0.666064
1565	Solyc02g081250.1.1_1	pentatricopeptide repeat-containing protein mitochondrial-like		mitochondrion;	ion binding;	15.315	0.0594092	10.9218	0.314599	1.31138	0.0615882
1566	Solyc12g088830.1.1_1	protein weak chloroplast movement under blue light 1-like	chloroplast accumulation movement; chloroplast avoidance movement;	cytosol; plasma membrane;	protein binding;	0.631869	0.0625401	2.01963	0.0726005	1.05864	0.00105898
1567	Solyc08g007250.1.1_1	disease resistance protein at4g27190-like			nucleotide binding;	1.04806		0.568778		1.2429
1569	Solyc10g006900.2.1_1	protochlorophyllide chloroplastic-like	chlorophyll biosynthetic process; photosynthesis; oxidation-reduction process;	chloroplast;	protochlorophyllide reductase activity;	0.953699		0.983575		0.0715189
1570	Solyc01g094340.2.1_1	acetyl-coenzyme a carboxylase carboxyl transferase subunit chloroplastic-like	fatty acid biosynthetic process;	acetyl-CoA carboxylase complex;	transferase activity; acetyl-CoA carboxylase activity;	0.751099	0.0241857	1.37572	0.287492	1.13143	0.460114
1571	Solyc03g117360.2.1_1	protein topless-like	regulation of transcription, DNA-dependent;			0.639839	0.388804	0.755957	0.42092	0.607548	0.00264024
1575	Solyc04g074040.2.1_1	sc35-like splicing factor	production of miRNAs involved in gene silencing by miRNA; mRNA splicing, via spliceosome; production of siRNA involved in RNA interference;	cytosol; nuclear speck; membrane;	RNA binding; nucleotide binding;	11.6695		1.00323		3.25691
1576	Solyc11g012410.1.1_1	l-galactose-1-phosphate phosphatase	response to cold; inositol biosynthetic process; phosphatidylinositol phosphorylation; L-ascorbic acid biosynthetic process; response to karrikin;	plasma membrane;	L-galactose-1-phosphate phosphatase activity; inositol monophosphate 4-phosphatase activity; inositol monophosphate 3-phosphatase activity; inositol monophosphate 1-phosphatase activity; magnesium ion binding;	1.10246		1.15238		0.0511984
1578	Solyc11g068730.1.1_1	bifunctional nitrilase nitrile hydratase nit4b-like	response to bacterium; response to cadmium ion; cellular response to sulfate starvation; detoxification of nitrogen compound; cyanide metabolic process;	plasma membrane; chloroplast; apoplast;	cyanoalanine nitrilase activity; indole-3-acetonitrile nitrile hydratase activity; 3-cyanoalanine hydratase activity; indole-3-acetonitrile nitrilase activity;	0.8858		1.15569		0.77634
1579	Solyc03g098780.1.1_1	kunitz-type protease inhibitor precursor	negative regulation of endopeptidase activity; response to stress; proteolysis;	vacuole;	peptidase activity; aspartic-type endopeptidase inhibitor activity; serine-type endopeptidase inhibitor activity;	1.59047		1.22066		0.546951
1580	Solyc07g047800.2.1_1	alcohol dehydrogenase	oxidation-reduction process;	peroxisome;	nucleotide binding; alcohol dehydrogenase (NAD) activity;	0.554364		1.08153		1.50336
1581	Solyc01g097920.2.1_1	cysteine synthase-like	aging; response to zinc ion; cysteine biosynthetic process from serine; response to cadmium ion;	peroxisome; chloroplast; nucleus; plasma membrane; apoplast;	L-mimosine synthase activity; pyrazolylalanine synthase activity; beta-pyrazolylalanine synthase activity; cysteine synthase activity;	8.70088	0.299214	7.66792	0.198182	13.9837	0.120232
1583	Solyc06g054560.2.1_1	chromatin-remodeling complex atpase chain-like	ATP-dependent chromatin remodeling;	nucleus;	helicase activity; DNA binding; ATP binding; transferase activity; nucleosome binding;	1.07025		0.926093		0.848982
1584	Solyc04g082560.2.1_1	calcium ion binding isoform 2		cell part;		2.54898	0.222691	2.44846	0.40511	2.71997	0.102412
1587	Solyc11g010210.1.1_1	web family protein chloroplastic-like				0.595678	0.172271	0.637203	0.221254	1.0462	0.0169794
1589	Solyc02g068700.2.1_1	14 kda zinc-binding	metabolic process;	mitochondrion; chloroplast;	catalytic activity; protein kinase C binding; zinc ion binding;	7.19339		10.9829		1.50393
1592	Solyc01g006830.2.1_1	tpx2 family isoform 3	organic substance metabolic process; primary metabolic process;			0.843933	0.117146	0.924143	0.342338	0.60407	0.018774
1594	Solyc02g086600.2.1_1	polyribonucleotide nucleotidyltransferase mitochondrial-like	mitochondrial RNA processing; transcription factor import into nucleus; mitochondrial RNA catabolic process; mRNA catabolic process;	mitochondrion;	RNA binding; polyribonucleotide nucleotidyltransferase activity; 3'-5'-exoribonuclease activity;	0.541489	0.0935114	0.834486	0.457277	0.937842	0.444982
1595	Solyc01g006880.2.1_1	set domain isoform 1	regulation of flower development; histone H3-K4 methylation; vegetative to reproductive phase transition of meristem; histone H3-K36 methylation;	cytoplasm; nucleus;	histone-lysine N-methyltransferase activity;	1.1631	0.00445029	0.748093	0.439652	0.801797	0.45431
1597	Solyc07g032710.2.1_1	uncharacterized loc101223218		nucleus;		2.37612	0.033463	2.30217	0.234112	2.7488	0.0469566
1600	Solyc04g081880.2.1_1	ribonuclease p protein subunit p25-like			nucleic acid binding;	0.498307		0.465206		0.770236
1601	Solyc01g090910.2.1_1	vesicle-associated protein 1-2-like		protein storage vacuole; cytosol; integral to membrane; endoplasmic reticulum membrane; nucleus; plasma membrane;	structural molecule activity;	9.31792		12.1942		1.88759
1604	Solyc11g007300.1.1_1	pleiotropic drug resistance protein 2-like	ATP catabolic process;	membrane;	ATP binding; ATPase activity;	0.686779		0.312311		0.72714
1608	Solyc05g055450.2.1_1	rna-binding protein nova-1-like	RNA splicing; regulation by virus of viral protein levels in host cell;	nucleus;	ubiquitin thiolesterase activity; single-stranded RNA binding;	0.552669		1.27479		1.75361
1609	Solyc10g018520.1.1_1	exosome component 10-like	embryo sac egg cell differentiation; photomorphogenesis; cullin deneddylation; nucleobase-containing compound metabolic process;	cytosol; nucleus;	nucleic acid binding; 3'-5' exonuclease activity;	11.6284		10.8007		1.25376
1610	Solyc07g008560.2.1_1	probable inactive purple acid phosphatase 27-like		cell wall;	metal ion binding; acid phosphatase activity;	0.935019		0.81506		1.49148
1613	Solyc12g011120.1.1_1	adp-glucose pyrophosphorylase small subunit	regulation of proton transport; photorespiration; pentose-phosphate shunt; response to far red light; response to sucrose stimulus; positive regulation of catalytic activity; embryo development ending in seed dormancy; starch biosynthetic process; response to red light; isopentenyl diphosphate biosynthetic process, methylerythritol 4-phosphate pathway; maltose metabolic process; photoperiodism, f…	apoplast; heterotetrameric ADPG pyrophosphorylase complex; cytosol; amyloplast; chloroplast stroma;	glucose-1-phosphate adenylyltransferase activity; ATP binding;	0.971075		1.15943		0.894116
1615	Solyc12g094720.1.1_1	psbp domain-containing protein chloroplastic-like	pentose-phosphate shunt; response to far red light; starch biosynthetic process; response to red light; chloroplast relocation; photosynthesis; maltose metabolic process; chlorophyll biosynthetic process; response to blue light; transcription from plastid promoter; rRNA processing; thylakoid membrane organization;	oxygen evolving complex; extrinsic to membrane; chloroplast thylakoid lumen; chloroplast thylakoid membrane;	calcium ion binding;	0.991823		1.10388		1.37182
1617	Solyc05g013280.2.1_1	late blight resistance identical	defense response;		ADP binding;	2.67349	0.268786	2.89885	0.284428	3.31214	0.378156
1618	Solyc06g009630.1.1_1	calvin cycle protein cp12- chloroplastic-like	reductive pentose-phosphate cycle; regulation of biological process; response to red or far red light;	chloroplast part;		1.22384		0.923801		1.47766
1623	Solyc09g092130.2.1_1	probable sucrose-phosphate synthase 2-like	sucrose biosynthetic process; galactolipid biosynthetic process; response to hypoxia;		glutamine N-phenylacetyltransferase activity; sucrose-phosphate synthase activity;	0.87049		1.11066		0.639624
1624	Solyc02g077680.2.1_1	glycogen phosphorylase 1-like	carbohydrate metabolic process;		pyridoxal phosphate binding; amino acid binding; glycogen phosphorylase activity;	1.12655	0.536454	1.19488	0.17384	0.231884	0.0132542
1626	Solyc05g008780.2.1_1	cultured cell-like protein		cytosol; vacuole; nucleus; plasma membrane;		0.673552	0.217127	0.665308	0.243666	0.757497	3.81873e-05
1630	Solyc05g051250.2.1_1	glutamine synthetase	nitrogen fixation; glutamine biosynthetic process;	cytoplasm;	glutamate-ammonia ligase activity; ATP binding;	0.981342		0.50821		1.64174
1631	Solyc01g110960.2.1_1	ubiquitin-protein ligase	cellular process;	endoplasmic reticulum;		0.97395		1.11129		0.774142
1632	Solyc02g078260.2.1_1	dna-directed rna polymerase ii subunit rpb2-like	nuclear-transcribed mRNA catabolic process; RNA splicing, via endonucleolytic cleavage and ligation; embryo development ending in seed dormancy; transcription from RNA polymerase II promoter;	cytosol; plasmodesma; DNA-directed RNA polymerase II, core complex;	DNA-directed RNA polymerase activity; metal ion binding; DNA binding; ribonucleoside binding;	1.49171	0.173671	1.81712	0.236763	0.375934	0.116456
1634	Solyc03g019640.1.1_1	dnaj heat shock n-terminal domain-containing isoform 1	response to stress;		DNA binding;	1.92959	0.129566	2.52255	0.156871	0.707815	0.121229
1637	Solyc01g009050.2.1_1	molybdopterin biosynthesis protein cnx1-like	negative regulation of defense response; Mo-molybdopterin cofactor biosynthetic process; jasmonic acid mediated signaling pathway; systemic acquired resistance, salicylic acid mediated signaling pathway; regulation of plant-type hypersensitive response; auxin mediated signaling pathway; protein targeting to membrane; defense response to fungus; negative regulation of programmed cell death; MAPK c…	cytosol;	molybdenum ion binding;	0.883027		0.482924		0.995316
1639	Solyc03g121330.2.1_1	60s ribosomal protein	translation;	ribosome;	structural constituent of ribosome;	1.05779		1.24579		0.605322
1642	Solyc08g006540.2.1_1	peptidyl-prolyl cis-trans isomerase chloroplastic-like isoform 1	stomatal complex morphogenesis; protein peptidyl-prolyl isomerization; protein folding; isopentenyl diphosphate biosynthetic process, methylerythritol 4-phosphate pathway; chlorophyll biosynthetic process; carotenoid biosynthetic process; unsaturated fatty acid biosynthetic process;	membrane; chloroplast thylakoid lumen;	peptidyl-prolyl cis-trans isomerase activity; FK506 binding; protein binding;	21.0083	0.368476	23.5425	0.280418	25.3469	0.267512
1644	Solyc09g010330.2.1_1	transcription factor btf3-like				0.901864		0.531589		1.47615
1645	Solyc09g008240.2.1_1	abc transporter b family member 1-like	embryo development ending in seed dormancy; anthocyanin accumulation in tissues in response to UV light; root hair cell differentiation; stamen development; ATP catabolic process; trichome morphogenesis; auxin efflux; vernalization response; response to blue light; response to nematode; actin nucleation; acropetal auxin transport; vegetative to reproductive phase transition of meristem; regulatio…	plasmodesma; plasma membrane; integral to membrane;	auxin efflux transmembrane transporter activity; ATP binding; xenobiotic-transporting ATPase activity; ferric-transporting ATPase activity; calmodulin binding; auxin influx transmembrane transporter activity;	1.05805		0.986285		1.30473
1647	Solyc12g096770.1.1_1	salutaridinol 7-o-acetyltransferase-like			transferase activity, transferring acyl groups other than amino-acyl groups;	0.488111		1.38812		0.757345
1648	Solyc07g066580.2.1_1	mercaptopyruvate sulfurtransferase-like protein	methionine biosynthetic process; aging; RNA splicing, via endonucleolytic cleavage and ligation; glucosinolate biosynthetic process; embryo development ending in seed dormancy;	chloroplast;	thiosulfate sulfurtransferase activity; 3-mercaptopyruvate sulfurtransferase activity;	1.03916		0.532305		1.53726
1649	Solyc06g005490.2.1_1	triosephosphate cytosolic-like	response to misfolded protein; pentose-phosphate shunt; photorespiration; gluconeogenesis; proteasomal ubiquitin-dependent protein catabolic process; water transport; proteasome core complex assembly; cellular carbohydrate metabolic process; hyperosmotic response; Golgi organization; glycolysis; aerobic respiration; cysteine biosynthetic process; response to temperature stimulus;	vacuolar membrane; apoplast; cell wall; cytosol; chloroplast stroma; plasmodesma; plasma membrane; mitochondrion;	triose-phosphate isomerase activity; copper ion binding;	0.541506		1.83584		1.19207
1651	Solyc09g092450.2.1_1	probable acyl-activating enzyme chloroplastic-like	metabolic process;	chloroplast envelope;	ligase activity;	0.987061		1.02		0.19193
1652	Solyc07g055080.2.1_1	proteasome subunit alpha type-2-b	proteasomal ubiquitin-dependent protein catabolic process; defense response to bacterium; response to misfolded protein; proteasome core complex assembly; response to zinc ion;	proteasome core complex, alpha-subunit complex; chloroplast; cytosolic ribosome; nucleus;	translation initiation factor activity; threonine-type endopeptidase activity;	0.988074		1.22669		0.954207
1653	Solyc02g014350.2.1_1	p-loop containing nucleoside triphosphate hydrolases superfamily protein	gravitropism; telomere maintenance in response to DNA damage; tissue development; response to gamma radiation; reciprocal meiotic recombination; multicellular organism reproduction; positive regulation of organelle organization; meiotic chromosome segregation; protein desumoylation; meiotic DNA double-strand break formation; regulation of telomere maintenance; organ morphogenesis; synapsis; ATP c…	plasma membrane;	ATPase activity; ATP binding;	1.23888	0.207999	1.10279	0.108452	1.05033	0.211163
1654	Solyc06g084260.2.1_1	chalcone--flavonone isomerase-like	flavonoid biosynthetic process; fatty acid metabolic process;	chloroplast envelope; chloroplast stroma; mitochondrion;	chalcone isomerase activity; fatty acid binding;	1.04965		0.758018		0.430038
1655	Solyc11g007960.1.1_1	kelch repeat-containing protein	lipid transport;	cytosol; nucleus;		1.27753		0.717221		1.00695
1656	Solyc03g093480.2.1_1	u3snornp10 and nuc211 domain-containing protein	RNA methylation; pyrimidine ribonucleotide biosynthetic process;	cytosol; chloroplast; vacuole; nucleus;	protein binding;	1.09139	0.255903	0.697251	0.119856	0.676214	0.00607892
1658	Solyc09g074880.2.1_1	protein low psii accumulation1	photosystem II oxygen evolving complex assembly; thylakoid membrane organization;	chloroplast;		17.9582	0.238491	36.2832	0.0149999	2.88001	0.070771
1659	Solyc12g088990.1.1_1	exocyst complex component sec3a-like		exocyst; cytosol; plasma membrane;		5.69694	0.380033	6.80923	0.254044	0.715088	0.316972
1662	Solyc01g111870.1.1_1	serine threonine-protein kinase atr-like	telomere maintenance in response to DNA damage; response to gamma radiation; multicellular organism reproduction; DNA repair; meiotic chromosome segregation; response to aluminum ion; meiotic DNA double-strand break formation; sister chromatid cohesion; synapsis; telomere maintenance via telomerase; phosphorylation; reciprocal meiotic recombination; regulation of telomere maintenance;	plasmodesma; nucleus;	protein serine/threonine kinase activity; ATP binding;	1.09986	0.380931	0.911903	0.173466	0.693346	0.0224737
1665	Solyc08g005800.2.1_1	protein notum homolog			carboxylesterase activity;	0.988468		0.61805		0.661907
1669	Solyc01g096750.1.1_1	protein argonaute 4-like	translational initiation; histone H3-K9 methylation; defense response to bacterium, incompatible interaction; negative regulation of transposition; production of siRNA involved in RNA interference; chromatin silencing; DNA methylation; ovule development;	Cajal body; nuclear euchromatin; cytoplasm; nucleolus;	siRNA binding; translation initiation factor activity;	6.94903		0.982007		1.25197
1670	Solyc04g009990.2.1_1	probable lysine-specific demethylase jmj14-like	glucuronoxylan metabolic process; protein desumoylation; vegetative to reproductive phase transition of meristem; post-translational protein modification; protein glycosylation; xylan biosynthetic process; gravitropism; positive regulation of transcription, DNA-dependent; hydrogen peroxide biosynthetic process;	nucleus;	sequence-specific DNA binding transcription factor activity;	1.27736		1.09294		1.84089
1671	Solyc07g008720.2.1_1	btf3-like transcription factor				0.901864		0.531589		1.47615
1672	Solyc09g008650.2.1_1	peptidyl-prolyl cis-trans isomerase fkbp16- chloroplastic-like	protein peptidyl-prolyl isomerization; protein folding; cellular response to water deprivation;	chloroplast thylakoid membrane; nucleus; chloroplast thylakoid lumen;	peptidyl-prolyl cis-trans isomerase activity; FK506 binding;	1.1631		0.902437		0.944271
1674	Solyc03g094010.2.1_1	glutamate dehydrogenase 2	polyamine catabolic process; oxidation-reduction process; response to salt stress; phenylpropanoid metabolic process; cellular modified amino acid biosynthetic process; membrane fusion; Golgi vesicle transport; para-aminobenzoic acid metabolic process; response to cadmium ion;	mitochondrion; vacuolar membrane; Golgi apparatus; plasma membrane;	copper ion binding; zinc ion binding; cobalt ion binding; glutamate dehydrogenase [NAD(P)+] activity; ATP binding; glutamate dehydrogenase (NAD+) activity;	1.00055		1.14729		1.02194
1675	Solyc08g080370.2.1_1	acetylornithine mitochondrial-like	response to water deprivation; ethylene mediated signaling pathway; regulation of transcription, DNA-dependent; defense response to bacterium; cutin biosynthetic process; arginine biosynthetic process; primary root development; ovule development; wax metabolic process; interspecies interaction between organisms;	chloroplast stroma; nucleus; mitochondrion;	N2-acetyl-L-ornithine:2-oxoglutarate 5-aminotransferase activity; sequence-specific DNA binding; pyridoxal phosphate binding; sequence-specific DNA binding transcription factor activity; copper ion binding;	0.928539		0.963631		0.707015
1677	Solyc02g072090.1.1_1	replication factor c dna polymerase iii gamma-tau	DNA replication;	plasma membrane; DNA polymerase III complex;	DNA-directed DNA polymerase activity; DNA binding; ATP binding; nucleoside-triphosphatase activity;	4.72561		2.88754		0.9658
1679	Solyc02g079850.2.1_1	fyve zinc finger containing protein			ion binding;	0.940895	0.152268	0.815011	0.247849	1.11449	0.044879
1680	Solyc02g065240.2.1_1	salicylic acid-binding protein 2-like	systemic acquired resistance, salicylic acid mediated signaling pathway; response to wounding; jasmonic acid metabolic process; salicylic acid metabolic process;		methyl indole-3-acetate esterase activity; lipase activity; polyneuridine-aldehyde esterase activity; methyl salicylate esterase activity; methyl jasmonate esterase activity;	0.484032		1.3226		0.120149
1681	Solyc09g011880.2.1_1	protein ssuh2 homolog		cytoplasm;	heat shock protein binding; unfolded protein binding;	0.704561		1.16094		0.751401
1682	Solyc01g010870.2.1_1	probable methyltransferase pmt2-like	methylation;	trans-Golgi network; membrane; Golgi apparatus; endosome;	methyltransferase activity;	1.12223		0.955024		0.925445
1683	Solyc04g081200.2.1_1	protein rcc2-like		nucleus;	Ran GTPase binding;	0.401217		1.18257		0.946758
1685	Solyc01g095710.2.1_1	probable atp-dependent rna helicase dhx37-like		nucleus;	ATP-dependent helicase activity; nucleic acid binding; ATP binding;	1.01144	0.318986	2.03882	0.269365	1.21425	0.212271
1687	Solyc11g017460.1.1_1	armadillo beta-catenin-like c2 calcium lipid-binding domain protein isoform 1			ligase activity;	0.934406	0.275984	1.14442	0.114781	0.489181	0.0168978
1689	Solyc02g091280.2.1_1	atp-dependent clp protease proteolytic subunit chloroplastic-like	proteolysis;	chloroplast envelope; chloroplastic endopeptidase Clp complex; chloroplast thylakoid;	serine-type endopeptidase activity;	5.13608		5.97013		5.42754
1690	Solyc04g054190.2.1_1	abc2 isoform 2		chloroplast envelope;	transferase activity, transferring phosphorus-containing groups;	8.41903		10.124		10.0716
1692	Solyc03g114060.2.1_1	bah helical bundle-like domain isoform 1	transcription, DNA-dependent;	nucleus;	DNA binding;	6.4016		0.510823		1.47147
1693	Solyc08g080940.2.1_1	glutathione peroxidase	toxin catabolic process; circadian rhythm; response to oxidative stress; chromatin assembly or disassembly; response to cadmium ion; response to salt stress; oxidation-reduction process;	plasma membrane; chloroplast; cytosol; apoplast; mitochondrion;	phospholipid-hydroperoxide glutathione peroxidase activity; glutathione peroxidase activity;	0.617132		0.876008		1.49093
1697	Solyc03g093520.2.1_1	6-phosphofructokinase chloroplastic-like	fructose 6-phosphate metabolic process; glycolysis; phosphorylation;	6-phosphofructokinase complex; chloroplast;	6-phosphofructokinase activity; diphosphate-fructose-6-phosphate 1-phosphotransferase activity; ATP binding;	0.947465		0.764852		1.42069
1699	Solyc01g099190.2.1_1	lipoxygenase	oxylipin biosynthetic process; oxidation-reduction process;	cytoplasm;	linoleate 13S-lipoxygenase activity; iron ion binding;	0.883498		0.405494		0.64325
1701	Solyc01g112350.2.1_1	brefeldin a-inhibited guanine nucleotide-exchange protein 1-like	cytokinesis by cell plate formation; vesicle-mediated transport; regulation of ARF protein signal transduction; microtubule cytoskeleton organization; gravitropism; regulation of catalytic activity;	chloroplast; nucleus;	ARF guanyl-nucleotide exchange factor activity;	0.953029	0.0939132	1.16236	0.0176454	0.932136	0.00426383
1703	Solyc03g005460.2.1_1	swi snf-related matrix-associated actin-dependent regulator of chromatin subfamily a member 3-like 3-like		chloroplast envelope; nucleus;	helicase activity; DNA binding; ATP binding; transferase activity; zinc ion binding;	11.613	0.155095	21.563	0.0968081	23.2385	0.127217
1704	Solyc08g067920.2.1_1	enhancer of polycomb-like transcription factor isoform 1	production of miRNAs involved in gene silencing by miRNA; virus induced gene silencing; vegetative phase change; production of ta-siRNAs involved in RNA interference;			0.59761	0.0454361	0.734646	0.0135176	1.12418	0.126459
1706	Solyc01g101070.2.1_1	pleiotropic drug resistance protein 3-like	cellular response to indolebutyric acid stimulus; root development; drug transmembrane transport; regulation of anion channel activity; auxin polar transport; transition metal ion transport; ATP catabolic process;	integral to membrane; plasmodesma; plasma membrane;	organic phosphonate transmembrane-transporting ATPase activity; ATP binding;	11.2113		11.6497		0.650221
1707	Solyc03g025720.2.1_1	amp-dependent synthetase and ligase family protein	nitrate transport; seed coat development; response to nitrate; para-aminobenzoic acid metabolic process; positive regulation of seed germination; oxalate catabolic process; response to cadmium ion; defense response to fungus;	cytosol; mitochondrion; plasmodesma; chloroplast stroma; apoplast;	oxalate-CoA ligase activity; o-succinylbenzoate-CoA ligase activity; AMP binding;	8.50362	0.160352	6.59645	0.158063	10.7947	0.37636
1708	Solyc05g056130.2.1_1	dolichyl-diphosphooligosaccharide--protein glycosyltransferase subunit 1-like	protein glycosylation;	plant-type cell wall; plasma membrane; vacuolar membrane; integral to membrane; endoplasmic reticulum;	dolichyl-diphosphooligosaccharide-protein glycotransferase activity;	1.09794	0.380424	1.18517	0.4044	1.43552	0.00654222
1710	Solyc11g010920.1.1_1	di-glucose binding protein with kinesin motor domain	mitotic cell cycle; gene silencing by RNA; microtubule cytoskeleton organization; cytokinesis by cell plate formation; histone H3-K9 methylation; sepal formation; chromatin silencing; DNA methylation; petal formation; histone phosphorylation; regulation of flower development; microtubule-based movement;	cytoplasm; microtubule; kinesin complex;	microtubule binding; minus-end-directed microtubule motor activity; ATP binding;	0.810398	0.25574	1.06686	0.568972	0.79568	0.00116026
1711	Solyc11g073280.1.1_1	rna and export factor-binding protein 2-like			nucleic acid binding; nucleotide binding;	46.0858	0.236481	58.6671	0.23044	5.23113	0.393937
1712	Solyc08g069110.2.1_1	probable rhamnose biosynthetic enzyme 1-like	response to sucrose stimulus; response to UV-B; extracellular polysaccharide biosynthetic process; UDP-rhamnose biosynthetic process; flavonol biosynthetic process; auxin efflux;	cytosol; plasmodesma; chloroplast;	dTDP-4-dehydrorhamnose reductase activity; UDP-glucose 4,6-dehydratase activity; UDP-L-rhamnose synthase activity; nucleotide binding; coenzyme binding; dTDP-glucose 4,6-dehydratase activity;	14.7885		13.5288		21.8845
1715	Solyc09g092690.2.1_1	peptidyl-prolyl cis-trans isomerase fkbp65-like	protein folding; protein peptidyl-prolyl isomerization;	vacuole;	peptidyl-prolyl cis-trans isomerase activity;	8.56205	0.325911	8.65951	0.331614	7.72746	0.0535589
1716	Solyc11g005640.1.1_1	partial	cellular protein metabolic process;	cytoplasm; nucleus; intracellular organelle part;		7.29244		5.62109		9.34969
1717	Solyc10g012370.2.1_1	beta-cyanoalanine synthase	response to fructose stimulus; hydrogen peroxide catabolic process; water transport; detoxification of nitrogen compound; root hair cell development; isopentenyl diphosphate biosynthetic process, methylerythritol 4-phosphate pathway; response to salt stress; hyperosmotic response; Golgi organization; cysteine biosynthetic process from serine; glycolysis; regulation of protein localization; glucos…	chloroplast; mitochondrion;	transferase activity; cysteine synthase activity; L-3-cyanoalanine synthase activity; pyridoxal phosphate binding; copper ion binding;	0.489625		1.11798		0.0606922
1718	Solyc04g064670.2.1_1	psbp domain-containing protein chloroplastic-like	pentose-phosphate shunt; isopentenyl diphosphate biosynthetic process, methylerythritol 4-phosphate pathway; glucosinolate metabolic process; maltose metabolic process; starch biosynthetic process; photosynthesis; positive regulation of catalytic activity;	extrinsic to membrane; chloroplast stroma; oxygen evolving complex; chloroplast thylakoid lumen;	calcium ion binding;	0.884786		0.414781		1.1012
1721	Solyc11g067310.1.1_1	abc transporter b family member 4-like	root hair elongation; response to water deprivation; abscisic acid mediated signaling pathway; amino acid import; toxin catabolic process; response to jasmonic acid stimulus; ATP catabolic process; proteasome assembly; auxin influx; response to cytokinin stimulus; ER to Golgi vesicle-mediated transport; auxin efflux; gravitropism; ethylene mediated signaling pathway; proteasomal ubiquitin-depende…	plasmodesma; plasma membrane; integral to membrane; ATP-binding cassette (ABC) transporter complex; nucleus;	auxin efflux transmembrane transporter activity; ATP binding; xenobiotic-transporting ATPase activity; auxin influx transmembrane transporter activity;	1.03878	0.348981	1.13243	0.106929	0.756318	0.424775
1722	Solyc03g098600.2.1_1	dolichyl-diphosphooligosaccharide--protein glycosyltransferase subunit stt3-like	protein glycosylation;	plasma membrane; endoplasmic reticulum;	oligosaccharyl transferase activity;	0.867342		0.817809		0.783737
1723	Solyc01g103040.2.1_1	mitotic checkpoint family protein	mitotic spindle assembly checkpoint; gravitropism;	nuclear envelope;		0.999344	0.0309605	0.826006	0.507307	0.746773	0.0566042
1724	Solyc01g106770.2.1_1	serine threonine-protein kinase tor-like isoform 1	embryo development ending in seed dormancy; phosphorylation;		phosphotransferase activity, alcohol group as acceptor; kinase activity; drug binding; ATP binding;	9.17006	0.095816	15.0674	0.130936	1.32278	0.12096
1727	Solyc04g081260.2.1_1	filament-like plant protein 6-like				0.87426	0.105054	1.25591	0.139944	0.852971	0.00396326
1728	Solyc03g044470.2.1_1	red chlorophyll catabolite reductase	pentose-phosphate shunt; carotenoid biosynthetic process; positive regulation of catalytic activity; starch biosynthetic process; regulation of plant-type hypersensitive response; maltose metabolic process; chlorophyll biosynthetic process; PSII associated light-harvesting complex II catabolic process; chlorophyll catabolic process; defense response, incompatible interaction; rRNA processing;	chloroplast envelope; cytosol; chloroplast stroma; mitochondrion;	red chlorophyll catabolite reductase activity;	11.6688		1.1003		0.363708
1732	Solyc12g008390.1.1_1	golgin candidate 1-like	pentose-phosphate shunt; isopentenyl diphosphate biosynthetic process, methylerythritol 4-phosphate pathway; carotenoid biosynthetic process; thylakoid membrane organization; nuclear-transcribed mRNA catabolic process; chloroplast fission;	chloroplast envelope; Golgi apparatus; nucleus;		1.15366		1.25088		0.398789
1733	Solyc05g054600.2.1_1	methionine--trna ligase-like	ovule development; methionyl-tRNA aminoacylation;	mitochondrion; chloroplast stroma;	methionine-tRNA ligase activity; ATP binding;	0.951385		1.07234		1.53258
1734	Solyc12g019110.1.1_1	valine--trna ligase-like	stomatal complex morphogenesis; protein targeting to chloroplast; embryo development ending in seed dormancy; regulation of translational fidelity; mRNA modification; iron-sulfur cluster assembly; valyl-tRNA aminoacylation; vegetative to reproductive phase transition of meristem; chloroplast organization; rRNA processing; ovule development; thylakoid membrane organization;	chloroplast stroma;	valine-tRNA ligase activity; aminoacyl-tRNA editing activity; ATP binding;	12.64		16.1768		5.8035
1735	Solyc10g074690.1.1_1	PREDICTED: uncharacterized protein LOC101255446	transport; protein glycosylation;	integral to membrane; mitochondrion;		1.22242		0.99555		0.69908
1737	Solyc11g065240.1.1_1	saccharopine dehydrogenase family protein expressed	oxidation-reduction process;	chloroplast thylakoid;	oxidoreductase activity; nucleotide binding;	0.913472	0.453151	0.740746	0.0528965	0.959321	0.48103
1738	Solyc03g082490.2.1_1	PREDICTED: uncharacterized protein LOC101246515				1.14108		1.05547		0.869005
1739	Solyc11g065120.1.1_1	ran gtpase binding	cortical protein anchoring;	plasma membrane; cell cortex;	metal ion binding; phospholipid binding;	1.98242	0.217286	2.25866	0.0402874	2.55352	0.0940574
1741	Solyc06g053570.2.1_1	nuclear pore anchor	microtubule cytoskeleton organization; poly(A)+ mRNA export from nucleus; negative regulation of flower development; negative regulation of protein sumoylation; protein import into nucleus; stamen development;	chloroplast; nucleolus; cytosol; nuclear pore; plasmodesma;	protein binding; nucleic acid binding;	92.9328	0.137546	98.2776	0.344953	10.5636	0.273498
1742	Solyc08g068010.1.1_1	zinc finger	circadian rhythm;			0.919158	0.0393019	0.94219	0.259353	0.905514	0.0160308
1743	Solyc02g067570.2.1_1	paired amphipathic helix protein sin3-like 2-like	regulation of transcription, DNA-dependent;	nucleus;		0.978803	0.276726	1.04456	0.350069	1.10535	0.0213197
1746	Solyc09g090270.2.1_1	cop1-interacting isoform 3		plasma membrane;		0.958456	0.311646	1.03051	0.149011	0.644846	0.00552961
1747	Solyc07g044930.2.1_1	probable atp-dependent rna helicase ythdc2-like		nucleus; plastid;	ATP-dependent helicase activity; DNA binding; ATP binding;	5.52522	0.0744333	7.49734	0.194699	6.89862	0.0123981
1750	Solyc10g006030.2.1_1	30s ribosomal protein s10	translation; chloroplast relocation; rRNA processing; isopentenyl diphosphate biosynthetic process, methylerythritol 4-phosphate pathway; chlorophyll biosynthetic process; thylakoid membrane organization; photosynthesis;	small ribosomal subunit; chloroplast stroma;	RNA binding; structural constituent of ribosome;	18.5669		24.106		24.8924
1754	Solyc11g005130.1.1_1	wound-responsive family isoform 3				5.29837		6.01459		7.83295
1757	Solyc04g007060.2.1_1	late blight resistance protein homolog r1b-14-like	defense response;		ADP binding;	1.2638		1.05026		0.0226795
1760	Solyc02g070790.2.1_1	50 kda ketoavyl-acp synthase	very long-chain fatty acid metabolic process; fatty acid biosynthetic process; cuticle development; response to cold; chloroplast fission; embryo development;	chloroplast envelope; chloroplast stroma; membrane;	3-oxoacyl-[acyl-carrier-protein] synthase activity;	0.954033		0.449087		1.07168
1761	Solyc11g008150.1.1_1	suppressor of	regulation of transcription from RNA polymerase II promoter; regulation of DNA-dependent transcription, elongation; production of siRNA involved in RNA interference; DNA methylation;	nucleus;	nucleotide binding;	0.608557		0.816841		0.800658
1762	Solyc09g075860.2.1_1	lipoxygenase	lipid oxidation; response to wounding; jasmonic acid biosynthetic process; negative regulation of defense response to insect; lateral root formation; oxylipin biosynthetic process;	chloroplast;	linoleate 13S-lipoxygenase activity; iron ion binding;	0.923534	0.228228	1.31088	0.0619193	1.03566	0.432523
1763	Solyc05g017890.2.1_1	tho complex subunit 2-like	signal transduction by phosphorylation; phosphorelay signal transduction system;	membrane;	phosphorelay sensor kinase activity;	5.1202	0.17852	4.5378	0.338691	6.10145	0.227365
1764	Solyc11g006660.1.1_1	eukaryotic peptide chain release factor subunit 1-3-like	translational termination;	cytoplasm; plasma membrane;	translation release factor activity, codon specific;	1.06662		0.869318		0.854858
1766	Solyc05g014050.2.1_1	albino3-like protein chloroplastic-like	chloroplast organization; protein insertion into membrane;	integral to membrane;		0.906283	0.0744246	0.765956	0.239653	0.671851	0.00195906
1771	Solyc05g013780.2.1_1	uncharacterized loc101212666	calcium ion transport; protein glycosylation; gravitropism;	cytoplasm;		0.995692	0.0845501	0.941476	0.498406	0.623862	0.210688
1773	Solyc09g092250.2.1_1	rna recognition motif-containing protein isoform 1			metal ion binding; nucleotide binding; RNA binding;	8.19488	0.156812	10.6186	0.0594283	2.28792	0.0343522
1775	Solyc06g064550.2.1_1	bifunctional aspartokinase homoserine chloroplastic-like	aspartate family amino acid biosynthetic process; oxidation-reduction process; phosphorylation;	chloroplast stroma;	homoserine dehydrogenase activity; aspartate kinase activity; amino acid binding; NADP binding;	1.02686		1.08958		0.755576
1776	Solyc01g105100.2.1_1	endoplasmic reticulum-golgi intermediate compartment protein 3-like		vacuolar membrane; endoplasmic reticulum; Golgi apparatus; plasma membrane;		0.753191		0.820505		0.769692
1778	Solyc04g012040.2.1_1	26s proteasome non-atpase regulatory subunit 12-like	multicellular organismal development;	cytoplasm; proteasome complex; nucleus;		0.825292		1.16023		1.52064
1780	Solyc05g055210.1.1_1	eukaryotic peptide chain release factor subunit 1-3-like	translational termination;	cytoplasm; plasma membrane;	translation release factor activity, codon specific;	1.02135	0.299307	1.14988	0.338587	0.821355	0.487247
1785	Solyc02g082860.2.1_1	isocitrate dehydrogenase	tricarboxylic acid cycle; isocitrate metabolic process;		NAD binding; magnesium ion binding; isocitrate dehydrogenase (NAD+) activity; zinc ion binding;	0.593857		0.659659		1.06047
1786	Solyc06g033860.1.1_1	glutamate dehydrogenase 2	polyamine catabolic process; oxidation-reduction process; response to salt stress; phenylpropanoid metabolic process; cellular modified amino acid biosynthetic process; membrane fusion; Golgi vesicle transport; para-aminobenzoic acid metabolic process; response to cadmium ion;	mitochondrion; vacuolar membrane; Golgi apparatus; plasma membrane;	copper ion binding; zinc ion binding; cobalt ion binding; glutamate dehydrogenase [NAD(P)+] activity; ATP binding; glutamate dehydrogenase (NAD+) activity;	1.02629	0.24585	1.3347	0.139145	0.926603	0.000870431
1788	Solyc05g051390.2.1_1	centromere-associated protein e-like				0.927349		1.05065		0.446426
1791	Solyc08g005440.2.1_1	disease resistance protein rpm1-like	plant-type hypersensitive response;	plasma membrane;	ADP binding; phosphoprotein phosphatase activity;	0.853678	0.0454431	1.01847	0.172866	1.17205	0.0238387
1793	Solyc09g074660.2.1_1	spermatogenesis-associated protein 20-like	metabolic process;	extracellular region; chloroplast;	catalytic activity;	0.841909		0.881772		1.55481
1794	Solyc02g069150.2.1_1	vesicle-associated membrane protein 726-like	vesicle-mediated transport;	integral to membrane;		6.98939		10.3681		1.86759
1795	Solyc09g065720.2.1_1	cyclophilin-like peptidyl-prolyl cis-trans isomerase family protein	embryo sac egg cell differentiation; protein peptidyl-prolyl isomerization; protein folding; karyogamy; mRNA splicing, via spliceosome;	cytosol;	peptidyl-prolyl cis-trans isomerase activity; protein binding;	7.18767		15.8689		12.1739
1796	Solyc04g076350.1.1_1	kinase interacting family		plasma membrane;		4.94723	0.347204	10.9719	0.00313748	1.67522	0.000500109
1799	Solyc03g121980.2.1_1	developmentally regulated g-protein 2-like		cytoplasmic membrane-bounded vesicle;	GTP binding; GDP binding;	1.1457		1.2464		0.798608
1800	Solyc03g113370.2.1_1	ubiquitin carboxyl-terminal hydrolase-related protein isoform 1		nucleus;	metal ion binding;	1.70158	0.0807676	2.51582	0.245374	0.592634	0.126393
1802	Solyc04g008140.1.1_1	hero resistance protein	defense response;		ADP binding; ATP binding; nucleoside-triphosphatase activity;	1.09403	0.0190466	1.21511	0.09651	1.36404	0.140455
1803	Solyc01g057270.2.1_1	calmodulin-binding transcription factor sr4		nucleus;	DNA binding;	0.388872		0.902732		0.900839
1806	Solyc01g086930.2.1_1	protein gamma response 1-like	meiotic DNA double-strand break processing; organic substance biosynthetic process; gamete generation; response to ionizing radiation; response to oxidative stress; cellular biosynthetic process; carboxylic acid metabolic process;	peroxisome; cytosol;	3-hydroxybutyrate dehydrogenase activity;	2.68297	0.110994	3.12959	0.140197	0.494225	0.00673982
1809	Solyc08g013940.2.1_1	serine threonine-protein kinase ulk4-like	protein phosphorylation; phragmoplast assembly; embryo development ending in seed dormancy; endosperm cellularization;	plasmodesma; plasma membrane;	microtubule binding; protein serine/threonine kinase activity; ATP binding;	6.29403	0.110467	7.37023	0.0919077	6.15035	0.158588
1810	Solyc01g111740.2.1_1	PREDICTED: uncharacterized protein LOC101255743				0.733381		0.90449		0.623661
1811	Solyc01g095430.2.1_1	thylakoid membrane phosphoprotein 14 chloroplast		plastoglobule; chloroplast envelope; chloroplast thylakoid membrane;		0.959031		1.30897		1.81968
1812	Solyc08g079280.2.1_1	flavonoid 3 -monooxygenase-like	oxidation-reduction process;	plasma membrane; cell wall; mitochondrion;	flavonoid 3',5'-hydroxylase activity; electron carrier activity; iron ion binding; heme binding;	0.778569	0.339927	1.07023	0.0641581	0.731288	0.407088
1813	Solyc07g064330.2.1_1	dna polymerase	DNA replication;	nucleoid; chloroplast; mitochondrion;	DNA-directed DNA polymerase activity; DNA binding; 3'-5' exonuclease activity;	5.45138	0.212238	8.19452	0.229679	7.32794	0.000811263
1814	Solyc02g064940.1.1_1	leucine-rich repeat family protein	phosphorylation;		kinase activity;	0.918938		0.949338		0.0993515
1816	Solyc03g083060.2.1_1	ribonuclease p protein subunit p38-related isoform 1				0.990288	0.214427	0.981197	0.347896	1.26456	0.305574
1817	Solyc07g048080.2.1_1	threonine--trna ligase-like	threonyl-tRNA aminoacylation; embryo development ending in seed dormancy;	mitochondrion; chloroplast stroma;	threonine-tRNA ligase activity; ATP binding;	2.25115	0.241732	13.8916	0.271923	1.06529	0.362966
1818	Solyc01g080510.2.1_1	at4g15540 dl3810w	protein autophosphorylation; hydrogen peroxide catabolic process; response to fructose stimulus; response to salt stress; regulation of meristem growth; response to blue light; regulation of proton transport; water transport;			0.934006		0.931896		0.86017
1819	Solyc11g040370.1.1_1	kh domain-containing protein	nuclear-transcribed mRNA catabolic process; abscisic acid biosynthetic process;			0.801351		0.898641		1.5344
1820	Solyc06g074730.2.1_1	argonaute family protein	translational initiation; stamen development; petal development; ovule development;	cytoplasm;	translation initiation factor activity;	1.11077		0.748009		0.642933
1821	Solyc02g083700.2.1_1	lysosomal alpha-mannosidase-like	mannose metabolic process;		carbohydrate binding; alpha-mannosidase activity; zinc ion binding;	6.38916	0.0939485	7.20783	0.343888	9.4592	0.0888883
1822	Solyc12g098890.1.1_1	50s ribosomal protein chloroplastic-like	translation; regulation of meristem growth; auxin polar transport; regulation of cell size; root morphogenesis; ribosome biogenesis; anther development; plant-type cell wall organization; plant-type cell wall biogenesis; pattern specification process;	ribosome; chloroplast envelope; chloroplast stroma;	rRNA binding; structural constituent of ribosome;	1.00406	0.369522	1.1109	0.023708	1.20038	0.0300959
1823	Solyc09g011030.2.1_1	hsp70-binding protein 1-like	protein folding; response to high light intensity; response to hydrogen peroxide; response to heat; response to salt stress;	cytoplasm; nucleus;	Hsp70 protein binding;	1.06738		1.21677		1.03633
1824	Solyc05g056540.2.1_1	succinate-semialdehyde dehydrogenase -like	oxidation-reduction process;		nucleotide binding; cobalt ion binding; zinc ion binding; alcohol dehydrogenase (NAD) activity;	1.01932	0.338378	0.939969	0.010674	0.725058	0.00744594
1825	Solyc11g072340.1.1_1	arginine serine-rich-splicing factor rsp40-like			nucleic acid binding; nucleotide binding;	10.4149	0.144518	7.80043	0.0535267	2.74941	0.0569917
1826	Solyc03g005600.2.1_1	probable methyltransferase pmt8-like	multidimensional cell growth; root hair elongation; polysaccharide biosynthetic process; cell tip growth; cell wall organization; methylation; anthocyanin accumulation in tissues in response to UV light; regulation of hormone levels;	endosome; vacuolar membrane; trans-Golgi network; Golgi apparatus;	methyltransferase activity;	0.632865		0.817586		0.777534
1827	Solyc04g071350.2.1_1	exocyst complex component 2-like	trichome morphogenesis; cell wall organization; cell adhesion; pollen tube growth; root hair cell differentiation; actin nucleation; pollen germination;	cytosol; plasmodesma; plasma membrane;		0.928478	0.0455735	1.1936	0.0943178	0.99295	0.273578
1830	Solyc06g082150.2.1_1	6-phosphofructo-2-kinase fructose- -bisphosphatase-like	D-xylose metabolic process; fructose 6-phosphate metabolic process; regulation of carbon utilization; phosphorylation; fructose 2,6-bisphosphate metabolic process; fructose metabolic process;	cytosol; plasma membrane;	6-phosphofructo-2-kinase activity; fructose-2,6-bisphosphate 2-phosphatase activity; ATP binding; starch binding;	0.980648		0.974187		0.786265
1832	Solyc12g010010.1.1_1	probable cyclic nucleotide-gated ion channel 5-like	transmembrane transport; potassium ion transport;	integral to membrane;	voltage-gated potassium channel activity;	9.75853	0.0489789	9.23177	0.0489812	10.3981	0.00427149
1833	Solyc01g097810.2.1_1	zeta-carotene desaturase	9,9'-di-cis-zeta-carotene desaturation to 7,9,7',9'-tetra-cis-lycopene; carotenoid biosynthetic process; carotene biosynthetic process; oxidation-reduction process;	chloroplast envelope; chromoplast;	hydrolase activity, acting on ester bonds; 9,9'-dicis-carotene:quinone oxidoreductase activity; 7,9,9'-tricis-neurosporene:quinone oxidoreductase activity; carotene 7,8-desaturase activity;	0.769545		0.975619		1.11383
1835	Solyc07g053730.2.1_1	nucleolar gtp-binding protein 1-like	ribosome biogenesis;	nucleolus;	GTP binding;	5.60193	0.000806418	6.00283	0.0412537	3.80455	0.0391881
1836	Solyc02g093160.2.1_1	filament-like plant protein 7-like	histone H3-K9 methylation; chromatin silencing;			1.05427	0.139534	0.805877	0.353202	0.619086	0.000522531
1837	Solyc11g071700.1.1_1	ubiquitin carboxyl-terminal hydrolase 12-like	ubiquitin-dependent protein catabolic process;		cysteine-type peptidase activity; ubiquitin thiolesterase activity;	1.52741		1.44559		0.897313
1838	Solyc02g014190.2.1_1	protein binding		plasmodesma; cytoplasm;	ATP binding; zinc ion binding;	0.94742	0.0711076	1.01314	0.538544	0.846343	0.0130408
1839	Solyc05g008430.2.1_1	alg-2 interacting protein x-like		plasmodesma; cytosol;		0.909905	0.193114	1.13234	0.146808	0.940713	0.0393517
1842	Solyc02g037540.1.1_1	lrr and nb-arc domains-containing disease resistance			organic cyclic compound binding; heterocyclic compound binding;	0.97385		0.956203		1.79121
1844	Solyc06g034070.1.1_1	atp-dependent dna helicase pif1	single-organism cellular process; DNA metabolic process;	plastid;	helicase activity;	9.24188	0.222066	6.21717	0.342615	11.0599	0.0160512
1845	Solyc00g011890.2.1_1	arabinose kinase isoform 1	carbohydrate phosphorylation; arabinose metabolic process; galactose metabolic process; RNA processing;	plasmodesma; cytosol;	L-arabinokinase activity; ATP binding; galactokinase activity;	1.17813	0.389488	1.37322	0.319099	0.43624	0.0141065
1846	Solyc03g006970.1.1_1	subtilisin-like protease	asymmetric cell division; proteolysis; negative regulation of catalytic activity;	cell wall; apoplast;	identical protein binding; serine-type endopeptidase activity;	5.58897	0.187186	4.94342	0.173655	0.991921	0.279909
1847	Solyc07g008190.2.1_1	nucleoporin-related protein		nucleus;		0.795322	0.322298	1.07015	0.17457	1.428	0.00527791
1849	Solyc03g110880.2.1_1	dna-directed rna polymerase d subunit 2a-like	transcription, DNA-dependent;		DNA-directed RNA polymerase activity; DNA binding; ribonucleoside binding;	0.915622		0.885207		0.36034
1850	Solyc02g062700.2.1_1	aaa-type atpase family protein	karyogamy; pyrimidine ribonucleotide biosynthetic process; embryo sac egg cell differentiation; regulation of flower development; ATP catabolic process; histone lysine methylation;	plasma membrane; mitochondrion;	zinc ion binding; microtubule-severing ATPase activity; ATP binding;	0.996359	0.292424	1.06478	0.387648	1.05489	0.00144097
1853	Solyc04g009770.2.1_1	-like protein	protein folding; response to heat;		metal ion binding; heat shock protein binding; ATP binding; unfolded protein binding;	0.939212		0.959598		0.0328555
1854	Solyc10g085030.1.1_1	heme-binding-like protein chloroplastic-like	tRNA metabolic process; flavonoid biosynthetic process; response to sucrose stimulus; embryo development ending in seed dormancy; phosphorylation; iron-sulfur cluster assembly; response to UV-B; vegetative to reproductive phase transition of meristem; chloroplast organization; red or far-red light signaling pathway; positive regulation of transcription, DNA-dependent; transcription from plastid p…	vacuole; Golgi apparatus; cytosol; chloroplast nucleoid; plasma membrane; nucleus;	kinase activity; phosphotransferase activity, alcohol group as acceptor;	0.939755		1.0122		0.689324
1856	Solyc05g014130.2.1_1	cop1-interacting protein	regulation of photomorphogenesis;	nucleus;	transcription cofactor activity;	1.02363	0.170752	1.04254	0.0531812	0.946095	0.00570403
1857	Solyc08g077440.2.1_1	lon protease homolog peroxisomal-like	growth; protein import into peroxisome matrix, docking; misfolded or incompletely synthesized protein catabolic process; protein processing; lateral root development; ATP catabolic process; termination of G-protein coupled receptor signaling pathway;	peroxisomal matrix;	serine-type endopeptidase activity; ATP-dependent peptidase activity; ATP binding;	3.00843	0.076398	4.96695	0.230892	1.79803	0.116278
1858	Solyc04g051670.2.1_1	upf0202 protein at1g10490-like		nucleus;		3.12417	0.0409479	3.62356	0.155587	3.78165	0.218563
1859	Solyc08g080780.2.1_1	atp binding				1.17791		0.918733		0.751737
1861	Solyc10g012190.1.1_1	abc transporter f family member 4-like	methylglyoxal catabolic process to D-lactate; ATP catabolic process;	plasma membrane;	organic phosphonate transmembrane-transporting ATPase activity; ATP binding;	22.3484	0.293254	28.3892	0.0945861	1.10607	0.201595
1862	Solyc10g086340.1.1_1	125 kda kinesin-related	microtubule-based movement;	nucleus; kinesin complex; microtubule;	microtubule binding; ATP binding; microtubule motor activity;	8.94547	0.248174	14.0936	0.310651	1.31162	0.215941
1863	Solyc03g098230.2.1_1	d-cysteine desulfhydrase	gluconeogenesis; hydrogen peroxide catabolic process; D-cysteine catabolic process; ethylene biosynthetic process; isopentenyl diphosphate biosynthetic process, methylerythritol 4-phosphate pathway; response to salt stress; glycolysis; regulation of protein localization; glucosinolate biosynthetic process; response to cadmium ion;	chloroplast; cytosol; mitochondrion;	cobalt ion binding; 1-aminocyclopropane-1-carboxylate deaminase activity; D-cysteine desulfhydrase activity;	0.922779		1.00173		0.691252
1865	Solyc03g063220.1.1_1	photoperiod-independent early flowering 1	mitotic cell cycle; cell adhesion; embryo development ending in seed dormancy; negative regulation of flower development; actin nucleation; sepal formation; defense response to bacterium; regionalization; trichome morphogenesis; petal formation; root hair cell differentiation; chromatin remodeling; vegetative to reproductive phase transition of meristem; response to cadmium ion; cell wall organiz…	SWI/SNF complex; cell wall;	protein binding; transferase activity; helicase activity; DNA binding; chromatin binding; ATP binding;	1.04036		0.662198		0.760417
1866	Solyc11g007170.1.1_1	vacuolar protein sorting-associated protein 4-like	fatty acid beta-oxidation; intra-Golgi vesicle-mediated transport; membrane fusion; lipid transport; endosome organization; lithium ion transport; protein targeting to vacuole; protein import into peroxisome matrix; vacuole organization; endosomal transport; trichome branching;	multivesicular body; plasmodesma; nucleus;	microtubule-severing ATPase activity; ATP binding;	1.24964		1.5879		1.20191
1867	Solyc01g095210.2.1_1	golgin candidate 4-like		Golgi apparatus;		1.00615	0.0434506	0.901561	0.248272	1.52084	0.0271012
1868	Solyc04g081440.2.1_1	neutral invertase	metabolic process;	cytosol; nucleus;	sucrose alpha-glucosidase activity; glycopeptide alpha-N-acetylgalactosaminidase activity;	5.00352	0.303481	4.07785	0.110368	0.511652	0.00713623
1869	Solyc01g090690.2.1_1	elongation factor mitochondrial-like	translational elongation; GTP catabolic process; response to cadmium ion;	mitochondrion;	translation elongation factor activity; ATP binding; GTPase activity; GTP binding;	17.636		32.4273		4.26774
1872	Solyc07g055480.1.1_1	secologanin synthase-like	oxidation-reduction process;		heme binding; oxidoreductase activity, acting on paired donors, with incorporation or reduction of molecular oxygen; monooxygenase activity; iron ion binding; electron carrier activity;	0.860294	0.370878	0.588491	0.129253	0.886804	0.422755
1873	Solyc03g113790.2.1_1	adp-glucose pyrophosphorylase family protein	response to cadmium ion; biosynthetic process;	cytosol; peroxisome;	mannose-1-phosphate guanylyltransferase activity;	1.02924		1.23505		1.74376
1874	Solyc06g060790.1.1_1	3-isopropylmalate dehydratase small subunit-like	response to salt stress; response to temperature stimulus; hyperosmotic response; water transport; Golgi organization; glycolysis; response to cadmium ion; leucine biosynthetic process;	3-isopropylmalate dehydratase complex; mitochondrion; chloroplast stroma;	3-isopropylmalate dehydratase activity;	14.6561		11.9637		16.6175
1875	Solyc07g062030.2.1_1	chalcone--flavonone isomerase-like	flavonoid biosynthetic process; fatty acid metabolic process;	chloroplast stroma;	chalcone isomerase activity; fatty acid binding;	10.024		10.9657		13.7939
1876	Solyc04g057990.2.1_1	zinc finger family protein			metal ion binding;	3.52495	0.258459	2.51403	0.0308019	2.78458	0.268355
1877	Solyc07g007370.2.1_1	nedd8 ultimate buster 1-like		nucleus;		0.926184		1.23077		0.36152
1878	Solyc08g082850.2.1_1	abc transporter f family member 3-like	cytoskeleton organization; gluconeogenesis; mRNA export from nucleus; response to salt stress; proteasomal protein catabolic process; defense response to bacterium; glycolysis; response to cadmium ion; ATP catabolic process; protein import into nucleus;	cytosol;	transporter activity; ATPase activity; ATP binding;	3.30703	0.178584	3.76156	0.237991	1.41163	0.426179
1879	Solyc02g081590.2.1_1	fact complex subunit spt16-like	cellular process; vegetative to reproductive phase transition of meristem;	nucleolus; FACT complex; nuclear euchromatin;		23.7643	0.151939	36.3352	0.229807	47.7117	0.00053661
1880	Solyc01g096600.2.1_1	tho complex subunit 1-like	production of ta-siRNAs involved in RNA interference; mRNA export from nucleus; defense response to fungus;	nucleus;		0.862717		0.459583		1.26686
1881	Solyc06g073760.2.1_1	lysosomal beta glucosidase-like	carbohydrate metabolic process;		beta-glucosidase activity;	0.696038	0.0186462	2.77367	0.322346	1.16961	0.340134
1882	Solyc08g008170.2.1_1	calcium-dependent protein kinase 3-like	protein autophosphorylation; response to salt stress; regulation of protein localization; regulation of anion channel activity; regulation of stomatal movement; abscisic acid mediated signaling pathway; response to cadmium ion;	cytosol; vacuole; plasma membrane;	calcium ion binding; ATP binding; calmodulin-dependent protein kinase activity;	1.36132		1.28453		0.852177
1883	Solyc03g006530.2.1_1	hydroxyproline-rich glycoprotein				0.717952	0.0247569	0.770225	0.000778946	0.946213	0.352418
1885	Solyc05g010260.2.1_1	6-phosphogluconate dehydrogenase family protein isoform 1	response to salt stress; pentose-phosphate shunt;	peroxisome;	phosphogluconate dehydrogenase (decarboxylating) activity; NADP binding;	1.10225		1.5163		0.68351
1886	Solyc12g056340.1.1_1	probable dead-box atp-dependent rna helicase 48-like		mitochondrion;	ATP-dependent helicase activity; nucleic acid binding; ATP binding;	0.971829	0.0337873	1.04548	0.0719207	0.694053	0.00982493
1887	Solyc07g045240.2.1_1	rna-binding family protein isoform 1			nucleotide binding; RNA binding;	0.536706		0.794647		1.2912
1889	Solyc01g099780.2.1_1	translationally controlled tumor protein		cytoplasm;		0.911188		1.05341		0.65402
1890	Solyc07g054610.2.1_1	f-box fbd lrr-repeat protein at1g13570-like				6.02244	0.207645	1.11684	0.239783	7.08706	0.071591
1893	Solyc02g062810.2.1_1	signal recognition particle 68 kda	SRP-dependent cotranslational protein targeting to membrane;	signal recognition particle, endoplasmic reticulum targeting; nucleus; cytosol;	endoplasmic reticulum signal peptide binding; signal recognition particle binding; 7S RNA binding;	0.600979		1.10145		0.606771
1895	Solyc08g081000.2.1_1	lysine-specific demethylase 5d	RNA metabolic process; oxidation-reduction process; cellular macromolecule biosynthetic process; xylan metabolic process; gene expression;	nucleus;	zinc ion binding; oxidoreductase activity, acting on paired donors, with incorporation or reduction of molecular oxygen, 2-oxoglutarate as one donor, and incorporation of one atom each of oxygen into both donors; DNA binding;	0.97457	0.379584	1.12619	0.237281	0.869236	0.480142
1896	Solyc03g097190.2.1_1	web family protein chloroplastic-like				0.833582	0.279932	1.13696	0.167326	0.981109	0.0550959
1897	Solyc08g082400.1.1_1	uncharacterized loc101210548	protein autophosphorylation; response to blue light; regulation of proton transport; cellular cation homeostasis; divalent metal ion transport;	chloroplast thylakoid membrane;		1.08168		1.02228		0.948949
1901	Solyc07g063130.2.1_1	probable serine threonine-protein kinase at1g54610-like	protein phosphorylation; cell division;	plasma membrane; nucleus;	RNA polymerase II carboxy-terminal domain kinase activity; ATP binding;	0.828488	0.562076	0.648089	0.114774	0.973042	0.09817
1903	Solyc10g017850.2.1_1	peroxisomal biogenesis factor 11 family protein	systemic acquired resistance; regulation of defense response; peroxisome fission;	integral to peroxisomal membrane; plasmodesma; chloroplast; mitochondrion;	identical protein binding;	1.05849		0.962647		1.47843
1904	Solyc02g090890.2.1_1	zeaxanthin epoxidase	electron transport chain; response to water deprivation; myo-inositol hexakisphosphate biosynthetic process; xanthophyll biosynthetic process; response to heat; response to osmotic stress; response to abscisic acid stimulus; cellular aromatic compound metabolic process; abscisic acid biosynthetic process; sugar mediated signaling pathway;	chloroplast thylakoid membrane; chloroplast membrane;	zeaxanthin epoxidase activity; antheraxanthin epoxidase activity; zeaxanthin epoxidase [overall] activity;	0.505672		0.827861		0.0578228
1905	Solyc04g015970.2.1_1	abc transporter a family member 1-like	protein N-linked glycosylation; amino acid transmembrane transport; ATP catabolic process;	vacuolar membrane; integral to membrane;	ferric-transporting ATPase activity; sulfate transmembrane-transporting ATPase activity; amino acid transmembrane transporter activity; ATP binding;	1.03365	0.168805	1.0049	0.30338	0.830223	0.415031
1906	Solyc04g008040.2.1_1	microtubule-associated protein 70-2-like	xylem and phloem pattern formation; cytoskeleton organization; plant-type cell wall biogenesis;	cortical microtubule, transverse to long axis; plasma membrane;	microtubule binding;	1.08674		0.902009		0.0252513
1907	Solyc08g079620.2.1_1	atp-dependent clp protease proteolytic subunit-related protein chloroplastic-like	regulation of protein dephosphorylation; photosystem II assembly; chloroplast relocation; proteolysis; positive regulation of transcription, DNA-dependent; transcription from plastid promoter; rRNA processing; thylakoid membrane organization;	chloroplast envelope; chloroplastic endopeptidase Clp complex; chloroplast thylakoid; plastoglobule;	serine-type endopeptidase activity;	1.12229		0.936271		0.0354868
1908	Solyc02g072130.2.1_1	protein transport family protein	protein secretion; response to salt stress; pentose-phosphate shunt; amino acid import; N-terminal protein myristoylation; ER to Golgi vesicle-mediated transport;	mitochondrion; Golgi apparatus; plasma membrane;	P-P-bond-hydrolysis-driven protein transmembrane transporter activity;	1.02347		1.42595		0.115157
1909	Solyc08g014190.2.1_1	geraniol 8-hydroxylase-like	monoterpenoid biosynthetic process; oxidation-reduction process;	endoplasmic reticulum membrane; integral to membrane;	electron carrier activity; iron ion binding; oxidoreductase activity, acting on paired donors, with incorporation or reduction of molecular oxygen, NAD(P)H as one donor, and incorporation of one atom of oxygen; heme binding;	0.730079		9.59599		0.725317
1912	Solyc07g053610.2.1_1	homeodomain-like transcriptional isoform 3	transcription, DNA-dependent;		DNA binding;	0.857554		0.50595		0.688938
1914	Solyc03g095360.2.1_1	quinone oxidoreductase-like protein 2 homolog	oxidation-reduction process;	peroxisome; cytosol;	NADPH:quinone reductase activity; zinc ion binding; nucleotide binding;	1.1485	0.256908	1.15225	0.0555263	1.15878	0.147989
1915	Solyc01g005800.2.1_1	calmodulin binding				4.52	0.130905	4.3575	0.0383132	1.01514	0.0839957
1917	Solyc04g055200.2.1_1	asparagine synthetase	L-asparagine biosynthetic process;		asparagine synthase (glutamine-hydrolyzing) activity; ATP binding;	0.938893		1.17057		1.46639
1918	Solyc06g083960.1.1_1	myosin family protein with dil domain	peroxisome localization; pollen exine formation; actin cytoskeleton organization; mitochondrion localization; signal transduction; Golgi localization; actin filament-based movement;	integral to membrane; myosin complex; nucleus;	signal transducer activity; ATP binding; motor activity; actin binding;	1.0243	0.502965	1.12805	0.146908	1.25864	0.0397852
1919	Solyc07g006530.2.1_1	adenylosuccinate lyase-like	IMP biosynthetic process;	chloroplast stroma;	N6-(1,2-dicarboxyethyl)AMP AMP-lyase (fumarate-forming) activity; (S)-2-(5-amino-1-(5-phospho-D-ribosyl)imidazole-4-carboxamido)succinate AMP-lyase (fumarate-forming) activity;	0.943362		1.03743		0.85363
1921	Solyc07g054690.1.1_1	PREDICTED: uncharacterized protein LOC101259172		nucleus;		6.40331	0.14734	8.48129	0.152582	2.41378	0.312487
1922	Solyc02g031860.2.1_1	serine threonine protein			protein kinase activity;	1.00052		0.994967		0.62185
1923	Solyc07g061920.2.1_1	callose synthase 8-like	callose deposition in cell wall; (1->3)-beta-D-glucan biosynthetic process; microsporogenesis; membrane fusion;	1,3-beta-D-glucan synthase complex;	1,3-beta-D-glucan synthase activity;	1.16774	0.0151615	1.12155	0.0466839	0.961044	0.00467419
1925	Solyc02g089050.2.1_1	protein longifolia 2-like				0.763299	0.333276	0.988775	0.0986789	0.707913	0.00473362
1926	Solyc02g081980.2.1_1	apyrase 2-like		integral to membrane;	nucleoside-triphosphatase activity; ATP binding;	0.896162		0.962292		0.795568
1927	Solyc11g005980.1.1_1	callose synthase 5-like	(1->3)-beta-D-glucan biosynthetic process; pollen exine formation; microsporogenesis; regulation of pollen tube growth; pollen germination; plant-type cell wall modification;	1,3-beta-D-glucan synthase complex;	1,3-beta-D-glucan synthase activity;	1.13204	0.073268	1.16462	0.0161427	0.324486	0.0180304
1928	Solyc02g092870.1.1_1	PREDICTED: uncharacterized protein LOC101268546				2.61295	0.148152	3.01844	0.138529	3.10873	0.00772348
1929	Solyc12g006320.1.1_1	dead-box atp-dependent rna helicase 53-like	Group II intron splicing; response to cold;	cell wall; protein complex; mitochondrion; nucleolus;	nucleic acid binding; ATP-dependent helicase activity; ATP binding;	0.941446	0.136036	1.00328	0.0503714	0.78618	0.380218
1934	Solyc11g008350.1.1_1	armadillo repeat-containing kinesin-like protein 1-like	root hair cell tip growth; regulation of microtubule polymerization or depolymerization; microtubule-based movement;	microtubule; kinesin complex;	microtubule motor activity; microtubule binding; ATP binding; actin binding;	17.1552		27.2499		2.05131
1935	Solyc10g078790.1.1_1	fch domain only protein 1	vesicle-mediated transport; intracellular protein transport;	plasma membrane; chloroplast; clathrin adaptor complex;		0.684243		1.22835		0.864625
1937	Solyc01g081290.2.1_1	pentatricopeptide repeat-containing protein at3g03580-like		mitochondrion;		1.19206		0.87436		0.673121
1941	Solyc03g095620.2.1_1	uncharacterized aarf domain-containing protein kinase chloroplastic-like	chlorophyll catabolic process; maltose metabolic process; starch biosynthetic process; phosphorylation; positive regulation of catalytic activity;	plastoglobule; plasma membrane;	kinase activity;	0.773262	0.19842	1.26732	0.286524	0.31995	0.0039093
1942	Solyc09g075280.1.1_1	probable exocyst complex component 6-like	protein targeting to vacuole; pollen tube growth; vacuole organization; Golgi vesicle transport; pollen germination; vesicle docking involved in exocytosis;	cytosol; exocyst; plasmodesma; plasma membrane;		0.857366	0.351294	1.10749	0.156781	0.302569	0.0235335
1943	Solyc03g034340.1.1_1	hydroxysteroid 11-beta-dehydrogenase 1-like	proteolysis;		cysteine-type peptidase activity;	1.01677		1.21153		0.638482
1944	Solyc06g069210.2.1_1	protein casp-like	intra-Golgi vesicle-mediated transport; cellulose biosynthetic process;	endosome; integral to Golgi membrane; trans-Golgi network;		0.966767		1.53586		1.18592
1945	Solyc09g091610.2.1_1	vesicle-associated membrane protein 726-like	vesicle-mediated transport;	integral to membrane;		11.264	0.179048	19.4908	0.157544	15.6622	0.143441
1946	Solyc11g071600.1.1_1	aba aldehyde oxidase	auxin biosynthetic process; oxidation-reduction process;		flavin adenine dinucleotide binding; aldehyde oxidase activity; UDP-N-acetylmuramate dehydrogenase activity; electron carrier activity; iron ion binding; 2 iron, 2 sulfur cluster binding;	0.887958	0.230432	0.910283	0.132473	0.95678	0.169848
1947	Solyc06g069870.2.1_1	methyltransferase pmt2	methylation;	trans-Golgi network; membrane; Golgi apparatus; endosome;	methyltransferase activity;	1.0569		0.905774		0.0560384
1948	Solyc07g065600.2.1_1	serine-rich adhesin for platelets-like	flower development; single-organism cellular process; cellular macromolecule metabolic process; nucleic acid metabolic process; macromolecule modification; organ development; regulation of cellular process; regulation of macromolecule metabolic process;		binding;	0.940399		1.22674		0.105099
1951	Solyc01g099220.2.1_1	dna polymerase zeta subunit	response to UV-B; response to ionizing radiation; DNA replication; double-strand break repair via homologous recombination; post-translational protein modification; translesion synthesis; positive regulation of transcription, DNA-dependent;	zeta DNA polymerase complex; nucleus;	zinc ion binding; DNA-directed DNA polymerase activity; DNA binding; nucleotide binding;	0.399389		0.673752		0.821613
1952	Solyc11g067300.1.1_1	abc transporter b family member 21-like	gravitropism; auxin influx; root hair elongation; basipetal auxin transport; auxin efflux; transmembrane transport; ATP catabolic process; response to cytokinin stimulus;	vacuolar membrane; integral to membrane; plasma membrane;	phosphate ion transmembrane-transporting ATPase activity; auxin influx transmembrane transporter activity; auxin efflux transmembrane transporter activity; xenobiotic-transporting ATPase activity; ATP binding;	0.941307		1.1436		0.0938573
1953	Solyc01g094790.2.1_1	bifunctional l-3-cyanoalanine synthase cysteine synthase mitochondrial-like	fruit ripening, climacteric; cyanide metabolic process; cysteine biosynthetic process from serine;	mitochondrion; chloroplast;	copper ion binding; transferase activity; cysteine synthase activity; L-3-cyanoalanine synthase activity;	1.10241		0.492022		0.111807
1954	Solyc01g008850.2.1_1	cbl-interacting serine threonine-protein kinase 3-like	protein phosphorylation; response to cytokinin stimulus; response to abiotic stimulus; response to abscisic acid stimulus; signal transduction;	cytoplasm; nucleus;	ATP binding; calmodulin-dependent protein kinase activity;	1.17643		0.968948		0.463609
1956	Solyc01g068280.2.1_1	dna excision repair protein ercc-6-like	negative regulation of biological process; regulation of cell cycle; organ morphogenesis; xylem and phloem pattern formation; DNA replication initiation; flower morphogenesis; determination of bilateral symmetry; cell proliferation; regulation of DNA replication; response to cadmium ion;	nucleus;	DNA binding; ATP binding; transferase activity; helicase activity;	0.927985	0.340114	1.02534	0.293833	1.34055	0.0489028
1957	Solyc11g011080.1.1_1	tmv resistance protein n-like	plant-type hypersensitive response; signal transduction;	cytoplasm;	ADP binding; protein binding; hydrolase activity; ATP binding;	2.99261		4.12532		4.62062
1958	Solyc05g052920.2.1_1	folylpolyglutamate synthase	root hair elongation; root meristem growth; one-carbon metabolic process; tetrahydrofolylpolyglutamate biosynthetic process;	cytosol; chloroplast stroma;	tetrahydrofolylpolyglutamate synthase activity; ATP binding;	1.33035		0.864545		1.33405
1959	Solyc05g015610.2.1_1	histidine kinase 3-like	phloem or xylem histogenesis; leaf senescence; response to water deprivation; salicylic acid mediated signaling pathway; signal transduction by phosphorylation; regulation of seed germination; cellular response to phosphate starvation; cytokinin mediated signaling pathway; regulation of meristem development; response to salt stress; peptidyl-histidine phosphorylation; defense response to bacteriu…	plasma membrane;	protein histidine kinase binding; phosphorelay response regulator activity; osmosensor activity; ATP binding; phosphorelay sensor kinase activity; cytokinin receptor activity;	0.967872		0.986835		0.0251439
1960	Solyc10g084800.1.1_1	oxysterol-binding protein 3a-like	double fertilization forming a zygote and endosperm;	endoplasmic reticulum;	sterol binding;	0.788807		0.839563		0.483152
1961	Solyc03g083130.1.1_1	gamma-irradiation and mitomycin c induced 1	double-strand break repair via homologous recombination; response to gamma radiation;			22.3347	0.374847	20.8461	0.297082	18.1445	0.00688567
1962	Solyc04g050930.2.1_1	violaxanthin de-epoxidase	aromatic amino acid family metabolic process; pentose-phosphate shunt; sulfur amino acid metabolic process; carotenoid biosynthetic process; phosphatidylglycerol biosynthetic process; xanthophyll cycle; unsaturated fatty acid biosynthetic process; sulfur compound biosynthetic process; isopentenyl diphosphate biosynthetic process, methylerythritol 4-phosphate pathway; vitamin metabolic process; gl…	chloroplast photosystem II; chloroplast thylakoid lumen;	violaxanthin de-epoxidase activity;	1.076		1.1284		0.970819
1963	Solyc04g049440.1.1_1	wpp domain-associated	cell redox homeostasis;	nucleus;		8.40704	0.090988	7.79806	0.156277	2.15348	0.0976882
1965	Solyc01g065720.2.1_1	phospholipase d p1-like	negative regulation of defense response; cellular response to phosphate starvation; galactolipid biosynthetic process; jasmonic acid mediated signaling pathway; systemic acquired resistance, salicylic acid mediated signaling pathway; regulation of plant-type hypersensitive response; cellular response to water deprivation; protein targeting to membrane; defense response to fungus; negative regulat…		phospholipase D activity; phosphatidylinositol binding; 2-alkenal reductase [NAD(P)] activity; NAPE-specific phospholipase D activity;	0.898433	0.205312	1.28416	0.0678875	0.597387	0.117763
1966	Solyc03g032160.2.1_1	ubiquilin-2-like isoform 1				0.692505		1.95023		0.718837
1967	Solyc02g081910.1.1_1	dna topoisomerase 1-like	pyrimidine ribonucleotide biosynthetic process; DNA topological change; DNA unwinding involved in DNA replication;	chloroplast;	DNA topoisomerase type I activity; DNA binding;	0.955297		0.806361		0.882194
1968	Solyc06g083730.2.1_1	ras-gtpase-activating protein-binding	transport; cellular biosynthetic process; organic substance biosynthetic process; primary metabolic process;		nucleic acid binding;	0.754289		1.11294		1.24683
1970	Solyc07g039550.2.1_1	probable pre-mrna-splicing factor atp-dependent rna helicase-like	cytokinesis by cell plate formation; microtubule cytoskeleton organization; protein glycosylation;	cytosol; mitochondrion; plasmodesma;	RNA binding; ATP-dependent RNA helicase activity; ATP binding;	1.00382	0.360575	6.24843	0.225624	3.62071	0.276552
1971	Solyc01g006640.1.1_1	bifunctional protein aas	oxidation-reduction process; response to oxidative stress;	membrane;	heme binding; catalase activity;	1.05266	0.243798	1.1776	0.162146	0.591738	0.450758
1972	Solyc03g095470.2.1_1	PREDICTED: uncharacterized protein LOC101251760 isoform 1		vacuole; mitochondrion; nucleus; chloroplast;		1.07733		0.992008		0.797271
1974	Solyc03g111170.2.1_1	4-coumarate-- ligase-like 9-like	auxin biosynthetic process; jasmonic acid biosynthetic process; oxidation-reduction process;	peroxisome;	fatty-acyl-CoA synthase activity; Photinus-luciferin 4-monooxygenase (ATP-hydrolyzing) activity; 4-coumarate-CoA ligase activity;	1.00084		1.05287		0.342851
1978	Solyc10g084090.1.1_1	pentatricopeptide repeat-containing protein at2g32630-like		mitochondrion;		0.469073	0.128365	1.0882	0.278429	15.791	0.254895
1980	Solyc04g049490.2.1_1	vacuolar protein sorting-associated protein 53 homolog				3.07651	0.123808	3.27855	0.290501	4.57774	0.331151
1984	Solyc02g087250.2.1_1	chloroplastic group iia intron splicing facilitator chloroplastic-like	Group II intron splicing; Group I intron splicing;	chloroplast;	RNA binding;	0.818487		0.894049		0.889402
1985	Solyc06g071070.1.1_1	short-chain type dehydrogenase reductase-like	oxidation-reduction process;	chloroplast;	3-oxoacyl-[acyl-carrier-protein] reductase (NADPH) activity; nucleotide binding;	0.912165		1.12497		1.9373
1986	Solyc03g044430.2.1_1	nicotinate phosphoribosyltransferase-like	nicotinate nucleotide salvage; NAD biosynthetic process;		nicotinate phosphoribosyltransferase activity; nicotinate-nucleotide diphosphorylase (carboxylating) activity;	0.942812	0.125631	0.970245	0.318325	1.14861	0.158725
1987	Solyc07g042380.2.1_1	rrp12-like protein				1.05702	0.203723	0.740797	0.0695401	0.909725	0.0205293
1988	Solyc11g007900.1.1_1	f-box and leucine rich repeat domains containing isoform 1			zinc ion binding;	0.893878		0.984855		0.93581
1989	Solyc06g036350.2.1_1	probable nadh dehydrogenase	ubiquitin-dependent protein catabolic process; pentose-phosphate shunt; response to salt stress; response to misfolded protein; proteasome core complex assembly; respiratory electron transport chain; photorespiration;	mitochondrial respiratory chain complex I; chloroplast;	NADH dehydrogenase (ubiquinone) activity;	19.0692		25.4987		3.91182
1990	Solyc08g005300.1.1_1	dnaj heat shock n-terminal domain-containing	protein folding;		heat shock protein binding; unfolded protein binding;	36.6246	0.192775	43.5476	0.166307	10.7384	0.0309585
1991	Solyc05g056280.2.1_1	rna-binding protein luc7-like 2-like		nucleus; cytosol;		0.910724		0.90177		1.37543
1993	Solyc06g084530.2.1_1	aaa-type atpase family protein			nucleoside-triphosphatase activity; ATP binding;	0.935172		0.833964		1.45944
1994	Solyc01g007570.2.1_1	ribosomal protein s11	translation;	ribosome; chloroplast;	structural constituent of ribosome; rRNA binding;	0.850239		0.0523115		0.947629
1995	Solyc12g044740.1.1_1	ubiquitin carboxyl-terminal hydrolase 6-like	ubiquitin-dependent protein catabolic process;		calmodulin binding; cysteine-type peptidase activity; ubiquitin thiolesterase activity;	0.551167		0.602094		0.721652
1997	Solyc03g058380.2.1_1	eukaryotic translation initiation factor 5b-like	translational initiation; GTP catabolic process;	cytosol; plasma membrane;	translation initiation factor activity; GTPase activity; GTP binding;	4.68676	0.251269	5.09055	0.138769	1.70802	0.205474
1998	Solyc11g069430.1.1_1	aquaporin pip2	transport;	integral to membrane;	transporter activity;	111.918		165.271		5.31217
1999	Solyc12g006810.1.1_1	heme-binding-like protein	carotenoid biosynthetic process;	chloroplast envelope; chloroplast thylakoid membrane;		1.08195		1.14064		0.642799
2000	Solyc02g070460.2.1_1	cullin 4	protein polyubiquitination; mitotic cell cycle; embryonic pattern specification; response to freezing; short-day photoperiodism, flowering; hormone-mediated signaling pathway; cotyledon development; cell division; regulation of cell cycle process; ubiquitin-dependent protein catabolic process; lipid storage; sugar mediated signaling pathway; RNA processing; seed germination; negative regulation o…	Cul4-RING ubiquitin ligase complex; cytosol;	ubiquitin protein ligase binding;	3.06938	0.228931	3.47625	0.0513174	3.63598	0.00238856
2002	Solyc02g091120.2.1_1	dna ligase	DNA recombination; seed germination; DNA replication; DNA ligation involved in DNA repair;	nucleus;	DNA ligase (ATP) activity; DNA binding; ATP binding; hydrolase activity;	1.11426	0.164892	1.07529	0.059263	1.02975	0.243457
2003	Solyc02g032960.2.1_1	metalloprotease m41 isoform 2	embryo development ending in seed dormancy; proteolysis; ATP catabolic process;	chloroplast envelope; plasmodesma; plasma membrane;	microtubule-severing ATPase activity; metalloendopeptidase activity; ATP binding;	0.854223	0.0172072	1.15457	0.0964725	0.691159	0.0719255
2007	Solyc10g084760.1.1_1	e3 ubiquitin-protein ligase ubr2-like	wax biosynthetic process; regulation of seed germination; ubiquitin-dependent protein catabolic process; regulation of lipid catabolic process; cuticle hydrocarbon biosynthetic process; response to abscisic acid stimulus;	nucleus;	ubiquitin-protein ligase activity;	1.03728	0.181556	0.780889	0.275206	0.550901	0.0238505
2010	Solyc01g099410.2.1_1	fusion protein of histone 2a and enhanced yellow fluorescence protein	nucleosome assembly;	nucleosome; nucleolus;	DNA binding; protein heterodimerization activity;	0.918227	0.430608	1.16203	0.252486	0.467477	0.112935
2013	Solyc04g006940.2.1_1	phospholipid-transporting atpase 9-like	phospholipid transport; metabolic process; cation transport;	integral to membrane; chloroplast envelope; plasma membrane;	ATPase activity, coupled to transmembrane movement of ions, phosphorylative mechanism; cation-transporting ATPase activity; ATP binding; magnesium ion binding; phospholipid-translocating ATPase activity;	4.20351	0.0532867	4.69668	0.292078	1.97425	0.238327
2016	Solyc08g083300.2.1_1	ubiquitin-specific protease 9 isoform 1	ubiquitin-dependent protein catabolic process;		cysteine-type peptidase activity; ubiquitin thiolesterase activity;	0.712462		1.13986		0.914029
2017	Solyc04g074120.2.1_1	synaptonemal complex protein 1-like				7.97461		7.72198		9.8129
2018	Solyc10g045240.1.1_1	vicianin hydrolase-like	carbohydrate metabolic process;		hydrolase activity, hydrolyzing O-glycosyl compounds;	16.6937	0.126858	5.53154	0.336548	3.70985	0.00119949
2019	Solyc10g054860.1.1_1	urb2 isoform 2				0.838389	0.321874	1.32451	0.29001	1.33877	0.000655925
2020	Solyc03g110960.2.1_1	nucleoside diphosphate kinase chloroplastic-like	CTP biosynthetic process; red, far-red light phototransduction; auxin mediated signaling pathway; isopentenyl diphosphate biosynthetic process, methylerythritol 4-phosphate pathway; response to UV; nucleoside diphosphate phosphorylation; GTP biosynthetic process; UTP biosynthetic process;	chloroplast envelope; chloroplast stroma; thylakoid; nucleus;	nucleoside diphosphate kinase activity; metal ion binding; ATP binding;	1.16479		1.14101		0.796571
2021	Solyc03g112350.2.1_1	dead-box atp-dependent rna helicase 30-like		nucleus;	ATP-dependent helicase activity; nucleic acid binding; ATP binding;	9.94097	0.120769	1.95247	0.06594	1.24066	0.000370912
2023	Solyc05g011990.2.1_1	nucleolar protein 14-like	nucleotide biosynthetic process;	small-subunit processome; nucleus; cytosol;		0.763204	0.0704108	1.46335	0.232845	0.70442	1.25802e-05
2024	Solyc12g099910.1.1_1	chromodomain-helicase-dna-binding protein 2-like	chromatin assembly or disassembly;	plasmodesma; nucleus;	helicase activity; DNA binding; chromatin binding; ATP binding;	1.50259	0.109644	3.86005	0.221594	4.98182	0.149056
2025	Solyc03g093970.2.1_1	signal recognition particle 68 kda	SRP-dependent cotranslational protein targeting to membrane;	signal recognition particle, endoplasmic reticulum targeting; nucleus; cytosol;	endoplasmic reticulum signal peptide binding; signal recognition particle binding; 7S RNA binding;	0.600979		1.10145		0.606771
2026	Solyc05g026050.2.1_1	vacuolar protein sorting-associated protein 32 homolog 2-like	vesicle-mediated transport; protein transport;	plasma membrane; ESCRT III complex;	protein binding;	1.02475		1.69337		0.0568436
2031	Solyc03g019770.2.1_1	integral membrane protein conserved region		membrane;	phospholipid binding;	1.12466	0.0971636	1.4168	0.0131798	0.923905	0.255549
2032	Solyc10g055580.1.1_1	skp1-like protein	ubiquitin-dependent protein catabolic process;			1.07523		1.11761		0.700186
2033	Solyc12g098840.1.1_1	atp binding cassette subfamily b4 isoform 2	gravitropism; root hair elongation; basipetal auxin transport; auxin efflux; transmembrane transport; ATP catabolic process; response to cytokinin stimulus;	integral to membrane; plasma membrane;	xenobiotic-transporting ATPase activity; ATP binding;	7.04118		8.25789		1.63045
2034	Solyc08g014610.2.1_1	gamma aminobutyrate transaminase mitochondrial-like	root development; inositol metabolic process; response to misfolded protein; beta-alanine catabolic process; fatty acid beta-oxidation; glutamine metabolic process; gamma-aminobutyric acid catabolic process; proteasomal ubiquitin-dependent protein catabolic process; fruit development; calcium ion transport; response to salt stress; toxin catabolic process; proteasome core complex assembly; pollen…	vacuolar membrane; chloroplast; Golgi apparatus; plasma membrane; mitochondrion;	4-aminobutyrate:pyruvate transaminase activity; zinc ion binding; cobalt ion binding; N2-acetyl-L-ornithine:2-oxoglutarate 5-aminotransferase activity; pyridoxal phosphate binding;	0.805105		1.43024		0.920691
2037	Solyc01g102880.1.1_1	tmv resistance protein n-like	defense response; signal transduction;		ADP binding;	0.629574	0.0536959	0.642876	0.343617	0.655391	0.000173658
2038	Solyc03g031620.2.1_1	5 -adenylylsulfate reductase chloroplastic-like	cell redox homeostasis; cysteine biosynthetic process; sulfate assimilation; sulfate reduction;	chloroplast;	adenylyl-sulfate reductase (glutathione) activity; adenylyl-sulfate reductase activity; phosphoadenylyl-sulfate reductase (thioredoxin) activity;	0.724663	0.284744	1.07453	0.498355	0.783548	0.453947
2039	Solyc08g007220.2.1_1	hyaluronan mrna binding family isoform 1		cytoplasm; intracellular membrane-bounded organelle;		13.2593		14.9517		1.66039
2041	Solyc01g010820.2.1_1	cullin-3a-like	ubiquitin-dependent protein catabolic process; endosperm development; positive regulation of flower development; response to red or far red light; embryo development ending in seed dormancy;	cullin-RING ubiquitin ligase complex;	ubiquitin protein ligase binding;	1.03202		1.14206		0.801944
2042	Solyc01g103990.2.1_1	t-complex protein 11-like protein isoform 1			phosphopantetheine binding;	0.611537		1.04186		1.16691
2043	Solyc03g110900.2.1_1	atp binding			microtubule-severing ATPase activity; ATP binding;	0.831966		0.977673		0.796576
2045	Solyc04g076830.2.1_1	phosphoglycerate mutase-like protein				0.269022		0.686812		1.29182
2046	Solyc07g053980.2.1_1	callose synthase 12-like	nucleotide transport; membrane fusion; regulation of plant-type hypersensitive response; basic amino acid transport; defense response by callose deposition in cell wall; protein targeting to membrane; defense response to fungus; defense response to bacterium; negative regulation of programmed cell death; defense response signaling pathway, resistance gene-dependent; amino acid import; leaf morpho…	Golgi apparatus; plasmodesma; 1,3-beta-D-glucan synthase complex;	1,3-beta-D-glucan synthase activity;	0.319844		0.434694		0.813695
2047	Solyc01g098230.2.1_1	mitochondrial import inner membrane translocase subunit tim44-2-like	protein targeting to mitochondrion;	mitochondrial inner membrane presequence translocase complex;	protein-transmembrane transporting ATPase activity;	2.38573	0.0973815	2.48687	0.145453	3.53208	0.0826903
2048	Solyc02g020910.2.1_1	myosin-j heavy chain-like		phragmoplast; cell plate; plasma membrane; myosin complex;	ATP binding; motor activity;	0.85871		0.753052		0.884512
2050	Solyc01g087720.2.1_1	structural maintenance of chromosomes protein 5-like	production of miRNAs involved in gene silencing by miRNA; double-strand break repair via homologous recombination; production of ta-siRNAs involved in RNA interference; sister chromatid cohesion; defense response to virus;	plasmodesma; Smc5-Smc6 complex; nucleus;	ATP binding;	2.34924	0.349585	2.5298	0.321291	2.54023	0.258647
2051	Solyc05g051570.2.1_1	ras-related protein rabh1e-like	membrane fusion; intra-Golgi vesicle-mediated transport; small GTPase mediated signal transduction; protein transport;	mitochondrion;	GTP binding; hydrolase activity;	0.787177		1.09972		1.29991
2052	Solyc01g106010.2.1_1	fructose- - chloroplastic-like	carbohydrate metabolic process; mRNA modification;	chloroplast stroma;	fructose 1,6-bisphosphate 1-phosphatase activity;	0.644568		0.524198		0.847373
2055	Solyc06g076930.1.1_1	abc transporter g family member 31-like	drug transmembrane transport; ATP catabolic process;	plasmodesma; membrane;	organic phosphonate transmembrane-transporting ATPase activity; ATP binding;	3.44026	0.189063	5.37705	0.00579368	0.554933	0.0103846
2056	Solyc07g007390.2.1_1	heat shock protein 70 -interacting	response to stress;			0.910134	0.267628	1.1561	0.161411	0.542769	0.0420694
2058	Solyc11g012660.1.1_1	microtubule-associated protein 70-5-like	glucuronoxylan metabolic process; cytoskeleton organization; xylem and phloem pattern formation; xylan biosynthetic process; plant-type cell wall biogenesis;	microtubule;	microtubule binding;	3.06574	0.160933	3.24604	0.0540508	4.46514	0.329396
2059	Solyc07g047770.2.1_1	histidine kinase 2-like	regulation of anthocyanin metabolic process; response to water deprivation; peptidyl-histidine phosphorylation; signal transduction by phosphorylation; regulation of transcription, DNA-dependent; response to salt stress; response to toxic substance; regulation of meristem development; secondary growth; negative regulation of iron ion transport; regulation of chlorophyll catabolic process; regulat…	membrane;	osmosensor activity; protein histidine kinase binding; cytokinin receptor activity; phosphorelay sensor kinase activity; identical protein binding; phosphorelay response regulator activity; ATP binding;	0.972639	0.278624	0.728851	0.214145	1.25479	0.468005
2060	Solyc09g061620.2.1_1	vesicle-associated membrane protein 726-like	vesicle-mediated transport;	integral to membrane; chloroplast; plasma membrane;		13.0229		19.1369		3.02912
2061	Solyc12g008360.1.1_1	dolichyl-diphosphooligosaccharide--protein glycosyltransferase subunit stt3a-like	response to endoplasmic reticulum stress; response to salt stress; rRNA processing; systemic acquired resistance; protein glycosylation; regulation of response to osmotic stress;	chloroplast; endoplasmic reticulum; plasma membrane;	dolichyl-diphosphooligosaccharide-protein glycotransferase activity;	0.843939		1.03533		0.856157
2062	Solyc02g081300.2.1_1	sucrose synthase 2-like	biosynthetic process; callose deposition in phloem sieve plate; sucrose metabolic process;	cell wall;	sucrose synthase activity;	1.02682	0.178204	0.946313	0.243418	0.480346	0.032141
2064	Solyc03g113240.2.1_1	PREDICTED: uncharacterized protein LOC101245045	divalent metal ion transport; cellular cation homeostasis;	chloroplast thylakoid membrane;		0.734732		0.719322		1.49213
2065	Solyc05g009920.2.1_1	atp binding protein	ATP catabolic process;	plastoglobule;	ATP binding; ATPase activity;	1.10957	0.0885201	1.08279	0.378091	0.586342	0.0174559
2067	Solyc07g048100.1.1_1	PREDICTED: uncharacterized protein LOC101260553				5.95479	0.0640257	7.04829	0.184188	0.646226	0.011532
2068	Solyc04g072290.2.1_1	exocyst complex component 3-like	pollen germination; exocytosis; pollen tube growth;	plasmodesma; plasma membrane; exocyst; cytosol;	protein binding;	0.862905	0.06109	1.08902	0.0860064	0.684438	0.170135
2071	Solyc10g005490.2.1_1	protein strawberry notch-like	regulation of transcription, DNA-dependent; embryo development ending in seed dormancy;	cytosol; nucleus;	zinc ion binding; DNA binding;	1.04752	0.212429	1.12459	0.150637	0.327954	0.000981089
2072	Solyc07g055460.2.1_1	secologanin synthase-like	oxidation-reduction process;		heme binding; oxidoreductase activity, acting on paired donors, with incorporation or reduction of molecular oxygen; monooxygenase activity; iron ion binding; electron carrier activity;	1.20596		0.436194		0.881288
2074	Solyc04g014210.2.1_1	pre-mrna splicing factor atp-dependent rna helicase-like protein			ATP-dependent helicase activity; nucleic acid binding; ATP binding; zinc ion binding;	1.01507		0.779488		0.373808
2075	Solyc02g079000.2.1_1	atp-dependent zinc metalloprotease ftsh chloroplastic-like	embryo development ending in seed dormancy; cell division; PSII associated light-harvesting complex II catabolic process; chloroplast organization; proteolysis; ATP catabolic process; ovule development;	chloroplast envelope; plasma membrane; mitochondrion;	ATP-dependent peptidase activity; microtubule-severing ATPase activity; metalloendopeptidase activity; ATP binding;	95.205		114.619		13.3451
2079	Solyc01g106220.2.1_1	dna polymerase v-like	DNA replication; transcription, DNA-dependent; nucleotide biosynthetic process;	cytosol;	DNA-directed DNA polymerase activity; DNA binding;	5.84113	0.216738	7.3018	0.245128	2.37715	0.0733008
2080	Solyc09g064290.1.1_1	nuclease harbi1-like			nucleic acid binding; ribonuclease H activity;	1.03892	0.189638	1.28011	0.399505	0.782194	0.0415215
2081	Solyc03g117970.2.1_1	poly	production of ta-siRNAs involved in RNA interference; methylation-dependent chromatin silencing; cytokinesis by cell plate formation; protein ADP-ribosylation; post-translational protein modification; DNA-dependent DNA replication; DNA methylation; virus induced gene silencing; floral organ formation; synapsis; response to abscisic acid stimulus; pollen development; meristem initiation; response …	nucleus;	NAD binding; NAD+ ADP-ribosyltransferase activity; zinc ion binding; DNA binding; 2-alkenal reductase [NAD(P)] activity;	1.24886		2.93665		1.38832
2082	Solyc09g008770.2.1_1	late embryogenesis abundant protein	floral organ abscission;			1.4836		2.30629		1.2085
2084	Solyc01g008800.1.1_1	tmv resistance protein n-like	defense response; signal transduction;		ADP binding; protein binding; ATP binding; nucleoside-triphosphatase activity;	1.13323		0.418855		0.0774003
2085	Solyc11g045110.1.1_1	probable sucrose-phosphate synthase 4	response to hypoxia; regulation of meristem growth; sucrose metabolic process; galactolipid biosynthetic process;	nucleus; plasma membrane;	sucrose-phosphate synthase activity;	6.71886	0.233628	1.21104	0.176552	1.14609	0.470852
2086	Solyc11g071730.1.1_1	kinesin-like protein	mitotic cell cycle; epidermal cell fate specification; methylation-dependent chromatin silencing; chromatin silencing by small RNA; cytokinesis by cell plate formation; histone H3-K9 methylation; spindle assembly; histone phosphorylation; regulation of flower development;	cytoplasm; microtubule associated complex;	nucleotide binding; microtubule motor activity;	0.867938	0.214166	0.944228	0.250273	0.782539	0.0387074
2087	Solyc03g115510.1.1_1	PREDICTED: uncharacterized protein LOC101264110				0.763309		2.49011		0.860658
2088	Solyc04g039950.2.1_1	mediator of rna polymerase ii transcription subunit 13-like	regulation of radial pattern formation; regulation of development, heterochronic;	nucleus;		0.944677	0.0611614	1.1313	0.0683007	0.0485331	7.99218e-05
2089	Solyc08g075840.2.1_1	replication protein a 70 kda dna-binding subunit-like	DNA replication; response to stimulus;	nucleus;	DNA binding; zinc ion binding;	3.40061	0.31927	6.58788	0.030603	1.12107	0.183587
2094	Solyc11g012970.1.1_1	peptidase m20 m25 m40 family protein	cellular amino acid metabolic process; proteolysis;	chloroplast; endoplasmic reticulum;	aminoacylase activity; metallopeptidase activity;	1.1365		1.02129		0.584198
2096	Solyc01g098920.2.1_1	mitochondrial rho gtpase 1-like	GTP catabolic process; small GTPase mediated signal transduction; cellular homeostasis; embryo development; mitochondrion organization; pollen tube growth;	mitochondrial outer membrane;	GTP binding; calcium ion binding; GTPase activity;	1.25503		1.42042		0.692539
2097	Solyc08g083110.2.1_1	methionine gamma-lyase-like	one-carbon metabolic process; methionine catabolic process via 2-oxobutanoate; cellular response to water deprivation; protein homotetramerization; cellular response to sulfate starvation;	cytosol;	methionine gamma-lyase activity; pyridoxal phosphate binding; cystathionine gamma-synthase activity;	0.921085		0.708675		0.68928
2098	Solyc03g119940.2.1_1	uncharacterized loc101221010	microtubule cytoskeleton organization; methylation-dependent chromatin silencing; chromatin silencing by small RNA; cytokinesis by cell plate formation; histone H3-K9 methylation; double-strand break repair via homologous recombination; sepal formation; DNA methylation; petal formation; heterochromatin assembly; positive regulation of cell cycle;	cytoplasm;		0.927142	0.0643443	0.939261	0.0624073	0.442873	0.0150235
2100	Solyc08g075360.1.1_1	abc transporter e family member 2-like	ATP catabolic process; protein maturation;		iron-sulfur cluster binding; electron carrier activity; ATP binding; ATPase activity; transporter activity;	16.0519		11.016		18.3189
2101	Solyc03g082680.2.1_1	neuroblastoma-amplified sequence	tissue development; cellular biosynthetic process; cellular protein modification process; single-organism developmental process; organ development; anatomical structure morphogenesis; positive regulation of organelle organization;			4.10748	0.181558	9.1018	0.303817	7.69285	0.145345
2103	Solyc07g007210.2.1_1	116 kda u5 small nuclear ribonucleoprotein component-like	embryo development ending in seed dormancy; regulation of embryo sac egg cell differentiation; GTP catabolic process;	nuclear speck; cell wall; cytosol; plasma membrane; ribonucleoprotein complex;	translation elongation factor activity; GTP binding; GTPase activity;	0.90163	0.100343	0.607987	0.176744	0.588516	0.00046872
2105	Solyc10g086550.1.1_1	atp-dependent zinc metalloprotease ftsh mitochondrial-like	proteolysis; protein catabolic process;	mitochondrion; integral to membrane; chloroplast thylakoid membrane;	zinc ion binding; metalloendopeptidase activity; ATP binding; microtubule-severing ATPase activity;	35.321		35.9504		18.3209
2107	Solyc10g052630.1.1_1	retrotransposon ty3-gypsy subclass	RNA-dependent DNA replication; proteolysis; DNA integration; DNA recombination;		RNA-directed DNA polymerase activity; DNA binding; RNA binding; aspartic-type endopeptidase activity; zinc ion binding;	0.920561		0.764084		0.726153
2109	Solyc06g071470.2.1_1	peroxisomal membrane protein pex14-like	protein targeting to peroxisome;	peroxisome; membrane;		1.17008		14.2727		22.6457
2110	Solyc12g044920.1.1_1	phospholipid-transporting atpase 4-like	phospholipid transport; cation transport;	integral to membrane;	zinc ion binding; cation-transporting ATPase activity; ATP binding; magnesium ion binding; phospholipid-translocating ATPase activity;	1.09732	0.28368	0.94933	0.383669	0.818417	0.399798
2111	Solyc08g079710.2.1_1	armadillo repeat-containing kinesin-like protein 3-like	negative regulation of biological process; protein autophosphorylation; root development; organ morphogenesis; xylem and phloem pattern formation; microtubule-based movement; flower morphogenesis; determination of bilateral symmetry;	microtubule; plasmodesma; preprophase band; kinesin complex; vacuole; plasma membrane;	microtubule motor activity; microtubule binding; ubiquitin protein ligase binding; ATP binding; transmembrane receptor protein serine/threonine kinase activity;	17.1552		27.2499		2.05131
2112	Solyc07g025380.2.1_1	calponin homology domain-containing protein ddb_g0272472-like	single-organism cellular process; cellular macromolecule biosynthetic process; nucleic acid metabolic process; regulation of macromolecule metabolic process; regulation of cellular process;			0.785372	0.0673691	0.909297	0.23598	0.7057	0.342966
2113	Solyc05g006620.2.1_1	tmv resistance protein n-like	response to stimulus;		hydrolase activity; anion binding; adenyl ribonucleotide binding; purine ribonucleoside binding;	0.828596		1.23125		0.717739
2114	Solyc09g005720.2.1_1	60s ribosomal protein l23a-like	translation;	ribosome;	structural constituent of ribosome; rRNA binding; nucleotide binding;	0.383217		1.19543		1.51659
2115	Solyc05g054060.2.1_1	utp:alpha-d-glucose-1-phosphate uridylyltransferase	pollen development; response to cadmium ion; callose deposition in cell wall; cellular response to phosphate starvation; metabolic process; response to salt stress;	cytoplasm; plasma membrane;	UTP:glucose-1-phosphate uridylyltransferase activity;	1.03642		1.24418		0.672558
2116	Solyc11g010700.1.1_1	u-box domain-containing protein 50-like	cellular protein modification process;	nucleus;	protein kinase activity;	3.61075	0.213363	9.11856	0.281229	2.25087	0.18252
2117	Solyc06g071720.1.1_1	60s ribosomal protein l27a-3-like	translation;	nucleolus; cytosolic large ribosomal subunit; membrane;	structural constituent of ribosome;	1.06159		0.616604		0.103509
[truncated: 4,441 more rows]
