# Supplementary material for: Critical Role of COI1-Dependent Jasmonate Pathway in AAL toxin induced PCD in Tomato Revealed by Comparative Proteomics
Source: Sci Rep. 2016 Jun 21;6:28451. doi: 10.1038/srep28451 (PMC4914994; doi:10.1038/srep28451)
Supplement: Supplementary Table S5 [file srep28451-s6.xls]

## Sheet: Table8_4755 with oxidation
Supplementary Table S5. The list of 4755 expressed protein with oxidation. A green color means down-regulation, but a red color shows up-regulation.
Protein Group	Type	Sequence Id	anno	GO biological process	GO cellular component	GO molecular function	CA/(CA+TA) AVE FC	CA/(CA+TA) PVal	(CA+TA+JA)/ (CA+TA) AVE FC	(CA+TA+JA)/ (CA+TA) PVal	(jai1+TA)/ (CA+TA) AVE FC	(jai1+TA)/ (CA+TA) PVal
1	U	Solyc01g007330.2.1_1	ribulose- -bisphosphate carboxylase oxygenase large subunit	reductive pentose-phosphate cycle; photorespiration; oxidation-reduction process;	chloroplast;	ribulose-bisphosphate carboxylase activity; monooxygenase activity; magnesium ion binding;	2.25855	0.0543163	1.57901	0.18439	1.08059	0.207565
2	I	Solyc01g007320.2.1_1	atp synthase cf1 beta subunit	ATP hydrolysis coupled proton transport; plasma membrane ATP synthesis coupled proton transport;	proton-transporting ATP synthase complex, catalytic core F(1); chloroplast thylakoid membrane;	proton-transporting ATPase activity, rotational mechanism; proton-transporting ATP synthase activity, rotational mechanism; ATP binding;	2.00818	0.352382	3.83645	0.0330839	2.63809	0.192905
3	J	Solyc03g063560.2.1_1	ferredoxin-dependent glutamate synthase chloroplastic-like	oxidation-reduction process; response to light stimulus; glutamate biosynthetic process; photorespiration; positive regulation of glycine hydroxymethyltransferase activity;	mitochondrion; chloroplast envelope; chloroplast stroma; membrane; apoplast;	glutamate synthase (ferredoxin) activity;	1.73352	0.22928	3.43925	0.0347706	3.95248	0.00687594
4	I	Solyc07g043320.2.1_1	myosin-related family protein	response to cadmium ion; response to abscisic acid stimulus;	plasma membrane;		4.36044	0.186983	3.77128	0.00764928	10.3439	0.0803902
6	U	Solyc10g086580.1.1_1	ribulose bisphosphate carboxylase oxygenase activase chloroplastic-like	regulation of proton transport; photosynthesis, light reaction; negative regulation of defense response; response to far red light; detection of biotic stimulus; response to sucrose stimulus; jasmonic acid mediated signaling pathway; salicylic acid biosynthetic process; systemic acquired resistance, salicylic acid mediated signaling pathway; regulation of plant-type hypersensitive response; respo…	chloroplast envelope; apoplast; stromule; cell wall; chloroplast thylakoid membrane; plastoglobule; nucleus;	ADP binding; ribulose-1,5-bisphosphate carboxylase/oxygenase activator activity; ATP binding;	1.53318	0.584929	3.30225	0.0765102	0.933149	0.432228
9	U	Solyc01g103450.2.1_1	stromal 70 kda heat shock-related chloroplastic-like	oxidation-reduction process; protein folding; response to cold; response to heat; protein targeting to chloroplast; response to cadmium ion;	mitochondrion; chloroplast envelope; thylakoid; chloroplast stroma; nucleus; apoplast;	ATP binding; 2-alkenal reductase [NAD(P)] activity; unfolded protein binding;	16.7468	0.182212	14.1148	0.0899605	19.8882	0.233253
12	U	Solyc09g011080.2.1_1	ribulose bisphosphate carboxylase oxygenase activase chloroplastic-like		chloroplast stroma;	ATP binding;	1.52084	0.193731	1.79796	0.129929	1.00846	0.158642
14	U	Solyc07g065840.2.1_1	molecular chaperone hsp90-1	protein folding; defense response signaling pathway, resistance gene-dependent;	cytoplasm;	ATP binding; unfolded protein binding;	3.24391	0.277314	5.5201	0.16191	5.81056	0.115193
17	D	Solyc02g086820.2.1_1	carbonic anhydrase	defense response to bacterium; response to cold; regulation of stomatal movement; response to carbon dioxide; defense response to fungus, incompatible interaction; carbon utilization;	cytosol; chloroplast envelope; chloroplast thylakoid membrane; chloroplast stroma; stromule; apoplast;	carbonate dehydratase activity; zinc ion binding;	1.91345	0.0353018	1.67043	0.0348835	0.920648	0.205781
18	O	Solyc12g005860.1.1_1	aconitate cytoplasmic-like	cytoskeleton organization; response to misfolded protein; photorespiration; gluconeogenesis; citrate metabolic process; water transport; ethylene mediated signaling pathway; isocitrate metabolic process; photosynthesis; proteasomal protein catabolic process; nitrate transport; proteasome core complex assembly; response to iron ion; hyperosmotic response; ubiquitin-dependent protein catabolic proc…	vacuolar membrane; cell wall; cytosol; chloroplast stroma;	citrate dehydratase activity; 4 iron, 4 sulfur cluster binding; isocitrate hydro-lyase (cis-aconitate-forming) activity; copper ion binding; ATP binding;	0.726006	0.00665971	4.6413	0.237105	7.04816	0.0812522
21	U	Solyc08g082820.2.1_1	luminal-binding protein 5-like	oxidation-reduction process; ER-associated protein catabolic process; polar nucleus fusion; response to heat;	cell wall; endoplasmic reticulum lumen; chloroplast; vacuole; plasma membrane;	ATP binding; 2-alkenal reductase [NAD(P)] activity;	0.644957	0.119517	0.997214	0.117688	0.808113	0.247972
22	U	Solyc02g090030.2.1_1	33kda precursor protein of oxygen-evolving complex	defense response to bacterium; photoinhibition; photosystem II assembly; regulation of protein dephosphorylation; photosystem II stabilization;	extrinsic to membrane; chloroplast thylakoid membrane; plastoglobule; oxygen evolving complex; chloroplast thylakoid lumen; apoplast;	poly(U) RNA binding; oxygen evolving activity; calcium ion binding;	1.02922		0.894219		0.825592
23	U	Solyc02g065400.2.1_1	33kda precursor protein of oxygen-evolving complex	defense response to bacterium; photoinhibition; photosystem II assembly; regulation of protein dephosphorylation; photosystem II stabilization;	extrinsic to membrane; chloroplast thylakoid membrane; plastoglobule; oxygen evolving complex; chloroplast thylakoid lumen; apoplast;	poly(U) RNA binding; oxygen evolving activity; calcium ion binding;	1.02922		0.894219		0.825592
24	U	Solyc06g071100.2.1_1	plasma membrane h+-atpase	proton transport; response to salt stress; ATP biosynthetic process; ATP catabolic process;	integral to membrane; plasma membrane;	hydrogen-exporting ATPase activity, phosphorylative mechanism; metal ion binding; ATP binding;	0.810725	0.548031	2.71527	0.145078	2.94397	0.078997
25	O	Solyc03g082920.2.1_1	luminal-binding protein 5-like	oxidation-reduction process; ER-associated protein catabolic process; polar nucleus fusion; response to heat;	cell wall; endoplasmic reticulum lumen; chloroplast; vacuole; plasma membrane;	ATP binding; 2-alkenal reductase [NAD(P)] activity;	0.571554	0.0247319	0.925401	0.111705	0.829896	0.000198789
26	G	Solyc12g015880.1.1_1	molecular chaperone hsp90-1	protein folding; defense response signaling pathway, resistance gene-dependent;	cytoplasm;	ATP binding; unfolded protein binding;	0.670497	0.756334	5.20504	0.219471	4.68148	0.0472128
27	D	Solyc09g008670.2.1_1	threonine deaminase	proteasomal protein catabolic process; cytoskeleton organization; threonine metabolic process; isoleucine biosynthetic process; gluconeogenesis; response to stress;	chloroplast;	L-threonine ammonia-lyase activity; pyridoxal phosphate binding;	21.7088	0.0192338	61.2118	0.000338837	45.8885	0.277363
29	U	Solyc07g052350.2.1_1	aconitate cytoplasmic-like	response to oxidative stress; nitrate transport; proteasomal protein catabolic process; cytoskeleton organization; aerobic respiration; response to nitrate; glycolysis; gluconeogenesis; isocitrate metabolic process; citrate metabolic process; protein N-linked glycosylation;	cytosol; chloroplast;	citrate dehydratase activity; copper ion binding; isocitrate hydro-lyase (cis-aconitate-forming) activity; 4 iron, 4 sulfur cluster binding;	1.28523	0.401034	3.82469	0.116125	6.84611	0.0615106
30	A	Solyc10g081510.1.1_1	methionine synthase	methionine biosynthetic process; response to salt stress; methylation; response to zinc ion; response to cadmium ion;	cytosol; peroxisome; plasmodesma; chloroplast envelope; vacuolar membrane; chloroplast stroma; Golgi apparatus; plasma membrane; apoplast;	copper ion binding; methionine synthase activity; zinc ion binding; 5-methyltetrahydropteroyltriglutamate-homocysteine S-methyltransferase activity;	3.00799	0.00710456	5.12896	0.164351	1.03504	0.0116514
32	G	Solyc05g008460.2.1_1	atp synthase subunit mitochondrial-like	ATP hydrolysis coupled proton transport; ATP synthesis coupled proton transport; response to cadmium ion; ATP catabolic process; response to oxidative stress;	chloroplast envelope; nucleolus; mitochondrial respiratory chain complex I; mitochondrial proton-transporting ATP synthase, catalytic core; plasma membrane;	zinc ion binding; proton-transporting ATP synthase activity, rotational mechanism; cobalt ion binding; copper ion binding; poly(U) RNA binding; ATP binding;	5.4409	0.17599	5.51474	0.0548264	6.16894	0.00863477
35	U	Solyc03g118020.2.1_1	staphylococcal nuclease domain-containing protein 1-like	protein secretion; seed germination; gene silencing by RNA; gibberellin biosynthetic process; response to cadmium ion; response to stress;	cytosol; cell wall; RISC complex; nuclear envelope; chloroplast; endoplasmic reticulum; plasma membrane;	hydrolase activity, acting on ester bonds; nucleic acid binding;	1.56172	0.29417	6.00442	0.179205	7.42111	0.093979
36	U	Solyc04g082250.2.1_1	atp-dependent zinc metalloprotease chloroplastic-like	pentose-phosphate shunt; cell division; photosynthetic electron transport in photosystem I; PSII associated light-harvesting complex II catabolic process; glucosinolate biosynthetic process; proteolysis; ATP catabolic process; cell cycle; photoinhibition;	thylakoid lumen; integral to membrane; chloroplast membrane; chloroplast thylakoid membrane;	ATP-dependent peptidase activity; metal ion binding; metalloendopeptidase activity; ATP binding;	0.770627	0.674609	3.58651	0.0589192	1.98183	0.391248
38	J	Solyc04g007550.2.1_1	atp synthase subunit mitochondrial-like	ATP hydrolysis coupled proton transport; ATP synthesis coupled proton transport; response to cadmium ion; ATP catabolic process; response to oxidative stress;	chloroplast envelope; nucleolus; mitochondrial respiratory chain complex I; mitochondrial proton-transporting ATP synthase, catalytic core; plasma membrane;	zinc ion binding; proton-transporting ATP synthase activity, rotational mechanism; cobalt ion binding; copper ion binding; poly(U) RNA binding; ATP binding;	4.2134	0.152503	4.42469	0.0474928	4.86523	0.0122568
41	U	Solyc06g076020.2.1_1	heat shock protein 70	response to stress;		ATP binding;	2.23752	0.191412	2.02447	0.151675	3.12029	0.230328
44	U	Solyc08g081250.2.1_1	aminopeptidase n-like	methylglyoxal catabolic process to D-lactate; proteolysis; response to cadmium ion;	cytosol; chloroplast envelope; chloroplast stroma; vacuole; plasma membrane; apoplast;	zinc ion binding; metallopeptidase activity;	1.27285	0.16337	1.6807	0.195591	1.30376	0.408986
47	U	Solyc08g065220.2.1_1	glycine dehydrogenase	pentose-phosphate shunt; unsaturated fatty acid biosynthetic process; positive regulation of catalytic activity; starch biosynthetic process; isopentenyl diphosphate biosynthetic process, methylerythritol 4-phosphate pathway; vitamin metabolic process; maltose metabolic process; secondary metabolic process; lipoate metabolic process; chlorophyll biosynthetic process; coenzyme biosynthetic process…	glycine cleavage complex; chloroplast envelope; apoplast; chloroplast stroma; chloroplast thylakoid; mitochondrion;	protein binding; glycine dehydrogenase (decarboxylating) activity; pyridoxal phosphate binding; ATP binding;	7.1617	0.0744446	10.4195	0.164485	7.93765	0.0667279
48	U	Solyc03g096000.2.1_1	clathrin heavy chain 1-like	endocytosis; intracellular protein transport;	cytosol; clathrin coat of coated pit; clathrin coat of trans-Golgi network vesicle; plasmodesma; vacuolar membrane; chloroplast;	protein binding; structural molecule activity;	4.883	0.112528	7.59092	0.0706838	10.124	0.108284
52	U	Solyc01g007500.2.1_1	photosystem ii 47 kda protein	photosynthetic electron transport chain; protein-chromophore linkage;	photosystem II; integral to membrane; chloroplast thylakoid membrane;	chlorophyll binding;	8.18908	0.0535027	8.23028	0.101147	10.8834	0.0620488
53	U	Solyc07g055320.2.1_1	atp-dependent zinc metalloprotease ftsh chloroplastic-like	cell division; thylakoid membrane organization; proteolysis; photoinhibition; protein catabolic process;	thylakoid lumen; integral to membrane; chloroplast envelope; chloroplast thylakoid membrane;	zinc ion binding; metalloendopeptidase activity; ATP binding; microtubule-severing ATPase activity;	7.11845	0.276766	10.2861	0.129557	4.1657	0.0884851
54	I	Solyc04g011440.2.1_1	heat shock protein 70 isoform 3	response to stress; oxidation-reduction process;		2-alkenal reductase [NAD(P)] activity; ATP binding;	0.871783	0.137975	3.52784	0.0147887	1.0684	0.323732
56	U	Solyc07g017780.2.1_1	plasma membrane h+-atpase	proton transport; regulation of stomatal movement; response to water deprivation; ATP biosynthetic process; response to abscisic acid stimulus; ATP catabolic process;	vacuole; integral to membrane; plasma membrane; nucleus;	hydrogen-exporting ATPase activity, phosphorylative mechanism; metal ion binding; ATP binding;	0.710433	0.0537558	1.02441	0.221689	0.952382	0.0403678
59	U	Solyc12g043120.1.1_1	heat shock protein 70	protein folding; response to cadmium ion; response to heat; oxidation-reduction process;	plasmodesma; plasma membrane; cell wall; nucleus; cytosol;	ATP binding; 2-alkenal reductase [NAD(P)] activity;	9.23094	0.0693925	8.81258	0.181052	15.8009	0.0662864
61	S	Solyc07g042550.2.1_1	sucrose synthase	biosynthetic process; sucrose metabolic process;		sucrose synthase activity;	0.609871	0.00303102	3.75356	0.0120824	2.1708	0.00174111
65	U	Solyc10g007290.2.1_1	phosphoenolpyruvate carboxylase	carbon fixation; tricarboxylic acid cycle; photosynthesis;	cytosol; apoplast;	2-alkenal reductase [NAD(P)] activity; phosphoenolpyruvate carboxylase activity;	0.926962	0.313465	0.857947	0.0995693	1.12377	0.0216692
68	I	Solyc02g083810.2.1_1	ferredoxin-nadp reductase	photosynthesis; electron transport chain;	chloroplast stroma; chloroplast thylakoid membrane;	flavin adenine dinucleotide binding; NADP binding; ferredoxin-NADP+ reductase activity;	10.2142	0.187086	4.51485	0.0389272	4.17815	0.0700653
72	P	Solyc01g111760.2.1_1	vacuolar atpase b subunit	pentose-phosphate shunt; gluconeogenesis; actin filament bundle assembly; response to salt stress; proteasomal protein catabolic process; ATP hydrolysis coupled proton transport; ATP biosynthetic process; actin filament capping;	vacuolar membrane; chloroplast envelope; proton-transporting V-type ATPase, V1 domain; Golgi apparatus; plasma membrane;	proton-transporting ATPase activity, rotational mechanism; proton-transporting ATP synthase activity, rotational mechanism; actin filament binding; ATP binding;	0.674382	0.0399292	4.01283	0.070328	2.39712	0.00698789
73	I	Solyc11g010560.1.1_1	geminivirus rep-interacting motor				2.37691	0.187151	2.68341	0.0123128	1.01078	0.433415
74	U	Solyc03g118010.2.1_1	staphylococcal nuclease domain-containing protein 1-like	protein secretion; seed germination; gene silencing by RNA; gibberellin biosynthetic process; response to cadmium ion; response to stress;	cytosol; cell wall; RISC complex; nuclear envelope; chloroplast; endoplasmic reticulum; plasma membrane;	hydrolase activity, acting on ester bonds; nucleic acid binding;	9.72263	0.252874	11.6983	0.286381	14.5878	0.375445
76	U	Solyc11g039650.1.1_1	dynamin-2b-like	GTP catabolic process; Golgi to vacuole transport; response to abscisic acid stimulus; synaptic vesicle endocytosis;	vacuole; Golgi apparatus; plasma membrane; clathrin-coated endocytic vesicle;	GTP binding; phospholipid binding; clathrin binding; GTPase activity;	0.950527	0.358345	0.945573	0.0691459	1.05127	0.0326769
80	I	Solyc05g053470.2.1_1	chaperonin cpn60- mitochondrial-like	protein refolding; response to endoplasmic reticulum stress; protein targeting to mitochondrion; response to heat; chaperone-mediated protein complex assembly; response to cadmium ion; response to high light intensity; response to hydrogen peroxide;	vacuolar membrane; mitochondrial matrix; chloroplast; cytosolic ribosome; Golgi apparatus; plasma membrane;	copper ion binding; ATP binding;	0.893955	0.881162	1.23078	0.000366009	4.65929	0.0710988
81	U	Solyc11g066100.1.1_1	heat shock protein 70	response to stress;		ATP binding;	2.89213	0.334299	0.970499	0.306422	3.81802	0.296314
82	U	Solyc05g053300.2.1_1	dihydrolipoyl dehydrogenase mitochondrial-like	hydrogen peroxide catabolic process; oxidation-reduction process; response to light stimulus; cell redox homeostasis; response to cadmium ion;	mitochondrial respiratory chain complex I; mitochondrial matrix; Golgi apparatus; apoplast;	copper ion binding; zinc ion binding; cobalt ion binding; ATP binding; flavin adenine dinucleotide binding; dihydrolipoyl dehydrogenase activity;	0.599625	0.133956	1.05955	0.276541	0.900793	0.0103469
86	O	Solyc08g029000.2.1_1	lipoxygenase	oxylipin biosynthetic process; oxidation-reduction process;	cytoplasm;	linoleate 13S-lipoxygenase activity; iron ion binding;	0.561807	0.0392876	2.08433	0.324847	2.27386	0.0896462
87	U	Solyc06g005060.2.1_1	elongation factor 1-	translational elongation; GTP catabolic process;	cytoplasm;	nucleotidyltransferase activity; translation elongation factor activity; GTPase activity; GTP binding;	2.06447	0.224709	2.26741	0.259987	0.982261	0.00417675
88	G	Solyc10g055670.1.1_1	v-type proton atpase subunit b2	pentose-phosphate shunt; gluconeogenesis; actin filament bundle assembly; response to salt stress; proteasomal protein catabolic process; ATP hydrolysis coupled proton transport; ATP biosynthetic process; actin filament capping;	vacuolar membrane; chloroplast envelope; proton-transporting V-type ATPase, V1 domain; Golgi apparatus; plasma membrane;	proton-transporting ATPase activity, rotational mechanism; proton-transporting ATP synthase activity, rotational mechanism; actin filament binding; ATP binding;	0.726487	0.230073	3.51691	0.137594	2.52851	0.030228
89	H	Solyc04g082630.2.1_1	glyceraldehyde-3-phosphate dehydrogenase chloroplastic-like	regulation of proton transport; pentose-phosphate shunt; response to glucose stimulus; response to far red light; hydrogen peroxide catabolic process; response to sucrose stimulus; unsaturated fatty acid biosynthetic process; response to red light; photosystem II assembly; isopentenyl diphosphate biosynthetic process, methylerythritol 4-phosphate pathway; chloroplast relocation; defense response …	photosystem I; chloroplast envelope; apoplast; stromule; integral to membrane; chloroplast stroma; chloroplast thylakoid membrane;	NAD binding; NADP binding; glyceraldehyde-3-phosphate dehydrogenase (NAD+) (phosphorylating) activity; glyceraldehyde-3-phosphate dehydrogenase (NADP+) (phosphorylating) activity;	0.884544	0.0149128	1.06488	0.0411562	0.527031	0.0227252
92	H	Solyc06g073260.2.1_1	chloroplast stem-loop binding protein of 41 kda chloroplastic-like	sugar mediated signaling pathway; embryo development ending in seed dormancy; gibberellin biosynthetic process; salicylic acid biosynthetic process; leaf morphogenesis; carotenoid biosynthetic process; photorespiration; response to red light; regulation of plant-type hypersensitive response; response to chitin; positive regulation of translation; response to freezing; positive regulation of catal…	peroxisome; stromule; plasmodesma; chloroplast envelope; plastoglobule; Golgi apparatus; vacuole; ribosome; apoplast; membrane;	nutrient reservoir activity; heteropolysaccharide binding; protein binding; RNA binding;	2.24994	0.0744313	3.61683	0.134881	0.464053	1.38061e-07
94	I	Solyc09g092380.2.1_1	s-adenosyl-l-homocysteine hydrolase	one-carbon metabolic process; posttranscriptional gene silencing; methylation-dependent chromatin silencing; response to stress;	vacuole; plasma membrane;	copper ion binding; adenosylhomocysteinase activity;	3.60419	0.316413	5.26801	0.0417449	1.64434	0.113644
95	U	Solyc12g010040.1.1_1	leucine aminopeptidase	leaf senescence; response to stress; proteolysis;	vacuole; chloroplast stroma; cytosol;	manganese ion binding; metalloexopeptidase activity; aminopeptidase activity;	0.960037	0.238794	1.15885	0.12823	0.91447	0.232187
96	H	Solyc12g094640.1.1_1	glyceraldehyde-3-phosphate dehydrogenase chloroplastic-like	regulation of proton transport; pentose-phosphate shunt; response to glucose stimulus; response to far red light; hydrogen peroxide catabolic process; response to sucrose stimulus; unsaturated fatty acid biosynthetic process; response to red light; photosystem II assembly; isopentenyl diphosphate biosynthetic process, methylerythritol 4-phosphate pathway; chloroplast relocation; defense response …	chloroplast envelope; apoplast; stromule; cytosol; chloroplast stroma; chloroplast thylakoid membrane;	NAD binding; NADP binding; glyceraldehyde-3-phosphate dehydrogenase (NAD+) (phosphorylating) activity; glyceraldehyde-3-phosphate dehydrogenase (NADP+) (phosphorylating) activity;	0.871284	0.118069	1.03615	0.00287087	0.525538	0.0280565
99	U	Solyc02g020940.2.1_1	glyceraldehyde-3-phosphate dehydrogenase chloroplastic-like	reductive pentose-phosphate cycle; glucose metabolic process; oxidation-reduction process;	chloroplast;	NAD binding; NADP binding; glyceraldehyde-3-phosphate dehydrogenase (NADP+) (phosphorylating) activity;	0.830186		0.947349		0.463273
100	U	Solyc03g120850.2.1_1	ru large subunit-binding protein subunit chloroplastic-like	protein refolding; cell death; chaperone mediated protein folding requiring cofactor; response to cold; systemic acquired resistance;	mitochondrion; nucleolus; chloroplast envelope; chloroplast stroma; cytosolic ribosome; plasma membrane; stromule; apoplast;	ATP binding;	1.04126		0.63224		0.856913
101	U	Solyc04g045340.2.1_1	cytosolic phosphoglucomutase	response to cadmium ion; glucose metabolic process; gametophyte development;	plasma membrane; chloroplast; nucleus; cytosol;	magnesium ion binding; phosphoglucomutase activity;	0.694579	0.206946	1.17927	0.0896961	0.937938	0.0227793
103	U	Solyc04g015830.2.1_1	villin-2-like	actin filament severing; actin filament bundle assembly;		actin filament binding;	0.829185		0.8527		0.131316
104	J	Solyc02g091130.2.1_1	atp synthase subunit mitochondrial-like	ATP hydrolysis coupled proton transport; ATP synthesis coupled proton transport; response to cadmium ion; ATP catabolic process; response to oxidative stress;	chloroplast envelope; nucleolus; mitochondrial respiratory chain complex I; mitochondrial proton-transporting ATP synthase complex, catalytic core F(1); plasma membrane;	zinc ion binding; proton-transporting ATP synthase activity, rotational mechanism; cobalt ion binding; copper ion binding; poly(U) RNA binding; ATP binding;	7.77746	0.313537	7.82349	0.0110145	8.90829	0.00441223
105	U	Solyc08g079170.2.1_1	heat shock protein sti-like	response to high light intensity; nucleotide biosynthetic process; response to cadmium ion; response to hydrogen peroxide; response to heat;	plasma membrane; nucleus; cytosol;		0.83993	0.594594	1.62622	0.30096	3.62619	0.124529
107	I	Solyc09g091180.2.1_1	chaperonin cpn60- mitochondrial-like	protein refolding; response to endoplasmic reticulum stress; protein targeting to mitochondrion; response to heat; chaperone-mediated protein complex assembly; response to cadmium ion; response to high light intensity; response to hydrogen peroxide;	vacuolar membrane; mitochondrial matrix; chloroplast; cytosolic ribosome; Golgi apparatus; plasma membrane;	copper ion binding; ATP binding;	0.98296	0.549269	1.26608	0.000704176	0.861327	0.494852
108	G	Solyc09g031780.2.1_1	protein chloroplastic-like	chloroplast organization; protein import into chloroplast stroma;	Tic complex; viral envelope;	protein binding;	2.59231	0.71142	5.14646	0.118442	7.31167	0.0350159
111	U	Solyc09g065180.2.1_1	chloroplast stem-loop binding protein of 41 kda chloroplastic-like	pentose-phosphate shunt; response to far red light; response to red light; photosystem II assembly; positive regulation of translation; chlorophyll biosynthetic process; leaf morphogenesis; response to blue light; cell differentiation; plastid translation; positive regulation of transcription, DNA-dependent; rRNA processing;	chloroplast envelope; apoplast; chloroplast thylakoid; plastoglobule;	protein binding; coenzyme binding; catalytic activity; poly(U) RNA binding; mRNA binding;	7.90268	0.328259	6.77996	0.198098	1.51691	0.346132
114	U	Solyc05g005480.2.1_1	quinone oxidoreductase-like protein chloroplastic-like	aromatic amino acid family metabolic process; sulfur amino acid metabolic process; carotenoid biosynthetic process; unsaturated fatty acid biosynthetic process; myo-inositol hexakisphosphate biosynthetic process; sulfur compound biosynthetic process; isopentenyl diphosphate biosynthetic process, methylerythritol 4-phosphate pathway; vitamin metabolic process; pteridine-containing compound metabol…	chloroplast envelope; apoplast; stromule; chloroplast stroma; thylakoid;	enone reductase activity; zinc ion binding; nucleotide binding; 2-alkenal reductase (NADP+) activity; NADPH:quinone reductase activity;	8.1907		0.893042		9.62701
116	U	Solyc08g076220.2.1_1	chloroplastic-like	salicylic acid biosynthetic process; response to red light; regulation of plant-type hypersensitive response; response to chitin; cysteine biosynthetic process; negative regulation of defense response; defense response to fungus; pentose-phosphate shunt; jasmonic acid mediated signaling pathway; rRNA processing; detection of biotic stimulus; defense response to bacterium; protein targeting to mem…	stromule; chloroplast stroma; chloroplast envelope; apoplast; chloroplast thylakoid membrane;	phosphoribulokinase activity; ATP binding;	4.3203	0.31118	3.16088	0.267673	4.44393	0.278353
117	U	Solyc06g036290.2.1_1	heat shock protein 83-like	protein folding; response to high light intensity; response to hydrogen peroxide; defense response to bacterium, incompatible interaction;	plasma membrane; cell wall; cytosol;	ATP binding; unfolded protein binding;	1.00142		1.07766		1.23899
121	U	Solyc01g079790.2.1_1	glucose-1-phosphate adenylyltransferase large subunit chloroplastic-like	photosynthesis, light reaction; pentose-phosphate shunt; response to far red light; starch biosynthetic process; response to red light; chloroplast relocation; response to blue light; glycogen biosynthetic process; rRNA processing; thylakoid membrane organization;	chloroplast envelope; amyloplast; chloroplast stroma;	glucose-1-phosphate adenylyltransferase activity; ATP binding;	0.990938	0.397987	1.04145	0.531158	1.04554	0.307939
122	U	Solyc07g032100.2.1_1	coatomer subunit alpha-1-like	cellulose biosynthetic process; ER to Golgi vesicle-mediated transport; gravitropism; intracellular protein transport;	COPI vesicle coat; cytosol; Cul4-RING ubiquitin ligase complex; plasma membrane;	myosin heavy chain kinase activity; transporter activity; structural molecule activity;	21.7818	0.0942761	20.8386	0.163028	2.12761	0.269856
124	I	Solyc06g052050.2.1_1	luminal binding protein	oxidation-reduction process; ER-associated protein catabolic process; polar nucleus fusion; response to heat;	cell wall; endoplasmic reticulum lumen; chloroplast; vacuole; plasma membrane;	ATP binding; 2-alkenal reductase [NAD(P)] activity;	2.72047	0.151353	3.46702	0.0274438	0.916687	0.441848
125	U	Solyc12g099260.1.1_1	atp-citrate synthase beta chain protein 1-like	cellular carbohydrate metabolic process;	citrate lyase complex; plasma membrane; cytosol;	ATP citrate synthase activity; succinate-CoA ligase (ADP-forming) activity; lyase activity;	0.845511	0.00331743	1.16236	0.0672248	0.976092	0.0114889
126	U	Solyc06g005940.2.1_1	pdi-like 1-1 isoform 2	glycerol ether metabolic process; seed development; response to endoplasmic reticulum stress; protein folding; response to salt stress; cell redox homeostasis; regulation of programmed cell death; response to zinc ion; response to cadmium ion; embryo development;	lytic vacuole within protein storage vacuole; plant-type cell wall; thylakoid; endoplasmic reticulum lumen; chloroplast; plasma membrane;	protein disulfide isomerase activity; electron carrier activity; dolichyl-diphosphooligosaccharide-protein glycotransferase activity; protein disulfide oxidoreductase activity;	0.860342		1.49438		0.0723136
127	P	Solyc01g059880.2.1_1	atp-citrate synthase beta chain protein 1-like	cellular carbohydrate metabolic process;	citrate lyase complex; plasma membrane; cytosol;	ATP citrate synthase activity; succinate-CoA ligase (ADP-forming) activity; lyase activity;	0.694129	0.0318258	3.31348	0.110199	6.8435	0.00194589
130	G	Solyc07g005390.2.1_1	nadp-dependent glyceraldehyde-3-phosphate dehydrogenase-like	chloroplast relocation; cysteine biosynthetic process; oxidation-reduction process;	cytoplasm;	3-chloroallyl aldehyde dehydrogenase activity; glyceraldehyde-3-phosphate dehydrogenase (NADP+) (non-phosphorylating) activity;	0.990707	0.0700846	1.11184	0.151316	1.27576	0.046763
132	U	Solyc01g080280.2.1_1	glutamine synthetase	response to fructose stimulus; regulation of proton transport; pentose-phosphate shunt; response to glucose stimulus; response to far red light; response to sucrose stimulus; water transport; response to red light; response to salt stress; aging; glutamine biosynthetic process; hyperosmotic response; Golgi organization; glycolysis; response to blue light; response to high light intensity; respons…	chloroplast envelope; apoplast; cytosolic ribosome; chloroplast stroma; chloroplast thylakoid membrane; mitochondrion;	glutamate-ammonia ligase activity; ATP binding;	1.52148		0.894408		2.16666
133	H	Solyc03g078400.2.1_1	actin	cytoskeleton organization; gluconeogenesis; response to wounding; glucose catabolic process; proteasomal protein catabolic process; cell division; root hair elongation; regulation of protein localization; seed germination; response to light stimulus; response to auxin stimulus;	chloroplast envelope; cell wall; nucleolus; cytosol; chloroplast stroma; cytoskeleton; plasmodesma; plasma membrane; mitochondrion;	ATP binding; structural constituent of cytoskeleton;	0.820725	0.674018	4.30433	0.0979959	0.708693	0.000701172
134	U	Solyc06g011280.2.1_1	elongation factor 1-gamma 2	response to cadmium ion; response to zinc ion; translational elongation;	vacuole; eukaryotic translation elongation factor 1 complex; plasma membrane; cell wall;	translation elongation factor activity; copper ion binding;	1.02624	0.0272827	0.837641	0.28889	0.823407	0.443076
138	U	Solyc03g111010.2.1_1	glyceraldehyde 3-phosphate dehydrogenase	glycolysis; oxidation-reduction process;	cytoplasm;	NAD binding; NADP binding; glyceraldehyde-3-phosphate dehydrogenase (NAD+) (phosphorylating) activity;	0.963336	0.0404278	1.04215	0.0749513	0.75904	0.228554
140	I	Solyc11g011920.1.1_1	glutamate decarboxylase	glutamate metabolic process; response to cadmium ion; oxidation-reduction process;		pyridoxal phosphate binding; glutamate decarboxylase activity; oxidoreductase activity, acting on paired donors, with incorporation or reduction of molecular oxygen, 2-oxoglutarate as one donor, and incorporation of one atom each of oxygen into both donors; oxidoreductase activity, acting on single donors with incorporation of molecular oxygen, incorporation of two atoms of oxygen; calmodulin bin…	2.20005	0.0620787	5.73728	0.0408373	5.32584	0.159851
141	A	Solyc01g009180.2.1_1	5-methyltetrahydropteroyltriglutamate--homocysteine methyltransferase-like	methionine biosynthetic process; response to salt stress; methylation; response to zinc ion; response to cadmium ion;	cytosol; peroxisome; chloroplast envelope; chloroplast stroma; plasma membrane; apoplast;	copper ion binding; methionine synthase activity; zinc ion binding; 5-methyltetrahydropteroyltriglutamate-homocysteine S-methyltransferase activity;	2.70271	0.0190963	4.69841	0.149345	0.816926	0.0444338
142	U	Solyc02g086910.2.1_1	peptidyl-prolyl cis-trans isomerase chloroplastic-like	salicylic acid biosynthetic process; carotenoid biosynthetic process; regulation of plant-type hypersensitive response; response to chitin; negative regulation of defense response; defense response to fungus; pentose-phosphate shunt; protein peptidyl-prolyl isomerization; jasmonic acid mediated signaling pathway; rRNA processing; detection of biotic stimulus; defense response to bacterium; protei…	chloroplast stroma; chloroplast thylakoid lumen; chloroplast thylakoid membrane;	peptidyl-prolyl cis-trans isomerase activity;	56.5091	0.189106	0.868331	0.240789	35.5348	0.423641
143	L	Solyc06g009960.1.1_1	elongation factor 1-	translational elongation; GTP catabolic process;	cytoplasm;	nucleotidyltransferase activity; translation elongation factor activity; GTPase activity; GTP binding;	0.687031	0.148421	0.687199	0.0497898	1.21349	0.108737
144	H	Solyc09g007540.2.1_1	valine--trna ligase-like	valyl-tRNA aminoacylation; regulation of translational fidelity; embryo development ending in seed dormancy;	cytosol; mitochondrion; chloroplast;	valine-tRNA ligase activity; aminoacyl-tRNA editing activity; ATP binding;	0.954731	0.212736	0.807152	0.297875	0.61985	0.00844441
145	U	Solyc01g110120.2.1_1	vacuolar proton atpase a3-like	cellular response to nutrient levels; ATP hydrolysis coupled proton transport;	mitochondrion; plant-type vacuole membrane; vacuolar proton-transporting V-type ATPase, V0 domain; chloroplast; plasma membrane;	hydrogen ion transmembrane transporter activity; hydrogen-translocating pyrophosphatase activity;	0.608461	0.0587123	1.12857	0.00148728	0.954879	0.189439
147	U	Solyc07g066600.2.1_1	phosphoglycerate cytosolic-like	response to endoplasmic reticulum stress; glycolysis; phosphorylation; response to arsenic-containing substance; response to cadmium ion;	cytosol; plasmodesma; vacuolar membrane; chloroplast stroma; nucleus; plasma membrane; apoplast;	phosphoglycerate kinase activity; ATP binding;	5.18585		6.30698		7.98154
149	H	Solyc04g011500.2.1_1	actin-11 isoform 1	root hair elongation;	cell wall; cytoskeleton; cytoplasm; nucleus; plasma membrane;	ATP binding;	0.82155	0.262419	0.965989	0.218049	0.588213	2.72528e-05
153	O	Solyc01g111630.2.1_1	hydroxypyruvate reductase	response to far red light; regulation of protein dephosphorylation; response to red light; photosystem II assembly; cellular response to water deprivation; oxidative photosynthetic carbon pathway; photosynthetic electron transport in photosystem I; cellular response to light stimulus; PSII associated light-harvesting complex II catabolic process; response to blue light; cysteine biosynthetic proc…	apoplast; chloroplast; peroxisome;	NAD binding; glycerate dehydrogenase activity; hydroxypyruvate reductase activity; poly(U) RNA binding;	0.753059	0.0237772	0.959894	0.130002	0.896	0.554085
158	G	Solyc06g083190.2.1_1	70 kda peptidyl-prolyl isomerase	response to endoplasmic reticulum stress; seed germination; protein peptidyl-prolyl isomerization; protein folding; response to osmotic stress; N-terminal protein myristoylation; cellular heat acclimation; response to high light intensity; response to hydrogen peroxide;	cytosol; cell periphery;	calmodulin binding; phosphatidylinositol-3-phosphate binding; peptidyl-prolyl cis-trans isomerase activity; phosphatidylinositol-3,5-bisphosphate binding;	0.841993	0.310878	5.0333	0.241247	6.15748	0.00014596
160	U	Solyc06g068090.2.1_1	phospholipase d	positive regulation of abscisic acid mediated signaling pathway; seed germination; lipid catabolic process; phosphatidylcholine metabolic process; regulation of stomatal movement; response to cadmium ion;	mitochondrion; chloroplast envelope; clathrin-coated vesicle; vacuole; endoplasmic reticulum; nucleus; plasma membrane;	calcium ion binding; phosphatidylinositol-4,5-bisphosphate binding; phospholipase D activity; NAPE-specific phospholipase D activity;	3.08411	0.226327	4.35867	0.104177	1.06177	0.0714852
162	U	Solyc09g009940.2.1_1	signal recognition particle 54 kda chloroplastic-like	isopentenyl diphosphate biosynthetic process, methylerythritol 4-phosphate pathway; defense response to virus; GTP catabolic process; production of miRNAs involved in gene silencing by miRNA; production of ta-siRNAs involved in RNA interference; protein import into chloroplast thylakoid membrane; SRP-dependent cotranslational protein targeting to membrane, signal sequence recognition;	signal recognition particle, endoplasmic reticulum targeting; chloroplast stroma; signal recognition particle, chloroplast targeting;	protein binding; 7S RNA binding; GTP binding; GTPase activity; signal sequence binding; mRNA binding;	0.935803	0.481323	1.19124	0.118953	1.0108	0.0456181
163	U	Solyc07g044840.2.1_1	-bisphosphoglycerate-independent phosphoglycerate mutase-like	response to cold; response to cadmium ion; glycolysis;	plasma membrane; mitochondrial envelope; chloroplast; cytosol; apoplast;	manganese ion binding; phosphoglycerate mutase activity;	0.978356	0.374201	0.844422	0.303548	1.29543	0.271968
164	U	Solyc06g076090.2.1_1	act1_tobac ame: full=actin	proteasomal protein catabolic process; actin cytoskeleton organization; gluconeogenesis;	cytoskeleton; mitochondrion; plasmodesma; chloroplast envelope; chloroplast stroma; plasma membrane;	ATP binding; structural constituent of cytoskeleton;	0.91937	0.284231	2.33101	0.0657761	1.07949	0.0394228
165	U	Solyc03g120230.2.1_1	mar-binding filament-like protein 1-1-like	pentose-phosphate shunt; glucosinolate metabolic process; phosphatidylglycerol biosynthetic process; starch biosynthetic process; plant-type cell wall organization; isopentenyl diphosphate biosynthetic process, methylerythritol 4-phosphate pathway; regulation of meristem growth; chloroplast relocation; maltose metabolic process; ncRNA metabolic process; polysaccharide catabolic process; thylakoid…	plastid nucleoid; nuclear matrix; chloroplast thylakoid membrane;	protein binding; DNA binding;	0.958348	0.43415	1.08586	0.240362	1.08465	0.0156818
167	I	Solyc02g063070.2.1_1	14-3-3 protein			protein domain specific binding;	2.55243	0.336455	2.65867	0.0240635	3.06758	0.092835
169	U	Solyc09g014520.2.1_1	chlorophyll a-b binding protein chloroplastic-like	photosynthesis, light harvesting; response to blue light; response to far red light; response to red light;	plastoglobule; chloroplast envelope; chloroplast thylakoid membrane;	metal ion binding;	0.467478		0.599816		0.861084
170	U	Solyc01g087730.2.1_1	50s ribosomal protein chloroplastic-like	pentose-phosphate shunt; protein targeting to chloroplast; translation; isopentenyl diphosphate biosynthetic process, methylerythritol 4-phosphate pathway; chloroplast relocation; photosynthesis; iron-sulfur cluster assembly; ncRNA metabolic process; DNA-dependent transcription, elongation; aromatic amino acid family biosynthetic process; transcription from plastid promoter; thylakoid membrane or…	chloroplast envelope; large ribosomal subunit; chloroplast stroma; chloroplast thylakoid membrane; nucleus;	structural constituent of ribosome; RNA binding;	0.940645	0.0227762	0.742635	0.311475	0.666216	0.153694
171	D	Solyc06g054260.1.1_1	photosystem i reaction center subunit chloroplastic-like	photosynthesis;	photosystem I reaction center; chloroplast thylakoid membrane;		22.3926	0.0348063	51.1592	0.0395441	43.1096	0.134409
173	H	Solyc11g069000.1.1_1	t-complex protein 1 subunit beta-like	protein folding;	cytoplasm; anchored to plasma membrane; cell wall;	ATP binding; unfolded protein binding;	1.55485	0.42428	1.8949	0.277582	0.715688	0.0170051
175	U	Solyc01g006560.2.1_1	lipoxygenase	response to jasmonic acid stimulus; oxidation-reduction process; response to fungus; response to wounding; jasmonic acid biosynthetic process; oxylipin biosynthetic process;	chloroplast envelope; chloroplast thylakoid membrane; chloroplast stroma;	linoleate 13S-lipoxygenase activity; iron ion binding;	0.965865		0.541124		0.933489
176	U	Solyc06g075340.2.1_1	carbamoyl-phosphate synthase large chain-like	cytoskeleton organization; cellular response to phosphate starvation; gluconeogenesis; histone H3-K9 methylation; proteasomal protein catabolic process; chromatin silencing; arginine biosynthetic process;	membrane; carbamoyl-phosphate synthase complex; cytosol; chloroplast stroma; mitochondrion;	metal ion binding; carbamoyl-phosphate synthase (glutamine-hydrolyzing) activity; ATP binding; carbamoyl-phosphate synthase (ammonia) activity;	1.01768	0.00336914	1.00391	0.362365	0.849593	0.551993
177	U	Solyc03g118040.2.1_1	calnexin 1	negative regulation of defense response; Mo-molybdopterin cofactor biosynthetic process; protein folding; jasmonic acid mediated signaling pathway; response to hydrogen peroxide; systemic acquired resistance, salicylic acid mediated signaling pathway; regulation of plant-type hypersensitive response; auxin mediated signaling pathway; protein targeting to membrane; defense response to fungus; nega…	vacuolar membrane; plant-type cell wall; integral to membrane; chloroplast; endoplasmic reticulum membrane; Golgi apparatus; cytosol; plasmodesma; plasma membrane; mitochondrion;	calcium ion binding; unfolded protein binding; molybdenum ion binding;	28.052		31.3863		50.1427
178	U	Solyc06g065710.2.1_1	nucleic acid binding isoform 1	single-organism cellular process;			0.937725	0.236705	0.857277	0.114862	0.948155	0.130538
181	G	Solyc02g088610.2.1_1	chaperone protein chloroplastic-like	ATP catabolic process; response to heat; chloroplast organization; protein processing;	chloroplast stroma;	ATP binding; ATPase activity;	0.979621	0.729982	2.63462	0.152968	2.29683	0.0191988
183	U	Solyc03g118170.2.1_1	glycine--trna ligase mitochondrial-like	glycyl-tRNA aminoacylation; response to cadmium ion;	mitochondrion;	ATP binding; glycine-tRNA ligase activity;	1.07475		0.960441		1.23644
184	L	Solyc04g074480.2.1_1	3-deoxy-d-arabino-heptulosonate 7-phosphate synthase	coumarin biosynthetic process; response to endoplasmic reticulum stress; chorismate biosynthetic process; response to wounding; systemic acquired resistance; shikimate biosynthetic process; aromatic amino acid family biosynthetic process;	chloroplast; membrane;	lyase activity; 3-deoxy-7-phosphoheptulonate synthase activity;	0.815135	0.118465	0.780089	0.00803643	1.44217	0.316157
185	G	Solyc11g062130.1.1_1	adp atp translocator	cytoskeleton organization; gluconeogenesis; membrane fusion; regulation of plant-type hypersensitive response; basic amino acid transport; proteasomal protein catabolic process; protein targeting to membrane; negative regulation of programmed cell death; amino acid import; ammonium transport; ER to Golgi vesicle-mediated transport; purine nucleotide transport; transmembrane transport; regulation …	vacuolar membrane; chloroplast envelope; mitochondrial inner membrane; integral to membrane; cell wall; nucleolus; plasma membrane;	ATP:ADP antiporter activity; copper ion binding;	2.16697	0.406486	1.14892	0.143067	2.4646	0.0220647
186	U	Solyc09g018450.2.1_1	ubiquitin activating enzyme e1	response to cadmium ion; protein ubiquitination; response to other organism;	plasma membrane;	small protein activating enzyme activity; ATP binding; ubiquitin-protein ligase activity;	0.830326	0.411474	1.05311	0.0983966	0.86705	0.331615
187	U	Solyc01g109540.2.1_1	coatomer subunit gamma-like	vesicle-mediated transport; intracellular protein transport;	chloroplast; COPI vesicle coat;	structural molecule activity;	0.92573		1.03843		1.79976
188	A	Solyc07g053260.2.1_1	14-3-3 protein			protein domain specific binding;	1.76908	0.0136512	2.33477	0.30564	2.40978	0.23217
192	G	Solyc07g056140.2.1_1	adp-glucose pyrophosphorylase small subunit	regulation of proton transport; pentose-phosphate shunt; photorespiration; response to far red light; response to sucrose stimulus; positive regulation of catalytic activity; embryo development ending in seed dormancy; starch biosynthetic process; response to red light; isopentenyl diphosphate biosynthetic process, methylerythritol 4-phosphate pathway; maltose metabolic process; photoperiodism, f…	apoplast; heterotetrameric ADPG pyrophosphorylase complex; amyloplast; chloroplast stroma;	glucose-1-phosphate adenylyltransferase activity; ATP binding;	6.56666	0.470116	16.7589	0.186565	21.5652	0.0103905
193	U	Solyc09g082990.2.1_1	gdp-mannose 3 -epimerase	nucleotide-sugar metabolic process; L-ascorbic acid biosynthetic process;	cytosol;	GDP-mannose 3,5-epimerase activity; NAD binding;	4.91987		4.41627		0.596979
194	A	Solyc12g098500.1.1_1	s-adenosyl-l-homocysteine hydrolase	one-carbon metabolic process; posttranscriptional gene silencing; methylation-dependent chromatin silencing; response to stress;	vacuole; plasma membrane;	copper ion binding; adenosylhomocysteinase activity;	5.32966	0.0344071	7.14745	0.0518426	1.92442	0.0684476
195	G	Solyc11g065620.1.1_1	sulfite reductase	sulfide oxidation, using siroheme sulfite reductase; sterol biosynthetic process; regulation of DNA replication; water transport; response to salt stress; negative regulation of transcription, DNA-dependent; hyperosmotic response; Golgi organization; glycolysis; glucosinolate biosynthetic process; response to cadmium ion; response to cold; indoleacetic acid biosynthetic process; cysteine biosynth…	chloroplast envelope; apoplast; stromule; membrane; chloroplast nucleoid;	sulfite reductase (ferredoxin) activity; 4 iron, 4 sulfur cluster binding; heme binding; sulfite reductase activity; DNA binding; copper ion binding;	1.94121	0.577984	0.802975	0.240944	3.89215	0.00189276
199	L	Solyc03g034220.2.1_1	ribulose bisphosphate carboxylase	reductive pentose-phosphate cycle; photorespiration; oxidation-reduction process;	chloroplast;	ribulose-bisphosphate carboxylase activity; monooxygenase activity; protein binding;	0.951471	0.0989408	0.665563	0.0282477	1.02528	0.239677
200	I	Solyc12g010380.1.1_1	adenylate kinase family protein	nucleotide phosphorylation; DNA-dependent transcription, elongation; photosynthesis;	chloroplast envelope; chloroplast thylakoid membrane;	adenylate kinase activity; ATP binding;	2.56023	0.325863	4.91054	0.0334569	5.12883	0.101486
202	U	Solyc07g053650.2.1_1	26s proteasome non-atpase regulatory subunit 2 1a-like	proteasomal ubiquitin-dependent protein catabolic process; proteasome assembly; regulation of cell cycle; response to misfolded protein; cytoskeleton organization; regulation of protein catabolic process; gluconeogenesis; gravitropism; regulation of catalytic activity;	cytosol; proteasome regulatory particle, base subcomplex; plasmodesma; nucleus; plasma membrane;	ubiquitin binding; enzyme regulator activity;	4.44601	0.313051	4.3348	0.0698719	5.28107	0.421513
204	U	Solyc12g099440.1.1_1	glyoxysomal fatty acid beta-oxidation multifunctional protein mfp-a-like	proteasomal ubiquitin-dependent protein catabolic process; peroxisome organization; response to misfolded protein; proteasome core complex assembly; fatty acid beta-oxidation; toxin catabolic process;	cell wall; nucleolus; plasmodesma; glyoxysome;	long-chain-enoyl-CoA hydratase activity; 3-hydroxybutyryl-CoA epimerase activity; dodecenoyl-CoA delta-isomerase activity; 3-hydroxyacyl-CoA dehydrogenase activity; nucleotide binding; coenzyme binding; enoyl-CoA hydratase activity; 3-hydroxyacyl-CoA dehydratase activity;	0.826938	0.0961962	0.922645	0.000557877	0.955353	0.560161
206	U	Solyc03g114150.2.1_1	aldehyde dehydrogenase family 2 member mitochondrial-like	response to cadmium ion; oxidation-reduction process;	chloroplast; mitochondrion;	3-chloroallyl aldehyde dehydrogenase activity; aldehyde dehydrogenase (NAD) activity; ATP binding; retinal dehydrogenase activity;	0.800979		0.755556		1.4756
207	U	Solyc07g063100.2.1_1	proton pump-interactor 1-like	monovalent inorganic cation transport; membrane organization; regulation of programmed cell death; intracellular transport; regulation of ion transport; amino acid transport;	endoplasmic reticulum; plasma membrane;		0.824109	0.00290123	1.03411	0.0511462	1.18354	0.440308
210	I	Solyc01g057830.2.1_1	30s ribosomal protein chloroplastic-like	pentose-phosphate shunt; translation; isopentenyl diphosphate biosynthetic process, methylerythritol 4-phosphate pathway; chloroplast relocation; chlorophyll biosynthetic process; photosynthetic electron transport in photosystem I; rRNA processing; thylakoid membrane organization;	membrane; ribosome; chloroplast stroma; thylakoid; mitochondrion;	structural constituent of ribosome; RNA binding;	4.97299	0.103641	4.80354	0.0178083	1.00269	0.134217
211	U	Solyc06g060290.2.1_1	pdi-like 1-1 isoform 2	protein folding; cell redox homeostasis; glycerol ether metabolic process;	endoplasmic reticulum lumen;	electron carrier activity; protein disulfide isomerase activity; dolichyl-diphosphooligosaccharide-protein glycotransferase activity; protein disulfide oxidoreductase activity;	1.42178		1.36847		0.751864
212	U	Solyc11g028100.1.1_1	elongation factor 1-gamma 2	response to cadmium ion; response to zinc ion; translational elongation;	vacuole; eukaryotic translation elongation factor 1 complex; plasma membrane; cell wall;	translation elongation factor activity; copper ion binding;	1.05884		12.111		0.8644
213	U	Solyc09g007900.2.1_1	phenylalanine ammonia-lyase	cinnamic acid biosynthetic process; L-phenylalanine catabolic process;	cytoplasm;	phenylalanine ammonia-lyase activity;	0.968341	0.283497	0.793148	0.257459	1.14664	0.0728166
214	U	Solyc05g053810.2.1_1	serine hydroxymethyltransferase	glycine metabolic process; polar nucleus fusion; methylation; tetrahydrofolate interconversion; pollen development; L-serine metabolic process; response to cadmium ion;	plasma membrane;	glycine hydroxymethyltransferase activity; pyridoxal phosphate binding; methyltransferase activity;	0.988007	0.309277	1.02697	0.0990194	0.786133	0.381861
215	U	Solyc04g076790.2.1_1	serine hydroxymethyltransferase 2 isoform 1	response to fructose stimulus; photosynthesis, light reaction; L-serine metabolic process; photorespiration; response to glucose stimulus; response to sucrose stimulus; salicylic acid biosynthetic process; defense response to bacterium; tetrahydrofolate interconversion; defense response, incompatible interaction; methylation; plant-type hypersensitive response; glycine decarboxylation via glycine…	apoplast; stromule; cytosolic ribosome; mitochondrial matrix; mitochondrial respiratory chain complex I; chloroplast stroma; chloroplast thylakoid; plasma membrane; nucleus;	zinc ion binding; glycine hydroxymethyltransferase activity; methyltransferase activity; cobalt ion binding; pyridoxal phosphate binding; poly(U) RNA binding;	0.736502	0.295598	1.14752	0.00747375	0.818449	0.52334
216	U	Solyc11g010470.1.1_1	14-3-3 protein	defense response to bacterium; leaf development; gibberellin biosynthetic process; brassinosteroid mediated signaling pathway; gibberellic acid mediated signaling pathway; response to cadmium ion; toxin catabolic process;	cytosol; chloroplast envelope; plant-type cell wall; nucleus; plasma membrane;	protein phosphorylated amino acid binding; protein domain specific binding;	2.43237	0.923841	14.819	0.0515056	3.8829	0.416079
218	H	Solyc02g020980.2.1_1	4-alpha-glucanotransferase dpe2-like	starch catabolic process; circadian rhythm; starch biosynthetic process; plant-type cell wall organization; maltose catabolic process; positive regulation of catalytic activity;	cytosol;	cation binding; 4-alpha-glucanotransferase activity; heteropolysaccharide binding; starch binding;	1.81645	0.260745	2.17796	0.144471	0.59427	0.00452176
219	L	Solyc09g031970.2.1_1	alpha-glucan h isozyme-like	response to water deprivation; response to cadmium ion; starch biosynthetic process;	chloroplast; cytosol;	glycogen phosphorylase activity; pyridoxal phosphate binding;	0.905109	0.283071	0.785892	0.0396708	1.2017	0.274237
221	U	Solyc11g051160.1.1_1	sec14 cytosolic factor family protein phosphoglyceride transfer family protein isoform 1	transport;	intracellular; integral to membrane;	transporter activity;	0.82976		0.968752		0.770373
222	U	Solyc02g070330.2.1_1	40s ribosomal protein s4-like	translation;	nucleolus; cytosolic ribosome; plasma membrane; chloroplast;	structural constituent of ribosome; rRNA binding;	0.910417	0.00862271	0.859079	0.142887	0.839798	0.00147415
223	U	Solyc05g005020.2.1_1	alpha-glucan water chloroplastic-like	response to symbiotic fungus; starch catabolic process; circadian rhythm; cold acclimation; starch biosynthetic process; phosphorylation;	mitochondrion; chloroplast envelope; chloroplast stroma;	protein histidine kinase activity; metal ion binding; ATP binding; alpha-glucan, water dikinase activity;	7.25006	0.193833	8.43877	0.239906	1.88345	0.051183
224	U	Solyc02g070360.2.1_1	40s ribosomal protein s4-like	translation;	nucleolus; cytosolic ribosome; plasma membrane; chloroplast;	structural constituent of ribosome; rRNA binding;	0.910417	0.00862271	0.859079	0.142887	0.839798	0.00147415
225	U	Solyc02g070320.2.1_1	40s ribosomal protein s4-like	translation;	nucleolus; cytosolic ribosome; plasma membrane; chloroplast;	structural constituent of ribosome; rRNA binding;	0.996324	0.0383092	4.45676	0.13211	1.02096	0.0500078
228	H	Solyc08g062630.2.1_1	puromycin-sensitive aminopeptidase-like	proteasomal protein catabolic process; auxin polar transport; regulation of anion channel activity; cytoskeleton organization; gluconeogenesis;	cytosol; nucleus; plasma membrane;	zinc ion binding; aminopeptidase activity; metallopeptidase activity;	0.677124	0.0835712	1.05306	0.00664473	0.691173	0.00181821
232	U	Solyc01g104590.2.1_1	60s ribosomal protein l3-like	translation;	ribosome;	structural constituent of ribosome;	0.95812	0.15619	1.12016	0.0628454	0.83276	0.523344
233	U	Solyc09g082060.2.1_1	cysteine synthase	cysteine biosynthetic process from serine;	cytoplasm;	L-mimosine synthase activity; cysteine synthase activity; pyrazolylalanine synthase activity; beta-pyrazolylalanine synthase activity;	0.829367	0.431415	0.830419	0.125979	1.12016	0.0290333
234	U	Solyc04g074640.2.1_1	thylakoid lumenal 29 kda chloroplastic-like	stomatal complex morphogenesis; photosynthesis, light reaction; pentose-phosphate shunt; response to far red light; glucosinolate metabolic process; starch biosynthetic process; response to red light; isopentenyl diphosphate biosynthetic process, methylerythritol 4-phosphate pathway; chlorophyll biosynthetic process; response to blue light; rRNA processing; response to oxidative stress;	chloroplast thylakoid lumen; chloroplast thylakoid membrane; nucleus;	heme binding; peroxidase activity;	0.547643		0.570378		0.912199
235	P	Solyc12g009300.1.1_1	sucrose synthase	biosynthetic process; sucrose metabolic process;		sucrose synthase activity;	0.657664	0.0027654	1.00262	0.030435	1.28519	0.00880162
237	U	Solyc10g086010.1.1_1	60s ribosomal protein l1	RNA methylation; translation; pyrimidine ribonucleotide biosynthetic process; cell wall modification; plant-type cell wall organization;	cell wall; nucleolus; plasmodesma; chloroplast; vacuole; cytosolic large ribosomal subunit; plasma membrane;	structural constituent of ribosome;	8.06997		4.98272		11.5128
238	U	Solyc05g056310.2.1_1	t-complex protein 1 subunit gamma-like	protein folding; rRNA processing;	cytosol;	ATP binding; unfolded protein binding;	0.823079	0.00137349	1.05228	0.465434	1.24446	0.116633
239	O	Solyc03g005260.2.1_1	atp sulfurylase chloroplastic-like	water transport; embryo development ending in seed dormancy; photorespiration; photoperiodism, flowering; selenium compound metabolic process; response to red light; regulation of proton transport; ovule development; glucosinolate biosynthetic process; sulfate assimilation; indoleacetic acid biosynthetic process; positive regulation of catalytic activity; pentose-phosphate shunt; glycolysis; resp…	chloroplast stroma; cytosol; heterotetrameric ADPG pyrophosphorylase complex; plasma membrane; mitochondrion; apoplast;	glucose-1-phosphate adenylyltransferase activity; sulfate adenylyltransferase (ATP) activity;	0.625137	0.0126264	0.898208	0.259595	1.11821	0.0208443
242	U	Solyc01g100320.2.1_1	probable protein disulfide-isomerase a6-like	pollen tube development; glycerol ether metabolic process; response to endoplasmic reticulum stress; protein folding; response to salt stress; cell redox homeostasis; embryo sac development; systemic acquired resistance; glycolysis; gluconeogenesis; response to cadmium ion; double fertilization forming a zygote and endosperm; embryo development ending in seed dormancy;	plant-type cell wall; vacuolar membrane; endoplasmic reticulum; plasma membrane;	protein disulfide isomerase activity; electron carrier activity; protein disulfide oxidoreductase activity;	1.29523		1.5196		0.993597
244	U	Solyc01g099160.2.1_1	lipoxygenase	oxylipin biosynthetic process; oxidation-reduction process;	cytoplasm;	linoleate 13S-lipoxygenase activity; iron ion binding;	0.588683	0.201679	3.33451	0.458205	3.35689	0.0747178
247	U	Solyc01g090200.2.1_1	aminoacyl-t-rna synthetase	regulation of embryonic development; glycyl-tRNA aminoacylation; chloroplast organization; ovule development; embryo development ending in seed dormancy;	mitochondrion; chloroplast stroma;	ATP binding; glycine-tRNA ligase activity;	4.11984	0.182191	4.29408	0.111323	5.4768	0.261525
249	U	Solyc11g020040.1.1_1	stromal 70 kda heat shock-related chloroplastic-like	oxidation-reduction process; response to endoplasmic reticulum stress; protein folding; response to cold; response to heat; protein targeting to chloroplast; response to cadmium ion; response to high light intensity; response to hydrogen peroxide;	mitochondrion; chloroplast envelope; thylakoid; chloroplast stroma; nucleus; apoplast;	ATP binding; 2-alkenal reductase [NAD(P)] activity; unfolded protein binding;	1.5055	0.186847	2.06089	0.294372	1.29485	0.136037
252	U	Solyc04g081570.2.1_1	endoplasmin homolog	N-terminal protein myristoylation; gluconeogenesis; regulation of meristem structural organization; protein folding; response to hydrogen peroxide; water transport; response to water deprivation; protein secretion; regulation of meristem growth; response to salt stress; hyperosmotic response; Golgi organization; glycolysis; response to endoplasmic reticulum stress; response to high light intensit…	vacuolar membrane; apoplast; endoplasmic reticulum lumen; chloroplast; Golgi apparatus; cytosol; plasmodesma; plasma membrane; nucleus; mitochondrion;	unfolded protein binding; ATP binding;	2.50429	0.8484	6.8195	0.211153	1.10105	0.489809
254	U	Solyc03g114950.2.1_1	abc transporter b family member 25-like	response to aluminum ion; transmembrane transport; ATP catabolic process;	plant-type vacuole; vacuolar membrane; integral to membrane; chloroplast thylakoid membrane; plasma membrane;	xenobiotic-transporting ATPase activity; ATP binding;	0.903933		0.942156		0.876052
255	L	Solyc02g085950.2.1_1	ribulose bisphosphate carboxylase	reductive pentose-phosphate cycle; photorespiration; oxidation-reduction process;	chloroplast;	ribulose-bisphosphate carboxylase activity; monooxygenase activity; protein binding;	0.951471	0.0989408	0.665563	0.0282477	1.02528	0.239677
261	U	Solyc03g006870.2.1_1	phosphoglucomutase	trehalose biosynthetic process; pentose-phosphate shunt; positive regulation of catalytic activity; cellular calcium ion homeostasis; starch biosynthetic process; plant-type cell wall organization; isopentenyl diphosphate biosynthetic process, methylerythritol 4-phosphate pathway; maltose metabolic process; defense response to bacterium; glucose 1-phosphate metabolic process; galactose catabolic …	chloroplast envelope; apoplast; stromule; cytosol; chloroplast stroma; mitochondrion;	phosphoglucomutase activity; magnesium ion binding;	1.17965	0.0734971	0.927026	0.119593	1.22483	0.0565986
262	U	Solyc02g080540.1.1_1	atp synthase gamma chloroplastic-like	coenzyme biosynthetic process; jasmonic acid biosynthetic process; leaf morphogenesis; positive regulation of catalytic activity; cysteine biosynthetic process; aromatic amino acid family metabolic process; photosynthetic electron transport in photosystem II; rRNA processing; starch biosynthetic process; maltose metabolic process; unsaturated fatty acid biosynthetic process; plastid organization;…	chloroplast ATP synthase complex; proton-transporting ATP synthase complex, catalytic core F(1); chloroplast envelope;	enzyme regulator activity; proton-transporting ATPase activity, rotational mechanism; proton-transporting ATP synthase activity, rotational mechanism;	1.0417	0.354654	0.878289	0.205279	0.523656	0.0667059
263	U	Solyc01g109660.2.1_1	glycine-rich rna-binding protein	RNA secondary structure unwinding; DNA duplex unwinding; response to salt stress; response to cold; innate immune response; regulation of stomatal movement; circadian rhythm; vegetative to reproductive phase transition of meristem; response to abscisic acid stimulus; mRNA export from nucleus; response to zinc ion; response to cadmium ion;	cell wall; peroxisome; nucleolus; chloroplast; plasma membrane;	double-stranded DNA binding; nucleotide binding; single-stranded DNA binding;	1.08076		0.760593		1.11787
267	U	Solyc04g076060.2.1_1	14-3-3 protein	defense response to bacterium; brassinosteroid mediated signaling pathway; response to cadmium ion;	cytosol; plant-type cell wall; chloroplast; nucleus; plasma membrane;	protein domain specific binding;	2.40439	0.390218	2.59546	0.24437	2.96654	0.0786714
268	I	Solyc08g075090.2.1_1	60s ribosomal protein l7-4-like		ribosome;		2.63073	0.138568	3.27569	0.03053	1.18624	0.220585
269	Q	Solyc07g008950.2.1_1	probable methionine--trna ligase-like	response to cadmium ion; methionyl-tRNA aminoacylation;	cytosol;	methionine-tRNA ligase activity; ATP binding; tRNA binding;	0.641942	0.0484957	0.951082	0.0451776	0.651466	0.0435689
271	U	Solyc02g079950.2.1_1	photosystem ii subunit q-2	cellular cation homeostasis; photosynthesis; divalent metal ion transport; photorespiration;	chloroplast photosystem II; extrinsic to membrane; chloroplast stroma; oxygen evolving complex; chloroplast thylakoid lumen; apoplast;	calcium ion binding;	1.00541		1.1886		1.82712
273	U	Solyc06g069010.2.1_1	guanine nucleotide-binding protein subunit beta-like				8.8915		7.80612		12.111
276	U	Solyc08g074290.2.1_1	dna repair atpase-related family protein	D-xylose metabolic process; glucose catabolic process;	Golgi apparatus; plasma membrane; vacuolar membrane; endoplasmic reticulum;		0.874371	0.0404861	0.993109	0.404816	0.80908	0.451063
277	U	Solyc02g079170.2.1_1	nad h dehydrogenase mitochondrial-like	oxidation-reduction process;	extrinsic to mitochondrial inner membrane;	flavin adenine dinucleotide binding; disulfide oxidoreductase activity; NADH dehydrogenase (ubiquinone) activity; calcium ion binding;	0.610021		1.23923		2.70225
278	U	Solyc04g054740.2.1_1	myo-inositol-1-phosphate synthase	myo-inositol hexakisphosphate biosynthetic process; defense response to bacterium; inositol biosynthetic process; response to heat; post-embryonic development; response to high light intensity; defense response to fungus; response to hydrogen peroxide; defense response to virus; phosphatidylserine biosynthetic process;	cytoplasm;	inositol-3-phosphate synthase activity;	18.0278		7.06653		14.0718
279	U	Solyc06g009290.2.1_1	abc transporter b family member 4-like	gravitropism; root hair elongation; basipetal auxin transport; auxin efflux; transmembrane transport; ATP catabolic process; response to cytokinin stimulus;	integral to membrane; plasma membrane;	phosphate ion transmembrane-transporting ATPase activity; xenobiotic-transporting ATPase activity; ATP binding;	2.43254	0.151339	3.14239	0.106025	4.76349	0.0743535
281	U	Solyc12g017830.1.1_1	brefeldin a-inhibited guanine nucleotide-exchange protein 1-like	vesicle-mediated transport; tissue development; regulation of chromosome organization; defense response to bacterium; growth; regulation of ARF protein signal transduction; organ morphogenesis; regulation of catalytic activity; positive regulation of organelle organization;	cytosol; early endosome; trans-Golgi network; nucleus;	ARF guanyl-nucleotide exchange factor activity; protein binding;	0.833429	0.574098	1.0864	0.2794	1.60824	0.206956
284	U	Solyc10g083570.1.1_1	fructose-bisphosphate aldolase	response to salt stress; glycolysis; response to cadmium ion; response to karrikin;	cytosol; cell wall; nucleolus; mitochondrial envelope; chloroplast; plasma membrane; apoplast;	copper ion binding; fructose-bisphosphate aldolase activity;	0.974566	0.0887494	0.920631	0.308635	0.850961	0.0012136
285	G	Solyc03g111840.2.1_1	31 kda chloroplastic-like	cold acclimation; protein targeting to chloroplast; base conversion or substitution editing; mRNA processing; iron-sulfur cluster assembly; RNA stabilization; leaf morphogenesis; cell differentiation; positive regulation of transcription, DNA-dependent; aromatic amino acid family biosynthetic process; innate immune response;	chloroplast envelope; chloroplast stroma; chloroplast thylakoid membrane; ribonucleoprotein complex;	nucleotide binding; poly(U) RNA binding;	1.12045	0.0735831	1.1314	0.047398	1.27859	0.00817027
286	U	Solyc05g012480.2.1_1	probable mitochondrial-processing peptidase subunit beta-like	response to misfolded protein; pentose-phosphate shunt; photorespiration; response to salt stress; proteasome core complex assembly; ubiquitin-dependent protein catabolic process; response to cadmium ion;	vacuolar membrane; mitochondrial intermembrane space; mitochondrial matrix; chloroplast; cell wall; nucleolus; mitochondrial outer membrane; mitochondrial respiratory chain complex III;	zinc ion binding; metalloendopeptidase activity;	2.4929	0.234832	4.06851	0.181148	0.936292	0.284713
287	O	Solyc04g008740.2.1_1	pyruvate kinase	response to cadmium ion; phosphorylation; glycolysis;	cytoplasm; plasma membrane;	pyruvate kinase activity; potassium ion binding; ATP binding; magnesium ion binding;	0.716086	0.022733	0.990702	0.101714	0.87952	0.0316612
288	U	Solyc12g057110.2.1_1	14-3-3 protein	response to cadmium ion; brassinosteroid mediated signaling pathway;	vacuole; plasma membrane; chloroplast; nucleus; cytosol; apoplast;	protein domain specific binding;	2.52102	0.358388	2.55593	0.11945	3.66753	0.0958311
289	U	Solyc09g074940.1.1_1	translocase of chloroplast chloroplastic-like	protein targeting to chloroplast; GTP catabolic process;	viral envelope; cytosol; chloroplast outer membrane;	protein binding; GTP binding; GTPase activity; transmembrane signaling receptor activity;	1.1714		0.983897		2.00887
290	U	Solyc04g009200.2.1_1	glutamate-1-semialdehyde- -aminomutase	pentose-phosphate shunt; protein targeting to chloroplast; protoporphyrinogen IX biosynthetic process; chlorophyll biosynthetic process; leaf morphogenesis; cell differentiation; response to light stimulus; cysteine biosynthetic process; positive regulation of transcription, DNA-dependent; aromatic amino acid family biosynthetic process; rRNA processing;	chloroplast envelope; apoplast; chloroplast stroma;	glutamate-1-semialdehyde 2,1-aminomutase activity; pyridoxal phosphate binding; transaminase activity;	0.811167	0.132316	1.17558	0.12462	0.859956	0.56734
294	H	Solyc01g102940.2.1_1	methionine s-methyltransferase-like	S-adenosylmethionine metabolic process; selenium compound metabolic process; biosynthetic process; methylation;	cytosol;	pyridoxal phosphate binding; methionine S-methyltransferase activity;	0.94465	0.103323	0.977178	0.125778	0.522268	0.000234011
298	I	Solyc02g091100.2.1_1	2-hydroxyacyl- lyase-like	toxin catabolic process; response to cyclopentenone; para-aminobenzoic acid metabolic process;	chloroplast; cytosol;	thiamine pyrophosphate binding; pyruvate decarboxylase activity; magnesium ion binding; transferase activity; oxalyl-CoA decarboxylase activity;	2.82114	0.929772	6.55745	0.00406819	7.44463	0.278795
300	U	Solyc03g097900.2.1_1	40s ribosomal protein s3a-like	translation;	cytosolic small ribosomal subunit;	structural constituent of ribosome;	1.09244		0.797742		0.825247
301	U	Solyc07g006890.1.1_1	cytochrome p450 94a1-like	oxidation-reduction process;		heme binding; iron ion binding; electron carrier activity; aromatase activity;	11.8711	0.290567	15.7157	0.246691	18.5936	0.352991
302	R	Solyc01g091170.2.1_1	arginase	putrescine biosynthetic process from arginine; arginine catabolic process; defense response to bacterium;	mitochondrion; chloroplast;	cobalt ion binding; arginase activity; agmatinase activity;	0.739011	0.00213926	6.27912	0.00849897	0.496402	0.0896737
303	G	Solyc12g014380.1.1_1	glucose-6-phosphate isomerase	gluconeogenesis; flavonoid biosynthetic process; response to sucrose stimulus; positive regulation of catalytic activity; starch biosynthetic process; plant-type cell wall organization; isopentenyl diphosphate biosynthetic process, methylerythritol 4-phosphate pathway; positive regulation of flower development; maltose metabolic process; glycolysis; response to UV-B; defense response to fungus, i…	chloroplast envelope; cytosol; chloroplast stroma;	glucose-6-phosphate isomerase activity;	0.700096	0.129441	1.24831	0.232152	1.32918	0.0442901
304	U	Solyc05g012510.2.1_1	alpha- glucan phosphorylase l-2 chloroplastic amyloplastic-like	response to water deprivation; defense response to bacterium; response to cold; starch biosynthetic process;	amyloplast; chloroplast stroma;	glycogen phosphorylase activity; identical protein binding; pyridoxal phosphate binding;	0.943022		1.11555		0.879194
305	U	Solyc00g017210.1.1_1	actin	cytoskeleton organization; carotenoid biosynthetic process; phosphatidylglycerol biosynthetic process; unsaturated fatty acid biosynthetic process; isopentenyl diphosphate biosynthetic process, methylerythritol 4-phosphate pathway; root hair elongation; chlorophyll biosynthetic process;	apoplast; cell wall; cytosol; chloroplast stroma; cytoskeleton; plasmodesma; plasma membrane; nucleus;	glycerol-3-phosphate O-acyltransferase activity; ATP binding; structural constituent of cytoskeleton;	2.26815	0.275487	2.24824	0.14665	0.847169	0.00489474
307	O	Solyc02g036350.2.1_1	1-aminocyclopropane-1-carboxylate oxidase	negative regulation of defense response; detection of biotic stimulus; jasmonic acid mediated signaling pathway; salicylic acid biosynthetic process; systemic acquired resistance, salicylic acid mediated signaling pathway; regulation of plant-type hypersensitive response; cellular cation homeostasis; ethylene biosynthetic process; regulation of hydrogen peroxide metabolic process; response to chi…		oxidoreductase activity, acting on paired donors, with incorporation or reduction of molecular oxygen, 2-oxoglutarate as one donor, and incorporation of one atom each of oxygen into both donors; metal ion binding; L-ascorbic acid binding; 1-aminocyclopropane-1-carboxylate oxidase activity;	0.71604	0.00347558	0.934427	0.32931	0.91785	0.199404
308	U	Solyc09g013080.2.1_1	acetyl co-enzyme a carboxylase carboxyltransferase alpha subunit	fatty acid biosynthetic process;	acetyl-CoA carboxylase complex; chloroplast envelope; chloroplast stroma; membrane;	transferase activity; acetyl-CoA carboxylase activity;	39.6143	0.193512	48.9711	0.125532	1.03193	0.0018125
309	H	Solyc01g102800.2.1_1	histidine--trna ligase-like	histidyl-tRNA aminoacylation; ovule development;	cytosol;	ATP binding; histidine-tRNA ligase activity;	1.05709	0.44486	0.957221	0.144305	0.211532	8.16505e-06
310	G	Solyc01g103480.2.1_1	coatomer subunit delta-like	retrograde vesicle-mediated transport, Golgi to ER; N-terminal protein myristoylation; intracellular protein transport;	COPI vesicle coat; cytosol; plasmodesma; clathrin adaptor complex;		2.61105	0.808497	6.38831	0.146002	1.30743	0.00330345
311	I	Solyc12g096220.1.1_1	rop guanine nucleotide exchange factor 1-like	oxidation-reduction process; regulation of pollen tube growth; cysteine biosynthetic process;		Rho guanyl-nucleotide exchange factor activity; nucleic acid binding; oxidoreductase activity, acting on paired donors, with incorporation or reduction of molecular oxygen, 2-oxoglutarate as one donor, and incorporation of one atom each of oxygen into both donors; nucleotide binding;	2.15507	0.111006	2.76589	0.0224476	1.11329	0.271221
314	U	Solyc04g077020.2.1_1	alpha tubulin 1	protein polymerization; GTP catabolic process; microtubule-based process;	microtubule; cytoplasm;	GTPase activity; structural constituent of cytoskeleton; GTP binding;	1.00008		0.854706		0.717152
316	U	Solyc01g097340.2.1_1	gdp-mannose 3 -epimerase	nucleotide-sugar metabolic process; L-ascorbic acid biosynthetic process;	cytosol;	GDP-mannose 3,5-epimerase activity; NAD binding;	4.91599		4.64559		1.41553
319	U	Solyc09g007910.2.1_1	phenylalanine ammonia-lyase	cinnamic acid biosynthetic process; L-phenylalanine catabolic process;	cytoplasm;	phenylalanine ammonia-lyase activity;	0.971816	0.283497	0.897172	0.257459	1.36619	0.0728166
320	H	Solyc02g067750.2.1_1	carbonic anhydrase 3	carbon utilization;	chloroplast stroma;	zinc ion binding; carbonate dehydratase activity;	0.926598	0.0224456	2.14361	0.274374	0.05881	9.35386e-06
321	U	Solyc06g071000.2.1_1	delta-1-pyrroline-5-carboxylate dehydrogenase mitochondrial-like	oxidation-reduction process; response to salt stress; reactive oxygen species metabolic process; proline catabolic process to glutamate;	mitochondrion; chloroplast;	zinc ion binding; cobalt ion binding; 3-chloroallyl aldehyde dehydrogenase activity; 1-pyrroline-5-carboxylate dehydrogenase activity; aldehyde dehydrogenase (NAD) activity;	1.05697	0.242989	1.17676	0.228224	1.14852	0.0378133
322	U	Solyc01g107820.2.1_1	immediate-early salicylate-induced glucosyltransferase	secretion by cell; response to other organism; flavonol biosynthetic process;	cytoplasmic membrane-bounded vesicle;	identical protein binding; anthocyanidin 3-O-glucosyltransferase activity; flavonol 3-O-glucosyltransferase activity; abscisic acid glucosyltransferase activity; quercetin 3-O-glucosyltransferase activity; quercetin 7-O-glucosyltransferase activity; scopoletin glucosyltransferase activity;	0.807247	0.114662	0.905079	0.00477666	0.912186	0.138452
323	U	Solyc09g090140.2.1_1	malate dehydrogenase	response to salt stress; response to temperature stimulus; malate metabolic process; tricarboxylic acid cycle; cellular carbohydrate metabolic process; hyperosmotic response; water transport; Golgi organization; glycolysis; gluconeogenesis; response to zinc ion; response to cadmium ion;	cytosol; plasmodesma; vacuolar membrane; chloroplast stroma; nucleus; plasma membrane; apoplast;	L-malate dehydrogenase activity; nucleotide binding;	10.1858	0.759756	19.5357	0.191015	8.34212	0.26
324	U	Solyc02g069260.2.1_1	protein argonaute 2-like			nucleic acid binding;	5.40243	0.249437	4.97793	0.2154	7.39193	0.373912
325	U	Solyc03g119040.2.1_1	guanine nucleotide-binding protein subunit beta-like protein				16.8318		14.3396		24.1134
326	U	Solyc06g072490.2.1_1	40s ribosomal protein s3a-like	translation;	cytosolic small ribosomal subunit;	structural constituent of ribosome;	1.09244		0.797742		0.825247
327	U	Solyc05g008450.2.1_1	fruit protein pkiwi502-like	oxidation-reduction process;	chloroplast envelope; chloroplast stroma; thylakoid;	oxidoreductase activity; copper ion binding;	1.1256		6.6477		10.8424
328	U	Solyc06g082090.2.1_1	proliferation-associated protein 2g4-like	G2 phase of mitotic cell cycle; pyrimidine ribonucleotide biosynthetic process; RNA methylation; cullin deneddylation; photomorphogenesis; purine nucleotide biosynthetic process; proteolysis; protein import into nucleus;	nucleolus; plasma membrane;	metalloexopeptidase activity; aminopeptidase activity;	0.921347	0.336117	1.08948	0.0190147	0.67242	0.332915
329	U	Solyc07g051850.2.1_1	aspartic proteinase	lipid metabolic process; protein targeting to vacuole; response to salt stress; response to temperature stimulus; proteolysis; hyperosmotic response; water transport; organ development; Golgi organization; glycolysis; response to cadmium ion;	cytosol; plasmodesma; extracellular region; vacuole;	aspartic-type endopeptidase activity;	0.753574		1.22049		1.08264
330	U	Solyc10g008740.2.1_1	magnesium-chelatase subunit chloroplastic-like	photosynthesis; chlorophyll biosynthetic process; ATP catabolic process;	cell wall; chloroplast stroma;	magnesium chelatase activity; ATPase activity; ATP binding;	41.932	0.525102	65.3696	0.177923	2.3197	0.215131
334	H	Solyc10g086460.1.1_1	actin 4		cytoskeleton; cytoplasm;	ATP binding;	0.910089	0.343965	0.877932	0.191817	0.665556	0.00015159
336	U	Solyc06g072300.2.1_1	protein argonaute 1-like	translational initiation;		translation initiation factor activity;	6.15208	0.26013	0.790255	0.243178	1.07692	0.0195752
337	U	Solyc04g049450.2.1_1	protein disulfide isomerase l-2	response to oxidative stress; glycerol ether metabolic process; protein folding; cellulose biosynthetic process; cell redox homeostasis; N-terminal protein myristoylation; Golgi vesicle transport;	mitochondrion; vacuolar membrane; chloroplast; endoplasmic reticulum; plasma membrane;	protein disulfide isomerase activity; electron carrier activity; dolichyl-diphosphooligosaccharide-protein glycotransferase activity; protein disulfide oxidoreductase activity;	31.2302		58.3948		51.7858
339	A	Solyc04g074230.2.1_1	14-3-3-like partial			protein domain specific binding;	2.27624	0.0411262	2.64691	0.254449	3.22402	0.361929
342	U	Solyc12g040510.1.1_1	guanine nucleotide-binding protein subunit beta-like protein				8.93503		7.72664		13.0035
344	L	Solyc02g063150.2.1_1	ribulose bisphosphate carboxylase	reductive pentose-phosphate cycle; photorespiration; oxidation-reduction process;	chloroplast;	ribulose-bisphosphate carboxylase activity; monooxygenase activity; protein binding;	0.951471	0.0989408	0.665563	0.0282477	1.02528	0.239677
345	U	Solyc02g062130.2.1_1	ferredoxin--nadp leaf chloroplastic-like	electron transport chain; defense response to bacterium; defense response to fungus, incompatible interaction; photosynthesis;	chloroplast thylakoid membrane; chloroplast stroma; apoplast;	poly(U) RNA binding; NADPH dehydrogenase activity; ferredoxin-NADP+ reductase activity; protein binding; flavin adenine dinucleotide binding; NADP binding;	18.0044	0.409943	3.18102	0.159915	3.95721	0.387139
346	U	Solyc12g006470.1.1_1	uncharacterized aminotransferase y4ub-like	root development; inositol metabolic process; response to misfolded protein; beta-alanine catabolic process; fatty acid beta-oxidation; glutamine metabolic process; gamma-aminobutyric acid catabolic process; proteasomal ubiquitin-dependent protein catabolic process; fruit development; calcium ion transport; response to salt stress; toxin catabolic process; proteasome core complex assembly; pollen…	vacuolar membrane; chloroplast; Golgi apparatus; plasma membrane; mitochondrion;	4-aminobutyrate:pyruvate transaminase activity; zinc ion binding; cobalt ion binding; N2-acetyl-L-ornithine:2-oxoglutarate 5-aminotransferase activity; pyridoxal phosphate binding;	1.07886		1.28127		1.34766
347	U	Solyc04g072260.1.1_1	low quality protein: midasin-like	cytoskeleton organization; gluconeogenesis; proteasomal protein catabolic process; embryo sac development; nucleobase-containing compound metabolic process;	chloroplast envelope; plasmodesma; nucleus;	nucleoside-triphosphatase activity; nucleotide binding;	0.851924	0.424328	0.8137	0.0968173	0.785176	0.140203
349	U	Solyc12g088010.1.1_1	hypersensitive to pi starvation 4	multidimensional cell growth; response to ethylene stimulus;	extracellular region; plasma membrane;		33.0847	0.0778712	36.7884	0.23131	37.7532	0.0623007
350	U	Solyc03g065340.2.1_1	alpha- glucan phosphorylase l chloroplastic amyloplastic-like	response to water deprivation; defense response to bacterium; response to cold; starch biosynthetic process;	amyloplast; chloroplast stroma;	glycogen phosphorylase activity; identical protein binding; pyridoxal phosphate binding;	0.837826		0.858494		1.61051
351	U	Solyc09g009260.2.1_1	fructose-bisphosphate aldolase cytoplasmic isozyme-like	response to salt stress; glycolysis; response to cadmium ion; response to karrikin;	cytosol; cell wall; nucleolus; mitochondrial envelope; chloroplast; plasma membrane; apoplast;	copper ion binding; fructose-bisphosphate aldolase activity;	0.812592		0.779998		1.45021
352	U	Solyc07g006790.2.1_1	dihydrolipoyllysine-residue acetyltransferase component 3 of pyruvate dehydrogenase mitochondrial-like	pyruvate metabolic process; response to cadmium ion;	chloroplast envelope; pyruvate dehydrogenase complex; mitochondrion;	copper ion binding; dihydrolipoyllysine-residue acetyltransferase activity; dihydrolipoyllysine-residue (2-methylpropanoyl)transferase activity;	1.01278		1.40088		1.90697
353	U	Solyc10g079200.1.1_1	mitochondrial carnitine acylcarnitine carrier-like isoform 1	transmembrane transport; mitochondrial transport; ornithine transport;	mitochondrial inner membrane; integral to membrane; chloroplast;	transporter activity;	0.896592	0.315205	1.09806	0.00261386	1.07877	0.00256049
354	I	Solyc06g075010.2.1_1	ru large subunit-binding protein subunit chloroplastic-like	protein refolding; iron-sulfur cluster assembly; chloroplast organization; ovule development; embryo development ending in seed dormancy;	mitochondrion; chloroplast envelope; thylakoid; chloroplast stroma; cytosolic ribosome; membrane; apoplast;	ATP binding;	0.972291	0.292745	18.8449	0.048213	17.7548	0.41019
355	U	Solyc06g063140.2.1_1	26s protease regulatory subunit 7-like	ubiquitin-dependent protein catabolic process; ATP catabolic process;	cytosol; proteasome regulatory particle, base subcomplex; nucleus; plasma membrane;	peptidase activity; ATP binding; microtubule-severing ATPase activity;	0.821515	0.0859879	1.16632	0.318419	0.814884	0.389382
356	I	Solyc07g008370.2.1_1	60s ribosomal protein l7	RNA methylation; translation;	nucleolus; plasmodesma; chloroplast; vacuole; membrane; cytosolic large ribosomal subunit; Golgi apparatus;	structural constituent of ribosome;	2.63073	0.138568	3.27569	0.03053	1.18624	0.220585
357	U	Solyc03g123730.2.1_1	26s protease regulatory subunit 7-like	ubiquitin-dependent protein catabolic process; ATP catabolic process;	cytosol; proteasome regulatory particle, base subcomplex; nucleus; plasma membrane;	ATP binding; ATPase activity;	0.821515	0.0859879	1.16632	0.318419	0.814884	0.389382
358	H	Solyc01g111710.2.1_1	probable 26s proteasome non-atpase regulatory subunit 3-like	regulation of protein catabolic process; regulation of catalytic activity;	plasma membrane; proteasome complex; nucleus;	enzyme regulator activity;	1.03923	0.205739	1.02621	0.0882373	0.414341	0.00155675
359	U	Solyc11g008870.1.1_1	methylenetetrahydrofolate reductase	tetrahydrofolate interconversion; oxidation-reduction process; methionine metabolic process;		methylenetetrahydrofolate reductase (NADPH) activity;	0.703412	0.339247	1.27458	0.365615	1.0838	0.337207
362	U	Solyc03g098280.2.1_1	protein argonaute 1-like	translational initiation;		translation initiation factor activity;	1.07717		1.05769		0.896958
363	U	Solyc01g006540.2.1_1	lipoxygenase	oxylipin biosynthetic process; oxidation-reduction process;	chloroplast stroma; chloroplast thylakoid;	linoleate 13S-lipoxygenase activity; iron ion binding;	0.965865		0.541124		0.933489
367	G	Solyc08g078390.2.1_1	peroxisomal acyl- oxidase 1a	response to fungus; response to wounding; jasmonic acid biosynthetic process; fatty acid beta-oxidation; pollen development; defense response to insect; long-chain fatty acid metabolic process; response to cadmium ion;	peroxisome;	acyl-CoA dehydrogenase activity; acyl-CoA oxidase activity; flavin adenine dinucleotide binding;	0.797045	0.157025	5.04434	0.415886	1.40655	0.0113486
368	U	Solyc11g008620.1.1_1	phosphoglycolate phosphatase-like	dephosphorylation;	vacuole; chloroplast stroma; nucleus; apoplast;	4-nitrophenylphosphatase activity;	0.935207		0.437402		1.37361
369	P	Solyc06g009020.2.1_1	glutathione s-transferase	auxin mediated signaling pathway; response to stress;		glutathione transferase activity;	0.680271	0.0321207	10.5714	0.23541	17.1468	0.00735647
370	G	Solyc01g103010.2.1_1	cullin-associated nedd8-dissociated protein 1-like	mitotic cell cycle; response to freezing; cell adhesion; embryo development ending in seed dormancy; actin nucleation; floral organ formation; photomorphogenesis; lipid storage; xylem and phloem pattern formation; sugar mediated signaling pathway; trichome morphogenesis; meristem structural organization; protein ubiquitination; seed germination; root hair cell differentiation; vegetative to repro…	cell wall; cytosol; plasma membrane; nucleus;	protein binding;	0.883507	0.346991	7.46085	0.0621948	1.84165	0.00240508
371	U	Solyc03g112070.2.1_1	d-3-phosphoglycerate chloroplastic-like	megagametogenesis; oxidation-reduction process; L-serine biosynthetic process;	mitochondrion; chloroplast; membrane;	NAD binding; phosphoglycerate dehydrogenase activity; ATP binding; amino acid binding;	1.05613		0.753454		0.87991
374	U	Solyc08g006420.2.1_1	myosin-like protein		plasmodesma;		1.25777	0.160897	6.16287	0.0948464	2.82183	0.168784
376	U	Solyc07g066470.2.1_1	porphobilinogen chloroplastic-like	photosynthesis, light reaction; pentose-phosphate shunt; salicylic acid biosynthetic process; ubiquinone biosynthetic process; isopentenyl diphosphate biosynthetic process, methylerythritol 4-phosphate pathway; protoporphyrinogen IX biosynthetic process; defense response to bacterium; chlorophyll biosynthetic process; peptidyl-pyrromethane cofactor linkage; leaf morphogenesis; defense response, i…	chloroplast envelope; apoplast; chloroplast stroma;	hydroxymethylbilane synthase activity;	11.2903		10.777		14.1534
378	U	Solyc03g118910.1.1_1	t-complex protein 1 subunit delta-like	proteasomal protein catabolic process; protein folding; response to salt stress; cytoskeleton organization; glycolysis; gluconeogenesis; response to cadmium ion;	cytosol;	ATP binding; unfolded protein binding;	1.08684		0.968255		1.79844
379	I	Solyc11g069380.1.1_1	4-hydroxy-3-methylbut-2-en-1-yl diphosphate synthase	sulfur compound biosynthetic process; coenzyme biosynthetic process; cellular amino acid biosynthetic process; jasmonic acid biosynthetic process; salicylic acid biosynthetic process; glucosinolate metabolic process; carotenoid biosynthetic process; response to red light; regulation of proton transport; regulation of plant-type hypersensitive response; response to chitin; negative regulation of d…	chloroplast stroma; chloroplast envelope;	iron ion binding; 4-hydroxy-3-methylbut-2-en-1-yl diphosphate synthase activity; 4 iron, 4 sulfur cluster binding;	2.59493	0.309021	2.31089	0.0277202	1.77895	0.273657
380	U	Solyc10g009570.2.1_1	at4g01050 f2n1_31	coenzyme biosynthetic process; jasmonic acid biosynthetic process; salicylic acid biosynthetic process; response to red light; regulation of plant-type hypersensitive response; response to chitin; response to glucose stimulus; cysteine biosynthetic process; negative regulation of defense response; aromatic amino acid family metabolic process; defense response to fungus; oxylipin biosynthetic proc…	chloroplast envelope; chloroplast thylakoid membrane;	protein binding;	0.992199		1.02627		0.415985
383	U	Solyc04g063290.2.1_1	40s ribosomal protein s2-4-like	translation;	nucleolus; plasma membrane; cell wall; cytosolic small ribosomal subunit; chloroplast;	structural constituent of ribosome; RNA binding;	7.37497		21.2186		10.1137
385	A	Solyc01g087120.2.1_1	atp synthase subunit mitochondrial-like	ATP synthesis coupled proton transport;	mitochondrial inner membrane;	proton-transporting ATP synthase activity, rotational mechanism;	5.43704	0.0233331	11.3794	0.0867279	10.0801	0.424865
390	U	Solyc03g115990.1.1_1	nodule-enhanced malate dehydrogenase family protein	cellular carbohydrate metabolic process; response to cold; malate metabolic process; oxidation-reduction process;	chloroplast envelope; plasma membrane; stromule; chloroplast stroma; apoplast; mitochondrion;	L-malate dehydrogenase activity;	1.08904		1.17749		0.0305898
393	U	Solyc12g088720.1.1_1	polyadenylate-binding protein 2-like	response to cadmium ion;		nucleotide binding; RNA binding;	2.27302	0.359632	0.870227	0.100066	2.85412	0.152621
394	U	Solyc07g005810.2.1_1	eukaryotic initiation factor iso-4f subunit p82-34-like	translational initiation; spread of virus in host, cell to cell; RNA metabolic process; response to virus;	cytoplasm; nucleus;	DNA binding; translation initiation factor activity;	0.74888		1.15662		1.23845
396	U	Solyc05g008600.2.1_1	probable fructose-bisphosphate aldolase chloroplastic-like	response to oxidative stress; response to salt stress; pentose-phosphate shunt; glycolysis; response to cadmium ion;	mitochondrion; chloroplast thylakoid; plastoglobule;	fructose-bisphosphate aldolase activity;	0.744713		0.978135		1.5328
398	U	Solyc09g007250.2.1_1	60s ribosomal protein l1	translation;	nucleolus; vacuole; plasma membrane; cell wall; cytosolic large ribosomal subunit; chloroplast;	structural constituent of ribosome;	0.788876		0.433899		0.823604
400	A	Solyc01g009990.2.1_1	peptidyl-prolyl cis-trans isomerase cyp20- chloroplastic-like	protein peptidyl-prolyl isomerization; protein folding; cysteine biosynthetic process; NAD(P)H dehydrogenase complex assembly;	chloroplast stromal thylakoid; chloroplast thylakoid membrane; chloroplast thylakoid lumen;	peptidyl-prolyl cis-trans isomerase activity; protein histidine kinase binding;	9.12201	0.0313964	9.55359	0.287627	13.5575	0.0648093
401	U	Solyc01g111120.2.1_1	triosephosphate chloroplastic-like	multicellular organism reproduction; isopentenyl diphosphate biosynthetic process, methylerythritol 4-phosphate pathway; calcium ion transport; response to salt stress; glycine catabolic process; Golgi organization; glycolysis; regulation of protein localization; primary root development; glycerol catabolic process; reductive pentose-phosphate cycle; tryptophan catabolic process; chloroplast orga…	chloroplast envelope; apoplast; cytosol; chloroplast stroma; thylakoid; mitochondrion;	triose-phosphate isomerase activity;	0.976911		1.21588		0.725381
402	H	Solyc03g121590.2.1_1	protein root hair defective 3 homolog 1-like	GTP catabolic process;	integral to membrane; endoplasmic reticulum membrane;	GTPase activity; GTP binding;	0.693787	0.338509	0.867406	0.21643	0.405499	0.00562373
403	U	Solyc08g076980.2.1_1	acetylornithine deacetylase-like	proteolysis;	cytosol;	acetylornithine deacetylase activity; metallopeptidase activity;	0.900366		3.17994		1.51774
405	U	Solyc06g005150.2.1_1	ascorbate peroxidase	oxidation-reduction process; response to oxidative stress;		heme binding; L-ascorbate peroxidase activity;	0.844127		0.655412		0.78701
406	U	Solyc01g111510.2.1_1	l-ascorbate peroxidase	response to oxidative stress; oxidation-reduction process;	chloroplast envelope; Golgi apparatus; plasmodesma; peroxisomal membrane; vacuolar membrane; cytosol; mitochondrion;	heme binding; L-ascorbate peroxidase activity;	0.895279		1.22423		0.764036
407	U	Solyc06g035970.2.1_1	tubulin beta-1 chain-like	cytoskeleton organization; gluconeogenesis; response to salt stress; proteasomal protein catabolic process; GTP catabolic process; protein polymerization; microtubule-based movement;	membrane; tubulin complex; Golgi apparatus; microtubule;	protein binding; GTP binding; GTPase activity; structural constituent of cytoskeleton;	0.901685	0.340827	6.89482	0.0726627	3.00206	0.155652
408	U	Solyc09g007890.1.1_1	phenylalanine ammonia-lyase	cinnamic acid biosynthetic process; L-phenylalanine catabolic process;	cytoplasm;	phenylalanine ammonia-lyase activity;	0.936548	0.0676351	0.886422	0.219535	0.83462	0.489322
409	U	Solyc06g073280.2.1_1	ll-diaminopimelate chloroplastic-like	lysine biosynthetic process via diaminopimelate; chromatin silencing by small RNA; methylation-dependent chromatin silencing; cell-cell signaling; systemic acquired resistance, salicylic acid mediated signaling pathway; histone H3-K9 methylation; ethylene biosynthetic process; vegetative phase change; determination of bilateral symmetry; xylem and phloem pattern formation; leaf morphogenesis; mer…	Golgi apparatus; cytosol; chloroplast stroma; mitochondrion;	L-aspartate:2-oxoglutarate aminotransferase activity; L,L-diaminopimelate aminotransferase activity; L-phenylalanine:2-oxoglutarate aminotransferase activity; pyridoxal phosphate binding; copper ion binding;	0.752492	0.159479	1.0052	0.298031	0.870747	0.337126
411	U	Solyc09g064450.2.1_1	nadh dehydrogenase	ubiquitin-dependent protein catabolic process; oxidation-reduction process; response to salt stress; response to misfolded protein; proteasome core complex assembly; photorespiration;	mitochondrial respiratory chain complex I;	nucleotide binding; NADH dehydrogenase activity; coenzyme binding;	16.4143	0.300302	20.1795	0.240605	25.2309	0.358656
412	U	Solyc08g006880.2.1_1	abc transporter c family member 2-like	transmembrane transport; oxidation-reduction process; ATP catabolic process;	integral to membrane;	ATPase activity, coupled to transmembrane movement of substances; ATP binding; 2-alkenal reductase [NAD(P)] activity;	0.836101	0.397655	1.05636	0.0883857	1.00501	0.203131
415	G	Solyc10g085020.1.1_1	tubulin beta-1 chain-like	cytoskeleton organization; gluconeogenesis; response to salt stress; proteasomal protein catabolic process; GTP catabolic process; protein polymerization; response to cadmium ion; microtubule-based movement;	vacuole; tubulin complex; cell wall; Golgi apparatus; nucleolus; microtubule; plasma membrane;	GTP binding; GTPase activity; structural constituent of cytoskeleton;	0.785765	0.177361	5.98395	0.121477	1.52596	0.00103187
417	U	Solyc04g005340.2.1_1	alpha- -glucan-protein synthase	cellulose biosynthetic process;	Golgi apparatus; plasmodesma; cell wall; extracellular region;	UDP-arabinopyranose mutase activity; transferase activity, transferring glycosyl groups; protein binding;	0.587272	0.196913	2.30216	0.275145	2.62103	0.098813
418	U	Solyc07g008880.2.1_1	pre-mrna-processing-splicing factor 8-like	gravitropism; N-terminal protein myristoylation; microtubule cytoskeleton organization; methylation-dependent chromatin silencing; galactolipid biosynthetic process; cell-cell signaling; seed maturation; cytokinesis by cell plate formation; sucrose biosynthetic process; vegetative phase change; determination of bilateral symmetry; starch metabolic process; response to hypoxia; meristem initiation…	membrane; plant-type cell wall; chloroplast; cytosol; spliceosomal complex;	U5 snRNA binding; sucrose synthase activity; U6 snRNA binding;	2.68703	0.234571	3.22834	0.0802532	4.69751	0.302476
420	U	Solyc06g050980.2.1_1	ferritin	response to oxidative stress; cellular iron ion homeostasis; response to abscisic acid stimulus; iron ion transport; oxidation-reduction process;	chloroplast;	ferric iron binding; ferroxidase activity;	1.80253	0.068486	1.36418	0.104045	1.63588	0.136228
422	U	Solyc10g080940.1.1_1	beta-tubulin 4	protein polymerization; GTP catabolic process; microtubule-based movement;	microtubule; cytoplasm;	GTPase activity; structural constituent of cytoskeleton; GTP binding;	0.901685	0.340827	6.89482	0.0726627	3.00206	0.155652
423	U	Solyc11g012110.1.1_1	60s ribosomal protein l6-like	translation;	ribosome;	structural constituent of ribosome;	1.08556		0.985938		0.0485073
424	U	Solyc01g100050.2.1_1	topless-related protein 3	regulation of transcription, DNA-dependent; cullin deneddylation; photomorphogenesis; regulation of flower development; histone lysine methylation; protein import into nucleus; primary shoot apical meristem specification;	cytosol; nucleus;	protein binding;	0.919258	0.190816	0.9263	0.148465	0.955152	0.336597
425	U	Solyc10g052880.1.1_1	probably inactive leucine-rich repeat receptor-like protein kinase at2g25790-like	negative regulation of defense response; jasmonic acid mediated signaling pathway; regulation of protein dephosphorylation; systemic acquired resistance, salicylic acid mediated signaling pathway; regulation of plant-type hypersensitive response; regulation of hydrogen peroxide metabolic process; regulation of transcription, DNA-dependent; response to bacterium; response to karrikin; protein targ…	plant-type cell wall; chloroplast; cytosol; plasma membrane;	kinase activity; 2-alkenal reductase [NAD(P)] activity;	32.4179		59.3786		53.0779
426	U	Solyc01g111170.2.1_1	cyclophilin	protein folding; protein peptidyl-prolyl isomerization;	cytoplasm;	peptide binding; peptidyl-prolyl cis-trans isomerase activity;	7.32679		5.8206		8.65634
427	U	Solyc01g100650.2.1_1	nhl repeat-containing protein 2-like	chloroplast relocation; photosynthetic electron transport in photosystem I; isopentenyl diphosphate biosynthetic process, methylerythritol 4-phosphate pathway; carotenoid biosynthetic process; thylakoid membrane organization; maltose metabolic process; starch biosynthetic process; ncRNA metabolic process;	chloroplast thylakoid; chloroplast stroma;	oxidoreductase activity; beta-phosphoglucomutase activity; hydrolase activity;	1.17898		0.955358		0.690273
429	G	Solyc06g076640.2.1_1	tubulin beta-1 chain-like	cytoskeleton organization; gluconeogenesis; response to salt stress; proteasomal protein catabolic process; GTP catabolic process; protein polymerization; microtubule-based movement;	membrane; tubulin complex; Golgi apparatus; microtubule;	protein binding; GTP binding; GTPase activity; structural constituent of cytoskeleton;	0.785765	0.177361	5.98395	0.121477	1.52596	0.00103187
430	U	Solyc01g101060.2.1_1	s-adenosyl-l-methionine synthetase	response to salt stress; S-adenosylmethionine biosynthetic process; one-carbon metabolic process;	cytoplasm;	methionine adenosyltransferase activity; metal ion binding; ATP binding;	9.76751		9.04323		13.2749
431	U	Solyc09g008280.1.1_1	s-adenosylmethionine synthetase	calcium ion transport; response to salt stress; photosynthesis; phenylpropanoid metabolic process; one-carbon metabolic process; Golgi organization; polyamine catabolic process; S-adenosylmethionine biosynthetic process; response to cadmium ion;	cytosol; plasmodesma; integral to thylakoid membrane; plasma membrane;	methionine adenosyltransferase activity; heme binding; electron carrier activity; iron ion binding; copper ion binding; ATP binding;	5.33797		8.07125		7.641
432	U	Solyc00g009020.2.1_1	probable atp synthase 24 kda mitochondrial-like	ubiquitin-dependent protein catabolic process; response to misfolded protein; proteasome core complex assembly; pollen development; photorespiration;	mitochondrial proton-transporting ATP synthase complex; nucleolus; chloroplast;	copper ion binding; zinc ion binding; cobalt ion binding;	0.766752	0.07642	0.868241	0.235876	12.359	0.325931
434	U	Solyc01g088080.2.1_1	t-complex protein 1 subunit theta-like	G2 phase of mitotic cell cycle; cytoskeleton organization; gluconeogenesis; protein folding; pyrimidine ribonucleotide biosynthetic process; RNA methylation; proteasomal protein catabolic process; cullin deneddylation; photomorphogenesis; regulation of flower development; histone lysine methylation;	membrane; cytosol; plasmodesma;	unfolded protein binding; ATP binding;	0.897518	0.241459	0.962296	0.177604	1.12237	0.010922
435	U	Solyc01g073690.2.1_1	atp synthase subunit	glucose catabolic process; protein targeting to vacuole; response to salt stress; calcium ion transport; Golgi organization; vacuole organization; ATP hydrolysis coupled proton transport;	plant-type vacuole; vacuolar membrane; Golgi apparatus; plasma membrane;	proton-transporting ATPase activity, rotational mechanism;	0.844833	0.384531	1.00438	0.414893	0.954548	0.00191266
439	U	Solyc06g069020.2.1_1	eukaryotic peptide chain release factor gtp-binding subunit erf3a-like	GTP catabolic process; translational termination;	cytosol; vacuole;	translation release factor activity; sulfate adenylyltransferase (ATP) activity; GTPase activity; GTP binding;	0.787561	0.828754	7.9677	0.0857309	1.44598	0.125397
442	U	Solyc03g096920.2.1_1	exportin 1a isoform 1	cytoskeleton organization; gluconeogenesis; karyogamy; protein import into nucleus, docking; cytokinesis by cell plate formation; proteasomal protein catabolic process; protein export from nucleus; embryo sac egg cell differentiation; pollen germination; pollen development; nucleotide biosynthetic process; pollen tube growth;	cytosol; nuclear pore;	protein transporter activity; Ran GTPase binding; receptor activity;	0.685972	0.204133	0.776257	0.0650323	1.00499	0.122519
444	U	Solyc11g018550.2.1_1	thylakoid-bound ascorbate peroxidase	response to oxidative stress; oxidation-reduction process;	chloroplast stromal thylakoid; chloroplast thylakoid membrane;	heme binding; L-ascorbate peroxidase activity;	0.827043		0.941261		1.51771
448	I	Solyc11g011470.1.1_1	nadh dehydrogenase	response to oxidative stress; ubiquitin-dependent protein catabolic process; response to misfolded protein; proteasome core complex assembly; ATP synthesis coupled electron transport; gravitropism; photorespiration; embryo development ending in seed dormancy;	mitochondrial respiratory chain complex I; chloroplast;	2 iron, 2 sulfur cluster binding; NADH dehydrogenase (ubiquinone) activity; metal ion binding; electron carrier activity; 4 iron, 4 sulfur cluster binding;	14.1319	0.19912	21.0605	0.0429861	28.1156	0.12286
449	U	Solyc07g042250.2.1_1	20 kda chloroplastic-like	gluconeogenesis; positive regulation of superoxide dismutase activity; protein folding; isopentenyl diphosphate biosynthetic process, methylerythritol 4-phosphate pathway; response to salt stress; glycolysis; chloroplast organization; response to cadmium ion; response to cold; cysteine biosynthetic process; ovule development;	chloroplast envelope; apoplast; chloroplast stroma; chloroplast thylakoid membrane; mitochondrion;	copper ion binding; calmodulin binding; ATP binding;	1.10892		1.92722		0.162384
451	U	Solyc11g006060.1.1_1	PREDICTED: uncharacterized protein LOC101251433		chloroplast;		0.941982		0.863526		0.847001
452	G	Solyc10g051020.1.1_1	secologanin synthase-like	oxidation-reduction process;		heme binding; oxidoreductase activity, acting on paired donors, with incorporation or reduction of molecular oxygen; monooxygenase activity; iron ion binding; electron carrier activity;	6.85526	0.153211	2.35659	0.132952	3.12073	0.0014732
454	H	Solyc02g021420.2.1_1	villin 4 isoform 2	cytoskeleton organization; response to abscisic acid stimulus;		actin binding;	1.04337	0.264302	0.948059	0.0908946	0.642084	0.03717
456	U	Solyc07g056420.2.1_1	probable glutathione s-transferase	auxin mediated signaling pathway;		peroxidase activity; glutathione transferase activity;	0.931248		0.793934		1.22679
457	U	Solyc03g123630.2.1_1	pectin methylesterase	indoleacetic acid biosynthetic process; cell wall modification; glycine catabolic process; negative regulation of catalytic activity; pectin catabolic process; tryptophan catabolic process; response to nematode;	plant-type cell wall; cytoplasm; plasma membrane; apoplast;	aspartyl esterase activity; pectinesterase activity; enzyme inhibitor activity;	0.786285		1.36282		0.110271
458	U	Solyc04g011350.2.1_1	2-oxoglutarate mitochondrial-like	response to cadmium ion; tricarboxylic acid cycle;	mitochondrion;	oxoglutarate dehydrogenase (succinyl-transferring) activity; cobalt ion binding; thiamine pyrophosphate binding; zinc ion binding;	0.861319		0.755905		0.493529
461	U	Solyc08g066800.2.1_1	phospholipase d alpha 1-like	regulation of stomatal movement; seed germination; phosphatidylcholine catabolic process; response to cadmium ion; positive regulation of abscisic acid mediated signaling pathway;	chloroplast envelope; vacuole; endoplasmic reticulum; clathrin-coated vesicle; plasma membrane; nucleus; mitochondrion;	phosphatidylinositol-4,5-bisphosphate binding; phospholipase D activity; calcium ion binding; NAPE-specific phospholipase D activity;	1.14155		1.2143		0.696658
462	U	Solyc07g066030.2.1_1	low quality protein: proteasome activator complex subunit 4-like		nucleus;		1.03477		1.15444		0.074443
463	U	Solyc02g067080.2.1_1	uridine diphosphate glucose dehydrogenase	D-xylose metabolic process; cell wall pectin metabolic process; oxidation-reduction process;	cell wall; nucleus; cytosol;	NAD binding; UDP-glucose 6-dehydrogenase activity;	29.6005		36.5724		29.9128
464	U	Solyc11g017250.1.1_1	dihydrolipoyllysine-residue acetyltransferase component of pyruvate dehydrogenase complex-like	brassinosteroid biosynthetic process; acetyl-CoA metabolic process; embryo development ending in seed dormancy; sterol biosynthetic process;	mitochondrion; chloroplast envelope; cytosolic ribosome; plasma membrane;	dihydrolipoyllysine-residue acetyltransferase activity; dihydrolipoyllysine-residue (2-methylpropanoyl)transferase activity;	0.863257	0.204392	1.08534	0.0950122	0.9065	0.00789593
465	U	Solyc04g071340.2.1_1	fructose- - cytosolic-like	sucrose biosynthetic process; oxidation-reduction process; response to fructose stimulus; starch catabolic process; response to abscisic acid stimulus; photosynthesis; fructose metabolic process; fructose 1,6-bisphosphate metabolic process;	cytosol; nucleus;	metal ion binding; fructose 1,6-bisphosphate 1-phosphatase activity; 2-alkenal reductase [NAD(P)] activity;	0.931569		1.03763		0.812918
468	U	Solyc06g064940.2.1_1	sec14 cytosolic factor family protein phosphoglyceride transfer family protein isoform 1	transport;	intracellular; integral to membrane;	transporter activity;	0.874031	0.0349999	1.07414	0.0373877	0.93097	0.153483
470	H	Solyc06g007360.2.1_1	40s ribosomal protein s4-like	translation;	ribosome;	structural constituent of ribosome; rRNA binding;	1.10148	0.00545186	1.02882	0.269487	0.623371	0.0366309
472	U	Solyc10g007690.2.1_1	chlorophyll a-b binding protein chloroplastic-like	protein-chromophore linkage; photosynthesis, light harvesting; cysteine biosynthetic process;	photosystem I; light-harvesting complex; integral to membrane; chloroplast thylakoid membrane; photosystem II; plastoglobule;	chlorophyll binding; metal ion binding;	0.403111		1.20561		0.706785
476	U	Solyc12g099000.1.1_1	s-adenosyl-l-methionine synthetase	S-adenosylmethionine biosynthetic process; one-carbon metabolic process;	cytoplasm;	methionine adenosyltransferase activity; metal ion binding; ATP binding;	9.76751		9.04323		13.2749
477	U	Solyc01g103510.2.1_1	60s ribosomal protein l3-like	translation;	ribosome;	structural constituent of ribosome;	0.847616	0.351674	1.11271	0.0180873	0.691156	0.256819
478	G	Solyc04g081490.2.1_1	tubulin beta-1 chain	cytoskeleton organization; gluconeogenesis; multidimensional cell growth; proteasomal protein catabolic process; anthocyanin accumulation in tissues in response to UV light; GTP catabolic process; root hair elongation; regulation of hormone levels; protein polymerization; polysaccharide biosynthetic process; cell tip growth; microtubule-based movement; cell wall organization;	vacuole; microtubule;	GTP binding; GTPase activity; structural constituent of cytoskeleton;	0.84703	0.222071	5.97576	0.198834	1.41438	0.0174438
481	U	Solyc03g117740.2.1_1	ac010924_18 ests gb	pentose-phosphate shunt; leaf morphogenesis; carotenoid biosynthetic process; thylakoid membrane organization; cell differentiation;	chloroplast envelope; chloroplast stroma; apoplast;	oxidoreductase activity, acting on the CH-OH group of donors, NAD or NADP as acceptor; coenzyme binding;	6.72946	0.322406	6.62572	0.253431	8.07889	0.363169
482	U	Solyc12g008570.1.1_1	arginyl-trna synthetase	seed dormancy process; arginyl-tRNA aminoacylation; regulation of cell cycle process; purine nucleotide biosynthetic process; cotyledon development;	cytosol; mitochondrion; chloroplast stroma;	ATP binding; arginine-tRNA ligase activity;	0.769544	0.111183	1.45559	0.124795	0.955511	0.545376
483	U	Solyc05g013990.2.1_1	t-complex protein 1 subunit epsilon-like	protein folding; rRNA processing;	plasmodesma; plasma membrane; cytosol;	ATP binding; unfolded protein binding;	1.07978	0.0702757	1.01698	0.523714	0.935658	0.000415016
484	U	Solyc10g082030.1.1_1	2-cys peroxiredoxin bas1- chloroplastic-like	response to fructose stimulus; negative regulation of defense response; photosynthesis, light reaction; pentose-phosphate shunt; detection of biotic stimulus; jasmonic acid mediated signaling pathway; salicylic acid biosynthetic process; water transport; systemic acquired resistance, salicylic acid mediated signaling pathway; regulation of plant-type hypersensitive response; regulation of hydroge…	chloroplast envelope; apoplast; stromule; chloroplast stroma; thylakoid;	peroxiredoxin activity; peroxidase activity;	0.986654		0.905783		0.830558
486	U	Solyc08g074550.2.1_1	threonine--trna mitochondrial-like	threonyl-tRNA aminoacylation;	cell wall; mitochondrion; chloroplast; plasma membrane;	threonine-tRNA ligase activity; ATP binding;	0.898864		1.10463		0.767516
489	I	Solyc03g121640.2.1_1	chaperonin cpn60-like mitochondrial-like	response to cadmium ion; protein refolding;	vacuolar membrane; mitochondrion;	ATP binding;	1.02417	0.185731	1.3292	0.0479856	0.861326	0.00815022
490	U	Solyc03g025850.2.1_1	remorin family protein	transport; cell wall biogenesis; cell-cell signaling;	plasma membrane; nucleus;	galacturonate binding; DNA binding;	1.03015		1.0277		0.648912
492	U	Solyc12g098490.1.1_1	serine hydroxymethyltransferase	glycine metabolic process; polar nucleus fusion; methylation; tetrahydrofolate interconversion; pollen development; L-serine metabolic process; response to cadmium ion;	plasma membrane;	glycine hydroxymethyltransferase activity; pyridoxal phosphate binding; methyltransferase activity;	0.751466	0.0646993	1.04199	0.509019	1.12906	0.380707
494	U	Solyc05g009220.2.1_1	glutamine--trna ligase-like	glutaminyl-tRNA aminoacylation;	cytoplasm;	glutamine-tRNA ligase activity; ATP binding;	0.973854	0.421822	0.824828	0.241259	0.885203	0.419502
495	U	Solyc04g007790.2.1_1	pr-10 type pathogenesis-related protein	response to biotic stimulus; defense response;			0.959204		0.901289		0.383755
496	U	Solyc06g053600.2.1_1	protein tas-like	isopentenyl diphosphate biosynthetic process, methylerythritol 4-phosphate pathway; oxidation-reduction process;	chloroplast envelope; chloroplast stroma;	alditol:NADP+ 1-oxidoreductase activity;	0.997192	0.138799	1.07962	0.0357448	0.843636	0.00365754
499	U	Solyc07g056020.2.1_1	translation initiation factor if- chloroplastic-like	regulation of proton transport; translational initiation; isopentenyl diphosphate biosynthetic process, methylerythritol 4-phosphate pathway; chloroplast relocation; GTP catabolic process; protein autophosphorylation; ncRNA metabolic process; transcription from plastid promoter; thylakoid membrane organization;	chloroplast envelope; chloroplast stroma;	GTP binding; translation initiation factor activity; GTPase activity;	0.938121		1.26868		1.26523
500	U	Solyc01g091190.2.1_1	5-enolpyruvylshikimate-3-phosphate synthase	response to herbicide; chorismate biosynthetic process; aromatic amino acid family biosynthetic process;	chloroplast;	3-phosphoshikimate 1-carboxyvinyltransferase activity;	0.955746		0.695432		0.821943
501	O	Solyc10g006330.2.1_1	plastid movement impaired1	chloroplast relocation; rRNA processing; thylakoid membrane organization; transcription from plastid promoter; photosystem II assembly; positive regulation of transcription, DNA-dependent; regulation of protein dephosphorylation;	plasma membrane;		0.662176	0.0440787	0.947825	0.122693	0.846246	0.349984
503	U	Solyc01g088510.2.1_1	dynamin-related protein 1e-like	GTP catabolic process; response to cadmium ion; defense response to fungus;	mitochondrion; vacuole; plasma membrane;	GTPase activity; GTP binding;	12.9469		17.7087		1.65315
507	U	Solyc01g088020.2.1_1	protein transport protein sec31a-like	N-terminal protein myristoylation; glucose catabolic process;	plasmodesma; membrane; cytosol; Cul4-RING ubiquitin ligase complex;		4.56741	0.0675897	5.72509	0.194939	7.19955	0.364057
511	U	Solyc06g007320.2.1_1	ubiquitin-activating enzyme e1 2-like	cellular protein modification process;		ligase activity; small protein activating enzyme activity; ATP binding;	0.939046		0.935658		0.791358
512	U	Solyc09g008840.2.1_1	pyruvate cytosolic isozyme-like	response to cadmium ion; phosphorylation; glycolysis;	plasma membrane; cytosol;	pyruvate kinase activity; potassium ion binding; magnesium ion binding;	5.61278	0.268825	6.50816	0.270482	3.75821	0.2337
513	U	Solyc01g102310.2.1_1	grip and coiled-coil domain-containing				0.933988	0.0255106	1.01261	0.289871	1.09907	0.106938
515	A	Solyc11g011340.1.1_1	probable mannitol dehydrogenase-like	oxidation-reduction process;		zinc ion binding; oxidoreductase activity;	22.5333	0.00731723	28.3263	0.327916	44.4803	0.141878
516	U	Solyc02g091410.2.1_1	protease do-like 7-like	proteolysis; protein glycosylation; photoinhibition;	cytosol; chloroplast; nucleus;	serine-type endopeptidase activity;	0.818809		0.970378		0.640633
517	U	Solyc12g014180.1.1_1	mitochondrial nad-dependent malate dehydrogenase	response to salt stress; defense response to bacterium; response to cold; malate metabolic process; tricarboxylic acid cycle; cellular carbohydrate metabolic process; response to cadmium ion;	cell wall; mitochondrial matrix; chloroplast; membrane; apoplast;	copper ion binding; L-malate dehydrogenase activity;	0.972675		1.35622		1.44255
518	U	Solyc01g109940.2.1_1	26s protease regulatory subunit s10b homolog b-like	proteolysis; protein catabolic process;	cell wall; proteasome regulatory particle, base subcomplex; nucleolus; cytoplasm; plasma membrane;	peptidase activity; ATP binding; microtubule-severing ATPase activity;	3.96987	0.437239	0.919684	0.0961242	4.54643	0.126935
519	U	Solyc01g098880.2.1_1	seryl-trna synthetase	selenocysteinyl-tRNA(Sec) biosynthetic process; response to salt stress; seryl-tRNA aminoacylation; nucleotide biosynthetic process; N-terminal protein myristoylation; glycolysis; gluconeogenesis; response to cadmium ion;	cytosol;	serine-tRNA ligase activity; ATP binding;	0.803346	0.167252	0.993951	0.0420411	1.14708	0.0115205
520	U	Solyc04g007980.2.1_1	1-aminocyclopropane-1-carboxylate oxidase homolog 4-like	oxidation-reduction process;		desacetoxyvindoline 4-hydroxylase activity;	0.817064		0.53188		0.856156
521	U	Solyc09g090980.2.1_1	pathogenesis-related protein 10	response to biotic stimulus; defense response;			70.9749		1.3517		19.7405
522	U	Solyc06g060340.2.1_1	photosystem ii 22 kda chloroplastic-like	stomatal complex morphogenesis; positive regulation of catalytic activity; starch biosynthetic process; photosystem II assembly; maltose metabolic process; response to karrikin; nonphotochemical quenching; cysteine biosynthetic process; rRNA processing; thylakoid membrane organization;	PSII associated light-harvesting complex II; integral to membrane; photosystem II;	xanthophyll binding; chlorophyll binding;	0.868042		0.616477		0.791854
523	U	Solyc09g091660.2.1_1	pleiotropic drug resistance protein 1-like	defense response; transport; ATP catabolic process;	integral to membrane; plasma membrane;	ATP binding; ATPase activity;	0.936184		1.04826		0.743314
525	H	Solyc08g061850.2.1_1	40s ribosomal protein s3-3-like	translation; response to salt stress;	nucleolus; cytosolic ribosome; vacuole; plasma membrane; small ribosomal subunit; chloroplast;	structural constituent of ribosome; RNA binding;	0.808249	0.265046	1.17574	0.0968564	0.546589	0.0102343
526	U	Solyc02g086460.2.1_1	microtubule-associated protein	cell wall pectin metabolic process; plant-type cell wall cellulose metabolic process;			0.260172		0.519183		1.69331
527	U	Solyc09g011810.2.1_1	fructose- - chloroplastic-like	pentose-phosphate shunt; response to far red light; carotenoid biosynthetic process; regulation of protein dephosphorylation; positive regulation of catalytic activity; starch biosynthetic process; response to red light; cellular cation homeostasis; photosystem II assembly; chloroplast relocation; maltose metabolic process; fructose metabolic process; defense response to bacterium; fructose 1,6-b…	apoplast; stromule; chloroplast stroma;	2-alkenal reductase [NAD(P)] activity; fructose 1,6-bisphosphate 1-phosphatase activity; metal ion binding;	0.461513		0.853913		1.52944
528	U	Solyc04g050510.2.1_1	translational activator gcn1-like				1.05402	0.122241	1.11015	0.0759772	1.17164	0.0274516
529	U	Solyc10g005560.2.1_1	polyubiquitin 2	embryo development; ethylene biosynthetic process; protein neddylation; response to auxin stimulus;	plasma membrane; nucleus; cytosol;		1.12411		1.88492		1.29074
530	U	Solyc06g082630.2.1_1	26s protease regulatory subunit 6b homolog	root hair elongation; polysaccharide biosynthetic process; anthocyanin accumulation in tissues in response to UV light; multidimensional cell growth; amino acid import; photorespiration; cytoskeleton organization; regulation of proton transport; toxin catabolic process; protein ubiquitination; ATP catabolic process; regulation of hormone levels; response to cytokinin stimulus; proteasome core com…	proteasome regulatory particle, base subcomplex; cytosol; plasmodesma; cell wall; plasma membrane; nucleus;	signal transducer activity; peptidase activity; protein binding; ATP binding; microtubule-severing ATPase activity;	1.21817		0.575268		1.56274
533	U	Solyc12g096550.1.1_1	protein tic chloroplastic-like	oxidation-reduction process; protein targeting to chloroplast;	integral to membrane; chloroplast inner membrane;	2 iron, 2 sulfur cluster binding; metal ion binding; chlorophyllide a oxygenase [overall] activity; vanillate monooxygenase activity;	0.821607		0.890016		0.761187
534	U	Solyc07g049450.2.1_1	protein disulfide isomerase-like 2-3-like	protein folding; response to endoplasmic reticulum stress; cell redox homeostasis; glycerol ether metabolic process;	plant-type cell wall; vacuole; cytoplasmic membrane-bounded vesicle; plasma membrane; extracellular region; endoplasmic reticulum;	electron carrier activity; protein disulfide isomerase activity; protein disulfide oxidoreductase activity;	0.647537		0.477563		1.38926
535	I	Solyc01g006280.2.1_1	formate--tetrahydrofolate ligase-like	folic acid-containing compound biosynthetic process; tetrahydrofolate interconversion; response to cadmium ion;	cytosol; chloroplast; plasma membrane; apoplast;	copper ion binding; ATP binding; formate-tetrahydrofolate ligase activity;	3.84259	0.763703	14.2174	0.0406044	8.20507	0.0870895
537	U	Solyc01g096870.2.1_1	proline--trna ligase-like	iron-sulfur cluster assembly; regulation of photosynthesis; embryo sac development; thylakoid membrane organization; vegetative to reproductive phase transition of meristem; chloroplast organization; ovule development; prolyl-tRNA aminoacylation; embryo development ending in seed dormancy;	mitochondrion; chloroplast stroma;	proline-tRNA ligase activity; ATP binding;	0.987152		0.475126		0.64276
541	H	Solyc09g090840.2.1_1	glutamyl-trna amidotransferase subunit chloroplastic mitochondrial-like	mRNA modification; glutamyl-tRNA aminoacylation; glutaminyl-tRNAGln biosynthesis via transamidation; mitochondrial translation;	mitochondrion; chloroplast stroma; glutamyl-tRNA(Gln) amidotransferase complex;	glutaminyl-tRNA synthase (glutamine-hydrolyzing) activity; ATP binding; transferase activity;	0.818603	0.18745	0.874179	0.247969	0.640898	0.00375219
542	U	Solyc01g109850.2.1_1	diaminopimelate decarboxylase	lysine biosynthetic process via diaminopimelate;	chloroplast stroma; cytosol;	diaminopimelate decarboxylase activity;	0.443637		0.411176		0.697892
543	U	Solyc12g098940.1.1_1	ubiquitin extension protein	translation;	cytosolic small ribosomal subunit; nucleus;	metal ion binding; structural constituent of ribosome;	1.12411		1.88492		1.29074
548	U	Solyc07g065630.2.1_1	e3 ubiquitin-protein ligase upl1-like	protein ubiquitination;		ubiquitin-protein ligase activity;	0.42636		0.863725		0.659619
549	H	Solyc07g041310.2.1_1	40s ribosomal protein s3-3-like	translation;	small ribosomal subunit;	structural constituent of ribosome; RNA binding;	0.908808	0.0179767	1.02001	0.152445	0.799678	0.0251393
550	U	Solyc11g039980.1.1_1	atpase subunit 1	ATP hydrolysis coupled proton transport; ATP synthesis coupled proton transport;	mitochondrial proton-transporting ATP synthase complex, catalytic core F(1);	proton-transporting ATPase activity, rotational mechanism; proton-transporting ATP synthase activity, rotational mechanism; ATP binding;	5.72881	0.246278	9.00676	0.0709085	1.49247	0.420639
556	U	Solyc01g099150.2.1_1	lipoxygenase	oxylipin biosynthetic process; oxidation-reduction process;	cytoplasm;	linoleate 13S-lipoxygenase activity; iron ion binding;	6.78875		7.93516		8.58573
558	U	Solyc07g064600.2.1_1	ribonuclease uk114-like	response to salt stress; glycolysis; gluconeogenesis; glucosinolate biosynthetic process;	mitochondrion; chloroplast envelope; thylakoid; chloroplast stroma; vacuole;	deaminase activity; endoribonuclease activity;	11.5979		36.7997		0.271419
561	U	Solyc01g079090.2.1_1	protoporphyrinogen oxidase	oxidation-reduction process; pyridoxine biosynthetic process; chlorophyll biosynthetic process; protoporphyrinogen IX biosynthetic process; glucosinolate biosynthetic process; pyridoxal metabolic process;	cytosol; chloroplast envelope; chloroplast thylakoid; extracellular region;	oxygen-dependent protoporphyrinogen oxidase activity; pyridoxamine-phosphate oxidase activity;	6.57863		5.23803		7.24523
565	U	Solyc02g091490.2.1_1	fructokinase 3	D-ribose metabolic process; phosphorylation; cysteine biosynthetic process;	chloroplast stroma;	ribokinase activity;	1.05385		1.05868		1.14476
566	U	Solyc05g056170.2.1_1	phenylalanine ammonia-lyase	cinnamic acid biosynthetic process; L-phenylalanine catabolic process;	cytoplasm;	phenylalanine ammonia-lyase activity;	0.850989		0.760965		1.81853
567	U	Solyc10g008140.2.1_1	prohibitin- mitochondrial-like	response to stress;	vacuole; plasma membrane; cell wall; mitochondrial respiratory chain complex I; chloroplast;		1.09991		1.039		0.913372
571	H	Solyc04g081970.2.1_1	thioredoxin-like protein chloroplastic-like	response to water deprivation; response to oxidative stress; cell redox homeostasis; glycerol ether metabolic process;	chloroplast envelope; chloroplast stroma;	electron carrier activity; protein disulfide oxidoreductase activity;	0.909211	0.143556	0.860616	0.160338	0.778542	0.0159783
572	U	Solyc10g080970.1.1_1	c-1-tetrahydrofolate cytoplasmic-like	oxidation-reduction process; cellulose biosynthetic process; folic acid-containing compound biosynthetic process; Golgi vesicle transport; cysteine biosynthetic process;	cytosol; chloroplast;	methylenetetrahydrofolate dehydrogenase (NADP+) activity; methenyltetrahydrofolate cyclohydrolase activity; nucleotide binding;	1.00538	0.0762964	1.07481	0.304176	0.963825	0.000831062
574	U	Solyc01g007610.2.1_1	ribosomal protein s3	translation;	small ribosomal subunit; chloroplast; mitochondrion;	structural constituent of ribosome; rRNA binding;	0.748403	0.109132	0.781453	0.439294	1.27844	0.262336
577	H	Solyc09g009370.2.1_1	vacuolar protein sorting-associated			phospholipid binding;	0.885838	0.023164	1.02204	0.0287264	0.476359	0.000109795
582	U	Solyc12g095760.1.1_1	pyrophosphate--fructose 6-phosphate 1-phosphotransferase subunit alpha-like	response to glucose stimulus; response to sucrose stimulus; response to fructose stimulus; glycolysis; phosphorylation; photosynthesis;	6-phosphofructokinase complex;	6-phosphofructokinase activity; diphosphate-fructose-6-phosphate 1-phosphotransferase activity; ATP binding;	0.91437	0.0733006	1.11751	0.246288	1.14683	0.434429
586	U	Solyc03g111180.2.1_1	aspartyl aminopeptidase	glucuronoxylan metabolic process; protein import into peroxisome matrix; proteolysis; fatty acid beta-oxidation; xylan biosynthetic process; response to cadmium ion;	cytosol; vacuolar membrane; chloroplast; plasma membrane;	zinc ion binding; aminopeptidase activity; metallopeptidase activity;	17.9525		13.8208		21.7032
588	U	Solyc12g006380.1.1_1	1-aminocyclopropane-1-carboxylate oxidase homolog	oxidation-reduction process;		iron ion binding; oxidoreductase activity, acting on single donors with incorporation of molecular oxygen, incorporation of two atoms of oxygen; desacetoxyvindoline 4-hydroxylase activity;	0.919715		0.935409		0.496444
589	U	Solyc06g073190.2.1_1	fructokinase 2	D-ribose metabolic process; phosphorylation; starch biosynthetic process;	plasma membrane;	ribokinase activity; ATP binding; fructokinase activity;	2.73606	0.145165	4.013	0.144649	3.60042	0.139436
591	U	Solyc06g073540.2.1_1	protein argonaute 4-like	translational initiation;		translation initiation factor activity;	1.0228		1.00866		0.838972
592	U	Solyc12g056530.1.1_1	fructose- - cytosolic-like	sucrose biosynthetic process; oxidation-reduction process; response to fructose stimulus; starch catabolic process; response to abscisic acid stimulus; photosynthesis; fructose metabolic process; fructose 1,6-bisphosphate metabolic process;	cytosol; nucleus;	metal ion binding; fructose 1,6-bisphosphate 1-phosphatase activity; 2-alkenal reductase [NAD(P)] activity;	0.931569		1.03763		0.812918
593	U	Solyc02g094640.2.1_1	acetate-- ligase chloroplastic glyoxysomal-like	acetyl-CoA biosynthetic process from acetate; proteasomal protein catabolic process; negative regulation of defense response; cytoskeleton organization; gluconeogenesis;	cytosol; chloroplast stroma;	AMP binding; acetate-CoA ligase activity;	0.952563		1.05969		0.825149
595	U	Solyc01g073640.2.1_1	3-beta hydroxysteroid dehydrogenase	oxidation-reduction process;	cytoplasm;	2,3-dihydro-2,3-dihydroxybenzoate dehydrogenase activity; copper ion binding; testosterone dehydrogenase [NAD(P)] activity;	51.4671	0.279831	44.3065	0.223794	71.0721	0.33681
596	U	Solyc05g054580.2.1_1	60s acidic ribosomal protein p0-like	ribosome biogenesis; translational elongation;	ribosome;	structural constituent of ribosome;	1.09104		0.90341		1.40352
597	U	Solyc10g083970.1.1_1	s-adenosylmethionine synthetase	S-adenosylmethionine biosynthetic process; one-carbon metabolic process;	cytoplasm;	methionine adenosyltransferase activity; metal ion binding; ATP binding;	5.33797		8.07125		7.641
600	U	Solyc08g016080.2.1_1	high chlorophyll fluorescence phenotype 173 protein	translational initiation; protein autophosphorylation; regulation of proton transport;	chloroplast envelope; chloroplast stroma;	nucleotide binding;	5.55495	0.380923	0.612268	0.0834491	0.699841	0.331321
603	U	Solyc01g102410.2.1_1	probable glutamate--trna cytoplasmic-like	proteasomal protein catabolic process; glutamyl-tRNA aminoacylation; nucleotide biosynthetic process; cytoskeleton organization; gluconeogenesis;	cytosol;	glutamine-tRNA ligase activity; ATP binding; glutamate-tRNA ligase activity;	3.8906	0.233974	2.09498	0.194569	8.6902	0.150439
604	U	Solyc01g080640.2.1_1	abc transporter c family member 4-like	response to wounding; response to water deprivation; stomatal movement; response to nematode; folic acid transport; transmembrane transport; oxidation-reduction process; ATP catabolic process;	plant-type vacuole; vacuolar membrane; integral to membrane; Golgi apparatus; plasma membrane;	2-alkenal reductase [NAD(P)] activity; folic acid transporter activity; ATPase activity, coupled to transmembrane movement of substances; ATP binding;	0.966587		0.52745		0.777781
606	U	Solyc07g005940.2.1_1	v-type proton atpase subunit h-like	protein targeting to vacuole; calcium ion transport; response to salt stress; ATP hydrolysis coupled proton transport; cell morphogenesis; vacuole organization; Golgi organization; Golgi vesicle transport; protein glycosylation; cell growth;	plant-type vacuole; chloroplast; Golgi apparatus; vacuolar proton-transporting V-type ATPase, V1 domain; plasma membrane;	proton-transporting ATPase activity, rotational mechanism; heme binding;	0.43139		1.20582		0.645852
607	O	Solyc11g069090.1.1_1	abc transporter f family member 1-like	ATP catabolic process;	plasma membrane;	heme-transporting ATPase activity; ATP binding;	0.743567	0.0262108	0.849198	0.0172116	0.955834	0.552121
609	U	Solyc08g079880.1.1_1	subtilisin-like protease-like	negative regulation of catalytic activity; proteolysis;		identical protein binding; serine-type endopeptidase activity;	0.679431		0.552065		1.35735
611	U	Solyc03g113220.2.1_1	hypersensitive-induced response protein	regulation of meristem growth; cysteine biosynthetic process;	cytosol; plasmodesma; vacuolar membrane; Golgi apparatus; nucleus; plasma membrane;	protein kinase activity; protein histidine kinase binding;	0.890412		0.932329		1.20446
612	U	Solyc10g008950.2.1_1	guanylate-binding family protein isoform 1	cytokinesis by cell plate formation; immune response; microtubule cytoskeleton organization; GTP catabolic process;	nucleolus; chloroplast;	GTPase activity; GTP binding;	0.996829		1.04897		1.02411
613	U	Solyc11g072450.1.1_1	atp synthase d	response to misfolded protein; photorespiration; response to salt stress; proteasome core complex assembly; ubiquitin-dependent protein catabolic process; ATP synthesis coupled proton transport;	vacuolar membrane; cytosolic ribosome; nucleolus; mitochondrial proton-transporting ATP synthase complex, coupling factor F(o); chloroplast thylakoid membrane; plasma membrane;	zinc ion binding; hydrogen ion transmembrane transporter activity; hydrolase activity; copper ion binding;	0.97982	0.14224	1.16554	0.00500688	0.411078	0.0573534
616	U	Solyc02g086880.2.1_1	formate dehydrogenase	response to wounding; response to cadmium ion; oxidation-reduction process;	chloroplast; thylakoid; mitochondrion;	NAD binding; formate dehydrogenase (NAD+) activity; oxidoreductase activity, acting on the CH-OH group of donors, NAD or NADP as acceptor;	9.19458		20.9997		14.9234
617	U	Solyc12g010860.1.1_1	14-3-3 protein			protein domain specific binding;	0.825116		1.1505		0.909827
618	U	Solyc01g104170.2.1_1	ankyrin repeat domain-containing protein 2-like	protein folding; vegetative to reproductive phase transition of meristem; protein targeting to chloroplast; response to cadmium ion; defense response to bacterium, incompatible interaction;	integral to chloroplast outer membrane; nucleus; plasma membrane;		0.482554		0.447699		0.643627
619	G	Solyc10g081130.1.1_1	proteasome subunit alpha type-3-like	proteasomal ubiquitin-dependent protein catabolic process; response to salt stress; response to misfolded protein; response to cold; proteasome core complex assembly; hyperosmotic response; water transport; Golgi organization; glycolysis; gluconeogenesis; photorespiration; response to cadmium ion;	cytosol; vacuolar membrane; proteasome core complex, alpha-subunit complex; nucleus; plasma membrane; apoplast;	threonine-type endopeptidase activity;	20.5681	0.293471	24.2932	0.0644797	3.69348	0.00350597
621	U	Solyc01g006980.2.1_1	malonyl- -acyl carrier protein mitochondrial-like	ubiquinone biosynthetic process;	chloroplast stroma; cytosol; mitochondrion;	[acyl-carrier-protein] S-malonyltransferase activity;	1.06587	0.262262	0.792618	0.28185	0.857131	0.481227
624	U	Solyc10g078550.1.1_1	glutamate dehydrogenase 1	response to absence of light; oxidation-reduction process; response to salt stress; gamma-aminobutyric acid metabolic process; regulation of nitrogen compound metabolic process; response to cadmium ion;	mitochondrial matrix;	copper ion binding; zinc ion binding; cobalt ion binding; glutamate dehydrogenase [NAD(P)+] activity; ATP binding;	1.16733		1.55676		1.81254
625	H	Solyc10g084670.1.1_1	eukaryotic translation initiation factor 3 subunit a	formation of translation preinitiation complex; regulation of translational initiation;	cytosol; eukaryotic 43S preinitiation complex; eukaryotic translation initiation factor 3 complex; eukaryotic 48S preinitiation complex; plasma membrane;	translation initiation factor activity;	0.931552	0.624197	4.20151	0.333857	0.696172	0.0235846
627	U	Solyc09g065270.2.1_1	ribosome-recycling chloroplastic-like	pentose-phosphate shunt; isopentenyl diphosphate biosynthetic process, methylerythritol 4-phosphate pathway; defense response to bacterium; iron-sulfur cluster assembly; embryo development; chloroplast organization; defense response to fungus, incompatible interaction; plastid translation; aromatic amino acid family biosynthetic process; dolichol biosynthetic process; thylakoid membrane organizat…	chloroplast stroma; thylakoid;	copper ion binding;	0.838048	0.536027	0.947756	0.113175	1.18524	8.78574e-05
628	P	Solyc01g066690.2.1_1	eukaryotic translation initiation factor 2 subunit 3-like	GTP catabolic process;		GTPase activity; GTP binding;	0.713662	0.0258385	0.935244	0.128911	1.28311	0.0224269
630	U	Solyc06g076360.2.1_1	protein toc75- chloroplastic-like	embryonic morphogenesis; chloroplast organization; ovule development; protein import into chloroplast stroma;	integral to chloroplast outer membrane; vacuolar membrane; Toc complex;	P-P-bond-hydrolysis-driven protein transmembrane transporter activity;	1.06581		0.714576		1.309
632	U	Solyc04g081100.2.1_1	lysine-specific histone demethylase 1 isoform 3	transcription, DNA-dependent; methylation; oxidation-reduction process;	nucleus;	L-amino-acid oxidase activity; DNA binding; methyltransferase activity;	1.10002	0.461452	1.14749	0.13997	1.08694	0.102839
633	U	Solyc04g014720.2.1_1	60s ribosomal protein l6-like	translation;	ribosome;	structural constituent of ribosome;	1.08556		0.985938		0.0485073
636	U	Solyc02g072160.2.1_1	nad -binding rossmann-fold superfamily protein isoform 1	stomatal complex morphogenesis; mRNA modification;	vacuole; chloroplast stroma;	nucleotide binding;	1.16065		1.25174		1.59469
637	U	Solyc01g056940.2.1_1	ubiquitin extension protein	translation;	cytosolic small ribosomal subunit; nucleus;	metal ion binding; structural constituent of ribosome;	1.12411		1.88492		1.29074
639	U	Solyc05g013870.2.1_1	sieve element occlusion				0.865041	0.423029	0.997225	0.207198	0.854466	0.0122058
640	U	Solyc04g008520.2.1_1	outer envelope pore protein chloroplastic-like	cation transport;	integral to chloroplast outer membrane; nucleus; chloroplast inner membrane; mitochondrion; pore complex;	identical protein binding; porin activity; ion channel activity;	0.995462		1.05221		0.68931
641	U	Solyc09g091070.1.1_1	malate chloroplastic-like isoform 1	cellular carbohydrate metabolic process; response to cold; malate metabolic process; oxidation-reduction process;	chloroplast envelope; plasma membrane; stromule; chloroplast stroma; apoplast; mitochondrion;	L-malate dehydrogenase activity;	1.08904		1.17749		0.0305898
642	U	Solyc09g083080.2.1_1	probable nucleolar protein 5-2-like		nucleolus; membrane;		0.875338		0.519439		0.0178804
646	G	Solyc06g066790.2.1_1	n-alpha-acetyltransferase auxiliary subunit-like	embryo development ending in seed dormancy; vegetative to reproductive phase transition of meristem;	membrane; cytosol; plasmodesma;		3.00736	0.242989	3.53757	0.283983	3.37272	0.00898156
647	U	Solyc04g072630.2.1_1	atp binding	regulation of meristem growth;	vacuole;		2.25944	0.225976	2.13574	0.252903	2.58023	0.20915
648	I	Solyc10g086190.1.1_1	adenosine kinase 2-like	purine ribonucleoside salvage; response to trehalose-6-phosphate stimulus; AMP biosynthetic process; phosphorylation; response to cadmium ion;	chloroplast; plasma membrane; apoplast;	adenosine kinase activity; copper ion binding; phosphotransferase activity, alcohol group as acceptor;	19.4731	0.799584	24.9676	0.0487356	38.5572	0.331582
652	U	Solyc11g066670.1.1_1	zeatin o-glucosyltransferase-like	metabolic process;		transferase activity, transferring hexosyl groups;	1.0413		1.15916		0.653011
653	U	Solyc08g061000.2.1_1	dead-box atp-dependent rna helicase 56-like	response to cadmium ion;	cytosol; cell wall; nucleolus; plasmodesma;	double-stranded DNA binding; ATP-dependent RNA helicase activity; double-stranded RNA binding; ATP binding; single-stranded DNA binding;	4.33512	0.319423	8.86732	0.149056	12.9011	0.177718
656	U	Solyc07g064130.1.1_1	polyubiquitin 10	protein ubiquitination; ubiquitin-dependent protein catabolic process; response to salicylic acid stimulus; aging;	cytoplasm; nucleus;		1.12411		1.88492		1.29074
657	U	Solyc03g052980.2.1_1	dead-box atp-dependent rna helicase 37-like		peroxisome;	ATP-dependent helicase activity; nucleic acid binding; ATP binding;	3.54451	0.133112	4.63468	0.236876	1.08702	0.364187
659	U	Solyc12g009140.1.1_1	20s proteasome subunit paa2	ubiquitin-dependent protein catabolic process; copper ion transport;	chloroplast thylakoid membrane; proteasome core complex, alpha-subunit complex; cytosolic ribosome; nucleus; plasma membrane;	ATPase activity, coupled to transmembrane movement of ions, phosphorylative mechanism; threonine-type endopeptidase activity; copper ion transmembrane transporter activity;	1.14335		1.18077		0.952013
661	U	Solyc10g079500.1.1_1	inosine-5 -monophosphate dehydrogenase	methionine biosynthetic process; oxidation-reduction process; RNA splicing, via endonucleolytic cleavage and ligation; GMP biosynthetic process;	cytosol;	adenyl nucleotide binding; metal ion binding; IMP dehydrogenase activity;	1.00445		1.05802		0.767134
663	U	Solyc07g061790.2.1_1	heme-binding protein 2-like		cytoplasmic membrane-bounded vesicle; vacuole; plasma membrane;		0.925891		1.19867		1.4954
664	U	Solyc01g105370.2.1_1	probable nitronate monooxygenase-like	para-aminobenzoic acid metabolic process; response to cadmium ion; response to symbiotic fungus; oxidation-reduction process;	cytosol; mitochondrion;	IMP dehydrogenase activity; oxidoreductase activity, acting on single donors with incorporation of molecular oxygen, incorporation of two atoms of oxygen; nitronate monooxygenase activity;	0.37966		0.620541		0.812432
665	U	Solyc07g043560.2.1_1	heat shock 70 kda protein 17-like	oxidation-reduction process; response to endoplasmic reticulum stress; protein folding; cellulose biosynthetic process; oligopeptide transport; response to heat; systemic acquired resistance; Golgi vesicle transport; response to high light intensity; response to hydrogen peroxide;	cytosol; vacuolar membrane; chloroplast; Golgi apparatus; endoplasmic reticulum; plasma membrane;	ATP binding; 2-alkenal reductase [NAD(P)] activity;	0.978408		1.09169		0.0329377
666	O	Solyc01g006300.2.1_1	peroxidase	response to virus; hydrogen peroxide catabolic process; oxidation-reduction process; flower development; defense response to nematode; response to ethylene stimulus;	extracellular region; Golgi apparatus;	metal ion binding; peroxidase activity; heme binding;	0.41507	0.022385	0.850022	0.32338	0.740786	0.309124
667	U	Solyc12g099470.1.1_1	eukaryotic translation initiation factor 2 subunit 3-like	GTP catabolic process;		GTPase activity; GTP binding;	0.806397	0.212491	1.16632	0.00116513	1.02705	0.015557
668	U	Solyc12g100160.1.1_1	50s ribosomal protein chloroplastic-like	pentose-phosphate shunt; embryo development ending in seed dormancy; translation; photosystem II assembly; isopentenyl diphosphate biosynthetic process, methylerythritol 4-phosphate pathway; DNA-dependent transcription, elongation; plastid organization; rRNA processing;	chloroplast envelope; membrane; large ribosomal subunit; chloroplast stroma;	structural constituent of ribosome; rRNA binding;	22.6958	0.565674	23.3356	0.106472	39.0247	0.266821
670	U	Solyc12g096300.1.1_1	40s ribosomal protein s6-like	translation; rRNA processing; growth; ribosomal small subunit biogenesis; embryo development ending in seed dormancy;	nucleolus; plasmodesma; cytosolic small ribosomal subunit; chloroplast; plasma membrane;	structural constituent of ribosome;	1.17177		1.06611		0.979939
671	U	Solyc10g074500.1.1_1	isocitrate dehydrogenase	tricarboxylic acid cycle; isocitrate metabolic process;	mitochondrion;	NAD binding; magnesium ion binding; isocitrate dehydrogenase (NAD+) activity; zinc ion binding;	0.834341	0.0469444	1.12518	0.0808981	0.863764	0.14475
672	U	Solyc12g005330.1.1_1	60s ribosomal protein l8-like	translation;	vacuole; plasma membrane; cytosolic large ribosomal subunit;	structural constituent of ribosome; RNA binding;	1.17457	0.26253	0.839722	0.352152	0.862649	0.475591
673	U	Solyc04g014510.2.1_1	glutamine synthetase	response to fructose stimulus; response to glucose stimulus; hydrogen peroxide catabolic process; response to sucrose stimulus; water transport; cellular cation homeostasis; calcium ion transport; nitrate assimilation; glutamine biosynthetic process; phenylpropanoid metabolic process; hyperosmotic response; Golgi organization; glycolysis; polyamine catabolic process; cellular modified amino acid …	chloroplast envelope; apoplast; cytosolic ribosome; vacuole; chloroplast stroma;	glutamate-ammonia ligase activity; copper ion binding; ATP binding;	0.721221		1.00253		1.71678
676	U	Solyc06g071050.2.1_1	hypersensitive-induced response protein	regulation of meristem growth; cysteine biosynthetic process;	cytosol; plasmodesma; vacuolar membrane; Golgi apparatus; nucleus; plasma membrane;	protein kinase activity; protein histidine kinase binding;	0.890412		0.932329		1.20446
677	U	Solyc04g011510.2.1_1	triosephosphate isomerase	response to misfolded protein; pentose-phosphate shunt; photorespiration; gluconeogenesis; proteasomal ubiquitin-dependent protein catabolic process; water transport; response to salt stress; proteasome core complex assembly; cellular carbohydrate metabolic process; hyperosmotic response; Golgi organization; response to zinc ion; glycolysis; response to cadmium ion; aerobic respiration; cysteine …	vacuolar membrane; apoplast; cell wall; Golgi apparatus; cytosol; chloroplast stroma; plasmodesma; plasma membrane; mitochondrion;	triose-phosphate isomerase activity; copper ion binding;	0.589138		0.918362		1.36851
678	U	Solyc08g062190.2.1_1	omega-amidase nit2-like	nitrogen compound metabolic process;	cytosol; chloroplast stroma;	hydrolase activity, acting on carbon-nitrogen (but not peptide) bonds; zinc ion binding;	1.02869		0.753391		0.884739
680	U	Solyc01g112060.2.1_1	rossmann-fold nad -binding domain-containing protein	translational initiation; response to red light; rRNA processing; isopentenyl diphosphate biosynthetic process, methylerythritol 4-phosphate pathway; carotenoid biosynthetic process; response to blue light; photosystem II assembly; response to far red light;	chloroplast thylakoid;	translation initiation factor activity;	1.05673		1.09911		1.00902
682	U	Solyc12g044600.2.1_1	nadp-malic enzyme	fatty acid biosynthetic process; oxidation-reduction process; proteasomal protein catabolic process; cytoskeleton organization; malate metabolic process; gluconeogenesis; protein homotetramerization;	chloroplast;	NAD binding; zinc ion binding; oxidoreductase activity, acting on NAD(P)H, NAD(P) as acceptor; cobalt ion binding; malate dehydrogenase (oxaloacetate-decarboxylating) (NADP+) activity; protein homodimerization activity; malate dehydrogenase (oxaloacetate-decarboxylating) activity;	0.810683	0.199635	0.710896	0.325526	1.26543	0.232888
683	U	Solyc05g005820.2.1_1	glyceraldehyde-3-phosphate dehydrogenase	seed development; oxidation-reduction process; response to sucrose stimulus; response to salt stress; defense response to bacterium; response to heat; glycolysis; response to cadmium ion; response to hydrogen peroxide;	cell wall; nucleolus; mitochondrial envelope; chloroplast; plasma membrane; apoplast;	NAD binding; copper ion binding; zinc ion binding; glyceraldehyde-3-phosphate dehydrogenase (NAD+) (phosphorylating) activity; NADP binding;	0.939096	0.267346	0.918345	0.279781	0.806395	0.230386
686	U	Solyc12g007030.1.1_1	aldehyde dehydrogenase family 2 member c4-like	systemic acquired resistance; phenylpropanoid biosynthetic process; response to endoplasmic reticulum stress; nitrate transport; response to nitrate; oxidation-reduction process;		3-chloroallyl aldehyde dehydrogenase activity; aldehyde dehydrogenase (NAD) activity; coniferyl-aldehyde dehydrogenase activity; retinal dehydrogenase activity;	0.816598		2.06061		0.870077
689	U	Solyc09g092430.2.1_1	selenium-binding protein 2-like	response to cadmium ion; polar nucleus fusion; cellular response to selenium ion; response to hydrogen peroxide; sulfate assimilation;		selenium binding;	4.82005	0.263073	9.54709	0.113743	7.63691	0.297549
690	U	Solyc05g012270.2.1_1	argininosuccinate synthase	arginine biosynthetic process; nucleotide biosynthetic process; threonine catabolic process;	chloroplast stroma;	ATP binding; argininosuccinate synthase activity;	4.4579	0.145462	5.56049	0.0585724	1.05755	0.285412
691	U	Solyc11g068830.1.1_1	uridine 5 -monophosphate synthase-like	'de novo' UMP biosynthetic process; 'de novo' pyrimidine nucleobase biosynthetic process; response to cadmium ion; cellular response to phosphate starvation;	cytosol;	orotidine-5'-phosphate decarboxylase activity; orotate phosphoribosyltransferase activity;	11.7511		16.2484		0.677884
692	U	Solyc05g054370.2.1_1	acyl- dehydrogenase family member 10-like	oxidation-reduction process; root hair elongation; response to symbiotic fungus;	cytosol;	transferase activity, transferring phosphorus-containing groups; acyl-CoA dehydrogenase activity; flavin adenine dinucleotide binding;	20.0156		25.4718		0.98625
693	U	Solyc02g084690.2.1_1	fg-gap repeat-containing family protein	oxidation-reduction process; cell-matrix adhesion; protein glycosylation; cellular aldehyde metabolic process;	integrin complex; vacuolar membrane; endoplasmic reticulum; Golgi apparatus;	aldehyde dehydrogenase [NAD(P)+] activity; aldehyde dehydrogenase (NAD) activity;	0.968375		1.11328		0.871192
694	U	Solyc08g081010.2.1_1	gamma-glutamylcysteine synthetase	flower development; gluconeogenesis; defense response to bacterium, incompatible interaction; response to salt stress; defense response by callose deposition in cell wall; response to jasmonic acid stimulus; defense response to fungus; indole phytoalexin biosynthetic process; glycolysis; cellulose biosynthetic process; glucosinolate biosynthetic process; defense response to insect; response to ca…	chloroplast stroma;	ATP binding; glutamate-cysteine ligase activity;	0.749698	0.469483	1.12795	0.0653668	1.29363	0.286238
695	U	Solyc01g098950.1.1_1	glyceraldehyde-3-phosphate dehydrogenase c subunit	cytoskeleton organization; pentose-phosphate shunt; gluconeogenesis; response to sucrose stimulus; response to hydrogen peroxide; water transport; response to salt stress; proteasomal protein catabolic process; hyperosmotic response; Golgi organization; glycolysis; response to endoplasmic reticulum stress; response to cadmium ion; aerobic respiration; response to heat; response to redox state; se…	vacuolar membrane; apoplast; chloroplast; Golgi apparatus; cytosol; mitochondrial envelope; plasma membrane; nucleus;	NAD binding; NADP binding; glyceraldehyde-3-phosphate dehydrogenase (NAD+) (phosphorylating) activity; glyceraldehyde-3-phosphate dehydrogenase (NADP+) (non-phosphorylating) activity; copper ion binding;	0.876452	0.00303799	0.871569	0.0118071	0.672694	0.134841
696	U	Solyc12g096700.1.1_1	60s ribosomal protein	translation; adaxial/abaxial pattern specification;	nucleolus; chloroplast envelope; vacuole; cytosolic large ribosomal subunit; plasma membrane;	rRNA binding; structural constituent of ribosome;	0.398863		1.19831		0.702245
698	U	Solyc02g077600.2.1_1	guanylate-binding family protein isoform 1	cytokinesis by cell plate formation; immune response; microtubule cytoskeleton organization; GTP catabolic process;	nucleolus; chloroplast;	GTPase activity; GTP binding;	1.08345		1.06805		0.323248
700	U	Solyc09g082520.2.1_1	40s ribosomal protein s3a-like	translation;	cytosolic small ribosomal subunit;	structural constituent of ribosome;	1.09244		0.797742		0.825247
702	U	Solyc01g097760.2.1_1	60s ribosomal protein l7a-like	RNA methylation; translation; ribosome biogenesis;	nucleolus; plasmodesma; vacuolar membrane; chloroplast; cytosolic large ribosomal subunit;	structural constituent of ribosome;	1.09726		1.06679		0.399995
703	U	Solyc03g120270.2.1_1	coatomer subunit beta -2-like	vesicle-mediated transport; intracellular protein transport;	membrane coat;	myosin heavy chain kinase activity; structural molecule activity;	0.883828		0.461643		1.36525
704	U	Solyc03g119860.2.1_1	peptidyl-prolyl cis-trans isomerase	mRNA modification; protein peptidyl-prolyl isomerization; protein folding; isopentenyl diphosphate biosynthetic process, methylerythritol 4-phosphate pathway;	chloroplast thylakoid lumen;	peptidyl-prolyl cis-trans isomerase activity;	8.45286	0.0815714	0.755413	0.443558	1.17006	0.37903
705	U	Solyc05g055090.2.1_1	ubiquitin carboxyl-terminal hydrolase 12-like	ubiquitin-dependent protein catabolic process; DNA topological change;		ubiquitin thiolesterase activity; double-stranded DNA binding; cysteine-type peptidase activity;	0.845546		1.17396		1.07975
706	U	Solyc07g008610.1.1_1	abc transporter f family member 4-like	ATP catabolic process;		organic phosphonate transmembrane-transporting ATPase activity; ATP binding;	7.92964		11.9462		13.1341
708	U	Solyc03g097070.2.1_1	tom1-like protein 2-like	protein targeting to vacuole; membrane fusion; intra-Golgi vesicle-mediated transport; phosphorylation;	Golgi stack; plasma membrane; cytosol;	kinase activity; protein transporter activity;	0.367249		0.88196		1.44067
709	U	Solyc05g054070.2.1_1	60s ribosomal protein l6-like	translation;	ribosome;	structural constituent of ribosome;	1.08556		0.985938		0.0485073
710	U	Solyc01g006940.2.1_1	33 kda chloroplastic-like	iron-sulfur cluster assembly; isopentenyl diphosphate biosynthetic process, methylerythritol 4-phosphate pathway; thylakoid membrane organization; vegetative to reproductive phase transition of meristem; ovule development; mRNA processing; embryo development ending in seed dormancy;	thylakoid; chloroplast stroma; ribonucleoprotein complex;	RNA binding; nucleotide binding;	1.08045		0.807553		1.20771
711	U	Solyc06g050120.2.1_1	60s ribosomal protein l7a-like	RNA methylation; translation; ribosome biogenesis;	nucleolus; plasmodesma; vacuolar membrane; chloroplast; cytosolic large ribosomal subunit;	structural constituent of ribosome;	1.09726		1.06679		0.399995
713	U	Solyc01g106050.2.1_1	dynamin-related protein 3a-like	peroxisome fission; GTP catabolic process; post-embryonic development; mitochondrial fission;	cytosol; peroxisome; mitochondrion; chloroplast envelope; plasma membrane;	phosphatidylinositol binding; GTPase activity; GTP binding;	2.2499	0.261172	3.72076	0.282827	1.10544	0.151353
717	U	Solyc05g009470.2.1_1	alpha-xylosidase 1-like	xylan catabolic process; xyloglucan metabolic process; starch metabolic process; plant-type cell wall organization; plant-type cell wall biogenesis; response to cadmium ion;	plasmodesma; plant-type cell wall; chloroplast; apoplast;	maltose alpha-glucosidase activity; xyloglucan 1,6-alpha-xylosidase activity; alpha-N-arabinofuranosidase activity; carbohydrate binding; xylan 1,4-beta-xylosidase activity;	5.22158		5.56025		1.42395
718	U	Solyc07g054210.2.1_1	protochlorophyllide chloroplastic-like	oxidation-reduction process; chlorophyll biosynthetic process; photosynthesis;	chloroplast envelope; chloroplast thylakoid membrane;	NADPH dehydrogenase activity; protochlorophyllide reductase activity;	1.09936	0.0935487	1.15341	0.369398	1.04715	0.574914
719	U	Solyc00g257110.2.1_1	autoinhibited h+ atpase	ATP biosynthetic process; cation transport; ATP catabolic process;	integral to membrane; plasma membrane;	hydrogen-exporting ATPase activity, phosphorylative mechanism; metal ion binding; ATP binding;	0.839767		0.814764		1.0713
722	U	Solyc04g082780.2.1_1	cinnamoyl- reductase	response to water deprivation; response to cadmium ion; response to abscisic acid stimulus; lignin biosynthetic process; response to heat; oxidation-reduction process;		cinnamoyl-CoA reductase activity; dihydrokaempferol 4-reductase activity; coenzyme binding;	0.990336		1.02609		1.56806
724	U	Solyc05g007170.2.1_1	late blight resistance identical	defense response;		ADP binding;	4.39959	0.23849	4.92569	0.233512	5.48573	0.0858317
725	U	Solyc01g100360.2.1_1	lipoamide dehydrogenase 1	hydrogen peroxide catabolic process; oxidation-reduction process; cell redox homeostasis; acetyl-CoA biosynthetic process from pyruvate;	cytosol; mitochondrion; nucleolus; chloroplast envelope; chloroplast stroma;	electron carrier activity; flavin adenine dinucleotide binding; dihydrolipoyl dehydrogenase activity;	1.02252		1.04691		0.864346
726	U	Solyc01g007740.2.1_1	2-cys peroxiredoxin bas1- chloroplastic-like	defense response to bacterium; response to cold; oxidation-reduction process;	chloroplast envelope; stromule; chloroplast stroma; thylakoid; apoplast;	peroxidase activity; peroxiredoxin activity;	0.986654		0.905783		0.830558
730	U	Solyc03g095180.2.1_1	superoxide dismutase	response to UV; oxidation-reduction process; rRNA processing; superoxide metabolic process; chloroplast organization; tRNA metabolic process; transcription from plastid promoter; positive regulation of transcription, DNA-dependent;	chloroplast nucleoid; thylakoid;	metal ion binding; superoxide dismutase activity; protein binding;	1.11081		1.04397		1.27404
733	U	Solyc07g065490.2.1_1	dek domain-containing chromatin associated protein isoform 2			DNA binding;	12.1945		17.4452		15.6871
734	U	Solyc06g073310.2.1_1	60s ribosomal protein	translation; adaxial/abaxial pattern specification;	nucleolus; plasmodesma; chloroplast envelope; vacuolar membrane; cytosolic large ribosomal subunit; Golgi apparatus; plasma membrane;	rRNA binding; structural constituent of ribosome;	0.398863		1.19831		0.702245
735	U	Solyc06g008530.1.1_1	myosin-h heavy chain-like	peroxisome localization; pollen exine formation; actin cytoskeleton organization; mitochondrion localization; signal transduction; Golgi localization; actin filament-based movement;	integral to membrane; myosin complex; vacuole; nucleus;	signal transducer activity; ATP binding; motor activity; actin binding;	1.1109		0.961118		0.412427
736	U	Solyc05g009930.2.1_1	hydroxyproline-rich glycoprotein family protein isoform 1	regulation of protein dephosphorylation; photosystem II assembly; chloroplast relocation; positive regulation of transcription, DNA-dependent; transcription from plastid promoter; rRNA processing; thylakoid membrane organization;	chloroplast outer membrane; nucleus;		0.723495	0.846122	3.14929	0.105848	1.16791	0.422759
737	U	Solyc02g085350.2.1_1	succinate dehydrogenase	tricarboxylic acid cycle; mitochondrial electron transport, succinate to ubiquinone;	cell wall; mitochondrial respiratory chain complex II; Golgi apparatus;	cobalt ion binding; electron carrier activity; ATP binding; flavin adenine dinucleotide binding; succinate dehydrogenase (ubiquinone) activity;	0.997584	0.173855	1.02313	0.379826	1.27712	0.46965
738	U	Solyc07g007790.2.1_1	sucrose phosphate synthase	sucrose biosynthetic process;	plasmodesma; plasma membrane; cytosol;	sucrose-phosphate synthase activity;	0.872649		0.973403		1.43402
739	U	Solyc12g006460.1.1_1	ent-kaurenoic acid oxidase 1-like			metal ion binding; oxidoreductase activity;	9.3679	0.115716	10.2273	0.0947214	9.52531	0.193004
741	U	Solyc10g080100.1.1_1	villin-2-like	actin filament severing; actin filament bundle assembly;		actin filament binding;	1.02195		0.991222		0.76562
743	U	Solyc04g079440.2.1_1	serpin-zx-like	negative regulation of endopeptidase activity; regulation of proteolysis;	apoplast;	cysteine-type endopeptidase inhibitor activity; serine-type endopeptidase inhibitor activity; transferase activity;	57.8242		63.5019		104.704
744	U	Solyc02g093170.2.1_1	PREDICTED: uncharacterized protein LOC101267465	pentose-phosphate shunt; isopentenyl diphosphate biosynthetic process, methylerythritol 4-phosphate pathway; leaf morphogenesis; cell differentiation;	mitochondrion; chloroplast stroma;		0.383787		0.960563		1.37526
747	I	Solyc12g089210.1.1_1	ornithine chloroplastic-like	purine nucleotide biosynthetic process; ovule development; ornithine metabolic process;	cytosol; chloroplast stroma;	ornithine carbamoyltransferase activity; amino acid binding;	1.02083	0.363809	1.21415	0.0210462	1.5919	0.136464
749	U	Solyc06g048410.2.1_1	superoxide dismutase	superoxide metabolic process; oxidation-reduction process;	chloroplast;	metal ion binding; superoxide dismutase activity;	0.977482		1.03176		0.887804
750	U	Solyc06g064470.2.1_1	60s ribosomal protein l7a-like	RNA methylation; translation; ribosome biogenesis;	nucleolus; plasmodesma; vacuolar membrane; chloroplast; cytosolic large ribosomal subunit;	structural constituent of ribosome;	1.09726		1.06679		0.399995
751	U	Solyc01g079540.2.1_1	gtp-binding protein sar1a-like	vesicle-mediated transport; intracellular protein transport;	Golgi apparatus; endoplasmic reticulum;	GTP binding;	0.91858		0.983642		0.688202
752	U	Solyc06g069180.2.1_1	serine threonine-protein phosphatase 2a 65 kda regulatory subunit a beta isoform-like	positive regulation of abscisic acid mediated signaling pathway; cell growth; regulation of phosphorylation; auxin polar transport; cell morphogenesis; regulation of stomatal movement; Golgi vesicle transport; response to ethylene stimulus; response to cadmium ion;	cytosol; cell wall; plasma membrane;	protein phosphatase type 2A regulator activity;	28.2583		12.9671		23.5689
753	U	Solyc07g006030.2.1_1	eukaryotic translation initiation factor 3	translational initiation; mRNA modification; phosphatidylglycerol biosynthetic process; stomatal complex morphogenesis; isopentenyl diphosphate biosynthetic process, methylerythritol 4-phosphate pathway; response to abscisic acid stimulus;	nucleus;	translation initiation factor activity;	0.918194	0.476636	0.827633	0.197445	1.09401	0.382236
754	U	Solyc11g007720.1.1_1	dihydrolipoyllysine-residue acetyltransferase component 1 of pyruvate dehydrogenase mitochondrial-like	response to glucose stimulus; response to sucrose stimulus; response to fructose stimulus; pyruvate metabolic process; regulation of anion channel activity;	mitochondrion; pyruvate dehydrogenase complex;	dihydrolipoyllysine-residue acetyltransferase activity; ATP binding; dihydrolipoyllysine-residue succinyltransferase activity;	0.89347		0.92889		1.22598
755	H	Solyc12g017570.1.1_1	rab gdp dissociation inhibitor alpha-like	plasma membrane to endosome transport; protein transport;		Rab GDP-dissociation inhibitor activity;	0.654292	0.130025	0.797441	0.103771	0.55868	0.000728249
756	U	Solyc06g076970.2.1_1	peptidyl-prolyl cis-trans isomerase cyp19-4-like	protein folding; root development; protein peptidyl-prolyl isomerization;	multivesicular body; Golgi stack; cytoplasmic membrane-bounded vesicle; chloroplast; cytosol; endoplasmic reticulum; mitochondrion;	peptidyl-prolyl cis-trans isomerase activity;	0.926445	0.200134	0.953381	0.197421	0.80713	0.00802088
757	U	Solyc07g056480.2.1_1	probable glutathione s-transferase	auxin mediated signaling pathway;		peroxidase activity; glutathione transferase activity;	0.931248		0.793934		1.22679
758	U	Solyc07g005210.2.1_1	temperature-induced lipocalin	hyperosmotic salinity response; response to cold; transport; response to heat; response to light stimulus;	Golgi apparatus; plasmodesma; plasma membrane; vacuolar membrane; endoplasmic reticulum; mitochondrion;	transporter activity;	1.08476		1.06756		1.44847
759	G	Solyc08g075700.2.1_1	60s ribosomal protein l13-2-like	translation;	nucleolus; plasma membrane; cell wall; cytosolic large ribosomal subunit;	structural constituent of ribosome;	4.54943	0.220561	5.24938	0.0976402	1.44175	0.013725
760	I	Solyc11g071640.1.1_1	lysosomal beta glucosidase-like	systemic acquired resistance; carbohydrate metabolic process; response to endoplasmic reticulum stress;	plant-type cell wall; plasmodesma; extracellular region; membrane; cytosol;	beta-glucosidase activity;	0.798635	1	20.526	0.0144685	0.864179	0.574959
762	U	Solyc09g082730.2.1_1	aldo keto	oxidation-reduction process;		pyridoxine:NADP 4-dehydrogenase activity;	0.895284	0.260024	0.865055	0.216897	1.42363	0.107124
765	U	Solyc02g093630.2.1_1	uncharacterized membrane protein at3g27390-like		plasma membrane; chloroplast;		11.5317	0.320899	17.1348	0.217084	14.4936	0.354766
767	U	Solyc06g048730.2.1_1	uroporphyrinogen decarboxylase	protoporphyrinogen IX biosynthetic process; chlorophyll biosynthetic process;	chloroplast envelope; chloroplast stroma;	uroporphyrinogen decarboxylase activity;	20.2256		18.0591		0.730545
768	U	Solyc04g009540.1.1_1	50s ribosomal protein chloroplastic-like	stomatal complex morphogenesis; regulation of protein dephosphorylation; translation; photosystem II assembly; chloroplast relocation; mRNA modification; leaf morphogenesis; cell differentiation; DNA-dependent transcription, elongation; positive regulation of transcription, DNA-dependent; transcription from plastid promoter; rRNA processing; thylakoid membrane organization;	chloroplast envelope; cytosolic ribosome; chloroplast stroma;	structural constituent of ribosome; rRNA binding;	1.06995		0.885053		0.713124
769	U	Solyc08g015860.2.1_1	rab gdp dissociation inhibitor alpha-like	plasma membrane to endosome transport; protein transport;		Rab GDP-dissociation inhibitor activity;	0.693922	0.0994347	0.907628	0.247978	0.687882	0.097308
770	U	Solyc11g065920.1.1_1	xanthine dehydrogenase 1-like	response to water deprivation; superoxide anion generation; xanthine metabolic process; response to reactive oxygen species; oxidation-reduction process;		flavin adenine dinucleotide binding; xanthine oxidase activity; UDP-N-acetylmuramate dehydrogenase activity; electron carrier activity; iron ion binding; 2 iron, 2 sulfur cluster binding;	1.1122		1.55495		1.03314
771	U	Solyc01g096830.2.1_1	probable cation-transporting atpase-like	cellular response to phosphate starvation; stem cell fate determination; intra-Golgi vesicle-mediated transport; xylan biosynthetic process; membrane fusion; drug transmembrane transport; pollen germination; pollen maturation; cation transport; glucuronoxylan metabolic process; ER to Golgi vesicle-mediated transport; ATP catabolic process; meristem maintenance; cellular metal ion homeostasis;	integral to membrane; endoplasmic reticulum; plasma membrane; nucleus;	metal ion binding; calcium-transporting ATPase activity; ATP binding;	0.90303	0.0416818	0.809506	0.204309	0.937092	0.437854
773	U	Solyc03g117150.2.1_1	atpase plasma membrane-type-like	ATP biosynthetic process; cation transport; ATP catabolic process;	integral to membrane; plasma membrane;	cation-transporting ATPase activity; metal ion binding; ATP binding; ATPase activity, coupled to transmembrane movement of ions, phosphorylative mechanism;	0.797377		0.721549		0.886561
775	U	Solyc09g091750.2.1_1	26s proteasome non-atpase regulatory subunit 1-like	regulation of protein catabolic process; regulation of catalytic activity;	plasma membrane; proteasome complex; cytosol;	enzyme regulator activity;	1.03466		0.882213		0.79948
777	U	Solyc08g076990.2.1_1	acetylornithine deacetylase-like	proteolysis;	cytosol;	acetylornithine deacetylase activity; metallopeptidase activity;	0.859018		1.0557		0.678718
778	H	Solyc03g045050.2.1_1	nuclear matrix constituent protein 1-like	nucleus organization;	cytosol;		0.862262	0.156416	1.04064	0.231927	0.317938	2.51657e-05
780	U	Solyc02g087240.2.1_1	nadh dehydrogenase	N-terminal protein myristoylation; response to misfolded protein; photorespiration; mitochondrial electron transport, NADH to ubiquinone; cell morphogenesis; proteasome core complex assembly; ubiquitin-dependent protein catabolic process; Golgi vesicle transport; cell growth;	mitochondrial respiratory chain complex I;	NAD binding; 4 iron, 4 sulfur cluster binding; NADH dehydrogenase (ubiquinone) activity; FMN binding;	3.78112	0.200966	0.994401	0.154128	0.896052	0.0442505
781	U	Solyc11g012770.1.1_1	sister chromatid cohesion protein pds5 homolog b-like	mitosis;	cytosol; mitochondrion; nucleus; chloroplast;		9.75241		8.75357		12.9931
783	U	Solyc06g074670.2.1_1	bifunctional polymyxin resistance	nucleotide-sugar biosynthetic process;	nucleus; cytosol; apoplast;	UDP-glucuronate decarboxylase activity; NAD binding;	0.977388		1.23378		0.999107
785	A	Solyc09g018750.2.1_1	cbs domain protein	response to salt stress; cell redox homeostasis; response to temperature stimulus; hyperosmotic response; water transport; Golgi organization; glycolysis; response to cadmium ion;	mitochondrion;	adenyl nucleotide binding; cobalt ion binding;	4.37896	0.0479562	7.42011	0.0888819	7.01891	0.0876953
789	U	Solyc11g006970.1.1_1	act domain-containing protein	dolichol biosynthetic process;	chloroplast stroma; chloroplast thylakoid membrane;	amino acid binding;	0.986822	0.320049	0.728922	0.344298	0.94003	0.310559
790	U	Solyc05g054350.2.1_1	epoxide hydrolase	metabolic process;		hydrolase activity;	0.940275		0.449089		0.790325
791	T	Solyc07g052140.2.1_1	sesquiterpene synthase	geranyl diphosphate metabolic process;		sesquiterpene synthase activity; magnesium ion binding;	0.526726	0.0279521	0.643273	0.00146348	1.01326	0.166023
792	U	Solyc10g084350.1.1_1	60s ribosomal protein l4 l1	RNA methylation; translation; pyrimidine ribonucleotide biosynthetic process; cell wall modification; plant-type cell wall organization;	cell wall; nucleolus; plasmodesma; vacuolar membrane; chloroplast; cytosolic large ribosomal subunit; plasma membrane;	structural constituent of ribosome;	14.9789		9.07739		22.1692
793	U	Solyc03g062790.2.1_1	probable plastid-lipid-associated protein chloroplastic-like	isopentenyl diphosphate biosynthetic process, methylerythritol 4-phosphate pathway; thylakoid membrane organization;	thylakoid lumen; chloroplast thylakoid membrane; plastoglobule;	structural molecule activity;	0.996576		1.01519		0.940609
794	U	Solyc03g059180.2.1_1	rhodanese cell cycle control phosphatase superfamily isoform 1	pentose-phosphate shunt; isopentenyl diphosphate biosynthetic process, methylerythritol 4-phosphate pathway; carotenoid biosynthetic process; maltose metabolic process; starch biosynthetic process; positive regulation of catalytic activity;	chloroplast thylakoid; nucleus;		0.575606		0.627493		20.7928
796	H	Solyc10g051340.1.1_1	adenylyl cyclase-associated protein	multidimensional cell growth; glucose catabolic process; root hair elongation; polysaccharide biosynthetic process; cell tip growth; cell wall organization; actin cytoskeleton organization; anthocyanin accumulation in tissues in response to UV light; regulation of hormone levels;	cytosol;	actin binding;	0.858525	0.149817	0.954638	0.0804599	0.186912	4.23176e-06
797	U	Solyc06g066000.1.1_1	atp synthase subunit b chloroplastic-like	salicylic acid biosynthetic process; photorespiration; regulation of plant-type hypersensitive response; glucosinolate biosynthetic process; response to chitin; positive regulation of catalytic activity; negative regulation of defense response; defense response to fungus; pentose-phosphate shunt; jasmonic acid mediated signaling pathway; rRNA processing; detection of biotic stimulus; defense resp…	chloroplast envelope; proton-transporting ATP synthase complex, coupling factor F(o); integral to membrane; chloroplast thylakoid membrane;	hydrogen ion transmembrane transporter activity; ATP binding;	1.16402		0.754544		0.785201
798	U	Solyc11g068670.1.1_1	endoplasmic plasma ef-hand calcium-binding nicastrin isoform 1	N-terminal protein myristoylation; regulation of signal transduction; protein processing; photorespiration;	mitochondrion; integral to membrane; plasmodesma; vacuolar membrane; endoplasmic reticulum; Golgi apparatus; plasma membrane;		0.469697		1.04738		0.698483
799	U	Solyc06g051200.2.1_1	50s ribosomal protein chloroplastic-like	protein targeting to chloroplast; translation; photosystem II assembly; isopentenyl diphosphate biosynthetic process, methylerythritol 4-phosphate pathway; chlorophyll biosynthetic process; rRNA processing;	chloroplast envelope; membrane; ribosome; chloroplast stroma;	structural constituent of ribosome; rRNA binding;	5.17952		5.62651		7.28463
800	U	Solyc01g100350.2.1_1	gtp-binding protein sar1a-like	response to misfolded protein; photorespiration; water transport; protein targeting to vacuole; response to salt stress; cell morphogenesis; vacuole organization; proteasome core complex assembly; purine nucleobase transport; hyperosmotic response; ubiquitin-dependent protein catabolic process; Golgi organization; glycolysis; Golgi vesicle transport; response to cadmium ion; response to temperatu…	Golgi apparatus; cytosol; endoplasmic reticulum; plasma membrane;	GTP binding;	0.971665		0.931454		0.731501
801	U	Solyc01g008550.2.1_1	phenylacetaldehyde reductase	cellular metabolic process;		coenzyme binding; catalytic activity;	0.872732		0.982636		0.69858
803	U	Solyc01g068530.2.1_1	40s ribosomal protein s16-like	translation;	nucleolus; cytosolic ribosome; cell wall; chloroplast; membrane;	structural constituent of ribosome;	1.09781		1.04551		1.7518
806	I	Solyc01g108670.2.1_1	atp binding	cytokinesis;	cytoplasm; microtubule associated complex;	nucleotide binding; microtubule motor activity;	10.6201	0.498727	9.87586	0.0288714	17.7547	0.0525356
809	U	Solyc09g009430.2.1_1	cell division protein homolog 2- chloroplastic-like	cell division; protein polymerization; GTP catabolic process;	protein complex; chloroplast;	GTPase activity; GTP binding;	1.09724	0.0594126	0.694986	0.0515606	1.22123	0.10494
812	U	Solyc01g106430.2.1_1	soluble inorganic pyrophosphatase chloroplastic-like	negative regulation of defense response; photosynthesis, light reaction; detection of biotic stimulus; jasmonic acid mediated signaling pathway; salicylic acid biosynthetic process; systemic acquired resistance, salicylic acid mediated signaling pathway; regulation of plant-type hypersensitive response; regulation of hydrogen peroxide metabolic process; response to chitin; response to salt stress…	chloroplast envelope; membrane; chloroplast stroma; thylakoid;	inorganic diphosphatase activity; magnesium ion binding;	0.522351		0.73931		0.877626
813	U	Solyc04g026020.2.1_1	sieve element occlusion				0.998755	0.252778	1.06639	0.167184	0.808355	0.419032
814	T	Solyc10g083690.2.1_1	cytochrome p450 76a2-like	oxidation-reduction process;		heme binding; flavonoid 3',5'-hydroxylase activity; iron ion binding; electron carrier activity;	0.312788	0.00594033	0.759219	0.000859757	0.921761	0.206002
816	U	Solyc01g099770.2.1_1	translationally controlled tumor protein		cytoplasm;		1.05883		0.815094		0.968052
817	U	Solyc03g121720.2.1_1	oxidoreductase glyr1-like	pentose-phosphate shunt; valine metabolic process;	mitochondrion; chloroplast stroma;	3-hydroxyisobutyrate dehydrogenase activity; glyoxylate reductase (NADP) activity; 2-hydroxy-3-oxopropionate reductase activity; nucleotide binding; phosphogluconate dehydrogenase (decarboxylating) activity; coenzyme binding;	16.1269		17.4738		21.6071
818	U	Solyc06g083300.2.1_1	rna binding	transport;	intracellular;	nucleic acid binding; nucleotide binding;	0.956348		1.18312		0.741945
822	U	Solyc08g066850.2.1_1	probable lactoylglutathione chloroplast-like	carbohydrate metabolic process; methylglyoxal catabolic process to D-lactate; response to cold;	thylakoid lumen; stromule; chloroplast stroma;	metal ion binding; lactoylglutathione lyase activity;	0.986682	0.0641164	1.16025	0.586879	1.16717	0.0262336
824	U	Solyc09g091670.2.1_1	pleiotropic drug resistance protein 1-like	defense response; transport; ATP catabolic process;	integral to membrane; plasma membrane;	ATP binding; ATPase activity;	0.919334		0.937597		1.26641
825	U	Solyc03g118690.2.1_1	translocon at the outer membrane of chloroplasts 64-like	nucleotide biosynthetic process; protein transport;	integral to chloroplast outer membrane;	carbon-nitrogen ligase activity, with glutamine as amido-N-donor; amidase activity; transferase activity; protein binding;	0.835999		1.25037		1.33312
827	U	Solyc12g088670.1.1_1	cysteine proteinase	proteolysis; response to salt stress; oxidation-reduction process;	vacuole; nuclear part; chloroplast part; apoplast;	2-alkenal reductase [NAD(P)] activity; cysteine-type peptidase activity;	1.22085		0.927627		1.56221
828	U	Solyc06g071910.2.1_1	3-oxoacyl-	fatty acid biosynthetic process; oxidation-reduction process;	chloroplast envelope; chloroplast stroma;	NAD binding; copper ion binding; 3-oxoacyl-[acyl-carrier-protein] reductase (NADPH) activity;	1.04252		0.83564		0.709341
829	U	Solyc05g006170.2.1_1	protein nlrc3-like	embryo development ending in seed dormancy;	chloroplast envelope; viral envelope; mitochondrion;		0.805733		0.881143		0.934115
830	U	Solyc05g054310.2.1_1	eukaryotic translation initiation factor 2 subunit 3-like	translational initiation; GTP catabolic process;		translation initiation factor activity; GTPase activity; GTP binding;	0.973678	0.485031	1.17756	0.0297724	1.14147	0.10757
832	U	Solyc03g098790.1.1_1	kunitz-type protease inhibitor precursor	negative regulation of endopeptidase activity; response to stress; proteolysis;	vacuole;	peptidase activity; aspartic-type endopeptidase inhibitor activity; serine-type endopeptidase inhibitor activity;	0.719875		2.27651		1.48966
833	U	Solyc06g066060.2.1_1	dead-box atp-dependent rna helicase 56-like	response to cadmium ion;	cytosol; cell wall; nucleolus; plasmodesma;	double-stranded DNA binding; ATP-dependent RNA helicase activity; double-stranded RNA binding; ATP binding; single-stranded DNA binding;	4.33512	0.319423	8.86732	0.149056	12.9011	0.177718
837	U	Solyc03g117890.2.1_1	act domain-containing protein	response to sucrose stimulus; photosynthesis, light reaction; response to fructose stimulus; response to salt stress; defense response to bacterium; response to light stimulus; response to cold; water transport; cellular cation homeostasis; divalent metal ion transport;	chloroplast envelope; chloroplast thylakoid membrane; chloroplast stroma; stromule;		0.979468		0.701087		1.54201
839	D	Solyc11g007920.1.1_1	histone superfamily protein	nucleosome assembly;	nucleosome; nucleolus; chloroplast;	DNA binding; protein heterodimerization activity;	5.09656	0.0102159	5.87887	0.0322284	1.67073	0.269637
841	U	Solyc10g077030.1.1_1	proteasome subunit alpha type-3-like	proteasomal ubiquitin-dependent protein catabolic process; response to salt stress; response to misfolded protein; response to cold; proteasome core complex assembly; hyperosmotic response; water transport; Golgi organization; glycolysis; gluconeogenesis; photorespiration; response to cadmium ion;	cytosol; vacuolar membrane; proteasome core complex, alpha-subunit complex; nucleus; plasma membrane; apoplast;	threonine-type endopeptidase activity;	23.4193		24.1737		3.83259
842	U	Solyc01g101240.2.1_1	aspartic proteinase	proteolysis; lipid metabolic process;		aspartic-type endopeptidase activity;	0.872757		1.06314		0.423628
843	U	Solyc08g013860.2.1_1	nad-dependent malic enzyme 62 kda mitochondrial-like	oxidation-reduction process; response to salt stress; response to temperature stimulus; malate metabolic process; hyperosmotic response; water transport; Golgi organization; glycolysis; response to cadmium ion;	mitochondrial matrix; chloroplast;	NAD binding; zinc ion binding; oxidoreductase activity, acting on NAD(P)H, NAD(P) as acceptor; cobalt ion binding; malate dehydrogenase (decarboxylating) activity; ATP binding; protein homodimerization activity; oxaloacetate decarboxylase activity; malate dehydrogenase (oxaloacetate-decarboxylating) activity;	0.695403	0.248275	0.992625	0.284191	1.05723	0.359162
844	U	Solyc09g011630.2.1_1	probable glutathione s-transferase-like	auxin mediated signaling pathway;		glutathione transferase activity;	15.9433		13.5873		0.516015
845	U	Solyc04g054710.2.1_1	bifunctional aspartate aminotransferase and glutamate aspartate-prephenate aminotransferase-like	L-phenylalanine biosynthetic process; embryo development ending in seed dormancy;	chloroplast stroma;	L-aspartate:2-oxoglutarate aminotransferase activity; L-phenylalanine:2-oxoglutarate aminotransferase activity; identical protein binding; aspartate-prephenate aminotransferase activity; glutamate-prephenate aminotransferase activity; pyridoxal phosphate binding;	13.3877		16.0578		1.91942
850	H	Solyc09g009190.2.1_1	starch branching enzyme ii	glycogen biosynthetic process;		hydrolase activity, hydrolyzing O-glycosyl compounds; cation binding; 1,4-alpha-glucan branching enzyme activity;	0.955142	0.0821167	0.999714	0.0156478	0.504709	0.00848411
851	U	Solyc03g097270.2.1_1	cysteine proteinase inhibitor	response to water deprivation; negative regulation of peptidase activity; response to oxidative stress; response to cold; hyperosmotic response; proteolysis;	extracellular region; cytosol; endoplasmic reticulum;	cysteine-type endopeptidase inhibitor activity; peptidase activity; cobalt ion binding;	0.805868		0.874211		1.24601
852	U	Solyc01g111520.2.1_1	extended synaptotagmin-2 isoform 1	plasma membrane repair; response to cold; spread of virus in host, cell to cell; endocytic recycling; protein secretion; response to virus; endocytosis;	endosome; vacuole; Golgi apparatus; plasma membrane;		2.56081	0.0879666	2.27053	0.129619	1.10223	0.107135
855	U	Solyc02g085100.2.1_1	aldose 1-epimerase family protein	galactose metabolic process;	chloroplast stroma; apoplast;	carbohydrate binding; aldose 1-epimerase activity;	0.922948	0.0110909	1.01557	0.0845577	1.17828	0.0970941
856	U	Solyc03g114450.2.1_1	calcium sensing chloroplastic-like	cellular response to calcium ion; pentose-phosphate shunt; response to far red light; regulation of stomatal closure; unsaturated fatty acid biosynthetic process; positive regulation of catalytic activity; starch biosynthetic process; response to red light; photosystem II assembly; isopentenyl diphosphate biosynthetic process, methylerythritol 4-phosphate pathway; maltose metabolic process; photo…	chloroplast thylakoid membrane; mitochondrion;		1.00225		1.20589		1.53385
858	U	Solyc02g069140.1.1_1	leucine--trna cytoplasmic-like	spermidine biosynthetic process; regulation of translational fidelity; leucyl-tRNA aminoacylation;	cytosol; plasmodesma; chloroplast;	aminoacyl-tRNA editing activity; leucine-tRNA ligase activity; ATP binding;	0.502502		0.385057		0.792936
859	H	Solyc03g025270.2.1_1	fibrillarin 2	G2 phase of mitotic cell cycle; protein deubiquitination; pyrimidine ribonucleotide biosynthetic process; RNA methylation; histone methylation; cullin deneddylation; photomorphogenesis; protein ubiquitination; tRNA processing; endonucleolytic cleavage involved in rRNA processing; purine nucleotide biosynthetic process; positive regulation of transcription, DNA-dependent;	membrane; mediator complex; nucleolus; cytosol;	methyltransferase activity; snoRNA binding;	0.93622	0.173942	0.882629	0.361286	0.395559	0.00264899
860	U	Solyc02g091870.2.1_1	alpha tubulin 1	protein polymerization; GTP catabolic process; microtubule-based process;	microtubule; cytoplasm;	GTPase activity; structural constituent of cytoskeleton; GTP binding;	1.00008		0.854706		0.717152
864	I	Solyc04g080600.2.1_1	auxilin-related protein 2-like			heat shock protein binding;	5.66135	0.139489	5.04785	0.0351589	7.14437	0.147034
865	U	Solyc01g090780.2.1_1	ccr4-not transcription complex subunit	cytokinesis by cell plate formation; trichome morphogenesis; microtubule cytoskeleton organization; cell adhesion; actin nucleation;	cytosol; membrane;		10.5316		12.5493		1.53302
866	U	Solyc03g120430.2.1_1	d-glycerate 3- chloroplastic-like	phosphorylation; photorespiration;	chloroplast envelope; chloroplast stroma; nucleus;	ATP binding; glycerate kinase activity;	1.18703		0.773079		0.877182
868	H	Solyc11g069040.2.1_1	glyoxalase i	gluconeogenesis; response to cadmium ion; glycolysis; response to salt stress;	chloroplast; cytosol;	metal ion binding; lactoylglutathione lyase activity; calmodulin binding;	0.871207	0.147589	1.04699	0.118879	0.672449	0.0288656
869	U	Solyc10g050890.1.1_1	nitrite reductase	nitrate assimilation; response to nitrate; electron transport chain;	chloroplast stroma; membrane; apoplast; mitochondrion;	metal ion binding; ferredoxin-nitrite reductase activity; heme binding; 4 iron, 4 sulfur cluster binding;	1.03637		0.749711		0.540383
872	U	Solyc08g006040.2.1_1	40s ribosomal protein s6-like	growth; translation;	nucleolus; cytosolic ribosome; plasma membrane; chloroplast;	structural constituent of ribosome;	1.17177		1.06611		0.979939
873	U	Solyc11g013260.1.1_1	prohibitin- mitochondrial-like	cell growth; response to salt stress; cell division; response to auxin stimulus; mitochondrion organization; lateral root development; response to nitric oxide;	mitochondrion; nucleolus; plant-type cell wall; chloroplast; vacuole; plasma membrane; respiratory chain complex I;		11.9879		16.0841		15.9253
874	U	Solyc02g071890.2.1_1	histidinol chloroplastic-like	response to UV; oxidation-reduction process; spermidine biosynthetic process; histidine biosynthetic process; pollen development;	chloroplast stroma;	NAD binding; zinc ion binding; histidinol dehydrogenase activity;	0.874711		0.702236		1.27929
875	U	Solyc07g064280.2.1_1	tryptophan synthase beta chain chloroplastic-like	indoleacetic acid biosynthetic process; response to oxidative stress; response to salt stress; tryptophan biosynthetic process;	chloroplast envelope; chloroplast stroma; plasma membrane;	tryptophan synthase activity; pyridoxal phosphate binding;	15.1753		13.0299		0.451668
876	U	Solyc11g072190.1.1_1	elongation factor 1-delta-like	defense response to bacterium; response to cadmium ion; translational elongation;	eukaryotic translation elongation factor 1 complex; plasma membrane; apoplast;	translation elongation factor activity;	1.107		0.857185		1.56659
878	U	Solyc01g087850.2.1_1	subtilisin-like protease-like	negative regulation of catalytic activity; proteolysis;		identical protein binding; serine-type endopeptidase activity;	0.331536		0.56323		0.790335
881	U	Solyc08g074560.2.1_1	uncharacterized aarf domain-containing protein kinase chloroplastic-like	protein phosphorylation; response to photooxidative stress; chlorophyll catabolic process;	mitochondrion; plastoglobule;	protein kinase activity; ATP binding;	5.34955		6.85959		7.16659
884	L	Solyc04g011900.2.1_1	uncharacterized loc101209062	pentose-phosphate shunt;	chloroplast thylakoid; membrane;		0.938843	0.0660713	0.299347	0.000734098	0.402852	0.0529721
885	U	Solyc05g053800.2.1_1	dna repair protein rad50-like	microtubule cytoskeleton organization; mitotic recombination; vernalization response; response to freezing; cell-cell signaling; embryo development ending in seed dormancy; cytokinesis by cell plate formation; photomorphogenesis; double-strand break repair; embryo sac egg cell differentiation; lipid storage; sugar mediated signaling pathway; meristem structural organization; telomere capping; pro…	Mre11 complex; cytoplasm;	zinc ion binding; nuclease activity; ATP binding;	0.591903	0.399513	5.85234	0.16592	1.03028	0.102767
886	U	Solyc04g008680.2.1_1	p30 dbc	cellulose biosynthetic process; apoptotic process; Golgi vesicle transport; gravitropism; embryo development ending in seed dormancy;	cytosol;	calcium ion binding;	1.09185		0.782834		0.992221
887	L	Solyc11g011090.1.1_1	tmv resistance protein n-like	plant-type hypersensitive response; signal transduction;	cytoplasm;	ADP binding; protein binding; ATP binding; nucleoside-triphosphatase activity;	0.726769	0.202489	0.626626	0.0327505	1.09036	0.0157888
888	U	Solyc04g049070.2.1_1	neutral alpha-glucosidase ab	cellulose biosynthetic process; defense response to bacterium; Golgi vesicle transport; unidimensional cell growth; response to cadmium ion;	extracellular region; chloroplast; endoplasmic reticulum;	maltose alpha-glucosidase activity; glucan 1,3-alpha-glucosidase activity; carbohydrate binding;	0.892547		1.26839		0.060382
889	U	Solyc12g011280.1.1_1	psi type iii chlorophyll a b-binding protein	protein-chromophore linkage; photosynthesis, light harvesting; cysteine biosynthetic process;	photosystem I; light-harvesting complex; integral to membrane; chloroplast thylakoid membrane; photosystem II; plastoglobule;	chlorophyll binding; metal ion binding;	11.3532	0.264528	12.4199	0.276873	12.8344	0.0504767
890	U	Solyc11g067160.1.1_1	aryl-alcohol dehydrogenase -like	aromatic amino acid family metabolic process; pentose-phosphate shunt; sulfur amino acid metabolic process; carotenoid biosynthetic process; unsaturated fatty acid biosynthetic process; isopentenyl diphosphate biosynthetic process, methylerythritol 4-phosphate pathway; vitamin metabolic process; chloroplast relocation; glycine catabolic process; lipoate metabolic process; coenzyme biosynthetic pr…	chloroplast envelope; plant-type cell wall; chloroplast stroma;	aldo-keto reductase (NADP) activity;	3.781		4.7898		4.95134
891	U	Solyc12g094430.1.1_1	glutathione s-transferase			glutathione transferase activity;	1.80179		4.05099		2.19203
892	U	Solyc06g064460.2.1_1	60s ribosomal protein l7a-like	ribosome biogenesis; RNA methylation; translation;	Golgi apparatus; vacuolar membrane; cytosolic large ribosomal subunit;	structural constituent of ribosome;	1.09726		1.06679		0.399995
894	U	Solyc09g083410.2.1_1	n-carbamoyl-l-amino acid hydrolase-like	allantoin catabolic process; methionine biosynthetic process; proteolysis; RNA splicing, via endonucleolytic cleavage and ligation;	mitochondrion;	allantoate deiminase activity; metallopeptidase activity; ureidoglycolate hydrolase activity;	0.931874		1.2788		0.900878
895	U	Solyc04g011360.2.1_1	small gtp-binding protein ara3	glucose catabolic process; small GTPase mediated signal transduction; D-xylose metabolic process; protein transport; ethylene mediated signaling pathway;	vacuolar membrane; Golgi apparatus; plasma membrane;	protein binding; hydrolase activity; GTP binding;	5.76774	0.293777	1.00704	0.0430664	1.19272	0.0593693
897	U	Solyc11g073050.1.1_1	ras-related protein rabe1c-like	small GTPase mediated signal transduction; protein transport;		GTP binding;	5.76774	0.293777	1.00704	0.0430664	1.19272	0.0593693
899	U	Solyc11g010960.1.1_1	geraniol dehydrogenase	plant-type hypersensitive response; response to bacterium; lignin biosynthetic process; oxidation-reduction process;		cinnamyl-alcohol dehydrogenase activity; aryl-alcohol dehydrogenase (NAD+) activity; geraniol dehydrogenase activity; zinc ion binding;	1.07862	0.329843	0.979759	0.144519	1.08766	0.412765
901	H	Solyc07g005880.2.1_1	replication factor c subunit 1-like	response to DNA damage stimulus; resolution of meiotic recombination intermediates; regulation of chromatin silencing; regulation of histone H3-K9 methylation; response to abscisic acid stimulus; DNA replication;	DNA polymerase III complex; DNA replication factor C complex; nucleus;	DNA-directed DNA polymerase activity; DNA clamp loader activity; ATP binding;	0.902689	0.294752	0.986129	0.446756	0.323341	6.48489e-05
902	U	Solyc02g085810.2.1_1	heat repeat-containing protein 5b-like	cytokinesis by cell plate formation; protein desumoylation; starch metabolic process; production of miRNAs involved in gene silencing by miRNA; virus induced gene silencing; vegetative phase change; vegetative to reproductive phase transition of meristem; microtubule cytoskeleton organization; production of ta-siRNAs involved in RNA interference; trehalose metabolic process; gravitropism; hydroge…	cytosol; nucleus;		1.01087		1.01901		1.53943
903	U	Solyc04g051370.2.1_1	26s proteasome non-atpase regulatory subunit 12-like	multicellular organismal development;	cytoplasm; proteasome complex; nucleus;		1.00207	0.4616	1.04121	0.165709	1.07322	0.00698463
906	U	Solyc01g010540.2.1_1	40s ribosomal protein s9-2-like	translation;	nucleolus; cytosolic ribosome; plasma membrane; cell wall; small ribosomal subunit; chloroplast;	structural constituent of ribosome; rRNA binding;	1.00639		0.70421		0.679523
907	U	Solyc08g016510.2.1_1	proteasome subunit alpha type-5-like	ubiquitin-dependent protein catabolic process; fatty acid beta-oxidation; photorespiration;	proteasome core complex, alpha-subunit complex; cytosolic ribosome; nucleus;	threonine-type endopeptidase activity; ribonuclease activity;	1.19292		1.21021		2.34762
913	U	Solyc12g010360.1.1_1	atpase plasma membrane-type-like	ATP biosynthetic process; cation transport; ATP catabolic process;	integral to membrane; plasma membrane;	cation-transporting ATPase activity; metal ion binding; ATP binding; ATPase activity, coupled to transmembrane movement of ions, phosphorylative mechanism;	0.782113		0.49655		0.809157
915	U	Solyc01g111990.2.1_1	probable alanine--trna chloroplastic-like	alanyl-tRNA aminoacylation; embryo development ending in seed dormancy;	mitochondrion; chloroplast stroma; membrane;	zinc ion binding; alanine-tRNA ligase activity; ATP binding; tRNA binding;	0.988181		0.984843		0.81251
916	U	Solyc09g011590.2.1_1	probable glutathione s-transferase-like	defense response; auxin mediated signaling pathway; response to biotic stimulus;		glutathione transferase activity;	10.4831		11.5386		0.361934
918	U	Solyc01g098240.1.1_1	PREDICTED: uncharacterized protein LOC101259893	RNA-dependent DNA replication;		RNA binding; RNA-directed DNA polymerase activity;	0.971853	0.187984	0.909763	0.0977917	0.833682	0.471553
920	U	Solyc05g013070.2.1_1	dual specificity protein kinase spla-like	negative regulation of defense response; jasmonic acid mediated signaling pathway; systemic acquired resistance, salicylic acid mediated signaling pathway; response to water deprivation; regulation of plant-type hypersensitive response; auxin mediated signaling pathway; protein targeting to membrane; defense response to fungus; negative regulation of programmed cell death; hyperosmotic salinity r…	cytosol; nucleus;	non-membrane spanning protein tyrosine kinase activity; protein serine/threonine/tyrosine kinase activity; protein serine/threonine kinase activity; ATP binding;	1.10826		0.987933		0.718726
921	U	Solyc03g121070.2.1_1	hexokinase	programmed cell death; glucose mediated signaling pathway; glycolysis; phosphorylation; glucose 6-phosphate metabolic process; hexokinase-dependent signaling;	mitochondrion; integral to membrane; vacuole; chloroplast outer membrane; nucleus; plasma membrane;	zinc ion binding; ATP binding; glucokinase activity; fructokinase activity;	10.3527		17.0715		1.29049
922	U	Solyc09g005740.1.1_1	tetratricopeptide repeat domain-containing protein	protein targeting to mitochondrion;	chloroplast envelope; chloroplast thylakoid lumen; chloroplast thylakoid membrane;		0.84159		1.10747		1.34059
925	U	Solyc04g077970.2.1_1	adenine phosphoribosyltransferase chloroplastic-like	response to salt stress; nucleoside metabolic process; glycolysis; gluconeogenesis; adenine salvage; response to cadmium ion;	cytosol; plant-type cell wall; chloroplast stroma; Golgi apparatus; plasma membrane;	adenine phosphoribosyltransferase activity;	1.08555		1.10107		0.814916
926	U	Solyc03g006140.2.1_1	neutral ceramidase-like				0.435821		0.649321		0.642273
930	U	Solyc10g081240.1.1_1	embryo defective 1241	protein folding; embryo development ending in seed dormancy;	thylakoid; chloroplast stroma; mitochondrial matrix;	copper ion binding; adenyl-nucleotide exchange factor activity; chaperone binding; protein homodimerization activity; ribulose-phosphate 3-epimerase activity;	1.07598		1.09011		0.819289
932	G	Solyc11g068640.1.1_1	protein tplate-like	pollen development; Golgi vesicle transport; cellulose biosynthetic process; endocytosis;	phragmoplast; cell plate; plasmodesma; plasma membrane; nucleus; cytosol;		11.7958	0.231404	20.2717	0.272967	1.34817	0.0473081
934	U	Solyc02g080640.2.1_1	5 -adenylylsulfate reductase chloroplastic-like	sulfate assimilation; cell redox homeostasis; sulfate reduction; cysteine biosynthetic process;	chloroplast stroma;	phosphoadenylyl-sulfate reductase (thioredoxin) activity; adenylyl-sulfate reductase activity; adenylyl-sulfate reductase (glutathione) activity;	0.970966		0.486869		1.50261
935	U	Solyc10g083650.1.1_1	peroxiredoxin- chloroplastic-like	defense response to bacterium; oxidation-reduction process;	chloroplast envelope; plant-type cell wall; chloroplast stroma; thylakoid;	peroxidase activity; peroxiredoxin activity;	0.74503		1.23578		0.717851
936	U	Solyc06g074510.2.1_1	2-carboxy-d-arabinitol 1-phosphate phosphatase	metabolic process;	chloroplast;	phosphoglycerate mutase activity;	0.984276		1.35081		0.967428
937	U	Solyc01g060180.2.1_1	acetate butyrate-- ligase peroxisomal-like	butyrate metabolic process; acetate metabolic process; glyoxylate cycle;	peroxisome;	AMP binding; butyrate-CoA ligase activity; acetate-CoA ligase activity; o-succinylbenzoate-CoA ligase activity;	1.05345	0.164916	0.968806	0.395462	1.11631	0.0111721
938	U	Solyc12g010320.1.1_1	temperature-induced lipocalin	hyperosmotic salinity response; response to cold; transport; response to heat; response to light stimulus;	Golgi apparatus; plasmodesma; plasma membrane; vacuolar membrane; extracellular region; cytosol; endoplasmic reticulum; mitochondrion;	transporter activity;	0.788388		0.825287		0.627321
941	I	Solyc01g098610.2.1_1	glutathione synthetase	glutathione biosynthetic process; response to ethylene stimulus; toxin catabolic process;	cytosol; chloroplast;	glutathione synthase activity; ATP binding; magnesium ion binding; glutathione binding; protein homodimerization activity;	0.800335	0.0590867	1.2046	0.0349775	0.913351	2.765e-06
942	U	Solyc09g008610.2.1_1	er membrane protein complex subunit 1-like	metabolic process; ER to Golgi vesicle-mediated transport;	ER membrane protein complex; Golgi apparatus; plasma membrane; vacuolar membrane; chloroplast;	catalytic activity;	1.12136		3.96964		8.74201
945	U	Solyc10g086220.1.1_1	12-oxophytodienoate reductase	oxylipin biosynthetic process; response to wounding; response to cadmium ion; response to salicylic acid stimulus; oxidation-reduction process;	cytoplasm;	12-oxophytodienoate reductase activity; FMN binding;	1.07346		1.11032		0.47618
947	U	Solyc03g071590.2.1_1	malate dehydrogenase	oxidation-reduction process; rRNA processing; malate metabolic process; maltose metabolic process; starch biosynthetic process; plastid organization; photosystem II assembly; glucosinolate biosynthetic process; positive regulation of catalytic activity;	mitochondrion; chloroplast envelope; thylakoid; chloroplast stroma; apoplast;	malate dehydrogenase (NADP+) activity; nucleotide binding;	1.13045		1.53363		1.88763
950	U	Solyc03g120670.2.1_1	hydroxyphenylpyruvate reductase	oxidative photosynthetic carbon pathway; oxidation-reduction process;	cytosol;	NAD binding; hydroxyphenylpyruvate reductase activity; glyoxylate reductase activity; glyoxylate reductase (NADP) activity; hydroxypyruvate reductase activity;	1.00023		1.19373		0.0287615
952	U	Solyc08g014550.2.1_1	60s ribosomal protein	translation; adaxial/abaxial pattern specification;	nucleolus; chloroplast envelope; vacuole; cytosolic large ribosomal subunit; plasma membrane;	rRNA binding; structural constituent of ribosome;	0.398863		1.19831		0.702245
954	U	Solyc06g065990.1.1_1	atp synthase subunit b chloroplastic-like	salicylic acid biosynthetic process; photorespiration; regulation of plant-type hypersensitive response; glucosinolate biosynthetic process; response to chitin; positive regulation of catalytic activity; negative regulation of defense response; defense response to fungus; pentose-phosphate shunt; jasmonic acid mediated signaling pathway; rRNA processing; detection of biotic stimulus; defense resp…	chloroplast envelope; proton-transporting ATP synthase complex, coupling factor F(o); integral to membrane; chloroplast thylakoid membrane;	hydrogen ion transmembrane transporter activity; ATP binding;	1.16402		0.754544		0.785201
955	U	Solyc05g007250.2.1_1	40s ribosomal protein s9-2-like	translation;	nucleolus; cytosolic ribosome; plasma membrane; cell wall; small ribosomal subunit; chloroplast;	structural constituent of ribosome; rRNA binding;	1.00639		0.70421		0.679523
956	U	Solyc12g009400.1.1_1	pyruvate dehydrogenase e1 component subunit alpha-like	glycolysis; oxidation-reduction process;	chloroplast envelope; chloroplast stroma; cytosol; mitochondrion;	pyruvate dehydrogenase (acetyl-transferring) activity;	1.16056		1.13589		1.464
958	U	Solyc10g077040.1.1_1	magnesium-protoporphyrin ix monomethyl ester	unsaturated fatty acid biosynthetic process; photosystem II assembly; isopentenyl diphosphate biosynthetic process, methylerythritol 4-phosphate pathway; chlorophyll biosynthetic process; regulation of lipid metabolic process; response to light stimulus; cysteine biosynthetic process; oxidation-reduction process; rRNA processing; thylakoid membrane organization; oxylipin biosynthetic process;	chloroplast inner membrane; chloroplast thylakoid membrane;	transition metal ion binding; DNA binding; magnesium-protoporphyrin IX monomethyl ester (oxidative) cyclase activity;	0.873597	0.286969	0.680832	0.187666	0.554877	0.191633
959	U	Solyc12g098210.1.1_1	pleiotropic drug resistance protein 1-like	defense response; transport; ATP catabolic process;	integral to membrane; plasma membrane;	ATP binding; ATPase activity;	0.936184		1.04826		0.743314
960	U	Solyc12g088310.1.1_1	PREDICTED: uncharacterized protein LOC101254285				0.768407	0.165918	0.89166	0.193263	1.08835	0.0738738
963	U	Solyc06g007520.2.1_1	60s ribosomal protein l10-like	translation;	ribosome;	structural constituent of ribosome;	1.28456		0.931043		0.943705
967	U	Solyc03g005250.2.1_1	atp sulfurylase chloroplastic-like	response to cadmium ion; sulfate assimilation;	plasma membrane; chloroplast stroma; mitochondrion;	sulfate adenylyltransferase (ATP) activity;	0.809826	0.0180469	0.6933	0.165057	1.30807	0.0815398
969	U	Solyc03g111200.2.1_1	adenylate kinase b-like	nucleotide phosphorylation; response to cadmium ion; purine nucleotide metabolic process;	mitochondrion; plasma membrane;	copper ion binding; adenylate kinase activity; ATP binding; nucleoside triphosphate adenylate kinase activity;	119.664		140.993		200.732
970	U	Solyc07g065050.2.1_1	plastid-dividing ring protein	microtubule-based process; pyrimidine ribonucleotide biosynthetic process; chloroplast fission; chloroplast relocation; cell division; GTP catabolic process; protein polymerization; response to blue light;	microtubule; chloroplast stroma; chloroplast thylakoid membrane;	structural molecule activity; protein self-association; GTP binding; identical protein binding; GTPase activity;	0.780184	0.371359	0.822385	0.130576	0.878426	0.495223
972	H	Solyc01g103750.2.1_1	atp phosphoribosyltransferase-like	starch biosynthetic process; maltose metabolic process; root hair elongation; threonine catabolic process; histidine biosynthetic process; cysteine biosynthetic process;	chloroplast stroma;	ATP phosphoribosyltransferase activity; magnesium ion binding;	1.06207	0.0457709	0.835209	0.00143305	0.737788	0.000544088
973	U	Solyc08g015960.2.1_1	aminoacyl trna synthase complex-interacting multifunctional protein 1-like		chloroplast;	tRNA binding; aminoacyl-tRNA ligase activity;	0.894712		0.976812		0.940523
974	U	Solyc01g007940.2.1_1	glutamate--glyoxylate aminotransferase 2	myo-inositol hexakisphosphate biosynthetic process; photorespiration;	vacuole; peroxisome; chloroplast stroma; membrane; cytosol; apoplast;	alanine-glyoxylate transaminase activity; pyridoxal phosphate binding; L-alanine:2-oxoglutarate aminotransferase activity; glycine:2-oxoglutarate aminotransferase activity;	0.987118		0.96564		0.70714
975	U	Solyc09g064940.2.1_1	phenazine biosynthesis	biosynthetic process;		isomerase activity;	0.702255		1.10753		1.33999
976	U	Solyc03g111640.2.1_1	ma3 domain-containing family protein	RNA metabolic process; translational initiation;		translation initiation factor activity;	0.940532	0.191771	1.00008	0.252797	0.785288	0.384925
977	U	Solyc10g083290.1.1_1	apoplastic invertase	carbohydrate metabolic process;		sucrose alpha-glucosidase activity;	0.962377		0.494317		0.845438
978	U	Solyc01g097520.2.1_1	annexin d4-like	response to abscisic acid stimulus; response to osmotic stress;	plasmodesma; cell surface;	calcium-dependent phospholipid binding; calcium ion binding;	0.799603		1.06902		0.718963
981	Q	Solyc10g078930.1.1_1	aha1 domain-containing protein	response to endoplasmic reticulum stress; protein folding; response to heat; positive regulation of ATPase activity; response to high light intensity; response to hydrogen peroxide;	cytosol; nucleus;	chaperone binding; ATPase activator activity;	0.677799	0.00242201	1.0579	0.030629	0.586116	0.000317694
983	U	Solyc03g115820.2.1_1	ribulose-phosphate 3- chloroplastic-like	reductive pentose-phosphate cycle; pentose-phosphate shunt; defense response to bacterium; response to cold; response to nematode; embryo development ending in seed dormancy;	chloroplast envelope; chloroplast thylakoid membrane; chloroplast stroma; stromule; apoplast;	metal ion binding; ribulose-phosphate 3-epimerase activity;	16.3887		12.1926		1.2875
984	U	Solyc01g010360.2.1_1	14-3-3-like protein gf14 iota-like			protein domain specific binding;	3.93679	0.205759	4.20961	0.233504	5.79807	0.38783
986	H	Solyc01g006330.2.1_1	probable plastid-lipid-associated protein chloroplastic-like	pentose-phosphate shunt; thylakoid membrane organization;	chloroplast envelope; chloroplast thylakoid membrane;	structural molecule activity;	0.88365	0.307844	1.09194	0.309099	0.752998	0.0235829
988	U	Solyc01g079610.2.1_1	dnaj homolog subfamily b member 11-like	response to endoplasmic reticulum stress; protein folding; response to heat; systemic acquired resistance; response to high light intensity; pathogen-associated molecular pattern dependent induction by symbiont of host innate immune response; response to hydrogen peroxide; ER-nucleus signaling pathway;	endoplasmic reticulum lumen; plasma membrane;	heat shock protein binding; unfolded protein binding;	5.17878		6.98652		0.184649
990	U	Solyc10g054040.1.1_1	26s protease regulatory subunit s10b homolog b-like	proteolysis; protein catabolic process;	cell wall; proteasome regulatory particle, base subcomplex; nucleolus; cytoplasm; plasma membrane;	peptidase activity; ATP binding; microtubule-severing ATPase activity;	8.00274	0.166937	7.40734	0.186976	7.52445	0.317783
991	O	Solyc04g055170.2.1_1	annexin 2			calcium ion binding; calcium-dependent phospholipid binding;	0.675137	0.00830801	1.30859	0.27772	1.09446	0.423484
992	U	Solyc05g009370.2.1_1	50s ribosomal protein chloroplastic-like	DNA-dependent transcription, elongation; translation;	chloroplast envelope; plastid large ribosomal subunit; chloroplast stroma;	structural constituent of ribosome;	1.13079		0.589524		1.73116
994	U	Solyc10g006090.2.1_1	enhanced downy mildew 2	positive regulation of flower development; vegetative to reproductive phase transition of meristem; signal transduction; defense response to fungus;	nucleus;	metal ion binding; sequence-specific DNA binding transcription factor activity;	0.985661		1.12965		0.947132
995	U	Solyc07g049720.2.1_1	topoisomerase i	regulation of meristem growth; meristem structural organization; leaf morphogenesis; stem cell maintenance; flower morphogenesis; organ formation; DNA topological change; chromatin remodeling; embryo development ending in seed dormancy;	chromosome; membrane;	DNA topoisomerase type I activity; DNA binding; oxidoreductase activity; DNA topoisomerase type II (ATP-hydrolyzing) activity;	0.796644		1.12746		1.17305
996	U	Solyc05g055760.2.1_1	isopentenyl diphosphate isomerase	dimethylallyl diphosphate biosynthetic process; isoprenoid biosynthetic process; chlorophyll biosynthetic process; photosynthesis;		metal ion binding; hydrolase activity; isopentenyl-diphosphate delta-isomerase activity;	0.860733		1.0418		0.0230762
997	U	Solyc11g067230.1.1_1	vacuolar protein sorting-associated protein 4-like	fatty acid beta-oxidation; intra-Golgi vesicle-mediated transport; membrane fusion; lipid transport; endosome organization; lithium ion transport; protein targeting to vacuole; protein import into peroxisome matrix; vacuole organization; endosomal transport; trichome branching;	multivesicular body; plasmodesma; nucleus;	microtubule-severing ATPase activity; ATP binding;	0.998149		0.836705		0.65629
998	U	Solyc10g081170.1.1_1	calmodulin	oxidation-reduction process; acetyl-CoA metabolic process; regulation of photomorphogenesis; detection of calcium ion; membrane fusion; Golgi vesicle transport; pollen germination; protein catabolic process; calcium-mediated signaling; response to mechanical stimulus;	cytosol; vacuolar membrane; nucleus; plasma membrane;	calcium ion binding; protein binding; 2-alkenal reductase [NAD(P)] activity;	0.98667	0.152939	0.914685	0.0139687	1.26921	0.0564236
999	H	Solyc12g099110.1.1_1	30s ribosomal protein chloroplastic-like	pentose-phosphate shunt; translation; isopentenyl diphosphate biosynthetic process, methylerythritol 4-phosphate pathway; chloroplast relocation; chlorophyll biosynthetic process; photosynthetic electron transport in photosystem I; rRNA processing; thylakoid membrane organization;	membrane; ribosome; chloroplast stroma; thylakoid; mitochondrion;	structural constituent of ribosome; RNA binding;	2.97905	0.145275	2.61026	0.149741	0.791061	0.0385186
1000	U	Solyc02g083410.2.1_1	fad nad -binding oxidoreductase family protein	stomatal complex morphogenesis; mRNA modification; oxidation-reduction process;	chloroplast envelope;	oxidoreductase activity;	0.71243		0.992895		1.16318
1001	U	Solyc02g078640.2.1_1	protein mor1-like	gravitropism; microtubule cytoskeleton organization; reciprocal meiotic recombination; histone H3-K9 methylation; chromatin silencing; intracellular protein transport; regulation of cell cycle process; histone phosphorylation; synapsis; cell plate formation involved in plant-type cell wall biogenesis;	phragmoplast; microtubule; spindle; plasmodesma; preprophase band; nucleus; cortical microtubule cytoskeleton;	microtubule binding;	0.980293	0.0726329	0.952899	0.280578	0.411769	0.0648932
1002	U	Solyc01g090190.2.1_1	hyaluronan mrna binding family isoform 1		peroxisome; nucleus; plasma membrane;		0.83063		0.980404		1.12533
1004	U	Solyc02g080210.2.1_1	pectin methylesterase	cell wall modification; negative regulation of catalytic activity; pectin catabolic process;	plasma membrane; cell wall;	pectinesterase activity; aspartyl esterase activity; enzyme inhibitor activity;	11.3768		15.4203		15.2654
1005	O	Solyc12g098150.1.1_1	probable voltage-gated potassium channel subunit beta-like	potassium ion transmembrane transport; oxidation-reduction process;	plasmodesma; plasma membrane;	potassium channel activity; aryl-alcohol dehydrogenase (NADP+) activity;	0.670162	0.0222382	0.759567	0.0630407	0.945403	0.411622
1007	I	Solyc05g053540.2.1_1	dehydratase family protein	pyrimidine ribonucleotide biosynthetic process; pollen development; branched-chain amino acid biosynthetic process;	cytosol; chloroplast stroma;	copper ion binding; dihydroxy-acid dehydratase activity;	3.54199	0.267185	3.94089	0.00919922	1.08874	0.0187541
1008	U	Solyc01g106080.2.1_1	methylmalonate-semialdehyde dehydrogenase	chlorophyll catabolic process; response to oxidative stress; oxidation-reduction process;	mitochondrion;	3-chloroallyl aldehyde dehydrogenase activity; methylmalonate-semialdehyde dehydrogenase (acylating) activity; copper ion binding;	5.72055		6.88174		9.61556
1009	U	Solyc03g019940.2.1_1	asparagine--trna chloroplastic mitochondrial-like	asparaginyl-tRNA aminoacylation; ovule development;	mitochondrion; chloroplast stroma;	asparagine-tRNA ligase activity; nucleic acid binding; ATP binding;	0.726069		1.02523		0.915201
1010	U	Solyc11g010100.1.1_1	ras-related protein rab11a-like	endocytic recycling; small GTPase mediated signal transduction; protein transport;	plasma membrane;	GTP binding; hydrolase activity; kinase binding;	12.105		15.3617		17.6892
1011	U	Solyc05g053600.2.1_1	pleiotropic drug resistance protein 1-like	defense response; transport; ATP catabolic process;	integral to membrane; plasma membrane;	ATP binding; ATPase activity;	1.04824	0.403838	0.997691	0.106471	1.21157	0.0819981
1013	U	Solyc06g068230.2.1_1	eukaryotic translation initiation factor 3		cytosol;		9.63697	0.124701	7.60088	0.183304	10.2251	0.366418
1015	U	Solyc02g093640.2.1_1	very-long-chain 3-oxoacyl- reductase 1-like	sphingoid biosynthetic process; cuticle development; oxidation-reduction process; very long-chain fatty acid biosynthetic process; embryo development; sterol biosynthetic process;	membrane; endoplasmic reticulum;	acetoacetyl-CoA reductase activity; ketoreductase activity; estradiol 17-beta-dehydrogenase activity; nucleotide binding;	0.980239		1.01493		0.659314
1017	U	Solyc09g090700.1.1_1	succinate-semialdehyde mitochondrial-like	gamma-aminobutyric acid catabolic process; oxidation-reduction process; glutamate decarboxylation to succinate; response to light stimulus; chromatin assembly or disassembly; reactive oxygen species metabolic process; response to heat;	chloroplast stroma; mitochondrial matrix;	NAD binding; copper ion binding; succinate-semialdehyde dehydrogenase [NAD(P)+] activity; 3-chloroallyl aldehyde dehydrogenase activity; succinate-semialdehyde dehydrogenase (NAD+) activity;	0.805597	0.373857	9.26084	0.123735	7.93614	0.156494
1019	U	Solyc01g008950.2.1_1	calmodulin	oxidation-reduction process; regulation of photomorphogenesis; acetyl-CoA metabolic process; detection of calcium ion; pollen germination; calcium-mediated signaling; response to mechanical stimulus;	cytosol; vacuole; plasma membrane;	calcium ion binding; protein binding; 2-alkenal reductase [NAD(P)] activity;	0.98667	0.152939	0.914685	0.0139687	1.26921	0.0564236
1021	U	Solyc07g056490.2.1_1	probable glutathione s-transferase	auxin mediated signaling pathway;		glutathione transferase activity;	0.904683	0.10188	1.43188	0.30846	1.07434	0.0914311
1025	U	Solyc10g085480.1.1_1	60s ribosomal protein l24-like		ribosome;		1.088	0.410978	0.981452	0.125242	1.0945	0.190252
1027	U	Solyc11g008340.1.1_1	probable exocyst complex component 4-like	glucose catabolic process; pollen tube growth; pollen germination; mucilage biosynthetic process involved in seed coat development; vesicle docking involved in exocytosis; protein transport;	cytosol; exocyst; plasmodesma; nucleus; plasma membrane;	protein binding;	0.813217		1.23802		1.01357
1029	U	Solyc01g109990.2.1_1	rna-binding protein 28-like		nucleus;	RNA binding;	0.933522		0.948077		0.616597
1032	U	Solyc01g088600.2.1_1	plasma chloroplast		vacuolar membrane; mitochondrion; nucleus; chloroplast envelope;		0.996656		1.07877		0.729459
1034	U	Solyc01g007640.2.1_1	ycf2		chloroplast stroma; chromoplast stroma;	ATP binding; nucleoside-triphosphatase activity;	4.08118		4.45391		4.98687
1035	U	Solyc10g074980.1.1_1	vacuolar-sorting receptor 1-like	protein targeting to vacuole; Golgi to vacuole transport; protein N-linked glycosylation;	cytoplasmic membrane-bounded vesicle; Golgi transport complex; trans-Golgi network; extracellular region; endoplasmic reticulum; integral to plasma membrane;	calcium ion binding; protein binding; amino-terminal vacuolar sorting propeptide binding;	0.634249		0.96403		0.634637
1036	U	Solyc05g053140.2.1_1	26s proteasome non-atpase regulatory subunit 13-like		proteasome complex;		0.51453		0.913527		0.785546
1038	U	Solyc09g007850.2.1_1	rna-binding protein	photosynthesis, light reaction; defense response to bacterium; response to cold; response to abscisic acid stimulus; mRNA processing; defense response, incompatible interaction; salicylic acid biosynthetic process;	chloroplast envelope; chloroplast thylakoid membrane; chloroplast stroma; ribonucleoprotein complex; stromule;	poly(U) RNA binding; nucleotide binding;	1.57389	0.0527981	0.883274	0.143638	1.35621	0.0548269
1039	U	Solyc11g042610.1.1_1	40s ribosomal protein s5-1-like	translation;	small ribosomal subunit;	structural constituent of ribosome; RNA binding;	0.95188		1.18238		0.0516015
1040	U	Solyc07g064810.2.1_1	imidazole glycerol phosphate synthase chloroplastic-like	histidine biosynthetic process; pyrimidine ribonucleotide biosynthetic process;	chloroplast stroma;	imidazoleglycerol-phosphate synthase activity; oxo-acid-lyase activity; isomerase activity;	3.98989	0.177916	6.17134	0.216833	1.45435	0.263984
1041	U	Solyc03g051900.2.1_1	protein rrp5 homolog	RNA methylation; rRNA processing; protein import into nucleus; embryo sac development; mRNA processing;	cytosol; nucleolus; plasma membrane;	RNA binding;	21.6437		40.0329		18.3912
1044	H	Solyc01g095620.2.1_1	hydroquinone glucosyltransferase-like	response to salt stress; xenobiotic catabolic process; response to toxic substance;		hydroquinone glucosyltransferase activity; quercetin 3-O-glucosyltransferase activity;	0.964024	0.419575	1.0918	0.13506	0.70678	0.00827682
1046	U	Solyc08g068330.2.1_1	aspartate chloroplastic-like	response to misfolded protein; fatty acid beta-oxidation; proteasomal ubiquitin-dependent protein catabolic process; ethylene biosynthetic process; toxin catabolic process; proteasome core complex assembly; root hair elongation; tricarboxylic acid cycle; aspartate metabolic process; leaf senescence; glutamate metabolic process; 2-oxoglutarate metabolic process; response to cytokinin stimulus; ala…	plastid; cell wall; peroxisome; cytosol; plasma membrane; mitochondrion;	L-aspartate:2-oxoglutarate aminotransferase activity; L-phenylalanine:2-oxoglutarate aminotransferase activity; pyridoxal phosphate binding; copper ion binding;	0.859067		0.978327		0.830504
1047	U	Solyc05g007610.2.1_1	late blight resistance identical	defense response;		ADP binding;	0.757707		0.825046		1.00122
1048	H	Solyc06g008260.2.1_1	60s ribosomal protein l14-2-like	translation;	ribosome;	structural constituent of ribosome;	3.5325	0.142189	4.24341	0.281429	0.352144	0.0159323
1049	H	Solyc09g010950.2.1_1	atp-dependent zinc metalloprotease ftsh mitochondrial-like	proteolysis; protein catabolic process;	mitochondrion; integral to membrane; chloroplast thylakoid membrane;	zinc ion binding; metalloendopeptidase activity; ATP binding; microtubule-severing ATPase activity;	1.04948	0.48878	0.79415	0.261282	0.551323	0.000952075
1051	O	Solyc01g109710.2.1_1	universal stress protein a-like protein	response to desiccation; galactolipid biosynthetic process; cellular response to phosphate starvation; cellular response to water deprivation; response to molecule of fungal origin;	cytoplasm; plasma membrane;		0.643697	0.0323845	0.771994	0.134582	0.813465	0.409206
1052	U	Solyc08g076360.2.1_1	gamma-tocopherol methyltransferase	methylation; vitamin E biosynthetic process;		tocopherol O-methyltransferase activity;	0.953168		0.958168		0.66496
1053	U	Solyc09g092240.2.1_1	small subunit processome component 20 homolog		Golgi apparatus;		0.843009		1.12642		1.45611
1054	U	Solyc01g103370.2.1_1	small gtp-binding protein	nucleocytoplasmic transport; GTP catabolic process; intracellular protein transport; small GTPase mediated signal transduction; ER to Golgi vesicle-mediated transport;	Golgi membrane; trans-Golgi network membrane; plasma membrane;	GTP-dependent protein binding; GTP binding; myosin XI tail binding; GTPase activity;	8.2183		11.7839		1.03613
1055	U	Solyc02g030170.2.1_1	cell elongation protein	brassinosteroid biosynthetic process; oxidation-reduction process; response to light stimulus; unidimensional cell growth;	integral to membrane; vacuole; plasma membrane;	calmodulin binding; delta24-sterol reductase activity; flavin adenine dinucleotide binding; UDP-N-acetylmuramate dehydrogenase activity;	0.525665		1.48569		0.723261
1056	U	Solyc01g099670.2.1_1	40s ribosomal protein s10-like		membrane; cell wall; cytosolic ribosome; chloroplast;		14.3951		13.4327		20.685
1057	U	Solyc10g079880.1.1_1	eukaryotic translation initiation factor 3 subunit e-like	response to misfolded protein; photorespiration; response to freezing; embryo development ending in seed dormancy; mRNA export from nucleus; DNA-dependent transcription, initiation; response to salt stress; proteasome core complex assembly; production of siRNA involved in RNA interference; photomorphogenesis; ubiquitin-dependent protein catabolic process; lipid storage; sugar mediated signaling p…	eukaryotic translation initiation factor 3 complex; eukaryotic 43S preinitiation complex; COP9 signalosome; cytosol; plasma membrane; eukaryotic 48S preinitiation complex;	protein binding; translation initiation factor activity;	0.930829		1.11477		0.652725
1058	U	Solyc12g098820.1.1_1	protein kinase pti1	activation of MAPKK activity;	plasma membrane;	ATP binding; protein tyrosine kinase activity; MAP kinase kinase kinase activity;	1.09827		1.48512		1.62859
1059	U	Solyc07g016150.2.1_1	elongation factor 1-beta	plant-type cell wall assembly; regulation of transcription, DNA-dependent; translational elongation; lignin metabolic process; regulation of cellulose biosynthetic process; response to cadmium ion;	cytosol; eukaryotic translation elongation factor 1 complex; nucleus; plasma membrane;	translation elongation factor activity; DNA binding; sequence-specific DNA binding transcription factor activity;	0.995075		1.04415		1.89042
1060	U	Solyc12g095880.1.1_1	6-phosphofructokinase 3-like	fructose 6-phosphate metabolic process; phosphorylation; glycolysis;	plasma membrane; 6-phosphofructokinase complex;	6-phosphofructokinase activity; ATP binding;	4.8163		6.87087		6.84487
1061	H	Solyc05g056270.2.1_1	-dimethylmalate lyase-like	metabolic process;	chloroplast;	lyase activity;	0.643243	0.307738	1.39676	0.191042	0.550932	0.0114274
1062	U	Solyc08g079110.2.1_1	thylakoid lumenal protein chloroplastic-like		extracellular region; chloroplast thylakoid membrane; chloroplast thylakoid lumen;		1.04874		1.66992		0.769065
1063	U	Solyc12g096540.1.1_1	40s ribosomal protein s10-like		ribosome;		14.3951		13.4327		20.685
1064	U	Solyc08g042050.2.1_1	dead-box atp-dependent rna helicase chloroplastic-like	embryo development ending in seed dormancy;	chloroplast envelope; chloroplast stroma; membrane; nucleus;	RNA binding; zinc ion binding; ATP-dependent helicase activity; ATP binding;	1.16219		0.520855		1.31107
1065	H	Solyc06g083820.2.1_1	60s ribosomal protein l14-2-like	translation;	nucleolus; vacuole; plasma membrane; cytosolic large ribosomal subunit; chloroplast; endoplasmic reticulum;	structural constituent of ribosome;	3.5325	0.142189	4.24341	0.281429	0.352144	0.0159323
1066	U	Solyc07g065170.2.1_1	40s ribosomal protein s8-like	translation; oxidation-reduction process;	cell wall; nucleolus; chloroplast; cytosolic ribosome; plasma membrane;	structural constituent of ribosome; oxidoreductase activity, acting on paired donors, with incorporation or reduction of molecular oxygen; electron carrier activity; heme binding; iron ion binding;	1.19499		1.03664		0.892193
1068	U	Solyc05g007490.2.1_1	probable methyltransferase pmt2-like	methylation;		methyltransferase activity;	0.901557		1.1134		0.8116
1069	U	Solyc03g031670.2.1_1	calcium-dependent protein kinase 21-like	protein phosphorylation; response to salicylic acid stimulus; response to cadmium ion;	cytosol; plasmodesma; nucleus; plasma membrane;	calcium ion binding; ATP binding; protein phosphatase binding; calmodulin-dependent protein kinase activity;	0.966903	0.29694	0.890053	0.080771	0.624042	0.402939
1070	U	Solyc01g094290.2.1_1	k(+) efflux antiporter chloroplastic-like	potassium ion transmembrane transport; proton transport;	integral to membrane; chloroplast envelope;	nucleotide binding; potassium:hydrogen antiporter activity;	14.0835		16.5558		20.6252
1072	U	Solyc01g095150.2.1_1	desiccation protectant protein lea14 homolog	response to wounding; defense response to fungus; response to high light intensity; response to desiccation;	plasma membrane;		0.87033		1.19507		1.15797
1073	U	Solyc05g018620.2.1_1	probable e3 ubiquitin-protein ligase herc1-like	response to UV-B; entrainment of circadian clock; glucose catabolic process;	chromatin; nucleus; cytosol;	guanyl-nucleotide exchange factor activity; chromatin binding; protein homodimerization activity;	23.2782		27.9839		3.88477
1074	G	Solyc01g107130.2.1_1	vacuolar-sorting receptor 3-like		membrane; vacuole; Golgi transport complex;	calcium ion binding;	0.459562	0.177583	1.1429	0.14897	1.2394	0.0237163
1075	U	Solyc06g069090.2.1_1	40s ribosomal protein s7-like protein	translation;	ribosome;	structural constituent of ribosome;	1.04816		0.961037		0.888763
1077	U	Solyc03g120450.2.1_1	aspartate aminotransferase	biosynthetic process;	cytosol;	pyridoxal phosphate binding; L-aspartate:2-oxoglutarate aminotransferase activity; L-phenylalanine:2-oxoglutarate aminotransferase activity;	0.968854	0.327406	0.988587	0.572375	0.814773	0.474306
1078	U	Solyc10g005530.2.1_1	nuclear cap-binding protein subunit 1-like	RNA splicing, via endonucleolytic cleavage and ligation; microtubule cytoskeleton organization; translational initiation; mRNA transport; response to freezing; transcription from RNA polymerase II promoter; embryo development ending in seed dormancy; cytokinesis by cell plate formation; histone H3-K9 methylation; primary miRNA processing; methionine biosynthetic process; chromatin silencing; phot…	nuclear cap binding complex;	translation initiation factor activity; DNA binding; RNA cap binding;	1.03902		0.470463		0.906522
1079	U	Solyc04g008310.1.1_1	zeatin o-glucosyltransferase-like	metabolic process;		transferase activity, transferring hexosyl groups;	33.6715		50.087		2.19668
1081	H	Solyc04g049350.2.1_1	chorismate synthase	coumarin biosynthetic process; chorismate biosynthetic process; response to wounding; N-terminal protein myristoylation; shikimate biosynthetic process; embryo development ending in seed dormancy; aromatic amino acid family biosynthetic process; amino acid transport;	nucleolus; chloroplast stroma;	chorismate synthase activity;	0.765847	0.202409	0.941134	0.00999872	0.415977	0.000369146
1084	U	Solyc01g099110.2.1_1	probable xaa-pro aminopeptidase p-like	cellular process; proteolysis;	chloroplast stroma;	aminopeptidase activity;	12.0032		14.3949		1.19585
1085	U	Solyc06g082670.2.1_1	60s ribosomal protein l10-like	translation;	ribosome;	structural constituent of ribosome;	1.28456		0.931043		0.943705
1087	U	Solyc01g100570.2.1_1	nucleolar protein 56-like		nucleolus; cell wall;		0.790831		1.25185		0.807329
1088	U	Solyc06g084210.2.1_1	protein transport protein sec24-like at4g32640-like	response to oxidative stress; intracellular protein transport; ER to Golgi vesicle-mediated transport;	COPII vesicle coat;	zinc ion binding;	15.4226		25.0416		27.1875
1090	U	Solyc08g048250.2.1_1	glycolate oxidase	oxidation-reduction process; defense response to bacterium; transition metal ion transport; oxidative photosynthetic carbon pathway; defense response signaling pathway, resistance gene-independent; hydrogen peroxide biosynthetic process;	peroxisome; plasmodesma; chloroplast stroma; vacuole; cytosolic ribosome; membrane; nucleus; apoplast;	long-chain-(S)-2-hydroxy-long-chain-acid oxidase activity; glycolate oxidase activity; medium-chain-(S)-2-hydroxy-acid oxidase activity; very-long-chain-(S)-2-hydroxy-acid oxidase activity; FMN binding;	0.965466	0.313403	1.07941	0.0908044	1.12021	0.181982
1091	U	Solyc02g070510.2.1_1	proteasome subunit alpha type-5-like	response to cadmium ion; ubiquitin-dependent protein catabolic process;	cytosolic ribosome; proteasome core complex, alpha-subunit complex; plasma membrane; nucleus;	threonine-type endopeptidase activity;	1.19292		1.21021		2.34762
1093	U	Solyc01g008000.2.1_1	adp-ribosylation factor 2-like	vesicle-mediated transport; small GTPase mediated signal transduction; protein ADP-ribosylation; N-terminal protein myristoylation; intracellular protein transport; response to cadmium ion;	plastid; vacuole; Golgi-associated vesicle; plasma membrane;	copper ion binding; phospholipase activator activity; transporter activity; hydrolase activity; GTP binding;	0.944202	0.0326467	0.778851	0.23141	0.751155	0.424453
1095	U	Solyc01g112280.2.1_1	aminoacylase family protein	methionine biosynthetic process; proteolysis; RNA splicing, via endonucleolytic cleavage and ligation; response to zinc ion; cysteine biosynthetic process;	vacuole; endoplasmic reticulum; Golgi apparatus;	metallopeptidase activity; aminoacylase activity;	0.736846	0.0857496	1.02549	0.329322	1.05124	0.19811
1096	U	Solyc12g010390.1.1_1	transmembrane 9 superfamily member 4-like		trans-Golgi network; cytosol; integral to membrane; Golgi apparatus; endosome; mitochondrion;		1.00529		1.33235		0.759793
1099	U	Solyc05g005690.1.1_1	40s ribosomal protein s16-like	translation;	nucleolus; cytosolic ribosome; cell wall; chloroplast; membrane;	structural constituent of ribosome;	1.09781		1.04551		1.7518
1102	G	Solyc06g053400.2.1_1	2-isopropylmalate synthase	leucine biosynthetic process;	chloroplast envelope; chloroplast stroma;	2-isopropylmalate synthase activity;	0.80008	0.0137516	0.997295	0.0677563	1.48825	0.0199982
1104	U	Solyc03g097020.2.1_1	aaa-type atpase family protein	ATP catabolic process;	proteasome complex; mitochondrion; plant-type cell wall; plasma membrane;	zinc ion binding; ATP binding; microtubule-severing ATPase activity;	0.928376		1.04509		0.998392
1105	U	Solyc08g068310.2.1_1	lupus la protein homolog a-like	macromolecule localization; nucleocytoplasmic transport; post-embryonic development; RNA processing; anatomical structure development; organic substance transport;	nucleus; ribonucleoprotein complex;	nucleotide binding; RNA binding;	1.08193		0.966447		0.982484
1106	U	Solyc03g117040.2.1_1	factor of dna methylation 1	RNA-directed DNA methylation;	cytoplasm; plasmodesma;	double-stranded RNA binding; DNA binding; protein self-association;	11.8205	0.112143	19.2056	0.244225	25.5237	0.0948038
1107	U	Solyc06g073090.2.1_1	chloroplast-specific ribosomal protein	translation;	ribosome; chloroplast stroma; chloroplast thylakoid;	structural constituent of ribosome;	0.584411		1.2039		1.84557
1111	G	Solyc03g058350.2.1_1	eukaryotic translation initiation factor 5b-like	translational initiation; GTP catabolic process;		translation initiation factor activity; GTPase activity; GTP binding;	4.14819	0.307263	5.39972	0.0921098	1.56749	0.00290454
1112	U	Solyc01g067750.2.1_1	bifunctional 3-dehydroquinate dehydratase shikimate chloroplastic-like	oxidation-reduction process; shikimate metabolic process; embryo development ending in seed dormancy; amino acid transport;	chloroplast stroma;	3-dehydroquinate dehydratase activity; shikimate 3-dehydrogenase (NADP+) activity; NADP binding;	0.990231		1.06628		0.742958
1113	L	Solyc03g114340.2.1_1	1-deoxy-d-xylulose 5-phosphate reductoisomerase	aromatic amino acid family metabolic process; pentose-phosphate shunt; sulfur amino acid metabolic process; hydrogen peroxide catabolic process; carotenoid biosynthetic process; phosphatidylglycerol biosynthetic process; unsaturated fatty acid biosynthetic process; positive regulation of catalytic activity; starch biosynthetic process; isopentenyl diphosphate biosynthetic process, methylerythrito…	chloroplast stroma;	1-deoxy-D-xylulose-5-phosphate reductoisomerase activity; isomerase activity; metal ion binding; NADPH binding;	1.19083	0.260719	0.176354	0.0173334	1.12824	0.0269987
1114	U	Solyc05g055160.2.1_1	-like protein	protein folding; response to salt stress; regulation of ATPase activity; response to heat;	cell wall; nucleolus; plasma membrane;	heat shock protein binding; metal ion binding; ATP binding; unfolded protein binding;	0.802156		0.438757		1.75049
1116	U	Solyc02g081700.1.1_1	proteasome subunit alpha type-4-like	response to cadmium ion; ubiquitin-dependent protein catabolic process;	cytosolic ribosome; vacuole; proteasome core complex, alpha-subunit complex; nucleus;	threonine-type endopeptidase activity;	1.06539		0.639077		0.960639
1117	U	Solyc07g056470.2.1_1	probable glutathione s-transferase	auxin mediated signaling pathway;		peroxidase activity; glutathione transferase activity;	0.931248		0.793934		1.22679
1118	U	Solyc03g065250.2.1_1	protein eceriferum 1-like	fatty acid biosynthetic process; oxidation-reduction process;	integral to membrane;	oxidoreductase activity; iron ion binding;	0.605789		1.36435		1.50717
1120	H	Solyc12g100180.1.1_1	pleiotropic drug resistance protein 1-like	defense response; transport; ATP catabolic process;	integral to membrane; plasma membrane;	ATP binding; ATPase activity;	0.89134	0.0149311	1.21683	0.178069	0.78905	0.00182817
1121	U	Solyc02g079750.2.1_1	quinone reductase family protein	oxidation-reduction process; response to auxin stimulus; response to osmotic stress; negative regulation of transcription, DNA-dependent; response to cadmium ion;	cytosol; plasmodesma; vacuolar membrane; extracellular region; plasma membrane;	2-hydroxy-1,4-benzoquinone reductase activity; FMN binding;	0.6319		0.776587		0.512973
1122	U	Solyc01g087260.2.1_1	carotenoid cleavage dioxygenase 1			oxidoreductase activity, acting on single donors with incorporation of molecular oxygen, incorporation of two atoms of oxygen;	1.12571		1.0281		0.906034
1123	U	Solyc02g093340.2.1_1	heterogeneous nuclear ribonucleoprotein		ribonucleoprotein complex;	nucleic acid binding; nucleotide binding;	1.17385		0.806328		0.803658
1124	U	Solyc02g082920.2.1_1	class ii chitinase	chitin catabolic process; defense response; response to biotic stimulus; polysaccharide catabolic process; cell wall macromolecule catabolic process;	extracellular space;	chitinase activity;	0.363035		0.0572859		1.11037
1128	U	Solyc09g065700.2.1_1	beach domain-containing protein lvsa-like	response to abscisic acid stimulus; signal transduction; multidimensional cell growth; trichome morphogenesis; vacuole organization;	nucleus;		0.696814	0.131012	1.20031	0.407621	0.686972	0.307501
1129	H	Solyc02g086240.2.1_1	60s ribosomal protein l11	RNA methylation; translation;	nucleolus; plasmodesma; chloroplast; vacuole; membrane; cytosolic large ribosomal subunit; Golgi apparatus;	structural constituent of ribosome;	1.04414	0.491866	0.693154	0.0879701	0.79629	0.000192324
1130	U	Solyc05g012340.2.1_1	band 7 family protein	ER to Golgi vesicle-mediated transport;	nucleolus; Golgi apparatus; plasmodesma; vacuolar membrane; endoplasmic reticulum;		1.06185		1.10312		0.980321
1131	U	Solyc06g073530.1.1_1	protein argonaute 4-like	translational initiation;		translation initiation factor activity;	1.10667		0.491552		0.935188
1134	U	Solyc07g009140.2.1_1	probable 26s proteasome non-atpase regulatory subunit 6-like	G2 phase of mitotic cell cycle; response to misfolded protein; fatty acid beta-oxidation; proteasomal ubiquitin-dependent protein catabolic process; protein maturation; toxin catabolic process; proteasome core complex assembly; regulation of unidimensional cell growth; root hair elongation; cullin deneddylation; photomorphogenesis; amino acid import; trichome morphogenesis; DNA endoreduplication;…	cytosol; proteasome regulatory particle, lid subcomplex; plasma membrane; nucleus;		0.831003		1.11311		1.08171
1135	U	Solyc03g119080.2.1_1	beta-glucosidase 44-like	carbohydrate metabolic process;		beta-glucosidase activity;	1.14054		1.12217		1.14725
1136	U	Solyc01g005250.2.1_1	aspartate-semialdehyde dehydrogenase-like	threonine biosynthetic process; methionine biosynthetic process; oxidation-reduction process; purine nucleotide biosynthetic process; lysine biosynthetic process via diaminopimelate; isoleucine biosynthetic process;	mitochondrion; chloroplast stroma;	NAD binding; aspartate-semialdehyde dehydrogenase activity; N-acetyl-gamma-glutamyl-phosphate reductase activity; protein dimerization activity; NADP binding;	1.0422		1.59422		1.02774
1137	U	Solyc04g054470.2.1_1	formation of crista junctions protein 1-like	protein glycosylation;	mitochondrial inner membrane; integral to membrane;		14.7723		24.1076		22.2726
1140	U	Solyc09g091080.2.1_1	myosin-j heavy chain-like	Golgi localization; mitochondrion localization; peroxisome localization; actin cytoskeleton organization; actin filament-based movement;	Golgi apparatus; myosin complex;	actin binding; ATP binding; motor activity;	0.981099		0.921756		0.749763
1141	U	Solyc10g080490.1.1_1	probable plastid-lipid-associated protein chloroplastic-like	isopentenyl diphosphate biosynthetic process, methylerythritol 4-phosphate pathway; thylakoid membrane organization;	thylakoid lumen; chloroplast thylakoid membrane; plastoglobule;	structural molecule activity;	1.12506		0.661262		1.7089
1142	U	Solyc11g043210.1.1_1	dynamin-related protein 3a-like	peroxisome fission; GTP catabolic process; post-embryonic development; mitochondrial fission;	cytosol; peroxisome; mitochondrion; chloroplast envelope; plasma membrane;	phosphatidylinositol binding; GTPase activity; GTP binding;	3.12149	0.177437	5.12853	0.307275	0.901066	0.295039
1146	U	Solyc03g034430.1.1_1	eukaryotic translation initiation factor 5-like	translational initiation; RNA metabolic process;	cytoplasm; nucleus;	translation initiation factor activity;	0.924622		1.07703		0.728226
1147	U	Solyc05g008200.2.1_1	fyve finger-containing phosphoinositide	phosphatidylinositol phosphorylation; stomatal closure; cellular protein metabolic process;	nucleus;	1-phosphatidylinositol-4-phosphate 5-kinase activity; ATP binding; 1-phosphatidylinositol-3-phosphate 5-kinase activity;	0.638151		1.06152		0.72407
1149	U	Solyc08g066120.2.1_1	probable polyribonucleotide nucleotidyltransferase chloroplastic-like	chloroplast RNA processing; cellular response to phosphate starvation; carotene biosynthetic process; xanthophyll biosynthetic process; negative regulation of isopentenyl diphosphate biosynthetic process, methylerythritol 4-phosphate pathway; chlorophyll biosynthetic process; mRNA catabolic process;	chloroplast stroma;	polyribonucleotide nucleotidyltransferase activity; RNA binding; 3'-5'-exoribonuclease activity;	24.3937		31.7385		1.47618
1151	I	Solyc11g066680.1.1_1	zeatin o-glucosyltransferase-like			transferase activity, transferring glycosyl groups;	5.22659	0.145613	6.3002	0.0286286	0.75184	0.246338
1154	U	Solyc03g070390.2.1_1	alpha- -glucan-protein synthase	cellulose biosynthetic process;		intramolecular transferase activity;	11.0763		13.1853		16.9407
1157	U	Solyc01g008310.2.1_1	probable phenylalanine--trna ligase beta subunit-like	oxidation-reduction process; phenylalanyl-tRNA aminoacylation;	cytosol; phenylalanine-tRNA ligase complex;	oxidoreductase activity, acting on paired donors, with incorporation or reduction of molecular oxygen; electron carrier activity; monooxygenase activity; ATP binding; phenylalanine-tRNA ligase activity; magnesium ion binding; heme binding; tRNA binding; iron ion binding;	8.42064		9.21263		1.41855
1158	U	Solyc08g079850.1.1_1	subtilisin-like protease-like	negative regulation of catalytic activity; proteolysis;		identical protein binding; serine-type endopeptidase activity;	1.14448		1.34867		0.777445
1159	U	Solyc08g078040.2.1_1	fad-dependent urate hydroxylase-like	oxidation-reduction process;	mitochondrion; chloroplast;	antheraxanthin epoxidase activity; zeaxanthin epoxidase [overall] activity; zeaxanthin epoxidase activity;	0.0913593		0.205835		1.21086
1161	U	Solyc07g043480.1.1_1	zeatin o-glucosyltransferase-like			transferase activity, transferring glycosyl groups;	0.879744	0.00481094	0.97892	0.345118	1.07687	0.180725
1162	U	Solyc08g068340.2.1_1	eukaryotic translation initiation factor 3 subunit l-like	formation of translation preinitiation complex; regulation of translational initiation;	eukaryotic 43S preinitiation complex; eukaryotic translation initiation factor 3 complex; eukaryotic 48S preinitiation complex; plasma membrane;	translation initiation factor activity;	1.01413		1.0266		1.09284
1163	U	Solyc04g011390.1.1_1	histone h4	response to water deprivation; nucleosome assembly;	cytosol; nucleosome; mitochondrion; nucleolus; plasmodesma; vacuolar membrane; thylakoid; chloroplast; Golgi apparatus; plasma membrane;	DNA binding; protein heterodimerization activity;	9.5983		11.3814		13.5359
1164	U	Solyc03g083970.2.1_1	bag family molecular chaperone regulator 7-like	protein folding; cellular response to heat; response to arsenic-containing substance; cellular response to unfolded protein; cellular response to cold;	plasmodesma; plasma membrane; cytosol; endoplasmic reticulum;	protein binding;	0.928975		0.807982		0.678119
1165	U	Solyc06g068670.2.1_1	amino acid binding	photosynthesis, light reaction; response to fructose stimulus; response to salt stress; defense response to bacterium; response to cold; water transport; cellular cation homeostasis; divalent metal ion transport;	chloroplast envelope; chloroplast thylakoid membrane; chloroplast stroma; stromule;		0.860038		0.588824		0.690867
1167	U	Solyc03g007670.2.1_1	protein sgt1 homolog				0.999343		0.908764		1.13698
1168	U	Solyc12g011270.1.1_1	translation elongation factor ts	translational elongation;	mitochondrion;	translation elongation factor activity;	0.799562		0.857851		0.572963
1169	U	Solyc00g174340.1.1_1	pathogenesis-related protein 1	defense response to fungus; killing of cells of other organism;	extracellular region;		18.106		24.9353		75.943
1171	U	Solyc10g080080.1.1_1	nadph-dependent thioredoxin reductase 3-like	regulation of starch biosynthetic process; hydrogen peroxide catabolic process; carotenoid biosynthetic process; positive regulation of catalytic activity; isopentenyl diphosphate biosynthetic process, methylerythritol 4-phosphate pathway; removal of superoxide radicals; cell redox homeostasis; response to cadmium ion; oxidation-reduction process; regulation of chlorophyll biosynthetic process; t…	chloroplast stroma;	flavin adenine dinucleotide binding; protein binding; enzyme activator activity; oxidoreductase activity, acting on a sulfur group of donors, disulfide as acceptor; thioredoxin-disulfide reductase activity;	0.576569		0.696307		1.67857
1172	U	Solyc08g066360.2.1_1	nadp-dependent malic enzyme-like	fatty acid biosynthetic process; oxidation-reduction process; proteasomal protein catabolic process; cytoskeleton organization; malate metabolic process; gluconeogenesis; protein homotetramerization;		NAD binding; zinc ion binding; oxidoreductase activity, acting on NAD(P)H, NAD(P) as acceptor; cobalt ion binding; malate dehydrogenase (oxaloacetate-decarboxylating) (NADP+) activity; protein homodimerization activity; malate dehydrogenase (oxaloacetate-decarboxylating) activity;	0.289269		0.440535		1.2683
1174	U	Solyc03g058920.2.1_1	mitochondrial outer membrane protein porin of 34 kda-like	transmembrane transport; regulation of anion transport; defense response to bacterium;	cell wall; nucleolus; chloroplast envelope; mitochondrial outer membrane; pore complex; vacuole; plasma membrane;	porin activity; voltage-gated anion channel activity;	6.87047		22.6157		17.9468
1176	U	Solyc05g053590.2.1_1	pleiotropic drug resistance protein 1-like	defense response; transport; ATP catabolic process;	integral to membrane; plasma membrane;	ATP binding; ATPase activity;	0.936184		1.04826		0.743314
1177	G	Solyc03g082890.2.1_1	thylakoid lumenal kda chloroplastic-like	carotenoid biosynthetic process; unsaturated fatty acid biosynthetic process; cellular cation homeostasis; isopentenyl diphosphate biosynthetic process, methylerythritol 4-phosphate pathway; photosynthesis; chlorophyll biosynthetic process; divalent metal ion transport; rRNA processing; thylakoid membrane organization;	chloroplast stroma; chloroplast thylakoid lumen; chloroplast thylakoid membrane;		1.0459	0.0487222	1.09651	0.435941	1.22731	0.00216362
1179	H	Solyc04g005080.2.1_1	pyruvate dehydrogenase e1 component subunit mitochondrial-like	glycolysis; oxidation-reduction process;	mitochondrial matrix;	pyruvate dehydrogenase (acetyl-transferring) activity;	1.083	0.186253	0.816348	0.304159	0.45797	0.00933106
1180	U	Solyc05g014980.2.1_1	adenylate kinase b-like	nucleotide phosphorylation; response to cadmium ion; purine nucleotide metabolic process;	mitochondrion; plasma membrane;	copper ion binding; adenylate kinase activity; ATP binding; nucleoside triphosphate adenylate kinase activity;	12.0355		13.0534		15.6896
1181	H	Solyc03g117850.2.1_1	ribulose bisphosphate carboxylase oxygenase chloroplastic-like	carotenoid biosynthetic process; ATP catabolic process; thylakoid membrane organization;	chloroplast thylakoid membrane;	ATPase activity; ATP binding;	0.905004	0.0097594	0.953386	0.278826	0.0989872	0.000473269
1182	U	Solyc10g081020.1.1_1	transcription elongation factor spt6-like	regulation of transcription from RNA polymerase II promoter; regulation of DNA-dependent transcription, elongation;		hydrolase activity, acting on ester bonds; RNA binding;	12.1028	0.102233	12.9047	0.204061	15.0781	0.189885
1183	U	Solyc03g097840.2.1_1	phosphate carrier mitochondrial-like	transport;	mitochondrial inner membrane; plasma membrane; cell wall; integral to membrane; chloroplast;	protein binding;	0.953476		1.09015		0.779884
1184	U	Solyc02g070770.2.1_1	nad -binding rossmann-fold superfamily protein	myo-inositol hexakisphosphate biosynthetic process;	plastoglobule; chloroplast envelope; chloroplast thylakoid membrane;	nucleotide binding;	0.908652		1.10694		0.491045
1188	Q	Solyc01g109080.2.1_1	serine threonine-protein kinase smg1	signal transduction by phosphorylation; phosphorelay signal transduction system;	membrane;	phosphorelay sensor kinase activity; ATP binding;	0.735057	0.0468597	1.07763	0.0694327	0.715182	0.00193035
1189	U	Solyc12g100200.1.1_1	upf0061 protein azosea38000-like		chloroplast stroma;		0.878631		0.951216		0.306496
1190	U	Solyc06g073780.2.1_1	structural maintenance of chromosomes protein 3-like	production of miRNAs involved in gene silencing by miRNA; production of ta-siRNAs involved in RNA interference; sister chromatid cohesion; defense response to virus;	nuclear matrix; cohesin complex; plasmodesma; chromatin; spindle; cytoplasm;	ATP binding; chromatin binding;	1.05792		1.09897		0.0633361
1193	U	Solyc09g018960.2.1_1	auxilin-related protein 2-like				0.777742		1.33276		1.34465
1194	U	Solyc01g095900.2.1_1	tetratricopeptide repeat-containing protein	translational initiation; mRNA modification;	cytoplasm;	translation initiation factor activity;	1.9079	0.285214	2.83477	0.351621	2.50252	0.298209
1196	U	Solyc07g049660.2.1_1	benzyl alcohol o-benzoyltransferase-like			acetyl CoA:(Z)-3-hexen-1-ol acetyltransferase activity;	1.04259		0.784114		0.0144281
1197	G	Solyc05g056160.2.1_1	proteasome subunit beta type-5-like	response to cadmium ion; ubiquitin-dependent protein catabolic process;	cytoplasm; proteasome core complex; nucleus;	threonine-type endopeptidase activity;	5.31161	0.131862	9.08382	0.170895	1.71722	0.00550749
1198	U	Solyc12g014080.1.1_1	ras-related protein raba1f-like	vesicle-mediated transport; small GTPase mediated signal transduction; nucleocytoplasmic transport; GTP catabolic process; intracellular protein transport; response to cadmium ion;	cytosol; plasma membrane;	GTPase activity; GTP binding;	1.06778		1.0785		1.63253
1200	U	Solyc05g005700.2.1_1	aldehyde dehydrogenase family 2 member mitochondrial-like	oxidation-reduction process;		aldehyde dehydrogenase (NAD) activity;	8.48287		8.28233		8.28381
1201	U	Solyc03g097910.2.1_1	nad-dependent dihydropyrimidine dehydrogenase subunit -like	oxidation-reduction process; uracil catabolic process; UMP biosynthetic process; 'de novo' pyrimidine nucleobase biosynthetic process; cellular response to nitrogen levels;	chloroplast stroma;	dihydroorotate oxidase activity; dihydropyrimidine dehydrogenase (NADP+) activity;	0.877694		1.15839		0.679751
1204	U	Solyc12g043020.1.1_1	dihydroxy-acid dehydratase-like	pyrimidine ribonucleotide biosynthetic process; pollen development; branched-chain amino acid biosynthetic process;	cytosol; chloroplast stroma;	copper ion binding; dihydroxy-acid dehydratase activity;	0.990295	0.221174	1.13381	0.0154322	1.05031	0.076569
1205	U	Solyc09g008530.1.1_1	f-box and leucine rich repeat domains containing isoform 1			zinc ion binding;	1.03883		1.04751		1.54748
1206	U	Solyc05g056580.2.1_1	probable methyltransferase pmt26-like	methylation;	trans-Golgi network; Golgi apparatus; endosome;	methyltransferase activity;	0.647223		3.06503		0.972387
1208	U	Solyc03g114140.2.1_1	rna-dependent rna polymerase 2	methylation-dependent chromatin silencing; cell-cell signaling; defense response to fungus; determination of bilateral symmetry; response to salicylic acid stimulus; long-distance posttranscriptional gene silencing; DNA methylation; meristem initiation; production of miRNAs involved in gene silencing by miRNA; production of ta-siRNAs involved in RNA interference; positive regulation of transcript…	nucleolus;	nucleotide binding; RNA-directed RNA polymerase activity; nucleic acid binding;	0.30725		0.352715		0.669565
1210	U	Solyc03g034440.2.1_1	eukaryotic translation initiation factor 5-like	translational initiation; RNA metabolic process;	cytoplasm; nucleus;	translation initiation factor activity;	0.924622		1.07703		0.728226
1212	U	Solyc07g062970.2.1_1	protein phosphatase 2c 39	protein dephosphorylation;		metal ion binding; protein serine/threonine phosphatase activity;	1.02145		1.1101		1.16011
1213	U	Solyc10g012410.2.1_1	uncharacterized loc101221288	myo-inositol hexakisphosphate biosynthetic process; photosystem II assembly;	chloroplast stroma;		15.1781		13.8478		1.77284
1214	U	Solyc01g073970.2.1_1	histone h3	nucleosome assembly; cell proliferation;	nucleosome; nucleolus; plastid;	DNA binding; protein heterodimerization activity;	3.03539	0.150247	2.83337	0.0874026	1.32327	0.0521143
1215	U	Solyc09g061840.2.1_1	3-ketoacyl- thiolase	response to misfolded protein; response to wounding; fatty acid beta-oxidation; proteasomal ubiquitin-dependent protein catabolic process; toxin catabolic process; proteasome core complex assembly; jasmonic acid biosynthetic process; glyoxysome organization; positive regulation of abscisic acid mediated signaling pathway;	vacuolar membrane; chloroplast; peroxisome; nucleolus; cytosol; plasma membrane; mitochondrion;	acetyl-CoA C-acyltransferase activity;	0.546221		1.07605		0.851071
1216	I	Solyc07g016200.2.1_1	20s proteasome subunit pba1	response to misfolded protein; fatty acid beta-oxidation; water transport; proteasomal ubiquitin-dependent protein catabolic process; regulation of plant-type hypersensitive response; response to salt stress; toxin catabolic process; proteasome core complex assembly; hyperosmotic response; Golgi organization; response to zinc ion; glycolysis; response to cadmium ion; response to temperature stimu…	vacuolar membrane; proteasome core complex; cytosol; nucleus;	threonine-type endopeptidase activity;	3.4948	0.319432	3.63453	0.0486848	1.36664	0.365027
1217	G	Solyc03g118640.2.1_1	ketose-bisphosphate aldolase class-ii family protein	pentose-phosphate shunt; valine metabolic process; glycolysis;	mitochondrion; nucleus;	3-hydroxyisobutyrate dehydrogenase activity; zinc ion binding; nucleotide binding; phosphogluconate dehydrogenase (decarboxylating) activity; coenzyme binding; fructose-bisphosphate aldolase activity;	0.877107	0.279807	0.946052	0.109074	1.32191	0.00675474
1218	U	Solyc04g080590.2.1_1	proteasome subunit alpha type-1-a-like isoform 1	ubiquitin-dependent protein catabolic process; response to arsenic-containing substance;	cytoplasm; proteasome core complex, alpha-subunit complex; plasma membrane; nucleus;	threonine-type endopeptidase activity;	1.054		1.15529		0.832655
1219	U	Solyc10g049890.1.1_1	d-3-phosphoglycerate chloroplastic-like	megagametogenesis; oxidation-reduction process; L-serine biosynthetic process;	mitochondrion; chloroplast; membrane;	NAD binding; phosphoglycerate dehydrogenase activity; ATP binding; amino acid binding;	1.06782		0.737371		0.826798
1220	U	Solyc05g050630.2.1_1	tetratricopeptide repeat-containing protein	translational initiation; mRNA modification;	cytoplasm;	translation initiation factor activity;	4.58642	0.306671	1.11763	0.275217	0.68503	0.281622
1222	U	Solyc04g079200.2.1_1	26s proteasome non-atpase regulatory subunit 14-like	G2 phase of mitotic cell cycle; N-terminal protein myristoylation; response to misfolded protein; photorespiration; fatty acid beta-oxidation; water transport; proteasomal ubiquitin-dependent protein catabolic process; protein targeting to vacuole; response to salt stress; toxin catabolic process; proteasome core complex assembly; cullin deneddylation; photomorphogenesis; hyperosmotic response; G…	cytosol; proteasome regulatory particle, lid subcomplex; nucleus;		0.991427	0.336921	1.07951	0.411737	0.789937	0.473868
1223	U	Solyc03g111720.2.1_1	peptide methionine sulfoxide reductase-like	oxidation-reduction process;		peptide-methionine (S)-S-oxide reductase activity;	1.12017		1.35262		0.738562
1225	U	Solyc02g089800.2.1_1	nuclear matrix constituent protein 1-like	nucleus organization;	cytosol;		1.18611		0.991669		1.17293
1226	U	Solyc01g067600.2.1_1	cw-type zinc finger-like protein			zinc ion binding;	0.673344	0.423881	0.598435	0.205823	1.46074	0.113242
1227	L	Solyc04g064880.2.1_1	pathogen-related protein				0.71763	0.0501714	0.766888	0.0423062	0.565042	0.223073
1229	U	Solyc02g082830.1.1_1	phosphoserine aminotransferase	response to endoplasmic reticulum stress; systemic acquired resistance; response to cadmium ion; L-serine biosynthetic process;	cytosol; chloroplast thylakoid; chloroplast stroma;	pyridoxal phosphate binding; O-phospho-L-serine:2-oxoglutarate aminotransferase activity;	1.13429	0.28032	9.88796	0.265431	3.2845	0.113395
1230	U	Solyc10g006070.2.1_1	40s ribosomal protein s8-like	translation;	ribosome;	structural constituent of ribosome;	1.19499		1.03664		0.892193
1231	U	Solyc01g111450.2.1_1	proteasome subunit alpha type-7-like	ubiquitin-dependent protein catabolic process;	cytoplasm; proteasome core complex, alpha-subunit complex; nucleus;	threonine-type endopeptidase activity;	1.0569		1.06405		1.63105
1232	U	Solyc04g005510.2.1_1	eukaryotic translation initiation factor 5a-3-like	translational initiation; translational frameshifting; peptidyl-lysine modification to hypusine; positive regulation of translational termination; positive regulation of translational elongation;		translation initiation factor activity; translation elongation factor activity; ribosome binding;	0.739515		1.06422		0.752922
1236	G	Solyc01g088560.2.1_1	ras-related protein rabh1b-like	small GTPase mediated signal transduction; secretion by cell; intra-Golgi vesicle-mediated transport; membrane fusion; protein transport;	cytosol; Golgi membrane; plasmodesma; endosome; vacuolar membrane; trans-Golgi network; plasma membrane;	protein binding; hydrolase activity; GTP binding;	0.960868	0.160362	1.0502	0.163771	1.24157	0.0371098
1237	U	Solyc11g066160.1.1_1	histone h4	nucleosome assembly;	nucleosome; nucleolus; thylakoid; vacuole;	DNA binding; protein heterodimerization activity;	9.5983		11.3814		13.5359
1238	U	Solyc02g082250.2.1_1	thioredoxin reductase 2-like	seed development; oxidation-reduction process; cell growth; cell redox homeostasis; thioredoxin biosynthetic process; pollen germination; response to cadmium ion; removal of superoxide radicals;	cytosol; chloroplast envelope; mitochondrial matrix;	flavin adenine dinucleotide binding; thioredoxin-disulfide reductase activity;	1.04829		0.900913		0.816019
1239	U	Solyc06g074650.2.1_1	ap-2 complex subunit alpha-2-like	vesicle-mediated transport; intracellular protein transport;	plasma membrane; clathrin adaptor complex;	protein transporter activity;	8.70347		10.5197		1.42138
1241	U	Solyc08g079660.2.1_1	clp protease-related protein chloroplastic-like	carboxylic acid metabolic process; protein metabolic process; indole-containing compound metabolic process;	chloroplast envelope; thylakoid; chloroplast stroma;	ATP binding;	1.09111		1.16173		1.64031
1242	U	Solyc05g054330.2.1_1	epoxide hydrolase	metabolic process;		hydrolase activity;	0.940275		0.449089		0.790325
1244	U	Solyc07g055290.2.1_1	ras-related protein rab11d-like	photoperiodism, flowering; GTP catabolic process; intracellular protein transport; hyperosmotic salinity response; vesicle-mediated transport; small GTPase mediated signal transduction; response to auxin stimulus;	vacuolar membrane; trans-Golgi network; plasma membrane;	GTP binding; GTPase activity;	0.921055		1.07371		0.65125
1245	H	Solyc02g094470.2.1_1	mitochondrial phosphate transporter	transport; response to salt stress; pentose-phosphate shunt;	cell wall; integral to membrane; mitochondrial inner membrane; vacuolar membrane; chloroplast; Golgi apparatus; plasma membrane;	protein binding;	0.922629	0.18295	1.06655	0.0478888	0.624329	0.0412968
1246	U	Solyc01g007590.2.1_1	ribosomal protein l14	translation;	large ribosomal subunit; chloroplast;	structural constituent of ribosome; rRNA binding;	1.23054		1.48573		0.88093
1248	U	Solyc09g009800.2.1_1	b-block binding subunit of tfiiic	regulation of transcription, DNA-dependent;	nucleus;	sequence-specific DNA binding transcription factor activity; sequence-specific DNA binding;	0.859424		0.902581		0.54053
1250	U	Solyc07g032740.2.1_1	aspartate chloroplastic-like	response to misfolded protein; fatty acid beta-oxidation; proteasomal ubiquitin-dependent protein catabolic process; ethylene biosynthetic process; toxin catabolic process; proteasome core complex assembly; root hair elongation; aspartate metabolic process; glutamate metabolic process; 2-oxoglutarate metabolic process; response to cytokinin stimulus;	plastid; cell wall; peroxisome; cytosol; plasma membrane;	L-aspartate:2-oxoglutarate aminotransferase activity; L-phenylalanine:2-oxoglutarate aminotransferase activity; pyridoxal phosphate binding; copper ion binding;	0.814479		1.09634		0.90403
1252	U	Solyc10g017530.2.1_1	dead-box atp-dependent rna helicase 8-like	modulation by virus of host morphology or physiology;		ATP-dependent helicase activity; nucleic acid binding; ATP binding;	1.06264		1.02723		0.643922
1253	U	Solyc11g066430.1.1_1	histone	nucleosome assembly;	nucleosome; nucleolus;	DNA binding; protein heterodimerization activity;	3.20625		5.89124		4.26368
1254	U	Solyc03g121380.2.1_1	dentin sialophospho isoform 3				0.917979	0.283818	1.03759	0.226839	0.575818	0.128717
1255	U	Solyc04g074580.1.1_1	histone h3	glucose catabolic process; protein targeting; nucleosome assembly;	nucleosome; nucleus;	DNA binding; protein heterodimerization activity;	3.03539	0.150247	2.83337	0.0874026	1.32327	0.0521143
1256	U	Solyc11g011330.1.1_1	probable mannitol dehydrogenase-like	oxidation-reduction process;		zinc ion binding; oxidoreductase activity;	7.21421	0.249448	9.9776	0.0698888	11.0835	0.334736
1260	G	Solyc10g054910.1.1_1	cyclophilin	protein folding; protein peptidyl-prolyl isomerization;	cytoplasm;	peptide binding; peptidyl-prolyl cis-trans isomerase activity;	7.67718	0.327949	8.4243	0.218434	9.16647	0.0333164
1266	I	Solyc08g008260.2.1_1	coiled-coil domain-containing				0.660815	0.155226	1.52181	0.0419927	1.10183	0.0326757
1267	U	Solyc01g091460.2.1_1	brefeldin a-inhibited guanine nucleotide-exchange protein 2-like	regulation of ARF protein signal transduction; megagametogenesis;	nucleus; cytosol;	ARF guanyl-nucleotide exchange factor activity;	4.03927		5.68775		6.33425
1271	U	Solyc03g120010.2.1_1	serine-threonine kinase receptor-associated	phosphorylation;		kinase activity;	42.7849		47.7112		4.6952
1272	U	Solyc10g085920.1.1_1	udp-glucuronate decarboxylase protein 1	cellular metabolic process;		UDP-glucuronate decarboxylase activity; coenzyme binding;	0.829518		0.417487		0.0254781
1273	U	Solyc04g009530.2.1_1	glutathione s-transferase chloroplastic-like	toxin catabolic process; response to cyclopentenone; protein glutathionylation;	chloroplast stroma;	glutathione transferase activity;	0.834908		1.08098		1.63278
1275	U	Solyc02g094120.2.1_1	sulfite oxidase	sulfur compound metabolic process; response to sulfur dioxide; chlorophyll metabolic process; oxidation-reduction process;	peroxisome; chloroplast; cytosol; mitochondrion;	electron carrier activity; sulfite oxidase activity; molybdenum ion binding;	0.933559		1.06308		0.0902997
1277	U	Solyc10g086350.1.1_1	ras-like protein	small GTPase mediated signal transduction; protein transport; ethylene mediated signaling pathway;	vacuole; plasma membrane;	GTP binding;	4.21292	0.241373	1.05663	0.0305734	1.02624	0.336638
1279	U	Solyc06g071120.2.1_1	ubiquitin carboxyl-terminal hydrolase-related protein	ubiquitin-dependent protein catabolic process;	nucleus;	ubiquitin thiolesterase activity;	2.70862	0.124417	4.54914	0.247046	3.62622	0.298501
1280	A	Solyc01g057760.2.1_1	dead-box atp-dependent rna helicase 40-like	protein import into peroxisome matrix; fatty acid beta-oxidation;	vacuole; nucleus;	nucleic acid binding; ATP-dependent helicase activity; ATP binding;	9.80254	0.0111253	0.925781	0.315805	1.06711	0.405259
1281	U	Solyc09g005700.2.1_1	diaminopimelate chloroplastic-like	lysine biosynthetic process via diaminopimelate; ubiquinone biosynthetic process;	mitochondrion; chloroplast stroma;	diaminopimelate epimerase activity;	3.85969		3.64494		3.65376
1282	U	Solyc03g123830.2.1_1	d-3-phosphoglycerate chloroplastic-like	L-serine biosynthetic process; regulation of plant-type hypersensitive response; protein targeting to membrane; defense response to bacterium; tryptophan catabolic process; indoleacetic acid biosynthetic process; oxidation-reduction process; positive regulation of flavonoid biosynthetic process;	cytosol; chloroplast stroma; nucleus;	protein binding; NAD binding; amino acid binding; phosphoglycerate dehydrogenase activity;	5.15378		8.41096		1.41016
1283	G	Solyc04g080270.2.1_1	leucine-rich repeat-containing protein ddb_g0290503-like isoform x2		nucleus;		0.771742	0.886374	10.3375	0.117415	1.21552	0.0258021
1284	U	Solyc08g068120.1.1_1	dna polymerase theta-like	DNA recombination; regulation of gene expression; DNA replication; photomorphogenesis;	plastid; nucleus;	DNA-directed DNA polymerase activity; ATP-dependent helicase activity; DNA binding; ATP binding;	0.863692		0.729636		0.624278
1285	A	Solyc09g064200.2.1_1	myosin-h heavy chain-like	root hair elongation; peroxisome localization; mitochondrion localization; Golgi localization;	peroxisome; myosin complex;	Rab GTPase binding; ATP binding; GTP-dependent protein binding; motor activity; actin binding;	1.37917	0.0281479	0.802188	0.0541784	0.599331	0.164799
1287	U	Solyc00g323130.2.1_1	mlp-like protein 34	response to stimulus;	nucleus; chloroplast;		0.778368		0.429674		0.734794
1288	U	Solyc02g021650.2.1_1	dna damage-binding protein 1-like	mitotic cell cycle; gravitropism; cell adhesion; embryo development ending in seed dormancy; cytokinesis by cell plate formation; actin nucleation; red, far-red light phototransduction; floral organ formation; negative regulation of transcription, DNA-dependent; regionalization; trichome morphogenesis; positive regulation of cell proliferation; protein ubiquitination; protein glycosylation; negat…	Cul4-RING ubiquitin ligase complex; cytosol; nucleus;	protein binding; DNA binding;	4.94071	0.179077	2.80149	0.0585831	6.39625	0.204926
1289	U	Solyc08g082530.2.1_1	atp-dependent zinc metalloprotease -like	chloroplast fission; cell division; microtubule nucleation; proteolysis; ATP catabolic process;	chloroplast envelope; plasma membrane;	microtubule-severing ATPase activity; metalloendopeptidase activity; ATP binding;	0.530447		0.501428		0.78258
1290	U	Solyc08g076920.2.1_1	probable adp-ribosylation factor gtpase-activating protein agd8-like	embryo development ending in seed dormancy; regulation of ARF GTPase activity; pollen development; response to abscisic acid stimulus;		zinc ion binding; ARF GTPase activator activity;	0.663355		0.81952		0.57355
1291	G	Solyc04g080610.2.1_1	ornithine chloroplastic-like	purine nucleotide biosynthetic process; ovule development; ornithine metabolic process;	cytosol; chloroplast stroma;	ornithine carbamoyltransferase activity; amino acid binding;	0.866728	0.0979566	1.02679	0.0643031	1.37503	0.0275458
1293	U	Solyc12g015860.1.1_1	farnesyl diphosphate synthase	geranyl diphosphate biosynthetic process; cholesterol biosynthetic process; farnesyl diphosphate biosynthetic process;	cytoplasm;	metal ion binding; geranyltranstransferase activity; farnesyltranstransferase activity; dimethylallyltranstransferase activity;	0.864725		0.930074		1.21346
1298	U	Solyc07g065950.2.1_1	enhancer of mrna-decapping protein 4-like				0.955838		1.0455		0.781235
1299	U	Solyc12g088160.1.1_1	phosphoenolpyruvate carboxykinase	gluconeogenesis; phosphorylation;		kinase activity; phosphoenolpyruvate carboxykinase (ATP) activity; ATP binding;	1.01323		0.933485		0.795957
1300	U	Solyc09g010370.2.1_1	ras-like protein	small GTPase mediated signal transduction; protein transport; ethylene mediated signaling pathway;	vacuole; plasma membrane;	GTP binding;	5.76774	0.293777	1.00704	0.0430664	1.19272	0.0593693
1304	U	Solyc06g007570.2.1_1	40s ribosomal protein s8-like	maturation of SSU-rRNA from tricistronic rRNA transcript (SSU-rRNA, 5.8S rRNA, LSU-rRNA); translational elongation;	cytosolic small ribosomal subunit; chloroplast;	rRNA binding; structural constituent of ribosome;	1.19499		1.03664		0.892193
1305	U	Solyc01g104000.2.1_1	serine hydroxymethyltransferase 1-like	L-serine metabolic process; tetrahydrofolate interconversion; methylation; glycine metabolic process;		pyridoxal phosphate binding; methyltransferase activity; glycine hydroxymethyltransferase activity;	1.0706	0.330652	1.31362	0.15252	0.796909	0.444667
1306	U	Solyc03g111260.2.1_1	ribonuclease j-like		chloroplast;	hydrolase activity, acting on ester bonds; metal ion binding; RNA binding; DNA binding; chromatin binding;	0.96352		1.11398		0.876498
1308	G	Solyc10g078240.1.1_1	p-coumaroyl quinate shikimate 3 -hydroxylase	oxidation-reduction process;		heme binding; oxidoreductase activity, acting on paired donors, with incorporation or reduction of molecular oxygen; monooxygenase activity; iron ion binding; electron carrier activity;	0.820013	0.194115	1.01813	0.291615	1.20718	0.0350338
1309	U	Solyc04g015560.2.1_1	b- -glucanase	carbohydrate metabolic process;		beta-glucosidase activity;	1.03109		1.3215		0.637787
1310	U	Solyc08g016170.2.1_1	3-oxoacyl-	very long-chain fatty acid metabolic process; fatty acid biosynthetic process; cuticle development; response to cold; chloroplast fission; embryo development;	chloroplast envelope; chloroplast stroma; membrane;	3-oxoacyl-[acyl-carrier-protein] synthase activity;	1.14415		1.71031		0.931587
1312	U	Solyc01g094410.2.1_1	multiple c2 and transmembrane domain-containing protein 1-like				0.532145		1.0527		0.758938
1317	U	Solyc01g097640.2.1_1	ribosome biogenesis protein bms1 homolog	mRNA export from nucleus; GTP catabolic process; protein import into nucleus; ribosome biogenesis;	nucleus;	GTP binding; GTPase activity;	1.00779		1.03851		0.409625
1320	U	Solyc08g021910.1.1_1	dnaj homolog subfamily c member 13-like	response to starvation; protein targeting to vacuole; protein folding; amyloplast organization; cell division; negative gravitropism; vacuole organization; endocytosis; endosome organization; embryo development ending in seed dormancy;	vacuolar membrane; late endosome; trans-Golgi network; endoplasmic reticulum; Golgi apparatus;	heat shock protein binding;	1.03638		0.890481		1.7649
1322	U	Solyc05g048760.2.1_1	phosphomannomutase a1	proteasomal protein catabolic process; mannose biosynthetic process; response to salt stress; second-messenger-mediated signaling; cytoskeleton organization; response to temperature stimulus; hyperosmotic response; water transport; Golgi organization; glycolysis; gluconeogenesis; L-ascorbic acid biosynthetic process; GDP-mannose biosynthetic process; response to cadmium ion;	cytosol;	phosphomannomutase activity;	0.915039	0.0948883	1.08619	0.0302026	1.23142	0.0708656
1324	H	Solyc02g081960.2.1_1	probable splicing factor 3a subunit 1-like	RNA processing;		RNA binding;	3.49187	0.269551	3.2292	0.252584	0.557579	0.0222316
1325	U	Solyc09g092100.2.1_1	nuclear factor no vein	root development; auxin polar transport; leaf vascular tissue pattern formation; stem cell maintenance; cell fate specification; embryo development;	nucleus;		0.907024		0.234833		1.19004
1326	U	Solyc09g011240.2.1_1	aldo-keto reductase family 4 member c9-like	oxidation-reduction process;	chloroplast; nucleus; cytosol;	NADP+ binding; alditol:NADP+ 1-oxidoreductase activity; steroid dehydrogenase activity;	1.18082		1.07943		0.408849
1328	U	Solyc07g009520.1.1_1	web family protein chloroplastic-like				0.427958		1.50632		0.357687
1329	U	Solyc02g083710.2.1_1	26s proteasome non-atpase regulatory subunit 4-like	cytoskeleton organization; response to misfolded protein; stamen formation; photorespiration; gluconeogenesis; fatty acid beta-oxidation; response to sucrose stimulus; proteasomal ubiquitin-dependent protein catabolic process; water transport; protein targeting to vacuole; regulation of transcription, DNA-dependent; response to salt stress; toxin catabolic process; proteasome core complex assembl…	membrane; cytosol; proteasome regulatory particle, base subcomplex; nucleus;	zinc ion binding; peptide receptor activity;	0.926535	0.0773925	0.794624	0.225062	1.19878	0.0401773
1332	U	Solyc09g011920.2.1_1	mitochondrial uncoupling protein 1-like	glucose catabolic process; response to glucose stimulus; response to sucrose stimulus; mitochondrial transport; response to fructose stimulus; photorespiration; proton transport;	integral to membrane; mitochondrial inner membrane; plasmodesma; vacuolar membrane; chloroplast; plasma membrane;	oxidative phosphorylation uncoupler activity;	0.543475		0.678546		0.113971
1333	U	Solyc01g006370.2.1_1	callose synthase 3-like	microtubule cytoskeleton organization; methylation-dependent chromatin silencing; chromatin silencing by small RNA; cell-cell signaling; cytokinesis by cell plate formation; histone H3-K9 methylation; membrane fusion; microsporogenesis; (1->3)-beta-D-glucan biosynthetic process; production of miRNAs involved in gene silencing by miRNA; production of ta-siRNAs involved in RNA interference; callose…	1,3-beta-D-glucan synthase complex;	1,3-beta-D-glucan synthase activity;	6.47431		8.47936		6.74125
1334	K	Solyc02g068340.2.1_1	kinesin-like calmodulin-binding protein homolog	pollen germination; oxidation-reduction process; ATP catabolic process; microtubule-based movement; trichome branching;	plasma membrane; kinesin complex;	oxidoreductase activity; microtubule motor activity; microtubule binding; ATPase activity; calmodulin binding; ATP binding;	0.94617	0.320075	1.21472	0.0400699	0.796809	0.00032057
1336	U	Solyc08g074620.1.1_1	polyphenol oxidase	pigment biosynthetic process; oxidation-reduction process;	chloroplast thylakoid lumen;	metal ion binding; catechol oxidase activity;	43.0213		51.3184		65.9425
1337	U	Solyc08g075310.2.1_1	ap-4 complex subunit epsilon-like	glucose catabolic process; vesicle-mediated transport; intracellular protein transport; protein N-linked glycosylation;	cytosol; plasmodesma; membrane coat; plasma membrane;	clathrin binding;	0.109651		0.342183		1.37657
1338	U	Solyc01g005820.2.1_1	serine arginine-rich splicing factor 33-like			nucleic acid binding; nucleotide binding;	11.7485		12.7834		1.15517
1341	U	Solyc03g098050.2.1_1	calmodulin			protein binding; calcium ion binding;	0.98667	0.152939	0.914685	0.0139687	1.26921	0.0564236
1342	U	Solyc10g081440.1.1_1	nadh--cytochrome b5 reductase 1-like	D-xylose metabolic process; N-terminal protein myristoylation; electron transport chain;	plant-type cell wall; plasma membrane; endoplasmic reticulum;	cytochrome-b5 reductase activity, acting on NAD(P)H;	1.85337	0.0908417	2.24154	0.259694	2.0405	0.116539
1343	U	Solyc02g021470.2.1_1	cullin 4	protein polyubiquitination; mitotic cell cycle; embryonic pattern specification; response to freezing; short-day photoperiodism, flowering; hormone-mediated signaling pathway; cotyledon development; cell division; regulation of cell cycle process; ubiquitin-dependent protein catabolic process; lipid storage; sugar mediated signaling pathway; RNA processing; seed germination; negative regulation o…	Cul4-RING ubiquitin ligase complex; cytosol;	ubiquitin protein ligase binding;	0.997468		0.549966		0.744511
1345	I	Solyc04g076540.2.1_1	golgi-body localization protein domain isoform 1	multidimensional cell growth; response to ethylene stimulus;	plasma membrane;		1.87428	0.0683256	1.59815	0.00488649	2.39599	0.193779
1346	U	Solyc06g074790.1.1_1	histone	nucleosome assembly;	nucleosome; nucleolus; chloroplast;	DNA binding; protein heterodimerization activity;	3.20625		5.89124		4.26368
1347	U	Solyc04g016230.2.1_1	zeatin o-glucosyltransferase-like			transferase activity, transferring glycosyl groups;	0.797096		1.13327		1.16189
1348	U	Solyc04g007070.2.1_1	late blight resistance protein homolog r1a-10-like	defense response;		ADP binding;	0.988457		1.27517		0.0559312
1349	U	Solyc01g111060.2.1_1	5 -methylthioadenosine s-adenosylhomocysteine nucleosidase 1-like	L-methionine salvage from methylthioadenosine; ethylene biosynthetic process; response to deep water; L-methionine biosynthetic process from S-adenosylmethionine;	plasma membrane;	adenosylhomocysteine nucleosidase activity; methylthioadenosine nucleosidase activity;	29.9306		32.7452		42.0311
1350	U	Solyc05g051680.2.1_1	structural maintenance of chromosomes protein 6-like	mitotic cell cycle; chromatin silencing by small RNA; methylation-dependent chromatin silencing; response to X-ray; cell-cell signaling; regulation of DNA replication; DNA-dependent DNA replication; histone H3-K9 methylation; meiotic chromosome segregation; regulation of chromosome organization; double-strand break repair via homologous recombination; sepal formation; DNA methylation; somatic cel…	Smc5-Smc6 complex; nucleus;	ATP binding;	1.18248		1.20051		0.334181
1351	U	Solyc10g086150.1.1_1	rna-binding protein	photosynthesis, light reaction; defense response to bacterium; response to cold; response to abscisic acid stimulus; mRNA processing; defense response, incompatible interaction; salicylic acid biosynthetic process;	chloroplast envelope; chloroplast thylakoid membrane; chloroplast stroma; ribonucleoprotein complex; stromule;	poly(U) RNA binding; nucleotide binding;	1.76027		0.791622		0.929223
1352	U	Solyc08g076030.2.1_1	ramosa 1 enhancer locus 2	regulation of transcription, DNA-dependent;			1.07023	0.33506	0.897347	0.287207	0.830769	0.0248611
1353	U	Solyc03g111820.2.1_1	sieve element occlusion a				1.11972		0.936901		1.21808
1355	U	Solyc02g077660.2.1_1	homeodomain-like transcriptional isoform 1	transcription, DNA-dependent; single-multicellular organism process;		DNA binding;	1.07115	0.522465	1.01119	0.308953	0.666888	0.106153
1356	I	Solyc04g071900.2.1_1	peroxidase 12-like	response to oxidative stress; oxidation-reduction process;	plant-type cell wall; vacuole; membrane;	metal ion binding; heme binding; peroxidase activity;	10.718	0.136965	19.5557	0.0105053	1.50657	0.0527788
1357	U	Solyc09g008200.2.1_1	uncharacterized loc101220110	metal ion transport;		metal ion binding;	0.734159		0.529903		0.18046
1358	U	Solyc06g074780.1.1_1	histone h2b	nucleosome assembly;	nucleosome; nucleolus;	DNA binding; protein heterodimerization activity;	3.20625		5.89124		4.26368
1360	U	Solyc12g096150.1.1_1	60s ribosomal protein l13-1	RNA methylation; translation; ribosome biogenesis;	cell wall; nucleolus; plasmodesma; vacuolar membrane; cytosolic large ribosomal subunit; Golgi apparatus; plasma membrane;	structural constituent of ribosome;	1.10953		1.23507		1.20499
1362	U	Solyc01g106090.2.1_1	psbp domain-containing protein chloroplastic-like	photosystem I assembly;	chloroplast photosystem II; chloroplast thylakoid lumen; extrinsic to membrane; chloroplast stroma; oxygen evolving complex;	calcium ion binding;	1.03179		1.37347		0.752778
1363	U	Solyc10g062160.1.1_1	dynamin-related protein 1e-like	GTP catabolic process; response to cadmium ion; defense response to fungus;	mitochondrion; vacuole; plasma membrane;	GTPase activity; GTP binding;	7.0188		9.32058		1.23059
1365	U	Solyc06g007180.2.1_1	asparagine synthetase	response to absence of light; response to glucose stimulus; response to sucrose stimulus; response to fructose stimulus; glutamine metabolic process; L-asparagine biosynthetic process; cellular response to sucrose starvation; cellular amino acid catabolic process;		ATP binding; asparagine synthase (glutamine-hydrolyzing) activity;	0.896339		1.18204		1.55174
1370	U	Solyc03g096070.2.1_1	phosphoinositide-specific phospholipase c family protein	lipid metabolic process; intracellular signal transduction;	nucleus;	signal transducer activity; phosphatidylinositol phospholipase C activity; calcium ion binding;	1.19826		1.1177		0.837914
1371	U	Solyc01g094350.2.1_1	dead-box atp-dependent rna helicase 8-like	modulation by virus of host morphology or physiology;		ATP-dependent helicase activity; nucleic acid binding; ATP binding;	1.09247		1.20393		0.64532
1372	U	Solyc10g007050.2.1_1	probable bifunctional methylthioribulose-1-phosphate dehydratase enolase-phosphatase e1 1-like	L-methionine salvage from methylthioadenosine;	cytosol; chloroplast stroma;	methylthioribulose 1-phosphate dehydratase activity; phosphoglycolate phosphatase activity; acireductone synthase activity; magnesium ion binding;	1.23681		1.33077		1.68872
1374	U	Solyc08g082700.2.1_1	26s proteasome non-atpase regulatory subunit rpn12a-like	flower development; response to misfolded protein; fatty acid beta-oxidation; proteasomal ubiquitin-dependent protein catabolic process; protein maturation; toxin catabolic process; cotyledon development; proteasome core complex assembly; regulation of unidimensional cell growth; root hair elongation; regulation of anthocyanin biosynthetic process; DNA endoreduplication; skotomorphogenesis; respo…	chloroplast envelope; cytosol; proteasome regulatory particle, lid subcomplex; nucleus;	peptidase activity;	0.951907		0.913122		0.808302
1375	U	Solyc12g043000.1.1_1	coatomer subunit beta -2-like	vesicle-mediated transport; intracellular protein transport;	membrane coat;	myosin heavy chain kinase activity; structural molecule activity;	1.12479		1.29678		0.664396
1376	H	Solyc03g005090.2.1_1	ankyrin repeat-containing isoform 1				0.849574	0.175147	0.941462	0.139775	0.514982	8.04733e-06
1378	U	Solyc06g064910.2.1_1	t-complex protein 11			binding;	0.736756		0.794103		0.80769
1379	U	Solyc11g069050.1.1_1	4-coumarate-- ligase-like 7-like	jasmonic acid biosynthetic process; oxidation-reduction process;	peroxisome;	fatty-acyl-CoA synthase activity; Photinus-luciferin 4-monooxygenase (ATP-hydrolyzing) activity; 4-coumarate-CoA ligase activity;	0.970585		1.02574		0.969328
1380	U	Solyc06g008090.2.1_1	myosin-h heavy chain-like	root hair elongation; peroxisome localization; mitochondrion localization; Golgi localization;	peroxisome; myosin complex;	Rab GTPase binding; ATP binding; GTP-dependent protein binding; motor activity; actin binding;	6.57011		8.61352		2.03028
1382	U	Solyc03g118550.2.1_1	tpr repeat-containing thioredoxin tdx-like	protein folding; cell redox homeostasis; heat acclimation; protein oligomerization;		oxidoreductase activity, acting on a sulfur group of donors, disulfide as acceptor; Hsp70 protein binding;	0.960612	0.424289	0.941576	0.0880433	1.2234	0.083852
1384	U	Solyc02g068900.2.1_1	glutathione s-transferase omega-like protein	response to cadmium ion;	cytosol;	transferase activity;	0.882392		0.885363		0.0258474
1385	U	Solyc09g083440.2.1_1	proteinase inhibitor i	response to wounding; negative regulation of peptidase activity; proteolysis;	extracellular region;	serine-type endopeptidase inhibitor activity; peptidase activity;	3.62392		7.45656		5.44517
1387	U	Solyc01g007630.2.1_1	ribosomal protein l2	translation;	large ribosomal subunit; chloroplast; mitochondrion;	structural constituent of ribosome; transferase activity; rRNA binding; nucleotide binding;	0.83041		1.16404		0.719335
1388	U	Solyc08g062660.2.1_1	ran-binding protein 1 homolog c-like	intracellular transport;			19.3667		48.2394		4.14921
1393	U	Solyc12g011040.1.1_1	lipoxygenase	oxylipin biosynthetic process; oxidation-reduction process;	chloroplast stroma; chloroplast thylakoid;	linoleate 13S-lipoxygenase activity; iron ion binding;	0.927805		0.719437		0.489664
1394	U	Solyc01g110450.2.1_1	nadph dependent mannose 6-phosphate reductase	response to cadmium ion; oxidation-reduction process;	cytosol;	aldose-6-phosphate reductase (NADPH) activity;	0.81967		1.24019		0.89558
1395	U	Solyc12g044860.1.1_1	dead-box atp-dependent rna helicase 20-like		nucleus; cytosol;	ATP-dependent helicase activity; nucleic acid binding; ATP binding;	1.06459		1.10785		1.07338
1396	U	Solyc02g093900.2.1_1	cytochrome c1- heme mitochondrial-like	electron transport chain;	mitochondrial inner membrane; respiratory chain; integral to membrane;	electron carrier activity; iron ion binding; heme binding;	0.462091		1.10251		0.0314552
1398	U	Solyc04g077040.2.1_1	xylulose kinase	xylulose metabolic process; phosphorylation;	cytosol;	xylulokinase activity;	1.03519	0.196071	0.901643	0.185765	0.939479	0.211968
1399	U	Solyc08g080130.2.1_1	phospholipase d	lipid catabolic process; phosphatidylcholine metabolic process;	plasmodesma; membrane;	NAPE-specific phospholipase D activity; calcium ion binding; phospholipase D activity; phosphatidylinositol-4,5-bisphosphate binding;	0.772972	0.278121	0.719029	0.0998162	1.08998	0.256614
1400	U	Solyc10g076870.1.1_1	protein			nucleic acid binding; nucleotide binding;	1.07819	0.0359467	0.960175	0.0544426	0.701973	0.385439
1402	U	Solyc01g104490.2.1_1	separase-like protein	sugar mediated signaling pathway; cotyledon development; leaf senescence; cytokinesis by cell plate formation; positive regulation of cell proliferation; response to gamma radiation; response to freezing; response to jasmonic acid stimulus; RNA processing; protein ubiquitination; mitotic recombination; telomere maintenance in response to DNA damage; primary shoot apical meristem specification; em…	nucleus;	enzyme regulator activity; hydrolase activity; protein binding;	1.05293		0.496145		0.869711
1403	U	Solyc08g067030.2.1_1	PREDICTED: uncharacterized protein LOC101262737	response to karrikin;	extracellular region; plant-type cell wall;		3.98522	0.15186	4.74534	0.286769	3.81717	0.229284
1405	U	Solyc04g058070.2.1_1	udp-sugar pyrophospharylase-like	UDP-glucuronate metabolic process; UDP-L-arabinose metabolic process; nucleotide-sugar biosynthetic process; UDP-glucose metabolic process; pollen development; UDP-D-galactose metabolic process; response to cadmium ion;	cytosol; chloroplast; pollen tube;	UTP:glucose-1-phosphate uridylyltransferase activity; UTP:xylose-1-phosphate uridylyltransferase activity; UTP:galactose-1-phosphate uridylyltransferase activity; glucuronate-1-phosphate uridylyltransferase activity; UTP:arabinose-1-phosphate uridylyltransferase activity;	0.756596	0.337923	1.77222	0.269619	0.72794	0.41343
1406	U	Solyc07g005560.2.1_1	eukaryotic initiation factor 5a2	translational initiation; translational frameshifting; peptidyl-lysine modification to hypusine; positive regulation of translational termination; positive regulation of translational elongation;		translation initiation factor activity; translation elongation factor activity; ribosome binding;	13.0684		14.3463		1.29889
1408	U	Solyc04g026100.1.1_1	40s ribosomal protein s16-like	translation;	nucleolus; cytosolic ribosome; cell wall; chloroplast; membrane;	structural constituent of ribosome;	1.09781		1.04551		1.7518
1410	U	Solyc11g007580.1.1_1	dna n-glycosylase dna-(apurinic or apyrimidinic site) isoform 3	base-excision repair; regulation of gene expression by genetic imprinting; DNA methylation; embryo development ending in seed dormancy;	polar nucleus;	endonuclease activity; DNA-(apurinic or apyrimidinic site) lyase activity; 4 iron, 4 sulfur cluster binding; DNA N-glycosylase activity;	0.823658		2.91724		0.199932
1411	U	Solyc09g010560.1.1_1	at5g37830 k22f20_70	glutathione catabolic process;	plasmodesma; cytosol;	5-oxoprolinase (ATP-hydrolyzing) activity;	16.134		24.0652		2.09024
1412	H	Solyc07g049690.2.1_1	fatty acid hydroperoxide lyase	indoleacetic acid biosynthetic process; fatty acid metabolic process; oxidation-reduction process; response to wounding; tryptophan catabolic process;	chloroplast envelope;	lyase activity; oxidoreductase activity, acting on paired donors, with incorporation or reduction of molecular oxygen; electron carrier activity; monooxygenase activity; heme binding; iron ion binding;	0.576609	0.146044	1.13985	0.00262704	0.672113	0.000727871
1415	U	Solyc01g007280.2.1_1	ribosomal protein s4	translation;	small ribosomal subunit; chloroplast; mitochondrion;	structural constituent of ribosome; rRNA binding;	1.01626		1.01507		19.8556
1416	U	Solyc04g016080.1.1_1	kinesin heavy	microtubule cytoskeleton organization; cytokinesis by cell plate formation; histone H3-K9 methylation; chromatin silencing; microtubule-based movement;	microtubule; kinesin complex;	microtubule motor activity; microtubule binding; ATP binding;	1.08303		0.951389		0.677884
1417	U	Solyc03g115630.2.1_1	carbamoyl-phosphate synthase small chain-like	RNA methylation; purine nucleotide biosynthetic process; pyrimidine ribonucleotide biosynthetic process; glutamine catabolic process; cellular response to phosphate starvation; carbamoyl phosphate biosynthetic process;	carbamoyl-phosphate synthase complex; chloroplast stroma;	carbamoyl-phosphate synthase (glutamine-hydrolyzing) activity;	1.06876		0.719392		0.889098
1418	U	Solyc06g053450.2.1_1	protein iq-domain 14-like	xylan metabolic process;	plasma membrane;		1.69113		0.86333		1.27675
1419	U	Solyc05g050980.2.1_1	5-enolpyruvylshikimate-3-phosphate synthase	response to herbicide; chorismate biosynthetic process; aromatic amino acid family biosynthetic process;	chloroplast;	3-phosphoshikimate 1-carboxyvinyltransferase activity;	0.992183		0.529583		0.764715
1420	U	Solyc01g099270.2.1_1	cyclin family protein	mitotic cell cycle; cytokinesis, initiation of separation; histone phosphorylation; microtubule cytoskeleton organization; phragmoplast assembly;	microtubule associated complex; mitochondrion; preprophase band;		0.85625		0.847776		0.718628
1421	U	Solyc02g093290.2.1_1	nicotinate phosphoribosyltransferase-like	nicotinate nucleotide salvage; NAD biosynthetic process;		nicotinate phosphoribosyltransferase activity; nicotinate-nucleotide diphosphorylase (carboxylating) activity;	0.903471		0.787401		1.69868
1422	U	Solyc11g039840.1.1_1	rieske iron-sulfur protein	electron transport chain;	mitochondrial respiratory chain complex III; integral to membrane;	metal ion binding; ubiquinol-cytochrome-c reductase activity; 2 iron, 2 sulfur cluster binding;	0.933666		1.10847		0.756551
1424	U	Solyc01g086710.2.1_1	dna-directed rna polymerase i subunit rpa2-like	transcription, DNA-dependent;	chloroplast; nucleus; cytosol;	DNA-directed RNA polymerase activity; DNA binding; ribonucleoside binding;	1.05687	0.483841	1.07584	0.0517233	0.773707	0.0747769
1426	U	Solyc12g042600.1.1_1	glucosyl transferase	response to UV-B; metabolic process;	chloroplast;	trans-zeatin O-beta-D-glucosyltransferase activity; cis-zeatin O-beta-D-glucosyltransferase activity;	0.851043		1.0987		0.911246
1427	U	Solyc05g008180.2.1_1	probable nicotinate-nucleotide pyrophosphorylase	NAD biosynthetic process;	chloroplast;	nicotinate-nucleotide diphosphorylase (carboxylating) activity;	0.989535	0.16526	0.943152	0.18642	0.823744	0.484279
1428	U	Solyc04g016260.2.1_1	calcium-transporting atpase plasma membrane-type-like	calcium ion transmembrane transport; anion homeostasis; response to salt stress; defense response to bacterium; negative regulation of programmed cell death; response to nematode;	integral to membrane; plant-type vacuole membrane; chloroplast; plasma membrane;	calcium-transporting ATPase activity; calmodulin binding; metal ion binding; ATP binding;	1.05207		0.836493		1.24944
1429	U	Solyc10g083740.1.1_1	60s ribosomal protein l24-like		ribosome;		1.16696		0.888276		1.56606
1431	H	Solyc12g096790.1.1_1	salutaridinol 7-o-acetyltransferase-like			transferase activity, transferring acyl groups other than amino-acyl groups;	0.815136	0.0372174	1.18411	0.0300453	0.50311	0.0311629
1432	U	Solyc04g053120.2.1_1	4-alpha- chloroplastic amyloplastic-like	maltose catabolic process; glucose metabolic process; starch catabolic process;	amyloplast; chloroplast;	cation binding; 4-alpha-glucanotransferase activity;	0.465949		0.924965		0.296759
1433	U	Solyc03g044150.2.1_1	subtilisin-like protease-like	mucilage extrusion from seed coat; mucilage metabolic process involved in seed coat development; proteolysis; negative regulation of catalytic activity;	plant-type cell wall; apoplast;	identical protein binding; serine-type endopeptidase activity;	0.897422		1.32758		0.589917
1436	U	Solyc04g082880.2.1_1	pyrophosphate--fructose 6-phosphate 1-phosphotransferase subunit alpha-like	response to glucose stimulus; response to sucrose stimulus; response to fructose stimulus; fructose 6-phosphate metabolic process; glycolysis; phosphorylation; photosynthesis;	6-phosphofructokinase complex; pyrophosphate-dependent phosphofructokinase complex, alpha-subunit complex;	6-phosphofructokinase activity; diphosphate-fructose-6-phosphate 1-phosphotransferase activity; ATP binding;	0.883441		1.19101		1.25586
1437	U	Solyc11g006320.1.1_1	ubiquitin carboxyl-terminal hydrolase 12-like	ubiquitin-dependent protein catabolic process; DNA topological change;		ubiquitin thiolesterase activity; double-stranded DNA binding; cysteine-type peptidase activity;	0.845546		1.17396		1.07975
1438	U	Solyc06g068220.2.1_1	haloalkane dehalogenase 2-like	mRNA modification;	chloroplast envelope; chloroplast stroma;	haloalkane dehalogenase activity;	0.916025		0.705301		1.55172
1439	U	Solyc08g077700.2.1_1	eukaryotic translation initiation factor 4g-like	cellular macromolecule metabolic process; response to stimulus; primary metabolic process;		RNA binding;	3.78498		1.31945		0.345299
1440	U	Solyc02g085030.2.1_1	chaperone -domain superfamily isoform 1			heat shock protein binding;	20.7514	0.169131	8.25754	0.249787	2.75919	0.260421
1444	U	Solyc03g042560.1.1_1	phenylalanine ammonia-lyase	cinnamic acid biosynthetic process; L-phenylalanine catabolic process;	cytoplasm;	phenylalanine ammonia-lyase activity;	0.964867		0.689124		0.92708
1445	U	Solyc01g107270.2.1_1	probable phosphoribosylformylglycinamidine chloroplastic mitochondrial-like	microgametogenesis; 'de novo' IMP biosynthetic process;	mitochondrion; chloroplast stroma;	ATP binding; transferase activity; phosphoribosylformylglycinamidine synthase activity;	1.10693		0.979935		0.908038
1447	U	Solyc01g090170.2.1_1	ras 5 family protein	small GTPase mediated signal transduction; ER to Golgi vesicle-mediated transport; response to cadmium ion; protein transport;	Golgi membrane; vacuole; trans-Golgi network membrane; plasma membrane;	hydrolase activity; GTP binding;	0.766622	0.269946	1.15682	0.195852	0.900453	0.538424
1448	U	Solyc08g041890.2.1_1	importin subunit alpha-1-like	protein import into nucleus;	nucleolus; cell wall; nuclear envelope; cytosol;	protein transporter activity;	6.27338		0.711704		1.41222
1449	U	Solyc06g069550.1.1_1	uridine diphosphate glucose dehydrogenase	oxidation-reduction process;		NAD binding; UDP-glucose 6-dehydrogenase activity;	15.4316		18.9933		15.3583
1450	U	Solyc12g013710.1.1_1	protochlorophyllide chloroplastic-like	oxidation-reduction process; chlorophyll biosynthetic process; photosynthesis; response to ethylene stimulus;	chloroplast envelope; chloroplast thylakoid membrane;	protochlorophyllide reductase activity;	1.0259	0.0901518	1.03361	0.305775	0.921788	0.000818007
1452	U	Solyc08g079090.2.1_1	monocopper oxidase-like protein sku5-like	multidimensional cell growth; oxidation-reduction process; root hair elongation; cellulose metabolic process; polysaccharide biosynthetic process; cell tip growth; cell wall organization; anthocyanin accumulation in tissues in response to UV light; regulation of hormone levels;	cytosol; plasmodesma; plant-type cell wall; vacuolar membrane; anchored to plasma membrane; apoplast;	copper ion binding; L-ascorbate oxidase activity;	0.915906		0.571081		0.918344
1453	U	Solyc07g053020.1.1_1	disease resistance rpp13-like protein 4			hydrolase activity; nucleotide binding;	0.903602	0.13211	1.27689	0.282458	0.654599	0.342715
1454	U	Solyc01g110160.2.1_1	uncharacterized loc101218799	carotenoid biosynthetic process; isopentenyl diphosphate biosynthetic process, methylerythritol 4-phosphate pathway;	chloroplast envelope; chloroplast stroma; nucleus;		1.09568		1.01295		0.761695
1457	U	Solyc09g008800.2.1_1	60s ribosomal protein l24-like	gynoecium development; auxin mediated signaling pathway;	nucleolus; chloroplast; cytosolic large ribosomal subunit; plasma membrane;		1.16696		0.888276		1.56606
1459	A	Solyc01g099100.2.1_1	long chain acyl- synthetase peroxisomal-like	mitotic cell cycle; response to ozone; RNA processing; fatty acid biosynthetic process; peroxisome organization; response to salt stress; response to symbiotic fungus; fatty acid beta-oxidation; defense response to insect; long-chain fatty acid metabolic process;	peroxisome; membrane;	long-chain fatty acid-CoA ligase activity;	4.69869	0.00940902	6.01636	0.0845796	0.736375	0.430656
1460	A	Solyc03g116810.2.1_1	signal recognition particle 54 kda protein 2-like	GTP catabolic process; SRP-dependent cotranslational protein targeting to membrane;	signal recognition particle, endoplasmic reticulum targeting;	7S RNA binding; GTPase activity; GTP binding;	2.0129	0.00391402	1.84202	0.144081	2.79492	0.279483
1463	U	Solyc08g069030.2.1_1	delta-aminolevulinic acid dehydratase	pentose-phosphate shunt; rRNA processing; chlorophyll biosynthetic process; protoporphyrinogen IX biosynthetic process;	chloroplast stroma;	porphobilinogen synthase activity; metal ion binding;	1.32503		0.787536		1.14017
1464	U	Solyc03g117870.2.1_1	4-coumarate:coenzyme a ligase	phenylpropanoid metabolic process;		ATP binding; 4-coumarate-CoA ligase activity;	0.89507	0.222312	0.980083	0.211503	1.18178	0.00327763
1465	U	Solyc10g083490.1.1_1	cell division protein homolog 2- chloroplastic-like	cell division; protein polymerization; GTP catabolic process;	protein complex; chloroplast;	GTPase activity; GTP binding;	1.12936		1.09285		0.894544
1467	U	Solyc01g009090.2.1_1	serrate rna effector molecule-like	primary miRNA processing; regulation of meristem development; shoot system development; regulation of adaxial/abaxial pattern formation; production of ta-siRNAs involved in RNA interference; positive regulation of transcription, DNA-dependent; regulation of mitotic cell cycle; post-translational protein modification; mRNA splicing, via spliceosome; chromatin modification;	nuclear speck; nuclear dicing body; chloroplast; nucleolus; cytosol;	protein binding; zinc ion binding; DNA binding; sequence-specific DNA binding transcription factor activity;	0.966815		1.28618		1.07343
1468	U	Solyc05g009190.2.1_1	cysteine--trna ligase-like	cysteinyl-tRNA aminoacylation; response to cadmium ion;	cytoplasm;	cysteine-tRNA ligase activity; ATP binding;	0.918758		0.862886		0.858172
1469	U	Solyc09g007270.2.1_1	ascorbate peroxidase	protein folding; response to high light intensity; response to hydrogen peroxide; response to heat; oxidation-reduction process;	cytosol;	heme binding; L-ascorbate peroxidase activity;	0.795956		0.435044		1.5322
1470	U	Solyc01g007910.2.1_1	succinyl- ligase	response to fructose stimulus; response to misfolded protein; photorespiration; gluconeogenesis; response to glucose stimulus; response to sucrose stimulus; succinyl-CoA metabolic process; pyrimidine ribonucleotide biosynthetic process; response to salt stress; proteasome core complex assembly; succinate metabolic process; ubiquitin-dependent protein catabolic process; tricarboxylic acid cycle; g…	cell wall; cytosol; mitochondrion;	cofactor binding; ATP citrate synthase activity; succinate-CoA ligase (GDP-forming) activity; copper ion binding; ATP binding; succinate-CoA ligase (ADP-forming) activity;	0.895712		0.518784		0.788237
1471	U	Solyc06g052030.2.1_1	importin subunit beta-1-like	cell wall pectin metabolic process; protein import into nucleus, docking; plant-type cell wall cellulose metabolic process;	nuclear pore; chloroplast;	protein transporter activity; Ran GTPase binding;	0.932614		0.724468		1.28504
1473	U	Solyc02g093370.2.1_1	altered inheritance of mitochondria protein 32-like				0.973086		0.962264		0.896913
1475	U	Solyc04g005690.2.1_1	probable splicing factor 3a subunit 1-like	RNA processing;		RNA binding;	1.10558		0.893416		0.453283
1476	U	Solyc01g099240.2.1_1	probable 3-hydroxyisobutyrate dehydrogenase-like mitochondrial-like	pentose-phosphate shunt;	cytosol; mitochondrion;	phosphogluconate dehydrogenase (decarboxylating) activity; coenzyme binding; nucleotide binding;	0.916353		1.14788		0.744406
1477	H	Solyc01g091160.2.1_1	arginase	putrescine biosynthetic process from arginine; arginine catabolic process; defense response to bacterium;	mitochondrion; chloroplast;	cobalt ion binding; arginase activity; agmatinase activity;	0.705917	0.099557	2.44259	0.130408	0.458597	0.000534443
1478	U	Solyc00g042140.1.1_1	f0f1 atp synthase subunit beta				15.2094		16.8263		0.268725
1479	U	Solyc03g115360.2.1_1	40s ribosomal protein s19	translation;	nucleolus; vacuole; plasmodesma; cell wall; cytosolic small ribosomal subunit; membrane;	structural constituent of ribosome;	1.21686		1.1417		1.70701
1480	H	Solyc02g064680.2.1_1	calcium-transporting atpase plasma membrane-type-like	salicylic acid biosynthetic process; regulation of ion transport; amino acid import; regulation of plant-type hypersensitive response; response to chitin; defense response to fungus; negative regulation of programmed cell death; basic amino acid transport; ATP biosynthetic process; endoplasmic reticulum unfolded protein response; protein targeting to membrane; pollen development; ER to Golgi vesi…	plasma membrane; integral to membrane; endoplasmic reticulum membrane;	calcium-transporting ATPase activity; zinc ion binding; carbonate dehydratase activity; ATP binding; calmodulin binding;	0.985321	0.131972	1.09265	0.317103	0.516057	0.00190572
1482	U	Solyc07g066660.2.1_1	cyclin-b3-1-like isoform x4	stomatal lineage progression; regulation of cyclin-dependent protein serine/threonine kinase activity; cell division;	nucleus;	cyclin-dependent protein serine/threonine kinase activity; protein kinase binding;	1.02624		0.804146		0.346671
1483	U	Solyc04g079180.2.1_1	succinate dehydrogenase 5	ubiquitin-dependent protein catabolic process; response to misfolded protein; proteasome core complex assembly; photorespiration;	mitochondrial respiratory chain complex II; nucleus;		3.95927		5.40894		5.84759
1485	U	Solyc06g065390.2.1_1	50s ribosomal protein chloroplastic-like	regulation of protein dephosphorylation; embryo development ending in seed dormancy; translation; photosystem II assembly; chloroplast relocation; defense response to bacterium; response to cold; positive regulation of transcription, DNA-dependent; transcription from plastid promoter; rRNA processing; thylakoid membrane organization;	chloroplast envelope; ribosome; chloroplast stroma; nucleus;	structural constituent of ribosome; rRNA binding;	0.927353		1.18049		0.686745
1486	U	Solyc11g069950.1.1_1	atp-dependent zinc metalloprotease ftsh mitochondrial-like	ATP catabolic process; cell division; proteolysis; protein catabolic process;	mitochondrion; plastid; membrane;	metal ion binding; ATP-dependent peptidase activity; metalloendopeptidase activity; ATP binding; microtubule-severing ATPase activity; serine-type endopeptidase activity;	0.911125		0.959121		0.577085
1487	U	Solyc02g082030.2.1_1	protein trigalactosyldiacylglycerol chloroplastic-like	intracellular lipid transport; photosystem II assembly;	chloroplast inner membrane;	lipid transporter activity; phospholipid binding;	0.98856		0.574284		1.00285
1489	U	Solyc03g116110.2.1_1	alpha beta-hydrolases superfamily protein	negative regulation of defense response; jasmonic acid mediated signaling pathway; regulation of protein dephosphorylation; systemic acquired resistance, salicylic acid mediated signaling pathway; regulation of plant-type hypersensitive response; regulation of hydrogen peroxide metabolic process; regulation of transcription, DNA-dependent; response to bacterium; protein targeting to membrane; MAP…	chloroplast envelope; chloroplast thylakoid membrane;		0.749126	0.147189	0.715738	0.0676083	1.16135	0.00219837
1490	U	Solyc07g062490.1.1_1	epidermis-specific secreted glycoprotein ep1-like	recognition of pollen; water transport;	extracellular region;		0.243988		1.0527		0.940151
1491	U	Solyc07g056260.2.1_1	callose synthase 7-like	callose deposition in cell wall; (1->3)-beta-D-glucan biosynthetic process; phloem transport; microsporogenesis; membrane fusion; callose deposition in phloem sieve plate;	1,3-beta-D-glucan synthase complex;	1,3-beta-D-glucan synthase activity;	1.13231	0.0152617	1.31813	0.0523312	0.635041	0.381053
1493	H	Solyc08g082070.2.1_1	hmg (high mobility group) box protein	histone phosphorylation; response to cyclopentenone; cytokinesis by cell plate formation; regulation of cell proliferation; acetyl-CoA metabolic process; microtubule cytoskeleton organization;	nucleus;	sequence-specific DNA binding transcription factor activity; DNA binding;	0.835111	0.681324	6.17507	0.135416	0.713532	0.000664748
1494	U	Solyc04g008280.2.1_1	regulator of ribonuclease-like protein 2-like	methylation; regulation of RNA metabolic process;		ribonuclease inhibitor activity; methyltransferase activity;	0.959043	0.342443	1.14946	0.0400911	0.428134	0.464045
1495	U	Solyc02g091970.2.1_1	branched-chain-amino-acid aminotransferase chloroplastic-like	toxin catabolic process; branched-chain amino acid metabolic process; second-messenger-mediated signaling;	chloroplast stroma;	L-leucine transaminase activity; L-valine transaminase activity; L-isoleucine transaminase activity;	0.935163		1.07304		0.691152
1496	U	Solyc07g063190.2.1_1	thioredoxin chloroplastic-like	cell redox homeostasis; glycerol ether metabolic process;	chloroplast part; thylakoid;	electron carrier activity; protein disulfide oxidoreductase activity;	1.04092		0.359129		0.756999
1498	U	Solyc04g009950.2.1_1	cell division cycle 5-like	mitotic cell cycle; RNA processing; defense response to bacterium; regulation of transcription, DNA-dependent; defense response signaling pathway, resistance gene-dependent; cell division; defense response signaling pathway, resistance gene-independent; defense response to fungus;	chloroplast;	DNA binding; sequence-specific DNA binding transcription factor activity; chromatin binding;	1.13284	0.0313538	1.14955	0.0425242	1.05589	0.432622
1499	U	Solyc12g056220.1.1_1	water channel protein	brassinosteroid biosynthetic process; transmembrane transport; acetyl-CoA metabolic process; cellular response to iron ion starvation; iron ion transport; water transport; sterol biosynthetic process;	integral to membrane; chloroplast; plasma membrane;	water channel activity;	1.07512		0.565458		0.675396
1502	U	Solyc07g063040.2.1_1	probable bifunctional methylthioribulose-1-phosphate dehydratase enolase-phosphatase e1 1-like	L-methionine salvage from methylthioadenosine;	chloroplast stroma;	methylthioribulose 1-phosphate dehydratase activity; acireductone synthase activity; magnesium ion binding;	0.926491		0.728354		1.22735
1505	U	Solyc02g071580.2.1_1	subtilisin-like protease-like	proteolysis; negative regulation of catalytic activity; oxidation-reduction process;	cell wall; extracellular region;	identical protein binding; serine-type endopeptidase activity; 2-alkenal reductase [NAD(P)] activity;	0.971357		1.38399		0.600189
1509	U	Solyc04g080240.2.1_1	perq amino acid-rich with gyf domain-containing protein isoform 1	response to abscisic acid stimulus;			1.14044		1.07041		0.837026
1512	U	Solyc06g062370.2.1_1	acid phosphatase 1-like			acid phosphatase activity;	14.206		44.6207		0.526691
1514	U	Solyc08g077890.2.1_1	atp-dependent clp protease proteolytic subunit-related protein chloroplastic-like	response to reactive oxygen species; regulation of gene expression; regulation of protein localization; isopentenyl diphosphate biosynthetic process, methylerythritol 4-phosphate pathway; systemic acquired resistance; proteolysis; regulation of defense response;	chloroplast envelope; chloroplast stroma;	serine-type endopeptidase activity;	1.10575		1.118		0.74891
1517	U	Solyc08g067840.2.1_1	psbp domain-containing protein chloroplastic-like	protein targeting to chloroplast; starch biosynthetic process; isopentenyl diphosphate biosynthetic process, methylerythritol 4-phosphate pathway; photosynthesis; maltose metabolic process; positive regulation of transcription, DNA-dependent; thylakoid membrane organization;	oxygen evolving complex; extrinsic to membrane; chloroplast thylakoid lumen; chloroplast thylakoid membrane;	calcium ion binding;	1.05842		0.930653		0.567223
1519	U	Solyc01g106620.2.1_1	pathogenesis-related protein 1	response to biotic stimulus; defense response;	extracellular region;		19.0022	0.237087	40.784	0.252063	2.94566	0.060699
1520	U	Solyc10g038120.1.1_1	coatomer subunit delta-like	retrograde vesicle-mediated transport, Golgi to ER; N-terminal protein myristoylation; intracellular protein transport;	COPI vesicle coat; cytosol; plasmodesma; clathrin adaptor complex;		0.768282	0.338233	0.977865	0.473168	1.35954	0.0817584
1521	U	Solyc03g117490.2.1_1	glycerol kinase	defense response to bacterium; glycerol catabolic process; response to microbial phytotoxin; glycerol-3-phosphate metabolic process; carbohydrate phosphorylation; fatty acid beta-oxidation; response to molecule of bacterial origin; response to karrikin;	cytosol; mitochondrion;	glycerol kinase activity; carbohydrate kinase activity;	0.742209	0.228835	0.839055	0.0351274	0.520818	0.0779433
1523	U	Solyc11g006340.1.1_1	phosphoribosylaminoimidazole chloroplastic-like	pollen development; 'de novo' IMP biosynthetic process;	chloroplast;	metal ion binding; phosphoribosylaminoimidazole carboxylase activity; ATP binding; 5-(carboxyamino)imidazole ribonucleotide mutase activity;	0.758442		6.10117		11.1415
1524	U	Solyc10g006970.2.1_1	thioredoxin chloroplastic-like	cell redox homeostasis; glycerol ether metabolic process;	chloroplast part; thylakoid;	electron carrier activity; protein disulfide oxidoreductase activity;	1.04092		0.359129		0.756999
1525	U	Solyc12g005500.1.1_1	prohibitin- mitochondrial-like	response to stress;	vacuole; plasma membrane; cell wall; mitochondrial respiratory chain complex I; chloroplast;		1.09991		1.039		0.913372
1527	U	Solyc09g010420.2.1_1	arginine biosynthesis bifunctional protein chloroplastic-like	arginine biosynthetic process; pyrimidine ribonucleotide biosynthetic process;	mitochondrion; chloroplast stroma;	glutamate N-acetyltransferase activity; acetyl-CoA:L-glutamate N-acetyltransferase activity;	0.946827	0.143547	1.21078	0.132431	0.856537	0.414021
1528	L	Solyc01g098980.2.1_1	microtubule based kinesin motor protein	microtubule-based movement;	cytoplasm; kinesin complex; microtubule;	microtubule binding; minus-end-directed microtubule motor activity; ATP binding;	1.07884	0.0731832	0.715881	0.00130732	1.12071	0.313907
1530	G	Solyc07g064970.2.1_1	microtubule-associated protein map65-1a	microtubule bundle formation; cytokinesis; microtubule nucleation; positive regulation of microtubule polymerization;	cortical microtubule, transverse to long axis; preprophase band; spindle; phragmoplast; nucleus;	microtubule binding;	6.33786	0.314828	0.736679	0.097641	1.25011	0.0205941
1532	U	Solyc09g007630.2.1_1	dnaj homolog subfamily c member 3 homolog	protein folding; response to high light intensity; response to endoplasmic reticulum stress; response to hydrogen peroxide; response to heat;	endoplasmic reticulum lumen; plasma membrane;	heat shock protein binding;	0.703912		2.20287		1.43364
1533	G	Solyc11g010190.1.1_1	prohibitin- mitochondrial-like	cell growth; response to salt stress; cell division; response to auxin stimulus; mitochondrion organization; lateral root development; response to nitric oxide;	mitochondrion; nucleolus; plant-type cell wall; chloroplast; vacuole; plasma membrane; respiratory chain complex I;		8.37126	0.212579	11.3322	0.282299	10.8351	0.00613121
1536	U	Solyc03g062860.1.1_1	catalytic region zinc cchc-type peptidase catalytic	DNA integration;		nucleic acid binding; zinc ion binding;	3.60651	0.239593	5.28663	0.227203	1.3794	0.470035
1540	H	Solyc05g005880.2.1_1	30s ribosomal protein s13	translation; photosynthetic electron transport in photosystem I; DNA-dependent transcription, elongation; isopentenyl diphosphate biosynthetic process, methylerythritol 4-phosphate pathway; ribosome biogenesis; regulation of protein dephosphorylation;	chloroplast envelope; mitochondrial small ribosomal subunit; chloroplast stroma;	RNA binding; structural constituent of ribosome;	0.94735	0.274723	1.02947	0.0917564	0.637467	0.037853
1541	U	Solyc04g082790.2.1_1	dead-box atp-dependent rna helicase 38-like	protein folding; heat acclimation; response to cold; protein maturation; response to abscisic acid stimulus; response to high light intensity; response to hydrogen peroxide; poly(A)+ mRNA export from nucleus;	nuclear envelope; cytoplasm; plasma membrane;	nucleic acid binding; ATP-dependent helicase activity; RNA-dependent ATPase activity; ATP binding; RNA helicase activity;	13.0825	0.13225	20.9718	0.145422	8.61822	0.290741
1548	U	Solyc01g087520.2.1_1	lipoic acid	photosynthesis, light reaction; lipoate biosynthetic process;	chloroplast;	ferredoxin-NAD(P) reductase activity; 4 iron, 4 sulfur cluster binding; ferredoxin:thioredoxin reductase activity; lipoate synthase activity;	0.910354		4.30488		0.821819
1549	U	Solyc02g082540.2.1_1	calcium-binding ef hand family isoform 2		cell part;		8.29197		9.32982		2.76238
1551	U	Solyc08g063050.2.1_1	atp-dependent zinc metalloprotease ftsh mitochondrial-like	ATP catabolic process; cell division; proteolysis; protein catabolic process;	mitochondrion; plastid; membrane;	metal ion binding; ATP-dependent peptidase activity; metalloendopeptidase activity; ATP binding; microtubule-severing ATPase activity; serine-type endopeptidase activity;	8.53613		14.1026		0.716377
1553	L	Solyc02g087070.2.1_1	alpha-dioxygenase 1-like	nitrate transport; cellular response to salicylic acid stimulus; cell death; defense response to bacterium; cellular response to iron ion starvation; systemic acquired resistance; fatty acid alpha-oxidation; response to abscisic acid stimulus; iron ion transport; response to nitrate; cell wall modification involved in abscission; cellular response to nitric oxide;	extracellular region;	peroxidase activity; heme binding; linoleate 13S-lipoxygenase activity;	0.522815	0.3758	0.623552	0.00822224	1.06635	0.0375653
1554	U	Solyc07g064930.2.1_1	grpe like protein	heat acclimation; protein folding; pyrimidine ribonucleotide biosynthetic process; mitochondrial pyruvate transport; protein targeting to mitochondrion;	mitochondrial matrix; mitochondrial inner membrane; chloroplast;	chaperone binding; adenyl-nucleotide exchange factor activity; isomerase activity; protein homodimerization activity; copper ion binding;	0.900947	0.0586133	1.53816	0.299437	1.10607	0.233376
1555	U	Solyc02g067470.2.1_1	hypersensitive-induced response protein	regulation of meristem growth; cysteine biosynthetic process;	cytosol; plasmodesma; vacuolar membrane; Golgi apparatus; nucleus; plasma membrane;	protein kinase activity; protein histidine kinase binding;	0.890412		0.932329		1.20446
1558	U	Solyc04g080190.2.1_1	outer envelope pore protein chloroplastic-like	protein targeting to chloroplast;	chloroplast envelope; mitochondrion;		1.10682	0.0677421	1.08134	0.108482	0.846548	0.320501
1559	U	Solyc08g044370.1.1_1	ulp1 protease c-terminal catalytic domain containing protein	proteolysis;		cysteine-type peptidase activity;	2.01865	0.659406	16.895	0.0899903	9.56152	0.155637
1563	U	Solyc02g069490.2.1_1	delta -sterol reductase-like	brassinosteroid biosynthetic process; oxidation-reduction process; response to light stimulus; unidimensional cell growth;	integral to membrane; vacuole; plasma membrane;	calmodulin binding; flavin adenine dinucleotide binding; UDP-N-acetylmuramate dehydrogenase activity;	1.36434		1.32671		0.737814
1564	G	Solyc06g061070.2.1_1	glycine cleavage system h mitochondrial-like	glycine decarboxylation via glycine cleavage system;	chloroplast; thylakoid; nucleus; glycine cleavage complex; mitochondrion;	aminomethyltransferase activity;	0.729641	0.144246	0.621251	0.181745	1.61897	0.00441704
1565	U	Solyc02g081250.1.1_1	pentatricopeptide repeat-containing protein mitochondrial-like		mitochondrion;	ion binding;	0.894388		0.34995		0.543952
1566	A	Solyc12g088830.1.1_1	protein weak chloroplast movement under blue light 1-like	chloroplast accumulation movement; chloroplast avoidance movement;	cytosol; plasma membrane;	protein binding;	6.55492	0.0333302	6.27657	0.230964	7.87789	0.432333
1569	I	Solyc10g006900.2.1_1	protochlorophyllide chloroplastic-like	chlorophyll biosynthetic process; photosynthesis; oxidation-reduction process;	chloroplast;	protochlorophyllide reductase activity;	1.13335	0.0132588	1.20935	0.0148935	1.0023	0.057732
1570	U	Solyc01g094340.2.1_1	acetyl-coenzyme a carboxylase carboxyl transferase subunit chloroplastic-like	fatty acid biosynthetic process;	acetyl-CoA carboxylase complex;	transferase activity; acetyl-CoA carboxylase activity;	0.959115		1.14438		0.769007
1571	U	Solyc03g117360.2.1_1	protein topless-like	regulation of transcription, DNA-dependent;			0.972251		0.556577		0.93255
1573	U	Solyc07g054290.1.1_1	thylakoid lumenal protein chloroplastic-like	rRNA processing; plastid organization; photosystem II assembly; photosystem II repair; regulation of protein dephosphorylation;	chloroplast photosystem II; chloroplast thylakoid lumen;		1.08641	0.0823676	1.2545	0.0999214	1.1073	0.0576913
1574	U	Solyc06g048540.2.1_1	abc transporter i family member chloroplastic-like	embryo development ending in seed dormancy; ovule development; glucosinolate biosynthetic process; indoleacetic acid biosynthetic process; cysteine biosynthetic process; ATP catabolic process; rRNA processing; tryptophan catabolic process; thylakoid membrane organization; transcription from plastid promoter; iron-sulfur cluster assembly; vegetative to reproductive phase transition of meristem; ar…	chloroplast stroma;	protein binding; polyamine-transporting ATPase activity; ATP binding;	0.895015	0.42978	4.46768	0.19874	0.771401	0.374019
1575	U	Solyc04g074040.2.1_1	sc35-like splicing factor	production of miRNAs involved in gene silencing by miRNA; mRNA splicing, via spliceosome; production of siRNA involved in RNA interference;	cytosol; nuclear speck; membrane;	RNA binding; nucleotide binding;	0.93329		1.18704		1.16556
1576	U	Solyc11g012410.1.1_1	l-galactose-1-phosphate phosphatase	response to cold; inositol biosynthetic process; phosphatidylinositol phosphorylation; L-ascorbic acid biosynthetic process; response to karrikin;	plasma membrane;	L-galactose-1-phosphate phosphatase activity; inositol monophosphate 4-phosphatase activity; inositol monophosphate 3-phosphatase activity; inositol monophosphate 1-phosphatase activity; magnesium ion binding;	1.00759		1.22519		1.28592
1578	U	Solyc11g068730.1.1_1	bifunctional nitrilase nitrile hydratase nit4b-like	response to bacterium; response to cadmium ion; cellular response to sulfate starvation; detoxification of nitrogen compound; cyanide metabolic process;	plasma membrane; chloroplast; apoplast;	cyanoalanine nitrilase activity; indole-3-acetonitrile nitrile hydratase activity; 3-cyanoalanine hydratase activity; indole-3-acetonitrile nitrilase activity;	2.46631	0.446699	2.88712	0.107373	2.96728	0.46559
1581	U	Solyc01g097920.2.1_1	cysteine synthase-like	aging; response to zinc ion; cysteine biosynthetic process from serine; response to cadmium ion;	peroxisome; chloroplast; nucleus; plasma membrane; apoplast;	L-mimosine synthase activity; pyrazolylalanine synthase activity; beta-pyrazolylalanine synthase activity; cysteine synthase activity;	1.16272		0.98863		0.0561132
1583	U	Solyc06g054560.2.1_1	chromatin-remodeling complex atpase chain-like	ATP-dependent chromatin remodeling;	nucleus;	helicase activity; DNA binding; ATP binding; transferase activity; nucleosome binding;	0.982306	0.212862	3.9627	0.198999	4.2271	0.25921
1584	U	Solyc04g082560.2.1_1	calcium ion binding isoform 2		cell part;		1.81286	0.0586043	2.11727	0.333229	0.777309	0.18491
1585	U	Solyc12g042920.1.1_1	cytochrome c1- heme mitochondrial-like	mitochondrial electron transport, ubiquinol to cytochrome c;	vacuole; mitochondrial respiratory chain complex III; plasma membrane; integral to membrane; plastid;	iron ion binding; heme binding; electron transporter, transferring electrons within CoQH2-cytochrome c reductase complex activity;	0.462091		1.10251		0.0314552
1588	U	Solyc03g120990.2.1_1	malate dehydrogenase	fatty acid biosynthetic process; oxidation-reduction process; proteasomal protein catabolic process; cytoskeleton organization; malate metabolic process; gluconeogenesis; protein homotetramerization;	chloroplast;	NAD binding; zinc ion binding; oxidoreductase activity, acting on NAD(P)H, NAD(P) as acceptor; cobalt ion binding; malate dehydrogenase (oxaloacetate-decarboxylating) (NADP+) activity; protein homodimerization activity; malate dehydrogenase (oxaloacetate-decarboxylating) activity;	0.289269		0.440535		1.2683
1590	U	Solyc01g109520.2.1_1	ras-related gtp-binding family protein	vesicle-mediated transport; root hair elongation; response to endoplasmic reticulum stress; protein folding; response to salt stress; small GTPase mediated signal transduction; response to heat; Golgi organization; vacuole organization; response to high light intensity; response to hydrogen peroxide; protein transport;	Golgi apparatus; nucleus; plasma membrane;	hydrolase activity; GTP binding;	1.02869		1.04154		0.921501
1592	U	Solyc01g006830.2.1_1	tpx2 family isoform 3	organic substance metabolic process; primary metabolic process;			1.03232	0.0476732	1.07736	0.218084	1.13016	0.185949
1593	G	Solyc04g071890.2.1_1	peroxidase 12-like	response to oxidative stress; oxidation-reduction process;	plant-type cell wall; vacuole; membrane;	metal ion binding; heme binding; peroxidase activity;	8.59779	0.206502	15.8985	0.309315	1.20506	0.00824102
1594	U	Solyc02g086600.2.1_1	polyribonucleotide nucleotidyltransferase mitochondrial-like	mitochondrial RNA processing; transcription factor import into nucleus; mitochondrial RNA catabolic process; mRNA catabolic process;	mitochondrion;	RNA binding; polyribonucleotide nucleotidyltransferase activity; 3'-5'-exoribonuclease activity;	0.979226		1.18653		1.18062
1596	U	Solyc07g009160.2.1_1	er membrane protein complex subunit 8 9 homolog	embryo development ending in seed dormancy;	endoplasmic reticulum;		1.0805		0.882008		1.21021
1598	U	Solyc08g080170.2.1_1	3-hydroxy-3-methylglutaryl coenzyme a synthase	isoprenoid biosynthetic process;		hydroxymethylglutaryl-CoA synthase activity;	1.12967		0.377615		0.755825
1601	U	Solyc01g090910.2.1_1	vesicle-associated protein 1-2-like		protein storage vacuole; cytosol; integral to membrane; endoplasmic reticulum membrane; nucleus; plasma membrane;	structural molecule activity;	0.882033		1.00104		1.62958
1607	U	Solyc04g010070.2.1_1	serine threonine-protein phosphatase 2a regulatory subunit b subunit alpha-like		cytoplasm; nucleus;	calcium ion binding;	0.964075		1.05213		0.782873
1608	G	Solyc05g055450.2.1_1	rna-binding protein nova-1-like	RNA splicing; regulation by virus of viral protein levels in host cell;	nucleus;	ubiquitin thiolesterase activity; single-stranded RNA binding;	0.825566	0.151549	0.966344	0.0587373	1.29609	0.00592031
1609	U	Solyc10g018520.1.1_1	exosome component 10-like	embryo sac egg cell differentiation; photomorphogenesis; cullin deneddylation; nucleobase-containing compound metabolic process;	cytosol; nucleus;	nucleic acid binding; 3'-5' exonuclease activity;	6.84781		7.6268		10.2495
1610	U	Solyc07g008560.2.1_1	probable inactive purple acid phosphatase 27-like		cell wall;	metal ion binding; acid phosphatase activity;	0.3459		0.0388536		1.29617
1612	U	Solyc03g112910.2.1_1	pantothenate kinase 2-like	coenzyme A biosynthetic process; phosphorylation; protein N-linked glycosylation;	cytosol;	ATP binding; protein binding; pantothenate kinase activity;	0.854043		1.18175		0.727738
1613	U	Solyc12g011120.1.1_1	adp-glucose pyrophosphorylase small subunit	regulation of proton transport; photorespiration; pentose-phosphate shunt; response to far red light; response to sucrose stimulus; positive regulation of catalytic activity; embryo development ending in seed dormancy; starch biosynthetic process; response to red light; isopentenyl diphosphate biosynthetic process, methylerythritol 4-phosphate pathway; maltose metabolic process; photoperiodism, f…	apoplast; heterotetrameric ADPG pyrophosphorylase complex; cytosol; amyloplast; chloroplast stroma;	glucose-1-phosphate adenylyltransferase activity; ATP binding;	1.03283	0.418007	1.01412	0.460339	1.17321	0.282838
1614	H	Solyc01g094280.2.1_1	amino acid dehydrogenase family protein	oxidation-reduction process; folic acid-containing compound biosynthetic process;	chloroplast;	methylenetetrahydrofolate dehydrogenase (NADP+) activity; methenyltetrahydrofolate cyclohydrolase activity; nucleotide binding;	1.01269	0.0793344	1.56159	0.201959	0.431312	0.00126083
1615	U	Solyc12g094720.1.1_1	psbp domain-containing protein chloroplastic-like	pentose-phosphate shunt; response to far red light; starch biosynthetic process; response to red light; chloroplast relocation; photosynthesis; maltose metabolic process; chlorophyll biosynthetic process; response to blue light; transcription from plastid promoter; rRNA processing; thylakoid membrane organization;	oxygen evolving complex; extrinsic to membrane; chloroplast thylakoid lumen; chloroplast thylakoid membrane;	calcium ion binding;	0.0455452		1.22762		0.107381
1616	U	Solyc04g056390.2.1_1	isopentenyl diphosphate isomerase	dimethylallyl diphosphate biosynthetic process; isoprenoid biosynthetic process; chlorophyll biosynthetic process; photosynthesis;		metal ion binding; hydrolase activity; isopentenyl-diphosphate delta-isomerase activity;	1.04815		0.992946		0.664519
1621	U	Solyc05g026560.2.1_1	armadillo beta-catenin-like repeat-containing protein	ATP hydrolysis coupled proton transport;	vacuolar proton-transporting V-type ATPase, V1 domain; chloroplast stroma;	proton-transporting ATPase activity, rotational mechanism;	0.935408	0.187054	1.05671	0.082395	0.83547	0.000977924
1624	U	Solyc02g077680.2.1_1	glycogen phosphorylase 1-like	carbohydrate metabolic process;		pyridoxal phosphate binding; amino acid binding; glycogen phosphorylase activity;	1.24989		1.24027		0.0369787
1627	U	Solyc08g075160.2.1_1	bifunctional purine biosynthesis	purine nucleotide biosynthetic process; response to cold; pyrimidine ribonucleotide biosynthetic process;	chloroplast stroma; stromule;	phosphoribosylaminoimidazolecarboxamide formyltransferase activity; IMP cyclohydrolase activity;	0.786562		0.892106		1.2018
1629	U	Solyc05g053940.2.1_1	ras-related protein rabd2a-like	small GTPase mediated signal transduction; ER to Golgi vesicle-mediated transport; response to cadmium ion; protein transport;	vacuole; plasma membrane;	hydrolase activity; GTP binding;	0.941071		1.07339		0.661703
1631	U	Solyc01g110960.2.1_1	ubiquitin-protein ligase	cellular process;	endoplasmic reticulum;		0.97395		1.11129		0.774142
1633	U	Solyc03g112270.2.1_1	leucine-rich repeat protein shoc-2-like	microgametogenesis;		phosphoprotein phosphatase activity;	0.768039		1.07918		0.414119
1634	I	Solyc03g019640.1.1_1	dnaj heat shock n-terminal domain-containing isoform 1	response to stress;		DNA binding;	1.98592	0.0616166	2.76387	0.0195881	0.597452	0.135273
1635	U	Solyc05g015950.2.1_1	glucose-6-phosphate dehydrogenase 2	pentose-phosphate shunt, oxidative branch;	chloroplast stroma;	glucose-6-phosphate dehydrogenase activity; NADP binding;	0.449082		0.862147		0.618289
1636	U	Solyc10g049710.1.1_1	atp-dependent clp protease proteolytic subunit-related protein chloroplastic-like	proteolysis;	chloroplast envelope; chloroplastic endopeptidase Clp complex; chloroplast thylakoid;	serine-type endopeptidase activity;	1.03991		1.05065		1.59754
1637	U	Solyc01g009050.2.1_1	molybdopterin biosynthesis protein cnx1-like	negative regulation of defense response; Mo-molybdopterin cofactor biosynthetic process; jasmonic acid mediated signaling pathway; systemic acquired resistance, salicylic acid mediated signaling pathway; regulation of plant-type hypersensitive response; auxin mediated signaling pathway; protein targeting to membrane; defense response to fungus; negative regulation of programmed cell death; MAPK c…	cytosol;	molybdenum ion binding;	0.895945		0.56247		0.924833
1639	U	Solyc03g121330.2.1_1	60s ribosomal protein	translation;	ribosome;	structural constituent of ribosome;	1.18826		1.05453		1.26367
1642	U	Solyc08g006540.2.1_1	peptidyl-prolyl cis-trans isomerase chloroplastic-like isoform 1	stomatal complex morphogenesis; protein peptidyl-prolyl isomerization; protein folding; isopentenyl diphosphate biosynthetic process, methylerythritol 4-phosphate pathway; chlorophyll biosynthetic process; carotenoid biosynthetic process; unsaturated fatty acid biosynthetic process;	membrane; chloroplast thylakoid lumen;	peptidyl-prolyl cis-trans isomerase activity; FK506 binding; protein binding;	1.03262		1.18322		0.617776
1643	U	Solyc06g009750.2.1_1	importin subunit alpha-1-like	protein import into nucleus;	cytoplasm; nucleus;	protein transporter activity;	6.27338		0.711704		1.41222
1644	U	Solyc09g010330.2.1_1	transcription factor btf3-like				1.00009		0.847243		0.642597
1647	H	Solyc12g096770.1.1_1	salutaridinol 7-o-acetyltransferase-like			transferase activity, transferring acyl groups other than amino-acyl groups;	0.815136	0.0372174	1.18411	0.0300453	0.50311	0.0311629
1649	U	Solyc06g005490.2.1_1	triosephosphate cytosolic-like	response to misfolded protein; pentose-phosphate shunt; photorespiration; gluconeogenesis; proteasomal ubiquitin-dependent protein catabolic process; water transport; proteasome core complex assembly; cellular carbohydrate metabolic process; hyperosmotic response; Golgi organization; glycolysis; aerobic respiration; cysteine biosynthetic process; response to temperature stimulus;	vacuolar membrane; apoplast; cell wall; cytosol; chloroplast stroma; plasmodesma; plasma membrane; mitochondrion;	triose-phosphate isomerase activity; copper ion binding;	0.748517		0.105112		1.29331
1651	U	Solyc09g092450.2.1_1	probable acyl-activating enzyme chloroplastic-like	metabolic process;	chloroplast envelope;	ligase activity;	1.00303		1.05755		0.990763
1652	U	Solyc07g055080.2.1_1	proteasome subunit alpha type-2-b	proteasomal ubiquitin-dependent protein catabolic process; defense response to bacterium; response to misfolded protein; proteasome core complex assembly; response to zinc ion;	proteasome core complex, alpha-subunit complex; chloroplast; cytosolic ribosome; nucleus;	translation initiation factor activity; threonine-type endopeptidase activity;	0.988074		1.22669		0.954207
1653	U	Solyc02g014350.2.1_1	p-loop containing nucleoside triphosphate hydrolases superfamily protein	gravitropism; telomere maintenance in response to DNA damage; tissue development; response to gamma radiation; reciprocal meiotic recombination; multicellular organism reproduction; positive regulation of organelle organization; meiotic chromosome segregation; protein desumoylation; meiotic DNA double-strand break formation; regulation of telomere maintenance; organ morphogenesis; synapsis; ATP c…	plasma membrane;	ATPase activity; ATP binding;	1.16652		1.40913		1.01866
1654	U	Solyc06g084260.2.1_1	chalcone--flavonone isomerase-like	flavonoid biosynthetic process; fatty acid metabolic process;	chloroplast envelope; chloroplast stroma; mitochondrion;	chalcone isomerase activity; fatty acid binding;	1.03258	0.0746571	0.794337	0.393776	0.890457	0.00184354
1655	U	Solyc11g007960.1.1_1	kelch repeat-containing protein	lipid transport;	cytosol; nucleus;		0.799188		1.01522		0.527557
1656	U	Solyc03g093480.2.1_1	u3snornp10 and nuc211 domain-containing protein	RNA methylation; pyrimidine ribonucleotide biosynthetic process;	cytosol; chloroplast; vacuole; nucleus;	protein binding;	0.463781		0.604207		0.965144
1657	U	Solyc02g081140.2.1_1	uba and ubx domain-containing protein at4g15410-like				0.984971		1.27662		1.03374
1658	I	Solyc09g074880.2.1_1	protein low psii accumulation1	photosystem II oxygen evolving complex assembly; thylakoid membrane organization;	chloroplast;		15.8735	0.228689	19.884	0.0325757	2.69062	0.486478
1659	G	Solyc12g088990.1.1_1	exocyst complex component sec3a-like		exocyst; cytosol; plasma membrane;		7.82984	0.206442	7.71249	0.228803	9.39853	0.00122986
1662	U	Solyc01g111870.1.1_1	serine threonine-protein kinase atr-like	telomere maintenance in response to DNA damage; response to gamma radiation; multicellular organism reproduction; DNA repair; meiotic chromosome segregation; response to aluminum ion; meiotic DNA double-strand break formation; sister chromatid cohesion; synapsis; telomere maintenance via telomerase; phosphorylation; reciprocal meiotic recombination; regulation of telomere maintenance;	plasmodesma; nucleus;	protein serine/threonine kinase activity; ATP binding;	0.588346	0.0622685	0.905618	0.186702	1.14336	0.0078996
1663	U	Solyc02g084920.2.1_1	proteasome subunit beta type-1-like	proteasomal ubiquitin-dependent protein catabolic process; response to salt stress; response to misfolded protein; proteasome core complex assembly; fatty acid beta-oxidation; glycolysis; defense response to fungus, incompatible interaction; gluconeogenesis; response to cadmium ion; toxin catabolic process;	cytosol; chloroplast; proteasome core complex; nucleus; plasma membrane; apoplast;	threonine-type endopeptidase activity;	1.01999		1.18508		1.33862
1665	U	Solyc08g005800.2.1_1	protein notum homolog			carboxylesterase activity;	0.505945		1.241		1.04146
1667	U	Solyc09g075120.2.1_1	udp-glucuronic acid decarboxylase	D-xylose metabolic process; dTDP-rhamnose biosynthetic process;	cytosol; Golgi membrane; endosome; vacuolar membrane; trans-Golgi network; plasma membrane;	UDP-glucuronate decarboxylase activity; nucleotide binding; coenzyme binding; dTDP-glucose 4,6-dehydratase activity;	0.943274		0.840573		1.3385
1669	U	Solyc01g096750.1.1_1	protein argonaute 4-like	translational initiation; histone H3-K9 methylation; defense response to bacterium, incompatible interaction; negative regulation of transposition; production of siRNA involved in RNA interference; chromatin silencing; DNA methylation; ovule development;	Cajal body; nuclear euchromatin; cytoplasm; nucleolus;	siRNA binding; translation initiation factor activity;	4.04129		4.36042		6.19391
1671	U	Solyc07g008720.2.1_1	btf3-like transcription factor				1.00009		0.847243		0.642597
1673	U	Solyc06g083180.2.1_1	40s ribosomal protein s8-like	maturation of SSU-rRNA from tricistronic rRNA transcript (SSU-rRNA, 5.8S rRNA, LSU-rRNA); translational elongation;	cytosolic small ribosomal subunit; chloroplast;	rRNA binding; structural constituent of ribosome;	1.19499		1.03664		0.892193
1674	U	Solyc03g094010.2.1_1	glutamate dehydrogenase 2	polyamine catabolic process; oxidation-reduction process; response to salt stress; phenylpropanoid metabolic process; cellular modified amino acid biosynthetic process; membrane fusion; Golgi vesicle transport; para-aminobenzoic acid metabolic process; response to cadmium ion;	mitochondrion; vacuolar membrane; Golgi apparatus; plasma membrane;	copper ion binding; zinc ion binding; cobalt ion binding; glutamate dehydrogenase [NAD(P)+] activity; ATP binding; glutamate dehydrogenase (NAD+) activity;	1.16733		1.55676		1.81254
1675	U	Solyc08g080370.2.1_1	acetylornithine mitochondrial-like	response to water deprivation; ethylene mediated signaling pathway; regulation of transcription, DNA-dependent; defense response to bacterium; cutin biosynthetic process; arginine biosynthetic process; primary root development; ovule development; wax metabolic process; interspecies interaction between organisms;	chloroplast stroma; nucleus; mitochondrion;	N2-acetyl-L-ornithine:2-oxoglutarate 5-aminotransferase activity; sequence-specific DNA binding; pyridoxal phosphate binding; sequence-specific DNA binding transcription factor activity; copper ion binding;	9.30515		9.30758		0.985611
1676	U	Solyc08g042000.2.1_1	sucrose phosphate synthase	response to hypoxia; sucrose biosynthetic process; pollen wall assembly; galactolipid biosynthetic process;	cytosol; plasmodesma; plasma membrane;	sucrose-phosphate synthase activity; glutamine N-phenylacetyltransferase activity;	0.960204		0.942935		0.957941
1677	U	Solyc02g072090.1.1_1	replication factor c dna polymerase iii gamma-tau	DNA replication;	plasma membrane; DNA polymerase III complex;	DNA-directed DNA polymerase activity; DNA binding; ATP binding; nucleoside-triphosphatase activity;	0.879189		0.471616		0.63899
1678	U	Solyc11g006460.1.1_1	-like protein	protein folding; response to salt stress; regulation of ATPase activity; response to heat;	cell wall; nucleolus; plasma membrane;	heat shock protein binding; metal ion binding; ATP binding; unfolded protein binding;	0.863991		0.700078		1.28914
1687	U	Solyc11g017460.1.1_1	armadillo beta-catenin-like c2 calcium lipid-binding domain protein isoform 1			ligase activity;	0.893423		1.02572		0.694044
1689	U	Solyc02g091280.2.1_1	atp-dependent clp protease proteolytic subunit chloroplastic-like	proteolysis;	chloroplast envelope; chloroplastic endopeptidase Clp complex; chloroplast thylakoid;	serine-type endopeptidase activity;	12.4626	0.397507	17.0387	0.091094	13.0581	0.147961
1692	U	Solyc03g114060.2.1_1	bah helical bundle-like domain isoform 1	transcription, DNA-dependent;	nucleus;	DNA binding;	1.06463		0.736243		0.379095
1693	U	Solyc08g080940.2.1_1	glutathione peroxidase	toxin catabolic process; circadian rhythm; response to oxidative stress; chromatin assembly or disassembly; response to cadmium ion; response to salt stress; oxidation-reduction process;	plasma membrane; chloroplast; cytosol; apoplast; mitochondrion;	phospholipid-hydroperoxide glutathione peroxidase activity; glutathione peroxidase activity;	0.96732		1.15145		1.19369
1696	M	Solyc03g120280.1.1_1	brefeldin a resistance		nucleus;		2.65777	0.251231	0.734384	0.00410439	1.23701	0.0312688
1697	U	Solyc03g093520.2.1_1	6-phosphofructokinase chloroplastic-like	fructose 6-phosphate metabolic process; glycolysis; phosphorylation;	6-phosphofructokinase complex; chloroplast;	6-phosphofructokinase activity; diphosphate-fructose-6-phosphate 1-phosphotransferase activity; ATP binding;	0.456314		1.01419		0.937913
1699	U	Solyc01g099190.2.1_1	lipoxygenase	oxylipin biosynthetic process; oxidation-reduction process;	cytoplasm;	linoleate 13S-lipoxygenase activity; iron ion binding;	0.862075		1.02615		0.62069
1700	U	Solyc09g074320.2.1_1	serine threonine-protein phosphatase bsl1-like	regulation of protein localization; brassinosteroid mediated signaling pathway;	cytosol; nucleus; plasma membrane;	manganese ion binding; protein serine/threonine phosphatase activity; protein binding; iron ion binding;	0.993407		1.09186		0.730018
1701	U	Solyc01g112350.2.1_1	brefeldin a-inhibited guanine nucleotide-exchange protein 1-like	cytokinesis by cell plate formation; vesicle-mediated transport; regulation of ARF protein signal transduction; microtubule cytoskeleton organization; gravitropism; regulation of catalytic activity;	chloroplast; nucleus;	ARF guanyl-nucleotide exchange factor activity;	0.986498		1.16203		0.728523
1703	U	Solyc03g005460.2.1_1	swi snf-related matrix-associated actin-dependent regulator of chromatin subfamily a member 3-like 3-like		chloroplast envelope; nucleus;	helicase activity; DNA binding; ATP binding; transferase activity; zinc ion binding;	0.875771		1.09645		1.73354
1704	U	Solyc08g067920.2.1_1	enhancer of polycomb-like transcription factor isoform 1	production of miRNAs involved in gene silencing by miRNA; virus induced gene silencing; vegetative phase change; production of ta-siRNAs involved in RNA interference;			0.92536	0.212995	1.07749	0.0919346	0.867976	0.454142
1705	G	Solyc05g051510.2.1_1	prohibitin- mitochondrial-like	cell growth; response to salt stress; cell division; response to auxin stimulus; mitochondrion organization; lateral root development; response to nitric oxide;	mitochondrion; nucleolus; plant-type cell wall; chloroplast; vacuole; plasma membrane; respiratory chain complex I;		4.53036	0.212579	6.92276	0.282299	6.92629	0.00613121
1707	U	Solyc03g025720.2.1_1	amp-dependent synthetase and ligase family protein	nitrate transport; seed coat development; response to nitrate; para-aminobenzoic acid metabolic process; positive regulation of seed germination; oxalate catabolic process; response to cadmium ion; defense response to fungus;	cytosol; mitochondrion; plasmodesma; chloroplast stroma; apoplast;	oxalate-CoA ligase activity; o-succinylbenzoate-CoA ligase activity; AMP binding;	0.982526		0.862525		1.62322
1709	U	Solyc04g080630.2.1_1	50s ribosomal protein chloroplastic-like	pentose-phosphate shunt; embryo development ending in seed dormancy; translation; photosystem II assembly; isopentenyl diphosphate biosynthetic process, methylerythritol 4-phosphate pathway; chloroplast relocation; chlorophyll biosynthetic process; photosynthetic electron transport in photosystem I; rRNA processing; thylakoid membrane organization;	chloroplast envelope; ribosome; chloroplast stroma;	structural constituent of ribosome; rRNA binding;	0.914543		0.84728		0.733604
1710	U	Solyc11g010920.1.1_1	di-glucose binding protein with kinesin motor domain	mitotic cell cycle; gene silencing by RNA; microtubule cytoskeleton organization; cytokinesis by cell plate formation; histone H3-K9 methylation; sepal formation; chromatin silencing; DNA methylation; petal formation; histone phosphorylation; regulation of flower development; microtubule-based movement;	cytoplasm; microtubule; kinesin complex;	microtubule binding; minus-end-directed microtubule motor activity; ATP binding;	1.05649		1.02657		0.853036
1712	U	Solyc08g069110.2.1_1	probable rhamnose biosynthetic enzyme 1-like	response to sucrose stimulus; response to UV-B; extracellular polysaccharide biosynthetic process; UDP-rhamnose biosynthetic process; flavonol biosynthetic process; auxin efflux;	cytosol; plasmodesma; chloroplast;	dTDP-4-dehydrorhamnose reductase activity; UDP-glucose 4,6-dehydratase activity; UDP-L-rhamnose synthase activity; nucleotide binding; coenzyme binding; dTDP-glucose 4,6-dehydratase activity;	1.18129		1.07774		1.59662
1714	U	Solyc04g009960.2.1_1	l-allo-threonine aldolase-like	threonine catabolic process;		pyridoxal phosphate binding; threonine aldolase activity;	13.6262		24.1023		7.1891
1715	U	Solyc09g092690.2.1_1	peptidyl-prolyl cis-trans isomerase fkbp65-like	protein folding; protein peptidyl-prolyl isomerization;	vacuole;	peptidyl-prolyl cis-trans isomerase activity;	0.932793		0.815089		0.673545
1717	O	Solyc10g012370.2.1_1	beta-cyanoalanine synthase	response to fructose stimulus; hydrogen peroxide catabolic process; water transport; detoxification of nitrogen compound; root hair cell development; isopentenyl diphosphate biosynthetic process, methylerythritol 4-phosphate pathway; response to salt stress; hyperosmotic response; Golgi organization; cysteine biosynthetic process from serine; glycolysis; regulation of protein localization; glucos…	chloroplast; mitochondrion;	transferase activity; cysteine synthase activity; L-3-cyanoalanine synthase activity; pyridoxal phosphate binding; copper ion binding;	0.637079	0.0420769	0.921068	0.012047	1.1093	0.0222026
1720	U	Solyc07g049260.2.1_1	uba and ubx domain-containing protein at4g15410-like				0.984971		1.27662		1.03374
1721	U	Solyc11g067310.1.1_1	abc transporter b family member 4-like	root hair elongation; response to water deprivation; abscisic acid mediated signaling pathway; amino acid import; toxin catabolic process; response to jasmonic acid stimulus; ATP catabolic process; proteasome assembly; auxin influx; response to cytokinin stimulus; ER to Golgi vesicle-mediated transport; auxin efflux; gravitropism; ethylene mediated signaling pathway; proteasomal ubiquitin-depende…	plasmodesma; plasma membrane; integral to membrane; ATP-binding cassette (ABC) transporter complex; nucleus;	auxin efflux transmembrane transporter activity; ATP binding; xenobiotic-transporting ATPase activity; auxin influx transmembrane transporter activity;	0.87726		9.11185		0.832847
1724	U	Solyc01g106770.2.1_1	serine threonine-protein kinase tor-like isoform 1	embryo development ending in seed dormancy; phosphorylation;		phosphotransferase activity, alcohol group as acceptor; kinase activity; drug binding; ATP binding;	0.745079		0.825301		1.63696
1726	U	Solyc05g050800.2.1_1	phosphoglycerate mutase family protein	systemic acquired resistance; response to endoplasmic reticulum stress;	cytosol; nucleus; chloroplast;		14.749		12.0888		3.47511
1729	U	Solyc12g005630.1.1_1	cytochrome b6-f complex iron-sulfur chloroplastic-like	negative regulation of defense response; pentose-phosphate shunt; detection of biotic stimulus; jasmonic acid mediated signaling pathway; salicylic acid biosynthetic process; systemic acquired resistance, salicylic acid mediated signaling pathway; regulation of plant-type hypersensitive response; regulation of hydrogen peroxide metabolic process; photosystem II assembly; response to chitin; respo…	chloroplast envelope; integral to membrane; cytochrome b6f complex; chloroplast thylakoid membrane; plasma membrane;	plastoquinol--plastocyanin reductase activity; electron transporter, transferring electrons within cytochrome b6/f complex of photosystem II activity; electron transporter, transferring electrons from cytochrome b6/f complex of photosystem II activity; metal ion binding; 2 iron, 2 sulfur cluster binding; ubiquinol-cytochrome-c reductase activity;	1.08406		0.861242		0.930906
1730	U	Solyc01g081310.2.1_1	probable glutathione s-transferase			lyase activity; transferase activity;	0.958289		0.881166		1.68437
1732	U	Solyc12g008390.1.1_1	golgin candidate 1-like	pentose-phosphate shunt; isopentenyl diphosphate biosynthetic process, methylerythritol 4-phosphate pathway; carotenoid biosynthetic process; thylakoid membrane organization; nuclear-transcribed mRNA catabolic process; chloroplast fission;	chloroplast envelope; Golgi apparatus; nucleus;		0.935292		0.62511		1.9782
1734	U	Solyc12g019110.1.1_1	valine--trna ligase-like	stomatal complex morphogenesis; protein targeting to chloroplast; embryo development ending in seed dormancy; regulation of translational fidelity; mRNA modification; iron-sulfur cluster assembly; valyl-tRNA aminoacylation; vegetative to reproductive phase transition of meristem; chloroplast organization; rRNA processing; ovule development; thylakoid membrane organization;	chloroplast stroma;	valine-tRNA ligase activity; aminoacyl-tRNA editing activity; ATP binding;	0.981262		0.965285		0.0403718
1737	I	Solyc11g065240.1.1_1	saccharopine dehydrogenase family protein expressed	oxidation-reduction process;	chloroplast thylakoid;	oxidoreductase activity; nucleotide binding;	1.18146	0.049519	1.21157	2.9654e-05	0.68843	0.104012
1738	U	Solyc03g082490.2.1_1	PREDICTED: uncharacterized protein LOC101246515				0.928367		0.945492		0.997375
1741	U	Solyc06g053570.2.1_1	nuclear pore anchor	microtubule cytoskeleton organization; poly(A)+ mRNA export from nucleus; negative regulation of flower development; negative regulation of protein sumoylation; protein import into nucleus; stamen development;	chloroplast; nucleolus; cytosol; nuclear pore; plasmodesma;	protein binding; nucleic acid binding;	16.2264	0.20905	19.8177	0.244372	5.26397	0.144108
1743	U	Solyc02g067570.2.1_1	paired amphipathic helix protein sin3-like 2-like	regulation of transcription, DNA-dependent;	nucleus;		0.0975459		0.868191		1.72781
1744	U	Solyc10g083300.1.1_1	apoplastic invertase	carbohydrate metabolic process;		sucrose alpha-glucosidase activity;	0.990701		0.952322		0.633406
1745	U	Solyc08g067020.2.1_1	cytochrome b-c1 complex subunit 7-2-like	mitochondrial electron transport, ubiquinol to cytochrome c;	mitochondrial respiratory chain complex III; plasma membrane; plastid;	ubiquinol-cytochrome-c reductase activity; electron transporter, transferring electrons within CoQH2-cytochrome c reductase complex activity;	0.79639	0.422571	1.16331	0.0262266	1.06874	0.00114304
1746	U	Solyc09g090270.2.1_1	cop1-interacting isoform 3		plasma membrane;		0.905653	0.321969	1.06562	0.078969	0.789196	0.507552
1747	N	Solyc07g044930.2.1_1	probable atp-dependent rna helicase ythdc2-like		nucleus; plastid;	ATP-dependent helicase activity; DNA binding; ATP binding;	0.705797	0.283879	0.783969	0.0419315	0.552761	0.00355777
1748	U	Solyc05g018520.2.1_1	nadh-cytochrome b5 reductase-like protein	oxidation-reduction process; response to salt stress; response to temperature stimulus; hyperosmotic response; water transport; Golgi organization; glycolysis; response to cadmium ion;	plant-type cell wall; mitochondrial intermembrane space; Golgi apparatus;	copper ion binding; cytochrome-b5 reductase activity, acting on NAD(P)H;	0.941966		1.13364		0.654114
1754	U	Solyc11g005130.1.1_1	wound-responsive family isoform 3				6.04414		6.42711		0.919069
1755	U	Solyc06g067940.2.1_1	cytochrome c oxidase subunit 5b		mitochondrial envelope;	cytochrome-c oxidase activity;	0.985797		1.46347		0.980198
1756	G	Solyc08g007040.2.1_1	glycine cleavage system h mitochondrial-like	glycine decarboxylation via glycine cleavage system;	chloroplast; thylakoid; nucleus; glycine cleavage complex; mitochondrion;	aminomethyltransferase activity;	0.712471	0.102893	0.827205	0.229109	1.51032	0.0306964
1757	U	Solyc04g007060.2.1_1	late blight resistance protein homolog r1b-14-like	defense response;		ADP binding;	0.953781		1.17377		0.6346
1758	U	Solyc01g110410.2.1_1	ubiquitin fusion degradation protein 1 homolog	ubiquitin-dependent protein catabolic process;			0.485105		1.41537		0.0778355
1761	U	Solyc11g008150.1.1_1	suppressor of	regulation of transcription from RNA polymerase II promoter; regulation of DNA-dependent transcription, elongation; production of siRNA involved in RNA interference; DNA methylation;	nucleus;	nucleotide binding;	0.608557		0.816841		0.800658
1762	U	Solyc09g075860.2.1_1	lipoxygenase	lipid oxidation; response to wounding; jasmonic acid biosynthetic process; negative regulation of defense response to insect; lateral root formation; oxylipin biosynthetic process;	chloroplast;	linoleate 13S-lipoxygenase activity; iron ion binding;	0.668712	0.0681245	1.23476	0.108275	0.907437	0.00449169
1763	U	Solyc05g017890.2.1_1	tho complex subunit 2-like	signal transduction by phosphorylation; phosphorelay signal transduction system;	membrane;	phosphorelay sensor kinase activity;	0.969972		0.520334		0.774639
1767	U	Solyc02g088550.2.1_1	probable ubiquitin conjugation factor e4-like	glucuronoxylan metabolic process; ubiquitin-dependent protein catabolic process; protein ubiquitination; xylan biosynthetic process;	cytosol; ubiquitin ligase complex;	ubiquitin-ubiquitin ligase activity;	0.836305		1.14288		1.67544
1769	U	Solyc03g033840.2.1_1	probable mitochondrial chaperone bcs1-a-like		mitochondrion;	ATP binding; nucleoside-triphosphatase activity;	1.04303		0.986488		1.60528
1770	U	Solyc01g107860.2.1_1	cbs domain-containing protein chloroplastic-like	hydrogen peroxide catabolic process; cell redox homeostasis;	chloroplast stroma;	adenyl nucleotide binding;	0.803465		0.908866		0.741348
1771	U	Solyc05g013780.2.1_1	uncharacterized loc101212666	calcium ion transport; protein glycosylation; gravitropism;	cytoplasm;		1.00337		0.510908		0.0884698
1772	U	Solyc12g056230.1.1_1	probable glutathione peroxidase 8-like	toxin catabolic process; response to oxidative stress; oxidation-reduction process;	nucleus; cytosol;	metal ion binding; glutathione peroxidase activity;	1.01134		1.16153		1.07956
1773	U	Solyc09g092250.2.1_1	rna recognition motif-containing protein isoform 1			metal ion binding; nucleotide binding; RNA binding;	1.09864		0.934187		0.738256
1775	U	Solyc06g064550.2.1_1	bifunctional aspartokinase homoserine chloroplastic-like	aspartate family amino acid biosynthetic process; oxidation-reduction process; phosphorylation;	chloroplast stroma;	homoserine dehydrogenase activity; aspartate kinase activity; amino acid binding; NADP binding;	1.2007		1.05665		0.660889
1777	U	Solyc01g007340.2.1_1	acetyl- carboxylase beta subunit	fatty acid biosynthetic process; malonyl-CoA biosynthetic process;	acetyl-CoA carboxylase complex; chromoplast stroma; chloroplast stroma;	acetyl-CoA carboxylase activity; zinc ion binding; ATP binding; transferase activity;	0.878519		0.647649		1.63451
1778	U	Solyc04g012040.2.1_1	26s proteasome non-atpase regulatory subunit 12-like	multicellular organismal development;	cytoplasm; proteasome complex; nucleus;		1.10168		1.11807		1.18248
1784	U	Solyc11g008780.1.1_1	acetolactate synthase small subunit chloroplastic-like	proteasomal protein catabolic process; leucine metabolic process; cytoskeleton organization; valine metabolic process; gluconeogenesis; branched-chain amino acid biosynthetic process;	cytosol;	acetolactate synthase activity; amino acid binding;	1.04162		0.894504		0.684497
1785	U	Solyc02g082860.2.1_1	isocitrate dehydrogenase	tricarboxylic acid cycle; isocitrate metabolic process;		NAD binding; magnesium ion binding; isocitrate dehydrogenase (NAD+) activity; zinc ion binding;	0.713818		1.36208		1.43885
1787	U	Solyc05g010180.2.1_1	prolycopene chloroplastic-like	carotenoid biosynthetic process; oxidation-reduction process;	chloroplast; mitochondrion;	carotenoid isomerase activity; all-trans-retinol 13,14-reductase activity;	0.849563	0.363525	0.999968	0.25793	0.902319	0.121017
1788	U	Solyc05g051390.2.1_1	centromere-associated protein e-like				1.10823		1.04764		0.955673
1789	U	Solyc12g011300.1.1_1	probable glutathione s-transferase	auxin mediated signaling pathway;		peroxidase activity; glutathione transferase activity;	0.971092	0.139086	0.887374	0.223902	0.946721	0.344753
1790	U	Solyc03g121960.2.1_1	phospholipid:diacylglycerol acyltransferase 1-like	lipid metabolic process;	vacuole; endoplasmic reticulum;	O-acyltransferase activity; phospholipid:diacylglycerol acyltransferase activity;	0.992034		1.08365		0.235041
1793	U	Solyc09g074660.2.1_1	spermatogenesis-associated protein 20-like	metabolic process;	extracellular region; chloroplast;	catalytic activity;	1.03276		1.34668		0.0381991
1794	G	Solyc02g069150.2.1_1	vesicle-associated membrane protein 726-like	vesicle-mediated transport;	integral to membrane;		3.09553	0.290532	0.757343	0.126709	1.48654	0.00668714
1796	U	Solyc04g076350.1.1_1	kinase interacting family		plasma membrane;		0.814336	0.0531995	1.00765	0.290174	0.67831	0.0505849
1800	U	Solyc03g113370.2.1_1	ubiquitin carboxyl-terminal hydrolase-related protein isoform 1		nucleus;	metal ion binding;	0.440022		0.906296		1.25989
1801	U	Solyc06g065470.2.1_1	rna-binding protein 8a-like	RNA processing;	cytoplasm; nucleolus; exon-exon junction complex; nuclear body;	RNA binding; nucleotide binding;	0.988609		0.929975		0.661383
1805	U	Solyc07g005830.2.1_1	translation initiation factor if-3-like	translational initiation;	cell wall; chloroplast;	translation initiation factor activity;	8.46329		21.5091		9.63179
1806	U	Solyc01g086930.2.1_1	protein gamma response 1-like	meiotic DNA double-strand break processing; organic substance biosynthetic process; gamete generation; response to ionizing radiation; response to oxidative stress; cellular biosynthetic process; carboxylic acid metabolic process;	peroxisome; cytosol;	3-hydroxybutyrate dehydrogenase activity;	0.880026	0.0716736	0.911	0.506129	0.647826	0.409469
1808	U	Solyc09g011580.2.1_1	probable glutathione s-transferase-like	defense response; auxin mediated signaling pathway; response to biotic stimulus;		glutathione transferase activity;	13.8492		17.2195		1.63361
1812	U	Solyc08g079280.2.1_1	flavonoid 3 -monooxygenase-like	oxidation-reduction process;	plasma membrane; cell wall; mitochondrion;	flavonoid 3',5'-hydroxylase activity; electron carrier activity; iron ion binding; heme binding;	0.92876	0.146831	0.988777	0.0807006	1.00235	0.00872081
1813	U	Solyc07g064330.2.1_1	dna polymerase	DNA replication;	nucleoid; chloroplast; mitochondrion;	DNA-directed DNA polymerase activity; DNA binding; 3'-5' exonuclease activity;	1.09447		1.06852		0.711294
1814	U	Solyc02g064940.1.1_1	leucine-rich repeat family protein	phosphorylation;		kinase activity;	0.674469		0.876663		0.75041
1815	U	Solyc05g013440.2.1_1	copper methylamine oxidase-like	amine metabolic process; oxidation-reduction process;	peroxisome;	primary amine oxidase activity; copper ion binding; quinone binding;	1.02355		0.974448		0.778473
1816	U	Solyc03g083060.2.1_1	ribonuclease p protein subunit p38-related isoform 1				1.0482		1.17479		0.962439
1817	U	Solyc07g048080.2.1_1	threonine--trna ligase-like	threonyl-tRNA aminoacylation; embryo development ending in seed dormancy;	mitochondrion; chloroplast stroma;	threonine-tRNA ligase activity; ATP binding;	1.15396		1.00611		0.570382
1818	U	Solyc01g080510.2.1_1	at4g15540 dl3810w	protein autophosphorylation; hydrogen peroxide catabolic process; response to fructose stimulus; response to salt stress; regulation of meristem growth; response to blue light; regulation of proton transport; water transport;			15.2581		13.3568		1.31168
1819	U	Solyc11g040370.1.1_1	kh domain-containing protein	nuclear-transcribed mRNA catabolic process; abscisic acid biosynthetic process;			0.615992		0.669232		0.782757
1820	U	Solyc06g074730.2.1_1	argonaute family protein	translational initiation; stamen development; petal development; ovule development;	cytoplasm;	translation initiation factor activity;	0.812382	0.235853	1.0748	0.346609	1.03633	0.299121
1823	U	Solyc09g011030.2.1_1	hsp70-binding protein 1-like	protein folding; response to high light intensity; response to hydrogen peroxide; response to heat; response to salt stress;	cytoplasm; nucleus;	Hsp70 protein binding;	0.966443		1.24253		0.883394
1825	U	Solyc11g072340.1.1_1	arginine serine-rich-splicing factor rsp40-like			nucleic acid binding; nucleotide binding;	1.02168		1.01003		0.0358747
1828	U	Solyc01g105540.2.1_1	2-oxoglutarate malate translocator	sodium ion transport; ammonia assimilation cycle; oxaloacetate transport; malate transmembrane transport; L-glutamate transport; alpha-ketoglutarate transport; response to nematode;	chloroplast envelope; chloroplast thylakoid; membrane;	oxaloacetate transmembrane transporter activity; oxoglutarate:malate antiporter activity; L-glutamate transmembrane transporter activity;	0.652358	0.203319	7.06802	0.26234	0.650891	0.336072
1829	U	Solyc03g071690.2.1_1	non-symbiotic hemoglobin 2	oxygen transport; nitrogen fixation; triglyceride biosynthetic process; response to cytokinin stimulus; fatty acid metabolic process;	cytoplasm;	oxygen transporter activity; iron ion binding; heme binding; oxygen binding;	0.939804	0.289481	1.0573	0.334202	0.896376	0.484833
1830	U	Solyc06g082150.2.1_1	6-phosphofructo-2-kinase fructose- -bisphosphatase-like	D-xylose metabolic process; fructose 6-phosphate metabolic process; regulation of carbon utilization; phosphorylation; fructose 2,6-bisphosphate metabolic process; fructose metabolic process;	cytosol; plasma membrane;	6-phosphofructo-2-kinase activity; fructose-2,6-bisphosphate 2-phosphatase activity; ATP binding; starch binding;	0.982634		1.07075		1.17098
1832	U	Solyc12g010010.1.1_1	probable cyclic nucleotide-gated ion channel 5-like	transmembrane transport; potassium ion transport;	integral to membrane;	voltage-gated potassium channel activity;	0.963595		1.00323		0.580727
1834	G	Solyc04g050820.1.1_1	myo-inositol-1-phosphate synthase	phospholipid biosynthetic process; inositol biosynthetic process;	cytoplasm;	inositol-3-phosphate synthase activity;	9.80062	0.297437	3.94693	0.196087	7.38694	0.00499317
1835	G	Solyc07g053730.2.1_1	nucleolar gtp-binding protein 1-like	ribosome biogenesis;	nucleolus;	GTP binding;	1.95986	0.172013	2.80515	0.124728	2.55839	0.00762077
1836	U	Solyc02g093160.2.1_1	filament-like plant protein 7-like	histone H3-K9 methylation; chromatin silencing;			16.5892		27.5256		26.0582
1838	U	Solyc02g014190.2.1_1	protein binding		plasmodesma; cytoplasm;	ATP binding; zinc ion binding;	27.151		45.8712		1.83049
1839	U	Solyc05g008430.2.1_1	alg-2 interacting protein x-like		plasmodesma; cytosol;		6.9967		7.19508		1.42103
1840	U	Solyc02g083590.2.1_1	3-dehydroquinate synthase	oxidation-reduction process; ubiquinone biosynthetic process; aromatic amino acid family biosynthetic process;	endosome; trans-Golgi network; chloroplast stroma; Golgi apparatus;	quinate 3-dehydrogenase (NAD+) activity; 3-dehydroquinate synthase activity;	0.995704		1.27002		0.769563
1841	Q	Solyc11g007020.1.1_1	diphosphomevalonate decarboxylase-like	isoprenoid biosynthetic process;		diphosphomevalonate decarboxylase activity; ATP binding; protein homodimerization activity;	0.62505	0.0412658	1.10859	0.459821	0.768865	0.000176317
1845	U	Solyc00g011890.2.1_1	arabinose kinase isoform 1	carbohydrate phosphorylation; arabinose metabolic process; galactose metabolic process; RNA processing;	plasmodesma; cytosol;	L-arabinokinase activity; ATP binding; galactokinase activity;	1.05546		1.28621		0.711206
1847	U	Solyc07g008190.2.1_1	nucleoporin-related protein		nucleus;		0.736865		1.31964		1.13356
1849	U	Solyc03g110880.2.1_1	dna-directed rna polymerase d subunit 2a-like	transcription, DNA-dependent;		DNA-directed RNA polymerase activity; DNA binding; ribonucleoside binding;	1.08568		1.01971		0.0539788
1850	U	Solyc02g062700.2.1_1	aaa-type atpase family protein	karyogamy; pyrimidine ribonucleotide biosynthetic process; embryo sac egg cell differentiation; regulation of flower development; ATP catabolic process; histone lysine methylation;	plasma membrane; mitochondrion;	zinc ion binding; microtubule-severing ATPase activity; ATP binding;	0.904082	0.161476	0.926905	0.0702111	0.867148	0.533272
1853	U	Solyc04g009770.2.1_1	-like protein	protein folding; response to heat;		metal ion binding; heat shock protein binding; ATP binding; unfolded protein binding;	0.838335		0.591713		1.5589
1856	U	Solyc05g014130.2.1_1	cop1-interacting protein	regulation of photomorphogenesis;	nucleus;	transcription cofactor activity;	0.966528		1.10012		0.80794
1857	U	Solyc08g077440.2.1_1	lon protease homolog peroxisomal-like	growth; protein import into peroxisome matrix, docking; misfolded or incompletely synthesized protein catabolic process; protein processing; lateral root development; ATP catabolic process; termination of G-protein coupled receptor signaling pathway;	peroxisomal matrix;	serine-type endopeptidase activity; ATP-dependent peptidase activity; ATP binding;	0.613057		0.956563		0.689691
1859	U	Solyc08g080780.2.1_1	atp binding				1.02123		0.871499		0.335214
1861	U	Solyc10g012190.1.1_1	abc transporter f family member 4-like	methylglyoxal catabolic process to D-lactate; ATP catabolic process;	plasma membrane;	organic phosphonate transmembrane-transporting ATPase activity; ATP binding;	0.868644		1.11937		1.45229
1862	U	Solyc10g086340.1.1_1	125 kda kinesin-related	microtubule-based movement;	nucleus; kinesin complex; microtubule;	microtubule binding; ATP binding; microtubule motor activity;	1.31239		0.401798		1.77776
1863	U	Solyc03g098230.2.1_1	d-cysteine desulfhydrase	gluconeogenesis; hydrogen peroxide catabolic process; D-cysteine catabolic process; ethylene biosynthetic process; isopentenyl diphosphate biosynthetic process, methylerythritol 4-phosphate pathway; response to salt stress; glycolysis; regulation of protein localization; glucosinolate biosynthetic process; response to cadmium ion;	chloroplast; cytosol; mitochondrion;	cobalt ion binding; 1-aminocyclopropane-1-carboxylate deaminase activity; D-cysteine desulfhydrase activity;	0.780147	0.381113	1.14158	0.229331	0.872518	0.00118665
1868	U	Solyc04g081440.2.1_1	neutral invertase	metabolic process;	cytosol; nucleus;	sucrose alpha-glucosidase activity; glycopeptide alpha-N-acetylgalactosaminidase activity;	0.967725		0.820454		0.728757
1869	U	Solyc01g090690.2.1_1	elongation factor mitochondrial-like	translational elongation; GTP catabolic process; response to cadmium ion;	mitochondrion;	translation elongation factor activity; ATP binding; GTPase activity; GTP binding;	0.373828		0.957753		0.660894
1870	U	Solyc08g008670.2.1_1	phosphomannomutase	proteasomal protein catabolic process; mannose biosynthetic process; response to salt stress; second-messenger-mediated signaling; cytoskeleton organization; response to temperature stimulus; hyperosmotic response; water transport; Golgi organization; glycolysis; gluconeogenesis; L-ascorbic acid biosynthetic process; GDP-mannose biosynthetic process; response to cadmium ion;	cytosol;	phosphomannomutase activity;	0.915039	0.0948883	1.08619	0.0302026	1.23142	0.0708656
1871	U	Solyc05g041200.2.1_1	4-hydroxyphenylpyruvate dioxygenase-like	oxidation-reduction process; vitamin E biosynthetic process; L-phenylalanine catabolic process; carotenoid biosynthetic process; plastoquinone biosynthetic process; tyrosine catabolic process;	cytosol; mitochondrion;	4-hydroxyphenylpyruvate dioxygenase activity; metal ion binding;	10.4273		11.1326		13.3338
1873	U	Solyc03g113790.2.1_1	adp-glucose pyrophosphorylase family protein	response to cadmium ion; biosynthetic process;	cytosol; peroxisome;	mannose-1-phosphate guanylyltransferase activity;	0.919902		1.16768		0.758252
1878	U	Solyc08g082850.2.1_1	abc transporter f family member 3-like	cytoskeleton organization; gluconeogenesis; mRNA export from nucleus; response to salt stress; proteasomal protein catabolic process; defense response to bacterium; glycolysis; response to cadmium ion; ATP catabolic process; protein import into nucleus;	cytosol;	transporter activity; ATPase activity; ATP binding;	1.02581		0.834457		0.722705
1879	U	Solyc02g081590.2.1_1	fact complex subunit spt16-like	cellular process; vegetative to reproductive phase transition of meristem;	nucleolus; FACT complex; nuclear euchromatin;		0.892747		2.33447		0.667383
1880	U	Solyc01g096600.2.1_1	tho complex subunit 1-like	production of ta-siRNAs involved in RNA interference; mRNA export from nucleus; defense response to fungus;	nucleus;		1.00909		0.96818		0.767801
1882	U	Solyc08g008170.2.1_1	calcium-dependent protein kinase 3-like	protein autophosphorylation; response to salt stress; regulation of protein localization; regulation of anion channel activity; regulation of stomatal movement; abscisic acid mediated signaling pathway; response to cadmium ion;	cytosol; vacuole; plasma membrane;	calcium ion binding; ATP binding; calmodulin-dependent protein kinase activity;	2.39357	0.193545	3.21279	0.164098	2.98985	0.060807
1883	U	Solyc03g006530.2.1_1	hydroxyproline-rich glycoprotein				0.869668	0.133314	0.944259	0.467004	0.687209	0.0778294
1887	U	Solyc07g045240.2.1_1	rna-binding family protein isoform 1			nucleotide binding; RNA binding;	1.09611	0.180515	0.976812	0.512186	1.24249	0.158278
1888	H	Solyc11g027880.1.1_1	sec14p-like phosphatidylinositol transfer family protein isoform 1	transport;	cytosol; integral to membrane; nucleus; chloroplast; plasma membrane;	transporter activity;	0.654472	0.278872	1.08241	0.24318	0.170712	0.00260629
1890	U	Solyc07g054610.2.1_1	f-box fbd lrr-repeat protein at1g13570-like				1.049		1.35472		0.71662
1891	U	Solyc07g006780.2.1_1	fggy carbohydrate kinase domain-containing	carbohydrate phosphorylation;	mitochondrion; chloroplast;	phosphotransferase activity, alcohol group as acceptor; carbohydrate kinase activity;	1.06464		1.23008		0.0899615
1894	U	Solyc02g064550.2.1_1	thioredoxin-like protein chloroplastic-like	oxidation-reduction process;	chloroplast stroma;	peroxiredoxin activity; peroxidase activity;	15.0382		11.9599		17.1368
1897	H	Solyc08g082400.1.1_1	uncharacterized loc101210548	protein autophosphorylation; response to blue light; regulation of proton transport; cellular cation homeostasis; divalent metal ion transport;	chloroplast thylakoid membrane;		1.0169	0.249864	1.15041	0.130559	0.645201	0.000777501
1899	U	Solyc01g087250.2.1_1	carotenoid cleavage dioxygenase 1			oxidoreductase activity, acting on single donors with incorporation of molecular oxygen, incorporation of two atoms of oxygen;	1.3008		1.007		0.784911
1902	U	Solyc08g078700.2.1_1	small heat shock chloroplastic-like	response to stress;	chloroplast;		0.459926		1.18498		0.881463
1903	U	Solyc10g017850.2.1_1	peroxisomal biogenesis factor 11 family protein	systemic acquired resistance; regulation of defense response; peroxisome fission;	integral to peroxisomal membrane; plasmodesma; chloroplast; mitochondrion;	identical protein binding;	0.939289		1.19862		0.839478
1905	U	Solyc04g015970.2.1_1	abc transporter a family member 1-like	protein N-linked glycosylation; amino acid transmembrane transport; ATP catabolic process;	vacuolar membrane; integral to membrane;	ferric-transporting ATPase activity; sulfate transmembrane-transporting ATPase activity; amino acid transmembrane transporter activity; ATP binding;	4.62371	0.224635	6.56033	0.34416	1.33406	0.289105
1908	U	Solyc02g072130.2.1_1	protein transport family protein	protein secretion; response to salt stress; pentose-phosphate shunt; amino acid import; N-terminal protein myristoylation; ER to Golgi vesicle-mediated transport;	mitochondrion; Golgi apparatus; plasma membrane;	P-P-bond-hydrolysis-driven protein transmembrane transporter activity;	9.5919	0.223796	23.4061	0.124229	1.81314	0.101271
1913	U	Solyc08g006330.2.1_1	udp-glycosyltransferase 74f2-like	metabolic process;		transferase activity, transferring hexosyl groups;	0.942481		1.24902		0.704605
1914	U	Solyc03g095360.2.1_1	quinone oxidoreductase-like protein 2 homolog	oxidation-reduction process;	peroxisome; cytosol;	NADPH:quinone reductase activity; zinc ion binding; nucleotide binding;	1.09073		1.27727		0.843197
1915	U	Solyc01g005800.2.1_1	calmodulin binding				0.699319	0.0988224	0.901161	0.36173	0.909245	0.21901
1916	U	Solyc09g090720.2.1_1	26s proteasome non-atpase regulatory subunit 13-like		proteasome complex;		0.51453		0.913527		0.785546
1917	U	Solyc04g055200.2.1_1	asparagine synthetase	L-asparagine biosynthetic process;		asparagine synthase (glutamine-hydrolyzing) activity; ATP binding;	0.896339		1.18204		1.55174
1919	U	Solyc07g006530.2.1_1	adenylosuccinate lyase-like	IMP biosynthetic process;	chloroplast stroma;	N6-(1,2-dicarboxyethyl)AMP AMP-lyase (fumarate-forming) activity; (S)-2-(5-amino-1-(5-phospho-D-ribosyl)imidazole-4-carboxamido)succinate AMP-lyase (fumarate-forming) activity;	0.939664		1.02113		0.691472
1920	U	Solyc11g005620.1.1_1	acetylglutamate kinase	arginine biosynthetic process via ornithine; phosphorylation; proline biosynthetic process;	chloroplast thylakoid;	arginine binding; acetylglutamate kinase activity; protein binding; glutamate 5-kinase activity;	0.976758		1.21148		0.658691
1921	U	Solyc07g054690.1.1_1	PREDICTED: uncharacterized protein LOC101259172		nucleus;		0.802454		1.15069		1.52313
1923	U	Solyc07g061920.2.1_1	callose synthase 8-like	callose deposition in cell wall; (1->3)-beta-D-glucan biosynthetic process; microsporogenesis; membrane fusion;	1,3-beta-D-glucan synthase complex;	1,3-beta-D-glucan synthase activity;	1.06587		1.16131		1.10028
1924	U	Solyc04g076180.2.1_1	atpase family aaa domain-containing protein at1g05910-like		nucleus;	ATP binding; nucleoside-triphosphatase activity;	0.960933		1.01836		1.10199
1927	U	Solyc11g005980.1.1_1	callose synthase 5-like	(1->3)-beta-D-glucan biosynthetic process; pollen exine formation; microsporogenesis; regulation of pollen tube growth; pollen germination; plant-type cell wall modification;	1,3-beta-D-glucan synthase complex;	1,3-beta-D-glucan synthase activity;	0.898434	0.0504545	1.49283	0.243041	0.838092	0.142117
1928	U	Solyc02g092870.1.1_1	PREDICTED: uncharacterized protein LOC101268546				0.953568		1.18952		0.641666
1930	U	Solyc07g015860.2.1_1	peptide deformylase chloroplastic-like	co-translational protein modification; translation;	plant-type cell wall; chloroplast stroma; mitochondrion;	formylmethionine deformylase activity; iron ion binding; peptide deformylase activity;	0.858883		1.32924		1.4134
1934	U	Solyc11g008350.1.1_1	armadillo repeat-containing kinesin-like protein 1-like	root hair cell tip growth; regulation of microtubule polymerization or depolymerization; microtubule-based movement;	microtubule; kinesin complex;	microtubule motor activity; microtubule binding; ATP binding; actin binding;	0.707265		1.31506		1.42617
1935	U	Solyc10g078790.1.1_1	fch domain only protein 1	vesicle-mediated transport; intracellular protein transport;	plasma membrane; chloroplast; clathrin adaptor complex;		1.1643		1.51352		0.701909
1936	U	Solyc03g083390.2.1_1	nuclear migration protein nudc-like	protein folding; embryonic pattern specification; response to heat;	cytoplasm;		0.892973		5.65128		0.917693
1937	U	Solyc01g081290.2.1_1	pentatricopeptide repeat-containing protein at3g03580-like		mitochondrion;		0.946282		1.00507		0.614243
1939	U	Solyc05g047520.2.1_1	superkiller viralicidic activity 2-like 2-like	sugar mediated signaling pathway; embryo development ending in seed dormancy; histone methylation; specification of floral organ identity; post-translational protein modification; protein deubiquitination; response to freezing; production of siRNA involved in RNA interference; G2 phase of mitotic cell cycle; protein ubiquitination; cullin deneddylation; seed germination; trichome morphogenesis; p…	cytosol; nucleus;	ATP-dependent helicase activity; RNA helicase activity; nucleic acid binding; ATP binding;	0.728097		1.11159		0.933091
1941	U	Solyc03g095620.2.1_1	uncharacterized aarf domain-containing protein kinase chloroplastic-like	chlorophyll catabolic process; maltose metabolic process; starch biosynthetic process; phosphorylation; positive regulation of catalytic activity;	plastoglobule; plasma membrane;	kinase activity;	1.09495		0.738958		1.73607
1943	I	Solyc03g034340.1.1_1	hydroxysteroid 11-beta-dehydrogenase 1-like	proteolysis;		cysteine-type peptidase activity;	1.0052	0.540005	2.06354	0.0451739	0.998815	0.368804
1944	U	Solyc06g069210.2.1_1	protein casp-like	intra-Golgi vesicle-mediated transport; cellulose biosynthetic process;	endosome; integral to Golgi membrane; trans-Golgi network;		0.808312		0.82401		1.21548
1945	U	Solyc09g091610.2.1_1	vesicle-associated membrane protein 726-like	vesicle-mediated transport;	integral to membrane;		0.818449		0.942822		0.407901
1948	U	Solyc07g065600.2.1_1	serine-rich adhesin for platelets-like	flower development; single-organism cellular process; cellular macromolecule metabolic process; nucleic acid metabolic process; macromolecule modification; organ development; regulation of cellular process; regulation of macromolecule metabolic process;		binding;	0.900532		1.3606		0.8118
1949	U	Solyc02g069100.2.1_1	cathepsin b-like	proteolysis; regulation of catalytic activity;	extracellular region; cytosol; vacuole;	cysteine-type endopeptidase activity;	1.61718		2.9684		1.32387
1952	U	Solyc11g067300.1.1_1	abc transporter b family member 21-like	gravitropism; auxin influx; root hair elongation; basipetal auxin transport; auxin efflux; transmembrane transport; ATP catabolic process; response to cytokinin stimulus;	vacuolar membrane; integral to membrane; plasma membrane;	phosphate ion transmembrane-transporting ATPase activity; auxin influx transmembrane transporter activity; auxin efflux transmembrane transporter activity; xenobiotic-transporting ATPase activity; ATP binding;	0.974403		0.906785		1.79408
1954	L	Solyc01g008850.2.1_1	cbl-interacting serine threonine-protein kinase 3-like	protein phosphorylation; response to cytokinin stimulus; response to abiotic stimulus; response to abscisic acid stimulus; signal transduction;	cytoplasm; nucleus;	ATP binding; calmodulin-dependent protein kinase activity;	1.02083	0.268252	0.664718	0.00635815	0.782762	0.45289
1957	U	Solyc11g011080.1.1_1	tmv resistance protein n-like	plant-type hypersensitive response; signal transduction;	cytoplasm;	ADP binding; protein binding; hydrolase activity; ATP binding;	3.9056	0.227666	5.48576	0.0952121	4.97521	0.391141
1958	U	Solyc05g052920.2.1_1	folylpolyglutamate synthase	root hair elongation; root meristem growth; one-carbon metabolic process; tetrahydrofolylpolyglutamate biosynthetic process;	cytosol; chloroplast stroma;	tetrahydrofolylpolyglutamate synthase activity; ATP binding;	5.61097	0.195479	7.09012	0.191472	1.73768	0.236846
1959	U	Solyc05g015610.2.1_1	histidine kinase 3-like	phloem or xylem histogenesis; leaf senescence; response to water deprivation; salicylic acid mediated signaling pathway; signal transduction by phosphorylation; regulation of seed germination; cellular response to phosphate starvation; cytokinin mediated signaling pathway; regulation of meristem development; response to salt stress; peptidyl-histidine phosphorylation; defense response to bacteriu…	plasma membrane;	protein histidine kinase binding; phosphorelay response regulator activity; osmosensor activity; ATP binding; phosphorelay sensor kinase activity; cytokinin receptor activity;	1.03518		1.21067		0.10369
1960	U	Solyc10g084800.1.1_1	oxysterol-binding protein 3a-like	double fertilization forming a zygote and endosperm;	endoplasmic reticulum;	sterol binding;	0.800815		0.735983		0.99853
1961	U	Solyc03g083130.1.1_1	gamma-irradiation and mitomycin c induced 1	double-strand break repair via homologous recombination; response to gamma radiation;			24.4643		35.0114		2.39136
1962	U	Solyc04g050930.2.1_1	violaxanthin de-epoxidase	aromatic amino acid family metabolic process; pentose-phosphate shunt; sulfur amino acid metabolic process; carotenoid biosynthetic process; phosphatidylglycerol biosynthetic process; xanthophyll cycle; unsaturated fatty acid biosynthetic process; sulfur compound biosynthetic process; isopentenyl diphosphate biosynthetic process, methylerythritol 4-phosphate pathway; vitamin metabolic process; gl…	chloroplast photosystem II; chloroplast thylakoid lumen;	violaxanthin de-epoxidase activity;	14.5549		19.9197		17.5432
1964	U	Solyc10g077070.1.1_1	histone-lysine n- h3 lysine-9 specific suvh1-like	histone lysine methylation;	chromosome; nucleus;	histone binding; histone-lysine N-methyltransferase activity; zinc ion binding;	0.925858	0.280765	2.04622	0.329695	1.19987	0.354895
1965	U	Solyc01g065720.2.1_1	phospholipase d p1-like	negative regulation of defense response; cellular response to phosphate starvation; galactolipid biosynthetic process; jasmonic acid mediated signaling pathway; systemic acquired resistance, salicylic acid mediated signaling pathway; regulation of plant-type hypersensitive response; cellular response to water deprivation; protein targeting to membrane; defense response to fungus; negative regulat…		phospholipase D activity; phosphatidylinositol binding; 2-alkenal reductase [NAD(P)] activity; NAPE-specific phospholipase D activity;	0.98489		1.031		0.874325
1970	U	Solyc07g039550.2.1_1	probable pre-mrna-splicing factor atp-dependent rna helicase-like	cytokinesis by cell plate formation; microtubule cytoskeleton organization; protein glycosylation;	cytosol; mitochondrion; plasmodesma;	RNA binding; ATP-dependent RNA helicase activity; ATP binding;	0.898317		0.981329		15.994
1971	U	Solyc01g006640.1.1_1	bifunctional protein aas	oxidation-reduction process; response to oxidative stress;	membrane;	heme binding; catalase activity;	0.99774	0.460601	1.04414	0.0474665	0.730982	0.466132
1972	U	Solyc03g095470.2.1_1	PREDICTED: uncharacterized protein LOC101251760 isoform 1		vacuole; mitochondrion; nucleus; chloroplast;		0.781199		1.03281		0.592837
1973	U	Solyc06g060420.2.1_1	prolyl-trna synthetase associated domain-containing protein 1-like	regulation of transcription, DNA-dependent; regulation of translational fidelity;	cytosol; nucleus;	aminoacyl-tRNA editing activity; DNA binding; sequence-specific DNA binding transcription factor activity;	1.02005		0.916881		1.08929
1975	U	Solyc07g056370.2.1_1	tropomyosin- isoform 1	mitochondrion organization;	vacuolar membrane; integral to mitochondrial outer membrane; cytosol; plastid;		1.07475	0.240517	1.17354	0.288481	0.840051	0.499277
1976	U	Solyc01g091880.2.1_1	atpase asna1 homolog	response to misfolded protein; proteasomal ubiquitin-dependent protein catabolic process; intra-Golgi vesicle-mediated transport; membrane fusion; anion transport; detoxification of arsenic-containing substance; protein insertion into ER membrane; ATP catabolic process; proteasome assembly;	membrane; chloroplast; endoplasmic reticulum;	protein binding; metal ion binding; ATPase activity; ATP binding;	1.01473		1.16265		0.893295
1979	U	Solyc12g042740.1.1_1	signal recognition particle 54 kda protein 2-like	GTP catabolic process; SRP-dependent cotranslational protein targeting to membrane;	signal recognition particle, endoplasmic reticulum targeting;	7S RNA binding; GTPase activity; GTP binding;	1.01266	0.00535426	0.89494	0.224232	1.17128	0.160718
1983	U	Solyc12g098980.1.1_1	pto-interacting protein 1	plant-type hypersensitive response; activation of MAPKK activity;		ATP binding; MAP kinase kinase kinase activity;	30.2091		36.1496		0.575065
1985	U	Solyc06g071070.1.1_1	short-chain type dehydrogenase reductase-like	oxidation-reduction process;	chloroplast;	3-oxoacyl-[acyl-carrier-protein] reductase (NADPH) activity; nucleotide binding;	0.948278	0.353653	0.772305	0.364689	0.819618	0.465289
1987	H	Solyc07g042380.2.1_1	rrp12-like protein				1.27489	0.223166	1.15655	0.354111	0.402012	2.41416e-05
1988	U	Solyc11g007900.1.1_1	f-box and leucine rich repeat domains containing isoform 1			zinc ion binding;	8.28255	0.235289	11.2684	0.271698	2.14499	0.363292
1989	U	Solyc06g036350.2.1_1	probable nadh dehydrogenase	ubiquitin-dependent protein catabolic process; pentose-phosphate shunt; response to salt stress; response to misfolded protein; proteasome core complex assembly; respiratory electron transport chain; photorespiration;	mitochondrial respiratory chain complex I; chloroplast;	NADH dehydrogenase (ubiquinone) activity;	1.61382		1.54239		1.06369
1990	U	Solyc08g005300.1.1_1	dnaj heat shock n-terminal domain-containing	protein folding;		heat shock protein binding; unfolded protein binding;	8.64827		1.01901		11.9619
1992	U	Solyc10g007280.2.1_1	mitochondrial chaperone bcs1	defense response by callose deposition; response to wounding; systemic acquired resistance; response to chitin; salicylic acid biosynthetic process; response to mechanical stimulus;	mitochondrion; plasma membrane;	ATP binding; ATPase activity;	0.988532		1.22513		1.57571
1994	U	Solyc01g007570.2.1_1	ribosomal protein s11	translation;	ribosome; chloroplast;	structural constituent of ribosome; rRNA binding;	39.419	0.214561	26.7046	0.247306	0.809023	0.335572
1999	U	Solyc12g006810.1.1_1	heme-binding-like protein	carotenoid biosynthetic process;	chloroplast envelope; chloroplast thylakoid membrane;		0.570446		1.00268		0.0442803
2000	U	Solyc02g070460.2.1_1	cullin 4	protein polyubiquitination; mitotic cell cycle; embryonic pattern specification; response to freezing; short-day photoperiodism, flowering; hormone-mediated signaling pathway; cotyledon development; cell division; regulation of cell cycle process; ubiquitin-dependent protein catabolic process; lipid storage; sugar mediated signaling pathway; RNA processing; seed germination; negative regulation o…	Cul4-RING ubiquitin ligase complex; cytosol;	ubiquitin protein ligase binding;	0.454069		0.76922		0.780485
2002	U	Solyc02g091120.2.1_1	dna ligase	DNA recombination; seed germination; DNA replication; DNA ligation involved in DNA repair;	nucleus;	DNA ligase (ATP) activity; DNA binding; ATP binding; hydrolase activity;	1.0971		1.25905		0.844795
2003	U	Solyc02g032960.2.1_1	metalloprotease m41 isoform 2	embryo development ending in seed dormancy; proteolysis; ATP catabolic process;	chloroplast envelope; plasmodesma; plasma membrane;	microtubule-severing ATPase activity; metalloendopeptidase activity; ATP binding;	1.13935		1.12234		1.49587
2005	U	Solyc07g043160.1.1_1	udp-glucose flavonoid 3-o-glucosyltransferase 3-like			transferase activity, transferring glycosyl groups;	0.894975		1.00667		0.947199
2006	U	Solyc01g096420.2.1_1	nadph:quinone oxidoreductase	defense response to bacterium; response to salt stress; oxidation-reduction process;	plasma membrane; chloroplast stroma;	NAD(P)H dehydrogenase (quinone) activity;	8.22624		7.63455		16.9809
2007	G	Solyc10g084760.1.1_1	e3 ubiquitin-protein ligase ubr2-like	wax biosynthetic process; regulation of seed germination; ubiquitin-dependent protein catabolic process; regulation of lipid catabolic process; cuticle hydrocarbon biosynthetic process; response to abscisic acid stimulus;	nucleus;	ubiquitin-protein ligase activity;	4.18001	0.319351	5.50727	0.143768	5.93215	0.000190448
2008	U	Solyc04g008460.2.1_1	60s ribosomal protein l15	translation;	nucleolus; plasma membrane; cytosolic large ribosomal subunit;	structural constituent of ribosome;	1.33178		1.35664		1.58017
2009	U	Solyc01g087800.2.1_1	subtilisin-like protease-like	negative regulation of catalytic activity; proteolysis;		identical protein binding; serine-type endopeptidase activity;	3.16483		4.11566		9.20182
2011	H	Solyc10g079930.1.1_1	zeatin o-glucosyltransferase-like	metabolic process;		transferase activity, transferring hexosyl groups;	0.956653	0.00658065	0.950481	0.0852482	0.574302	0.00313868
2017	U	Solyc04g074120.2.1_1	synaptonemal complex protein 1-like				1.0175	0.436551	1.03363	0.340814	0.991201	0.507535
2018	G	Solyc10g045240.1.1_1	vicianin hydrolase-like	carbohydrate metabolic process;		hydrolase activity, hydrolyzing O-glycosyl compounds;	17.1166	0.26916	15.2442	0.318783	16.3488	0.00510292
2021	U	Solyc03g112350.2.1_1	dead-box atp-dependent rna helicase 30-like		nucleus;	ATP-dependent helicase activity; nucleic acid binding; ATP binding;	9.75307	0.229457	17.0492	0.174763	3.24559	0.0719508
2022	U	Solyc06g082580.2.1_1	eukaryotic translation initiation factor 2 subunit beta-like	translational initiation;	plasma membrane;	translation initiation factor activity;	1.05997		0.414868		0.724338
2026	I	Solyc05g026050.2.1_1	vacuolar protein sorting-associated protein 32 homolog 2-like	vesicle-mediated transport; protein transport;	plasma membrane; ESCRT III complex;	protein binding;	22.8753	0.274116	46.0699	0.0435977	27.4957	0.0877946
2027	U	Solyc10g085680.1.1_1	serine threonine-protein kinase chloroplastic-like	protein phosphorylation; photosystem II stabilization;	chloroplast; thylakoid;	ATP binding; protein serine/threonine kinase activity;	0.906707		1.21912		1.52772
2031	U	Solyc03g019770.2.1_1	integral membrane protein conserved region		membrane;	phospholipid binding;	0.64603		1.80055		0.0265718
2034	U	Solyc08g014610.2.1_1	gamma aminobutyrate transaminase mitochondrial-like	root development; inositol metabolic process; response to misfolded protein; beta-alanine catabolic process; fatty acid beta-oxidation; glutamine metabolic process; gamma-aminobutyric acid catabolic process; proteasomal ubiquitin-dependent protein catabolic process; fruit development; calcium ion transport; response to salt stress; toxin catabolic process; proteasome core complex assembly; pollen…	vacuolar membrane; chloroplast; Golgi apparatus; plasma membrane; mitochondrion;	4-aminobutyrate:pyruvate transaminase activity; zinc ion binding; cobalt ion binding; N2-acetyl-L-ornithine:2-oxoglutarate 5-aminotransferase activity; pyridoxal phosphate binding;	1.04388		1.06708		0.845596
2038	U	Solyc03g031620.2.1_1	5 -adenylylsulfate reductase chloroplastic-like	cell redox homeostasis; cysteine biosynthetic process; sulfate assimilation; sulfate reduction;	chloroplast;	adenylyl-sulfate reductase (glutathione) activity; adenylyl-sulfate reductase activity; phosphoadenylyl-sulfate reductase (thioredoxin) activity;	1250.64		1698.64		2279.17
2039	U	Solyc08g007220.2.1_1	hyaluronan mrna binding family isoform 1		cytoplasm; intracellular membrane-bounded organelle;		0.897362	0.0392768	1.18425	0.0434922	1.22645	0.114054
2041	U	Solyc01g010820.2.1_1	cullin-3a-like	ubiquitin-dependent protein catabolic process; endosperm development; positive regulation of flower development; response to red or far red light; embryo development ending in seed dormancy;	cullin-RING ubiquitin ligase complex;	ubiquitin protein ligase binding;	7.67904	0.265841	9.04508	0.253687	1.85765	0.305912
2042	H	Solyc01g103990.2.1_1	t-complex protein 11-like protein isoform 1			phosphopantetheine binding;	0.812379	0.0191176	0.903471	0.0045683	0.738972	0.00043878
2043	U	Solyc03g110900.2.1_1	atp binding			microtubule-severing ATPase activity; ATP binding;	1.09575		1.04236		0.924999
2046	U	Solyc07g053980.2.1_1	callose synthase 12-like	nucleotide transport; membrane fusion; regulation of plant-type hypersensitive response; basic amino acid transport; defense response by callose deposition in cell wall; protein targeting to membrane; defense response to fungus; defense response to bacterium; negative regulation of programmed cell death; defense response signaling pathway, resistance gene-dependent; amino acid import; leaf morpho…	Golgi apparatus; plasmodesma; 1,3-beta-D-glucan synthase complex;	1,3-beta-D-glucan synthase activity;	0.932851	0.148863	0.9383	0.186	1.01437	0.00102435
2048	G	Solyc02g020910.2.1_1	myosin-j heavy chain-like		phragmoplast; cell plate; plasma membrane; myosin complex;	ATP binding; motor activity;	0.753784	0.243452	1.02996	0.40114	1.22666	0.0125471
2050	U	Solyc01g087720.2.1_1	structural maintenance of chromosomes protein 5-like	production of miRNAs involved in gene silencing by miRNA; double-strand break repair via homologous recombination; production of ta-siRNAs involved in RNA interference; sister chromatid cohesion; defense response to virus;	plasmodesma; Smc5-Smc6 complex; nucleus;	ATP binding;	7.97197	0.223353	0.77619	0.262363	10.4785	0.380026
2051	U	Solyc05g051570.2.1_1	ras-related protein rabh1e-like	membrane fusion; intra-Golgi vesicle-mediated transport; small GTPase mediated signal transduction; protein transport;	mitochondrion;	GTP binding; hydrolase activity;	0.948216		1.04338		1.50929
2052	U	Solyc01g106010.2.1_1	fructose- - chloroplastic-like	carbohydrate metabolic process; mRNA modification;	chloroplast stroma;	fructose 1,6-bisphosphate 1-phosphatase activity;	0.756955		1.08792		1.49036
2054	H	Solyc10g085880.1.1_1	glucosyl transferase	metabolic process;	chloroplast;	anthocyanidin 3-O-glucosyltransferase activity;	0.677305	0.204144	0.876048	0.0770695	0.377899	0.000597869
2055	U	Solyc06g076930.1.1_1	abc transporter g family member 31-like	drug transmembrane transport; ATP catabolic process;	plasmodesma; membrane;	organic phosphonate transmembrane-transporting ATPase activity; ATP binding;	8.6161		8.75588		1.2812
2057	G	Solyc04g081050.1.1_1	uncharacterized tpr repeat-containing protein at1g05150-like	methionine biosynthetic process; RNA splicing, via endonucleolytic cleavage and ligation; microtubule nucleation;	plasmodesma; endosome; trans-Golgi network; Golgi apparatus; nucleus; plasma membrane;	zinc ion binding; calcium ion binding; transferase activity, transferring glycosyl groups;	0.549946	0.150801	0.461258	0.0506442	1.34553	0.000399418
2058	U	Solyc11g012660.1.1_1	microtubule-associated protein 70-5-like	glucuronoxylan metabolic process; cytoskeleton organization; xylem and phloem pattern formation; xylan biosynthetic process; plant-type cell wall biogenesis;	microtubule;	microtubule binding;	0.897671	0.020999	1.05105	0.136652	1.02406	0.315766
2059	U	Solyc07g047770.2.1_1	histidine kinase 2-like	regulation of anthocyanin metabolic process; response to water deprivation; peptidyl-histidine phosphorylation; signal transduction by phosphorylation; regulation of transcription, DNA-dependent; response to salt stress; response to toxic substance; regulation of meristem development; secondary growth; negative regulation of iron ion transport; regulation of chlorophyll catabolic process; regulat…	membrane;	osmosensor activity; protein histidine kinase binding; cytokinin receptor activity; phosphorelay sensor kinase activity; identical protein binding; phosphorelay response regulator activity; ATP binding;	1.00705		1.00488		0.0312318
2060	U	Solyc09g061620.2.1_1	vesicle-associated membrane protein 726-like	vesicle-mediated transport;	integral to membrane; chloroplast; plasma membrane;		4.14574	0.104969	0.74858	0.160248	1.80905	0.0599816
2062	U	Solyc02g081300.2.1_1	sucrose synthase 2-like	biosynthetic process; callose deposition in phloem sieve plate; sucrose metabolic process;	cell wall;	sucrose synthase activity;	1.06853		1.00405		0.0245533
2063	U	Solyc10g054780.1.1_1	probable carboxylesterase 18-like	metabolic process; pollen tube growth;	nucleus;	methyl indole-3-acetate esterase activity; carboxylesterase activity; retinyl-palmitate esterase activity; methyl salicylate esterase activity; methyl jasmonate esterase activity;	1.02526		1.45962		0.0658948
2065	U	Solyc05g009920.2.1_1	atp binding protein	ATP catabolic process;	plastoglobule;	ATP binding; ATPase activity;	9.92243	0.133067	14.7813	0.093556	7.56142	0.31474
2069	U	Solyc06g065210.2.1_1	neutral alkaline invertase	carbohydrate metabolic process; root development; cellular amino acid metabolic process;	plasma membrane; nucleus; cytosol;	sucrose alpha-glucosidase activity; glycopeptide alpha-N-acetylgalactosaminidase activity;	21.081		24.4703		26.5832
2070	U	Solyc04g008760.1.1_1	homoserine kinase-like	threonine biosynthetic process; methionine biosynthetic process; response to fungus; response to bacterium; phosphorylation; RNA splicing, via endonucleolytic cleavage and ligation; cysteine biosynthetic process;	chloroplast stroma;	homoserine kinase activity; ATP binding;	1.26448		1.40853		0.677781
2071	U	Solyc10g005490.2.1_1	protein strawberry notch-like	regulation of transcription, DNA-dependent; embryo development ending in seed dormancy;	cytosol; nucleus;	zinc ion binding; DNA binding;	0.958159		0.923192		0.821718
2072	U	Solyc07g055460.2.1_1	secologanin synthase-like	oxidation-reduction process;		heme binding; oxidoreductase activity, acting on paired donors, with incorporation or reduction of molecular oxygen; monooxygenase activity; iron ion binding; electron carrier activity;	0.79169		0.984473		0.593476
2073	U	Solyc08g080140.2.1_1	probable rhamnose biosynthetic enzyme 1-like	extracellular polysaccharide biosynthetic process; UDP-rhamnose biosynthetic process; dTDP-rhamnose biosynthetic process;	cytosol; plasmodesma; plasma membrane; apoplast;	dTDP-4-dehydrorhamnose 3,5-epimerase activity; dTDP-4-dehydrorhamnose reductase activity; UDP-4-keto-rhamnose-4-keto-reductase activity; UDP-4-keto-6-deoxy-glucose-3,5-epimerase activity; nucleotide binding;	1.18129		1.07774		1.59662
2075	U	Solyc02g079000.2.1_1	atp-dependent zinc metalloprotease ftsh chloroplastic-like	embryo development ending in seed dormancy; cell division; PSII associated light-harvesting complex II catabolic process; chloroplast organization; proteolysis; ATP catabolic process; ovule development;	chloroplast envelope; plasma membrane; mitochondrion;	ATP-dependent peptidase activity; microtubule-severing ATPase activity; metalloendopeptidase activity; ATP binding;	0.999474		0.743745		0.755769
2076	U	Solyc07g062700.2.1_1	sodium calcium exchanger family protein	transmembrane transport; cellular response to salt stress; hydrogen peroxide catabolic process; calcium ion homeostasis; Golgi organization; vacuole organization;	integral to membrane; plant-type vacuole; plasmodesma; vacuolar membrane; chloroplast;	calcium:sodium antiporter activity; calcium ion binding;	0.986154		1.66117		0.75912
2077	P	Solyc08g014130.2.1_1	2-isopropylmalate synthase	leucine biosynthetic process;	chloroplast envelope; chloroplast stroma;	2-isopropylmalate synthase activity;	0.759152	0.0025449	0.946547	0.0578337	1.50745	0.000415964
2079	U	Solyc01g106220.2.1_1	dna polymerase v-like	DNA replication; transcription, DNA-dependent; nucleotide biosynthetic process;	cytosol;	DNA-directed DNA polymerase activity; DNA binding;	1.07192		1.1832		0.684785
2081	U	Solyc03g117970.2.1_1	poly	production of ta-siRNAs involved in RNA interference; methylation-dependent chromatin silencing; cytokinesis by cell plate formation; protein ADP-ribosylation; post-translational protein modification; DNA-dependent DNA replication; DNA methylation; virus induced gene silencing; floral organ formation; synapsis; response to abscisic acid stimulus; pollen development; meristem initiation; response …	nucleus;	NAD binding; NAD+ ADP-ribosyltransferase activity; zinc ion binding; DNA binding; 2-alkenal reductase [NAD(P)] activity;	0.933323		0.805746		0.908308
2084	U	Solyc01g008800.1.1_1	tmv resistance protein n-like	defense response; signal transduction;		ADP binding; protein binding; ATP binding; nucleoside-triphosphatase activity;	3.83302	0.211809	4.0519	0.0961148	1.04399	0.52769
2085	U	Solyc11g045110.1.1_1	probable sucrose-phosphate synthase 4	response to hypoxia; regulation of meristem growth; sucrose metabolic process; galactolipid biosynthetic process;	nucleus; plasma membrane;	sucrose-phosphate synthase activity;	0.931254		1.24752		0.939957
2086	U	Solyc11g071730.1.1_1	kinesin-like protein	mitotic cell cycle; epidermal cell fate specification; methylation-dependent chromatin silencing; chromatin silencing by small RNA; cytokinesis by cell plate formation; histone H3-K9 methylation; spindle assembly; histone phosphorylation; regulation of flower development;	cytoplasm; microtubule associated complex;	nucleotide binding; microtubule motor activity;	1.10596	0.000280296	0.844798	0.00945227	1.23181	0.132484
2088	U	Solyc04g039950.2.1_1	mediator of rna polymerase ii transcription subunit 13-like	regulation of radial pattern formation; regulation of development, heterochronic;	nucleus;		5.09157		5.52164		6.49829
2089	U	Solyc08g075840.2.1_1	replication protein a 70 kda dna-binding subunit-like	DNA replication; response to stimulus;	nucleus;	DNA binding; zinc ion binding;	0.870697	0.80378	8.90311	0.0995469	1.11808	0.0982151
2091	U	Solyc09g082650.2.1_1	-dihydroxy-3-keto-5-methylthiopentene dioxygenase 3	L-methionine salvage from methylthioadenosine; oxidation-reduction process;	plasma membrane; nucleus; cytosol;	iron ion binding; acireductone dioxygenase [iron(II)-requiring] activity;	0.0452511		0.930259		0.61027
2093	U	Solyc01g087970.2.1_1	serine carboxypeptidase-like 40-like	proteolysis;		serine-type carboxypeptidase activity;	0.980932		1.3192		0.412646
2095	U	Solyc01g098000.2.1_1	elongation factor 1-beta	plant-type cell wall assembly; regulation of transcription, DNA-dependent; translational elongation; lignin metabolic process; regulation of cellulose biosynthetic process; response to cadmium ion;	cytosol; eukaryotic translation elongation factor 1 complex; nucleus; plasma membrane;	translation elongation factor activity; DNA binding; sequence-specific DNA binding transcription factor activity;	174.431		167.927		40.1426
2097	U	Solyc08g083110.2.1_1	methionine gamma-lyase-like	one-carbon metabolic process; methionine catabolic process via 2-oxobutanoate; cellular response to water deprivation; protein homotetramerization; cellular response to sulfate starvation;	cytosol;	methionine gamma-lyase activity; pyridoxal phosphate binding; cystathionine gamma-synthase activity;	1.04225	0.367116	1.10541	0.468146	1.44653	0.172816
2098	U	Solyc03g119940.2.1_1	uncharacterized loc101221010	microtubule cytoskeleton organization; methylation-dependent chromatin silencing; chromatin silencing by small RNA; cytokinesis by cell plate formation; histone H3-K9 methylation; double-strand break repair via homologous recombination; sepal formation; DNA methylation; petal formation; heterochromatin assembly; positive regulation of cell cycle;	cytoplasm;		0.868196		0.809889		0.800039
2101	U	Solyc03g082680.2.1_1	neuroblastoma-amplified sequence	tissue development; cellular biosynthetic process; cellular protein modification process; single-organism developmental process; organ development; anatomical structure morphogenesis; positive regulation of organelle organization;			1.08516		1.15023		1.6512
2102	U	Solyc04g058090.2.1_1	phosphoribosylformylglycinamidine cyclo-ligase	ubiquinone biosynthetic process; pyrimidine ribonucleotide biosynthetic process; 'de novo' IMP biosynthetic process;	mitochondrion; chloroplast stroma;	copper ion binding; ATP binding; phosphoribosylformylglycinamidine cyclo-ligase activity;	1.02249		1.42479		1.00076
2105	H	Solyc10g086550.1.1_1	atp-dependent zinc metalloprotease ftsh mitochondrial-like	proteolysis; protein catabolic process;	mitochondrion; integral to membrane; chloroplast thylakoid membrane;	zinc ion binding; metalloendopeptidase activity; ATP binding; microtubule-severing ATPase activity;	0.950428	0.302409	0.790455	0.367064	0.0551416	0.00082028
2106	U	Solyc10g047950.1.1_1	soluble inorganic pyrophosphatase chloroplastic-like	negative regulation of defense response; photosynthesis, light reaction; detection of biotic stimulus; jasmonic acid mediated signaling pathway; salicylic acid biosynthetic process; systemic acquired resistance, salicylic acid mediated signaling pathway; regulation of plant-type hypersensitive response; regulation of hydrogen peroxide metabolic process; response to chitin; response to salt stress…	chloroplast envelope; membrane; chloroplast stroma; thylakoid;	inorganic diphosphatase activity; magnesium ion binding;	1.03886		1.20829		0.709438
2112	U	Solyc07g025380.2.1_1	calponin homology domain-containing protein ddb_g0272472-like	single-organism cellular process; cellular macromolecule biosynthetic process; nucleic acid metabolic process; regulation of macromolecule metabolic process; regulation of cellular process;			0.577471		0.885313		1.604
2113	U	Solyc05g006620.2.1_1	tmv resistance protein n-like	response to stimulus;		hydrolase activity; anion binding; adenyl ribonucleotide binding; purine ribonucleoside binding;	0.880364		2.07476		0.0454332
2114	U	Solyc09g005720.2.1_1	60s ribosomal protein l23a-like	translation;	ribosome;	structural constituent of ribosome; rRNA binding; nucleotide binding;	0.746213	0.346386	1.12255	0.410284	1.21428	0.147862
2116	U	Solyc11g010700.1.1_1	u-box domain-containing protein 50-like	cellular protein modification process;	nucleus;	protein kinase activity;	0.891713		0.777999		0.456157
2118	U	Solyc01g109180.2.1_1	long chain acyl- synthetase 2-like	wax biosynthetic process; fatty acid biosynthetic process; cutin biosynthetic process; lateral root formation; defense response to insect; long-chain fatty acid metabolic process; defense response to fungus;	plasmodesma; endoplasmic reticulum;	long-chain fatty acid-CoA ligase activity; very long-chain fatty acid-CoA ligase activity;	3.79384	0.17777	0.824743	0.1002	0.740769	0.310121
2119	U	Solyc11g050910.1.1_1	dna rna polymerases superfamily protein	RNA-dependent DNA replication; proteolysis; DNA integration;	nucleus;	RNA-directed DNA polymerase activity; RNA binding; aspartic-type endopeptidase activity; zinc ion binding;	7.4078	0.289371	16.8067	0.297293	1.10659	0.0635613
2124	N	Solyc11g062410.1.1_1	cbl-interacting serine threonine-protein kinase 3-like	protein phosphorylation; response to cytokinin stimulus; response to abiotic stimulus; response to abscisic acid stimulus; signal transduction;	cytoplasm; nucleus;	ATP binding; calmodulin-dependent protein kinase activity;	1.04183	0.337013	0.671109	0.0460504	0.557763	0.0257607
[truncated: 3,502 more rows]
