# Supplementary material for: Critical Role of COI1-Dependent Jasmonate Pathway in AAL toxin induced PCD in Tomato Revealed by Comparative Proteomics
Source: Sci Rep. 2016 Jun 21;6:28451. doi: 10.1038/srep28451 (PMC4914994; doi:10.1038/srep28451)
Supplement: Supplementary Table S6 [file srep28451-s7.xls]

## Sheet: Table7_472 DE phosphorylation
Supplementary Table S6. The list of 472 differentially expressed protein with phosphorylation. A green color means down-regulation, but a red color shows up-regulation.
Protein Group	Type	Sequence Id	anno	GO biological process	GO cellular component	GO molecular function	CA/(CA+TA) AVE FC	CA/(CA+TA) PVal	(CA+TA+JA)/ (CA+TA) AVE FC	(CA+TA+JA)/ (CA+TA) PVal	(jai1+TA)/ (CA+TA) AVE FC	(jai1+TA)/ (CA+TA) PVal
366	VII	Solyc01g104040.2.1_1	udp-glucose:glycoprotein glucosyltransferase	anthocyanin-containing compound metabolic process; UDP-glucosylation; response to endoplasmic reticulum stress; plant-type hypersensitive response; response to salicylic acid stimulus; systemic acquired resistance; protein glycosylation; defense response signaling pathway, resistance gene-independent; carbohydrate biosynthetic process;	chloroplast; endoplasmic reticulum;	UDP-glucose:glycoprotein glucosyltransferase activity;	0.908128	0.19634	1.36213	0.0335913	0.92749	0.204594
434	VI	Solyc01g088080.2.1_1	t-complex protein 1 subunit theta-like	G2 phase of mitotic cell cycle; cytoskeleton organization; gluconeogenesis; protein folding; pyrimidine ribonucleotide biosynthetic process; RNA methylation; proteasomal protein catabolic process; cullin deneddylation; photomorphogenesis; regulation of flower development; histone lysine methylation;	membrane; cytosol; plasmodesma;	unfolded protein binding; ATP binding;	1.14657	0.0448833	1.17971	0.0876337	0.0370256	1.92988e-05
510	I	Solyc09g082510.2.1_1	protein binding		cell part;		2.74988	0.049597	2.72867	0.084681	2.85881	0.0765632
532	VI	Solyc06g009530.2.1_1	nodal modulator 1-like	N-terminal protein myristoylation; protein glycosylation;	plant-type cell wall; vacuolar membrane; cytoplasmic membrane-bounded vesicle; extracellular region; endoplasmic reticulum; Golgi apparatus;	carboxypeptidase activity; carbohydrate binding;	0.964901	0.135084	1.17563	0.0166023	0.639314	0.000860832
564	V	Solyc08g077500.2.1_1	pleckstrin homology domain-containing protein	trichome morphogenesis; cell wall organization; cell adhesion; root hair cell differentiation; actin nucleation;	plasmodesma; vacuole; Golgi apparatus; plasma membrane;	phospholipid binding;	22.1426	0.329546	16.7585	0.118145	1.99334	0.0152675
679	VII	Solyc07g019670.2.1_1	aim1 protein	seed germination; jasmonic acid biosynthetic process; flower development; fatty acid beta-oxidation;	cell wall; peroxisome; plasmodesma; chloroplast;	3-hydroxybutyryl-CoA epimerase activity; 3-hydroxyacyl-CoA dehydrogenase activity; nucleotide binding; coenzyme binding; enoyl-CoA hydratase activity;	0.710747	0.145834	1.38263	0.0400392	0.963618	0.0109161
720	VII	Solyc02g087980.2.1_1	structural maintenance of chromosomes protein 4-like	transport; chromatin silencing by small RNA; methylation-dependent chromatin silencing; regulation of DNA replication; reciprocal meiotic recombination; cytokinesis by cell plate formation; histone H3-K9 methylation; regulation of G2/M transition of mitotic cell cycle; cell proliferation; defense response to virus; floral organ formation; chromosome condensation; DNA methylation; mitosis; product…	chromatin; cytoplasm; spindle; nuclear matrix; plasmodesma; cohesin complex;	transporter activity; chromatin binding; ATP binding;	3.52449	0.14047	4.81752	0.0158244	1.195	0.370261
728	V	Solyc09g010100.2.1_1	40s ribosomal protein s14	translation;	nucleolus; cytosolic ribosome; plasma membrane; chloroplast;	structural constituent of ribosome;	5.82515	0.120643	6.04335	0.236614	7.98865	0.0197709
754	VII	Solyc11g007720.1.1_1	dihydrolipoyllysine-residue acetyltransferase component 1 of pyruvate dehydrogenase mitochondrial-like	response to glucose stimulus; response to sucrose stimulus; response to fructose stimulus; pyruvate metabolic process; regulation of anion channel activity;	mitochondrion; pyruvate dehydrogenase complex;	dihydrolipoyllysine-residue acetyltransferase activity; ATP binding; dihydrolipoyllysine-residue succinyltransferase activity;	4.64923	0.108367	6.89167	0.0114723	7.50504	0.214283
802	VII	Solyc01g080810.2.1_1	isoleucyl-trna synthetase	carotenoid biosynthetic process; embryo development ending in seed dormancy; regulation of translational fidelity; iron-sulfur cluster assembly; isoleucyl-tRNA aminoacylation; vegetative to reproductive phase transition of meristem; ovule development; thylakoid membrane organization;	chloroplast stroma;	isoleucine-tRNA ligase activity; aminoacyl-tRNA editing activity; ATP binding;	6.42082	0.0502302	15.7128	0.0258005	2.3805	0.362055
863	V	Solyc02g070570.2.1_1	40s ribosomal protein s14-2-like	translation;	nucleolus; cytosolic ribosome; plasma membrane; chloroplast;	structural constituent of ribosome;	5.25594	0.128832	5.43539	0.243116	8.3395	0.0441922
918	VIII	Solyc01g098240.1.1_1	PREDICTED: uncharacterized protein LOC101259893	RNA-dependent DNA replication;		RNA binding; RNA-directed DNA polymerase activity;	1.27574	0.0807378	1.55163	0.0329191	1.80069	0.0269718
1020	I	Solyc09g066480.2.1_1	dna repair and recombination protein	response to gamma radiation; DNA repair;	integral to membrane; cytoplasmic membrane-bounded vesicle; endoplasmic reticulum; nucleus;	DNA binding; ATP binding; transferase activity; helicase activity;	5.94928	0.0299919	6.04671	0.308487	7.06659	0.176025
1053	V	Solyc09g092240.2.1_1	small subunit processome component 20 homolog		Golgi apparatus;		25.4036	0.16026	24.4923	0.119471	20.9678	0.00110258
1110	V	Solyc10g078740.1.1_1	enoyl-acp reductase	brassinosteroid biosynthetic process; fatty acid biosynthetic process; oxidation-reduction process; response to salt stress; acetyl-CoA metabolic process; calcium ion transport; Golgi organization; sterol biosynthetic process;	chloroplast envelope; thylakoid; chloroplast stroma; fatty acid synthase complex;	copper ion binding; enoyl-[acyl-carrier-protein] reductase (NADH) activity; nucleotide binding; enoyl-[acyl-carrier-protein] reductase activity;	0.868212	0.22677	0.867437	0.0139957	1.43562	0.0207982
1156	V	Solyc03g123900.2.1_1	mannosyl-oligosaccharide -alpha-mannosidase mns1-like	proteasomal ubiquitin-dependent protein catabolic process; proteasome assembly; root hair elongation; N-glycan processing; response to cytokinin stimulus; response to misfolded protein;	endosome; trans-Golgi network; Golgi apparatus; plasma membrane;	calcium ion binding; mannosyl-oligosaccharide 1,2-alpha-mannosidase activity;	1.11288	0.0549577	1.17991	0.0797576	1.37393	0.0336161
1170	II	Solyc03g116790.2.1_1	molecular chaperone hsp40 -like protein	protein folding; carotenoid biosynthetic process; response to heat; thylakoid membrane organization;	chloroplast envelope; chloroplast thylakoid membrane;	heat shock protein binding; metal ion binding; ATP binding; unfolded protein binding;	2.68557	0.0132489	0.929507	0.00715503	1.33846	0.00645039
1182	VII	Solyc10g081020.1.1_1	transcription elongation factor spt6-like	regulation of transcription from RNA polymerase II promoter; regulation of DNA-dependent transcription, elongation;		hydrolase activity, acting on ester bonds; RNA binding;	0.790731	0.191056	1.26166	0.000818856	0.947094	0.485333
1208	VII	Solyc03g114140.2.1_1	rna-dependent rna polymerase 2	methylation-dependent chromatin silencing; cell-cell signaling; defense response to fungus; determination of bilateral symmetry; response to salicylic acid stimulus; long-distance posttranscriptional gene silencing; DNA methylation; meristem initiation; production of miRNAs involved in gene silencing by miRNA; production of ta-siRNAs involved in RNA interference; positive regulation of transcript…	nucleolus;	nucleotide binding; RNA-directed RNA polymerase activity; nucleic acid binding;	2.02646	0.0824424	4.29307	0.049894	4.77058	0.207771
1220	IX	Solyc05g050630.2.1_1	tetratricopeptide repeat-containing protein	translational initiation; mRNA modification;	cytoplasm;	translation initiation factor activity;	0.969966	0.113516	1.55785	0.0394894	0.567474	8.38687e-06
1226	V	Solyc01g067600.2.1_1	cw-type zinc finger-like protein			zinc ion binding;	10.9991	0.190358	24.2234	0.173147	12.9291	0.0129829
1235	I	Solyc01g096700.2.1_1	dnaj homolog subfamily c member 2-like		nucleus;	DNA binding; chromatin binding;	12.4569	0.0191847	14.9692	0.186996	1.4605	0.057641
1278	VI	Solyc07g008530.1.1_1	tyrosine--trna ligase-like	phosphatidylglycerol biosynthetic process; embryo development ending in seed dormancy; tyrosyl-tRNA aminoacylation; iron-sulfur cluster assembly; vegetative to reproductive phase transition of meristem; chloroplast organization; ovule development; thylakoid membrane organization;	chloroplast stroma; mitochondrion;	RNA binding; tyrosine-tRNA ligase activity; ATP binding;	0.928259	0.0011311	1.19627	0.00774288	0.471812	0.046757
1283	V	Solyc04g080270.2.1_1	leucine-rich repeat-containing protein ddb_g0290503-like isoform x2		nucleus;		6.19292	0.084316	3.89422	0.274462	1.72567	0.00937083
1378	V	Solyc06g064910.2.1_1	t-complex protein 11			binding;	3.3962	0.225908	9.72756	0.124956	11.5373	0.00209036
1391	VII	Solyc03g095410.2.1_1	exocyst complex component 5-like	actin filament organization; vesicle docking; exocytosis;	plasmodesma; plasma membrane; exocyst;		0.835205	0.185878	1.51779	0.0364491	0.96747	0.199779
1416	V	Solyc04g016080.1.1_1	kinesin heavy	microtubule cytoskeleton organization; cytokinesis by cell plate formation; histone H3-K9 methylation; chromatin silencing; microtubule-based movement;	microtubule; kinesin complex;	microtubule motor activity; microtubule binding; ATP binding;	3.30101	0.168418	5.78992	0.210884	1.22835	0.00373916
1425	V	Solyc09g097910.2.1_1	30s ribosomal protein s1-like	pentose-phosphate shunt; isopentenyl diphosphate biosynthetic process, methylerythritol 4-phosphate pathway; chloroplast relocation; defense response to bacterium; chlorophyll biosynthetic process; photosynthetic electron transport in photosystem I; response to cold; transcription from plastid promoter; rRNA processing; thylakoid membrane organization;	chloroplast stroma; nucleus;	transferase activity; RNA binding;	0.990635	0.314565	0.91525	0.189361	1.23474	0.0366019
1486	V	Solyc11g069950.1.1_1	atp-dependent zinc metalloprotease ftsh mitochondrial-like	ATP catabolic process; cell division; proteolysis; protein catabolic process;	mitochondrion; plastid; membrane;	metal ion binding; ATP-dependent peptidase activity; metalloendopeptidase activity; ATP binding; microtubule-severing ATPase activity; serine-type endopeptidase activity;	0.930995	0.0437723	1.28198	0.380988	2.00194	0.0370602
1624	VI	Solyc02g077680.2.1_1	glycogen phosphorylase 1-like	carbohydrate metabolic process;		pyridoxal phosphate binding; amino acid binding; glycogen phosphorylase activity;	1.12655	0.536454	1.19488	0.17384	0.231884	0.0132542
1739	VII	Solyc11g065120.1.1_1	ran gtpase binding	cortical protein anchoring;	plasma membrane; cell cortex;	metal ion binding; phospholipid binding;	1.98242	0.217286	2.25866	0.0402874	2.55352	0.0940574
1746	VI	Solyc09g090270.2.1_1	cop1-interacting isoform 3		plasma membrane;		0.958456	0.311646	1.03051	0.149011	0.644846	0.00552961
1806	VI	Solyc01g086930.2.1_1	protein gamma response 1-like	meiotic DNA double-strand break processing; organic substance biosynthetic process; gamete generation; response to ionizing radiation; response to oxidative stress; cellular biosynthetic process; carboxylic acid metabolic process;	peroxisome; cytosol;	3-hydroxybutyrate dehydrogenase activity;	2.68297	0.110994	3.12959	0.140197	0.494225	0.00673982
1822	V	Solyc12g098890.1.1_1	50s ribosomal protein chloroplastic-like	translation; regulation of meristem growth; auxin polar transport; regulation of cell size; root morphogenesis; ribosome biogenesis; anther development; plant-type cell wall organization; plant-type cell wall biogenesis; pattern specification process;	ribosome; chloroplast envelope; chloroplast stroma;	rRNA binding; structural constituent of ribosome;	1.00406	0.369522	1.1109	0.023708	1.20038	0.0300959
1858	I	Solyc04g051670.2.1_1	upf0202 protein at1g10490-like		nucleus;		3.12417	0.0409479	3.62356	0.155587	3.78165	0.218563
1915	VII	Solyc01g005800.2.1_1	calmodulin binding				4.52	0.130905	4.3575	0.0383132	1.01514	0.0839957
2007	VI	Solyc10g084760.1.1_1	e3 ubiquitin-protein ligase ubr2-like	wax biosynthetic process; regulation of seed germination; ubiquitin-dependent protein catabolic process; regulation of lipid catabolic process; cuticle hydrocarbon biosynthetic process; response to abscisic acid stimulus;	nucleus;	ubiquitin-protein ligase activity;	1.03728	0.181556	0.780889	0.275206	0.550901	0.0238505
2021	V	Solyc03g112350.2.1_1	dead-box atp-dependent rna helicase 30-like		nucleus;	ATP-dependent helicase activity; nucleic acid binding; ATP binding;	9.94097	0.120769	1.95247	0.06594	1.24066	0.000370912
2031	VII	Solyc03g019770.2.1_1	integral membrane protein conserved region		membrane;	phospholipid binding;	1.12466	0.0971636	1.4168	0.0131798	0.923905	0.255549
2071	VI	Solyc10g005490.2.1_1	protein strawberry notch-like	regulation of transcription, DNA-dependent; embryo development ending in seed dormancy;	cytosol; nucleus;	zinc ion binding; DNA binding;	1.04752	0.212429	1.12459	0.150637	0.327954	0.000981089
2080	VI	Solyc09g064290.1.1_1	nuclease harbi1-like			nucleic acid binding; ribonuclease H activity;	1.03892	0.189638	1.28011	0.399505	0.782194	0.0415215
2086	VI	Solyc11g071730.1.1_1	kinesin-like protein	mitotic cell cycle; epidermal cell fate specification; methylation-dependent chromatin silencing; chromatin silencing by small RNA; cytokinesis by cell plate formation; histone H3-K9 methylation; spindle assembly; histone phosphorylation; regulation of flower development;	cytoplasm; microtubule associated complex;	nucleotide binding; microtubule motor activity;	0.867938	0.214166	0.944228	0.250273	0.782539	0.0387074
2088	VI	Solyc04g039950.2.1_1	mediator of rna polymerase ii transcription subunit 13-like	regulation of radial pattern formation; regulation of development, heterochronic;	nucleus;		0.944677	0.0611614	1.1313	0.0683007	0.0485331	7.99218e-05
2206	VI	Solyc02g085230.2.1_1	nucleolar protein 6-like	pyrimidine ribonucleotide biosynthetic process;	cytosol;		1.10233	0.254642	1.19016	0.0626122	0.346024	0.0258295
2260	V	Solyc03g026240.2.1_1	arginine serine-rich-splicing factor rsp40-like	rRNA modification;	mitochondrion; plastid; nuclear speck;	rRNA methyltransferase activity; nucleic acid binding; nucleotide binding;	3.29379	0.255527	3.96928	0.0536008	4.16898	0.000899831
2307	VI	Solyc01g091350.2.1_1	atp-dependent dna helicase 2 subunit ku80-like	histone H3-K9 methylation; DNA integration; DNA recombination; double-strand break repair via nonhomologous end joining; chromatin silencing; telomere maintenance; response to heat; histone phosphorylation;	Ku70:Ku80 complex;	damaged DNA binding; telomeric DNA binding; double-stranded DNA binding; ATP-dependent DNA helicase activity;	1.07214	0.393359	1.21724	0.125033	0.253919	0.000111112
2338	VI	Solyc05g006950.2.1_1	conserved oligomeric golgi complex subunit 7-like	cell growth; meristem structural organization; shoot system morphogenesis; protein retention in Golgi apparatus; Golgi organization; intracellular protein transport; embryo development ending in seed dormancy;	cytosol; Golgi transport complex;		0.850691	0.254024	0.97797	0.537929	0.572962	0.00134436
2348	I	Solyc11g006680.1.1_1	pentatricopeptide repeat-containing protein chloroplastic-like		chloroplast;	nucleic acid binding; nucleotide binding;	3.41478	0.0474928	5.5368	0.141697	2.56309	0.11162
2356	VII	Solyc03g044380.2.1_1	histone-lysine n-methyltransferase clf-like	gene silencing by RNA; vernalization response; histone H3-K9 methylation; regulation of transcription, DNA-dependent; DNA mediated transformation; leaf morphogenesis; DNA methylation; vegetative to reproductive phase transition of meristem; negative regulation of molecular function, epigenetic; regulation of gene expression by genetic imprinting;	PcG protein complex;	methyltransferase activity; single-stranded RNA binding; sequence-specific DNA binding transcription factor activity; chromatin binding;	3.06655	0.0821642	4.91062	0.0153652	1.00912	0.445502
2370	V	Solyc01g104070.2.1_1	probable importin subunit beta-4-like	proteasomal protein catabolic process; cytoskeleton organization; gluconeogenesis; protein import into nucleus, docking;	cytosol; nuclear pore;	protein transporter activity; Ran GTPase binding;	0.985279	0.2488	1.17643	0.259433	1.29731	0.00626913
2376	V	Solyc12g013600.1.1_1	tpr and ankyrin repeat-containing protein 1-like			ATP binding; hydrolase activity;	4.18708	0.260975	5.60478	0.180334	3.93252	0.042168
2391	I	Solyc05g006530.2.1_1	dead-box atp-dependent rna helicase chloroplastic-like	plasmodesmata-mediated intercellular transport; mRNA modification; posttranscriptional gene silencing; embryo development ending in seed dormancy;	cytoplasmic stress granule; chloroplast stroma;	nucleic acid binding; ATP-dependent helicase activity; ATP binding; RNA helicase activity;	6.7613	0.033342	11.0382	0.25516	0.832267	0.00844605
2404	VI	Solyc03g005590.1.1_1	regulator of chromosome condensation family protein	pollen tube growth; signal transduction; cortical protein anchoring; plant-type cell wall modification;	cell cortex; Golgi apparatus;	Ran GTPase binding; metal ion binding; phosphatidylinositol binding; chromatin binding;	4.25325	0.38607	4.63867	0.245047	0.69521	0.00139236
2405	VI	Solyc06g062810.1.1_1	glycylpeptide n-tetradecanoyltransferase 1-like	N-terminal protein myristoylation; growth; embryonic shoot morphogenesis;	ribosome; cytosol;	glycylpeptide N-tetradecanoyltransferase activity;	0.807757	0.272396	1.12727	0.324864	0.791722	0.00763309
2422	XIII	Solyc03g062720.2.1_1	ndh-dependent cyclic electron flow 1	myo-inositol hexakisphosphate biosynthetic process; pentose-phosphate shunt; photosynthetic electron transport in photosystem I;	NAD(P)H dehydrogenase complex (plastoquinone); chloroplast thylakoid membrane;	catalytic activity; carbohydrate binding;	0.66229	0.00756818	1.03192	0.121908	0.773099	0.455134
2439	V	Solyc03g007330.2.1_1	atp-dependent zinc metalloprotease ftsh chloroplastic mitochondrial-like	PSII associated light-harvesting complex II catabolic process; regulation of protein localization; response to high light intensity; glucosinolate biosynthetic process; response to heat; proteolysis; ATP catabolic process;	chloroplast envelope; membrane; mitochondrion;	ATP-dependent peptidase activity; microtubule-severing ATPase activity; metalloendopeptidase activity; ATP binding;	0.83801	0.0142301	1.66755	0.238288	1.43109	0.000904272
2442	VI	Solyc01g079500.2.1_1	protein prolifera-like	histone H3-K9 methylation; DNA unwinding involved in DNA replication; cell proliferation; chromatin silencing; sugar mediated signaling pathway; DNA methylation; DNA replication initiation;	cytosol; MCM complex; nucleus;	DNA-dependent ATPase activity; protein binding; DNA binding; ATP binding; DNA helicase activity;	0.99307	0.00473311	1.14552	0.185925	0.354734	0.0176804
2469	VI	Solyc09g009140.2.1_1	gamma-tubulin complex component 3-like	microtubule nucleation;	nuclear envelope; gamma-tubulin complex; internal side of plasma membrane; spindle pole;	tubulin binding;	1.0977	0.0692613	0.88469	0.214532	0.611813	0.0360452
2525	VI	Solyc12g010600.1.1_1	rna polymerase ii second largest subunit	nuclear-transcribed mRNA catabolic process; RNA splicing, via endonucleolytic cleavage and ligation; embryo development ending in seed dormancy; transcription from RNA polymerase II promoter;	cytosol; plasmodesma; DNA-directed RNA polymerase II, core complex;	DNA-directed RNA polymerase activity; metal ion binding; DNA binding; ribonucleoside binding;	0.94633	0.265095	0.898076	0.322957	0.561731	0.00246731
2587	X	Solyc11g011370.1.1_1	condensin complex subunit 3-like	mitotic chromosome condensation; response to heat; embryo development ending in seed dormancy;	plasmodesma; condensin complex; nucleus;		0.697858	0.228948	0.628587	0.0281851	0.980734	0.0201393
2689	VI	Solyc02g027080.1.1_1	nbs-coding resistance gene analog	defense response;		ADP binding;	1.02028	0.00595605	0.840249	0.336412	0.382163	0.00730425
2838	V	Solyc06g068950.2.1_1	phosphoethanolamine n-methyltransferase	N-terminal protein myristoylation; response to misfolded protein; photorespiration; proteasome core complex assembly; ubiquitin-dependent protein catabolic process; choline biosynthetic process; pollen tube guidance; pollen development; methylation; calcium-mediated signaling; post-embryonic root development; phosphatidylcholine biosynthetic process; embryonic shoot morphogenesis; pollen tube gro…	ribosome; cytosol;	phosphoethanolamine N-methyltransferase activity; glycylpeptide N-tetradecanoyltransferase activity;	7.91493	0.245889	8.13364	0.309626	10.5101	0.000481741
2841	VI	Solyc07g047670.2.1_1	pescadillo homolog	rRNA processing; protein import into nucleus; protein maturation;	nucleolus;	transcription coactivator activity;	0.995013	0.158277	1.85907	0.158586	0.7916	0.000447296
2850	VI	Solyc07g009150.2.1_1	uncharacterized aarf domain-containing protein kinase 1-like	protein phosphorylation;	chloroplast;	protein kinase activity; ATP binding;	6.4841	0.193284	8.83351	0.160708	0.745739	1.50325e-05
2861	V	Solyc04g076510.2.1_1	wd40 and beach domain-containing protein isoform 1	signal transduction;	mitochondrion;		4.98305	0.230841	7.32928	0.183395	6.47747	0.000748728
2880	V	Solyc01g103120.2.1_1	dynamin-2b-like	GTP catabolic process; Golgi to vacuole transport; response to abscisic acid stimulus; synaptic vesicle endocytosis;	vacuole; Golgi apparatus; plasma membrane; clathrin-coated endocytic vesicle;	GTP binding; phospholipid binding; clathrin binding; GTPase activity;	1.03796	0.0098881	1.07358	0.173315	1.39	0.0126396
2926	VI	Solyc11g017200.1.1_1	ycf37-like photosystem i biogenesis related protein	phosphatidylglycerol biosynthetic process; iron-sulfur cluster assembly; isopentenyl diphosphate biosynthetic process, methylerythritol 4-phosphate pathway; thylakoid membrane organization; photosystem II assembly; photosystem I assembly; cysteine biosynthetic process; aromatic amino acid family biosynthetic process;	mitochondrion; chloroplast thylakoid membrane; nucleus;		0.980112	0.0339895	1.00128	0.0537999	0.526716	0.0313342
2958	V	Solyc05g021430.1.1_1	unknown				1.03921	0.279939	1.04339	0.507419	1.24438	0.0348054
2960	VI	Solyc01g096900.2.1_1	dna gyrase subunit chloroplastic mitochondrial-like	DNA-dependent DNA replication; pyrimidine ribonucleotide biosynthetic process; DNA topological change; chromosome segregation; ATP catabolic process;	nucleoid; mediator complex; chloroplast; DNA topoisomerase complex (ATP-hydrolyzing); chromosome; mitochondrion;	DNA binding; ATP binding; DNA topoisomerase type II (ATP-hydrolyzing) activity;	0.899213	0.0409666	0.743375	0.333475	0.76953	0.00176013
2974	V	Solyc11g033270.1.1_1	serine threonine-protein kinase sepa-like	plasma membrane organization; cell division; activation of MAPKK activity; pollen development;	cytosol; plasma membrane;	ATP binding; MAP kinase kinase kinase activity;	3.49711	0.144821	10.5218	0.377664	5.62884	0.0020516
2978	V	Solyc01g010640.2.1_1	nad -linked oxidoreductase superfamily protein isoform 1	postreplication repair; pentose-phosphate shunt; isopentenyl diphosphate biosynthetic process, methylerythritol 4-phosphate pathway; photosystem II assembly;	chloroplast thylakoid membrane;	nucleic acid binding; nucleotide binding;	8.06595	0.153752	9.96022	0.301578	2.05926	0.0109822
3018	VI	Solyc03g094020.2.1_1	alpha-glucosidase -like	carbohydrate metabolic process;		maltose alpha-glucosidase activity; carbohydrate binding;	0.884216	0.282087	1.06488	0.23875	0.513011	0.0485079
3034	VIII	Solyc03g115520.2.1_1	dna annealing helicase and endonuclease zranb3-like	telomere maintenance in response to DNA damage; response to gamma radiation; DNA recombination; meiosis; regulation of telomere maintenance;	nucleus;	nucleic acid binding; ATP binding; helicase activity;	2.95087	0.148403	6.94561	0.0185759	4.57154	0.015163
3041	VI	Solyc10g081070.1.1_1	splicing factor 3b subunit 1-like	mRNA processing;	chloroplast;		0.794023	0.178095	0.877628	0.321133	0.62563	0.04168
3066	VI	Solyc02g093920.2.1_1	cop9 signalosome complex subunit 3-like	G2 phase of mitotic cell cycle; mitotic recombination; response to freezing; embryo development ending in seed dormancy; protein deubiquitination; protein maturation; histone methylation; cullin deneddylation; photomorphogenesis; embryo sac egg cell differentiation; lipid storage; sugar mediated signaling pathway; meristem structural organization; RNA processing; protein ubiquitination; seed germ…	COP9 signalosome; cytosol; proteasome complex;		0.95226	0.158646	1.64548	0.0568233	0.0735567	0.00022246
3108	VI	Solyc11g072950.1.1_1	e3 ufm1-protein ligase 1 homolog	xylan biosynthetic process; glucuronoxylan metabolic process;			0.685506	0.11957	1.07193	0.360339	0.368811	0.000499896
3138	I	Solyc01g099380.2.1_1	u4 tri-snrnp-associated protein 1 isoform 1	methylation-dependent chromatin silencing; RNA interference; response to freezing; embryo development ending in seed dormancy; determination of bilateral symmetry; photomorphogenesis; lipid storage; sugar mediated signaling pathway; protein ubiquitination; seed germination; vegetative to reproductive phase transition of meristem; meristem initiation; leaf vascular tissue pattern formation; leaf d…	nucleolus;		3.38748	0.00398722	0.912557	0.205718	1.20949	0.136033
3161	X	Solyc03g112940.2.1_1	ataxia telangiectasia	telomere maintenance in response to DNA damage; response to gamma radiation; reciprocal meiotic recombination; multicellular organism reproduction; positive regulation of organelle organization; meiotic chromosome segregation; double-strand break repair via homologous recombination; meiotic DNA double-strand break formation; trichome morphogenesis; regulation of telomere maintenance; organ morpho…	chloroplast; plasmodesma; nucleus;	nucleotide binding; 1-phosphatidylinositol-3-phosphate 5-kinase activity;	0.797596	0.323388	0.373986	0.00214081	0.757917	0.404901
3168	V	Solyc06g072000.1.1_1	atp binding			microtubule-severing ATPase activity; ATP binding;	0.940361	0.136442	0.6703	0.241155	1.2274	0.0492764
3180	V	Solyc09g089940.1.1_1	at5g43400 mwf20_9		chloroplast;		6.59432	0.317429	7.36901	0.293915	1.97653	0.034175
3184	VI	Solyc01g103530.2.1_1	leucine-rich repeat receptor-like serine threonine-protein kinase bam1-like	activation of MAPKK activity; regulation of meristem growth; oxidation-reduction process; floral organ development;	integral to membrane;	2-alkenal reductase [NAD(P)] activity; MAP kinase kinase kinase activity; ATP binding;	0.956654	0.0890682	0.822418	0.224351	0.372511	0.0105665
3202	VI	Solyc02g081420.2.1_1	regulator of nonsense transcripts-like protein				0.974507	0.140938	1.02377	0.413168	0.575896	0.0144352
3228	I	Solyc10g078800.1.1_1	probable protein phosphatase 2c 43-like	protein dephosphorylation;	protein serine/threonine phosphatase complex;	metal ion binding; protein serine/threonine phosphatase activity;	10.5198	0.0146432	15.4815	0.32753	1.09971	0.169877
3235	V	Solyc05g007740.1.1_1	pentatricopeptide repeat-containing protein at2g25580-like		mitochondrion;		2.16047	0.138004	2.87096	0.105274	1.23467	0.0055389
3240	XIII	Solyc09g075390.2.1_1	gtp pyrophosphokinase-like	response to wounding; guanosine tetraphosphate metabolic process;	chloroplast;	metal ion binding; GTP diphosphokinase activity; phosphoric diester hydrolase activity;	0.390527	0.0042129	0.776668	0.329445	0.877279	0.365807
3242	VI	Solyc01g098380.2.1_1	dihydrodipicolinate reductase chloroplastic-like	lysine biosynthetic process via diaminopimelate; oxidation-reduction process;	chloroplast stroma;	4-hydroxy-tetrahydrodipicolinate reductase; NADPH binding;	0.677039	0.0643914	1.27151	0.324227	0.47535	0.0187301
3327	XV	Solyc09g097880.2.1_1	dna topoisomerase 3-beta-1-like	photoperiodism, flowering; DNA topological change; DNA unwinding involved in DNA replication;	plastid; chromosome; extracellular region;	DNA topoisomerase type I activity; DNA binding;	0.680724	0.0292981	1.03256	0.132205	0.528172	0.0199159
3355	VI	Solyc10g006540.2.1_1	formin-like protein 5-like	endosperm development; actin nucleation; seed morphogenesis;	cell wall; phragmoplast;	actin binding;	1.10038	0.430587	1.31718	0.0981362	0.539462	0.00198458
3375	I	Solyc10g005910.2.1_1	gtpase der-like		mitochondrion;	GTP binding;	3.6337	0.0230792	0.930931	0.17086	0.978766	0.499924
3387	V	Solyc01g107260.2.1_1	transport protein	floral organ formation; floral whorl development; phyllome development;	cytoplasm;		4.08789	0.0658535	4.31191	0.0661884	1.54451	0.00155301
3391	XIII	Solyc09g010090.2.1_1	apoplastic invertase	carbohydrate metabolic process;		sucrose alpha-glucosidase activity;	0.78122	0.015772	0.896476	0.138027	0.822059	0.488047
3415	VI	Solyc04g054480.2.1_1	binding isoform 1		plasma membrane;	ligase activity;	3.11449	0.19791	3.10343	0.196678	0.639628	0.00013724
3432	VII	Solyc12g100090.1.1_1	extensin-like protein ext1	post-embryonic development;			14.7432	0.231362	24.2147	0.0271851	6.73877	0.256023
3434	XIV	Solyc09g005840.1.1_1	exocyst subunit exo70 family protein h4	vesicle docking involved in exocytosis;	exocyst; nucleus;		0.421183	0.0425103	1.21276	0.42942	1.42573	0.0339197
3465	V	Solyc12g098860.1.1_1	swi snf-related matrix-associated actin-dependent regulator of chromatin subfamily a-like protein 1-like	chromatin modification;	nucleus;	helicase activity; DNA binding; ATP binding; transferase activity;	0.667775	0.545469	2.50658	0.251101	3.62856	0.0164427
3468	VI	Solyc01g060040.2.1_1	wd40 yvtn repeat-like-containing isoform 1		intracellular part;		1.04743	0.174942	1.26099	0.129748	0.0817299	0.00102458
3481	V	Solyc06g066280.2.1_1	geraniol 8-hydroxylase-like	oxidation-reduction process;		heme binding; oxidoreductase activity, acting on paired donors, with incorporation or reduction of molecular oxygen; monooxygenase activity; iron ion binding; electron carrier activity;	6.86343	0.120935	0.951799	0.173679	3.28775	0.0222683
3496	V	Solyc08g078520.2.1_1	PREDICTED: uncharacterized protein LOC101258981				33.5759	0.145509	28.4531	0.332127	39.8033	0.0255256
3524	V	Solyc11g013830.1.1_1	1-phosphatidylinositol-3-phosphate 5-kinase fab1d-like isoform x1	phosphatidylinositol metabolic process; phosphorylation;		phosphatidylinositol phosphate kinase activity;	6.49148	0.111615	0.776908	0.168736	1.51251	0.0109725
3528	V	Solyc01g097000.2.1_1	lysosomal beta glucosidase-like	carbohydrate metabolic process;	anchored to membrane; extracellular region; plasma membrane;	beta-glucosidase activity;	0.985275	0.233312	1.03587	0.451004	1.65652	0.00505905
3593	VII	Solyc09g007410.2.1_1	protein iq-domain 1-like				7.12347	0.1288	17.4977	0.0188509	0.985254	0.120084
3610	VI	Solyc07g007040.2.1_1	zinc finger isoform 2	gravitropism;	intracellular;	nucleic acid binding;	1.10109	0.284747	0.934863	0.0937137	0.51451	0.0438137
3611	V	Solyc04g049120.2.1_1	nuclear receptor corepressor			binding;	9.04833	0.122021	12.9823	0.184174	1.92458	0.000267137
3612	V	Solyc04g077870.2.1_1	calcium-transporting atpase chloroplastic-like	response to nematode; ATP biosynthetic process; cellular zinc ion homeostasis; calcium ion transmembrane transport;	integral to membrane; chloroplast inner membrane; endoplasmic reticulum; plasma membrane;	calcium channel activity; metal ion binding; calcium-transporting ATPase activity; calmodulin binding; ATP binding;	0.788132	0.382519	0.621249	0.209995	1.45665	0.0416997
3627	VI	Solyc08g062000.1.1_1	dna repair and recombination protein rad54-like		nucleus;	helicase activity; DNA binding; ATP binding;	1.03313	0.21043	1.08797	0.223551	0.0607689	5.5701e-08
3661	V	Solyc06g075600.2.1_1	ankyrin repeat-containing protein at5g02620-like				7.39285	0.328215	0.889879	0.0466635	11.6149	0.040903
3666	VI	Solyc09g074950.2.1_1	aaa-type atpase family protein			nucleoside-triphosphatase activity; ATP binding;	0.849219	0.317924	0.954442	0.214603	0.665041	0.0257416
3680	I	Solyc10g084160.1.1_1	small rna degrading nuclease 3-like		mediator complex;	exonuclease activity; nucleic acid binding;	3.22049	0.0422719	4.43188	0.165394	0.654978	0.188303
3686	XIII	Solyc09g098580.2.1_1	gtp pyrophosphokinase-like	response to wounding; guanosine tetraphosphate metabolic process;	chloroplast;	metal ion binding; GTP diphosphokinase activity; phosphoric diester hydrolase activity;	0.390527	0.0042129	0.776668	0.329445	0.877279	0.365807
3688	X	Solyc05g005080.2.1_1	endo- -beta-glucanase	response to cytokinin stimulus; shoot system development; carbohydrate metabolic process; hyperosmotic salinity response; cortical microtubule organization; unidimensional cell growth; response to nematode;	cell plate; early endosome; Golgi apparatus; plasma membrane;	cellulase activity;	1.02278	0.267344	0.676194	0.0453866	0.812592	0.283974
3698	X	Solyc12g089280.1.1_1	5 -3 exoribonuclease 3-like	miRNA catabolic process;	nucleus;	5'-3' exoribonuclease activity; nucleic acid binding; zinc ion binding;	0.524425	0.101869	0.584172	4.33714e-05	0.857183	0.183478
3702	VI	Solyc11g010110.1.1_1	trna (cytosine -c )-methyltransferase-like	methylation;	nucleus;	RNA binding; tRNA (cytosine-5-)-methyltransferase activity;	1.00859	0.0312712	1.2701	0.115428	0.54993	0.0099383
3705	XV	Solyc03g114960.2.1_1	ring finger protein b-like		cytoplasm;		0.690546	0.046876	1.0711	0.415519	0.239783	0.000295924
3713	XIII	Solyc06g073110.2.1_1	PREDICTED: uncharacterized protein LOC101257082				0.767558	0.0370884	0.823987	0.190071	0.774387	0.157885
3715	VI	Solyc03g096810.2.1_1	transmembrane protein 120 homolog		integral to membrane;		1.0302	0.0859075	0.949103	0.239904	0.375596	0.0155616
3729	V	Solyc01g102680.2.1_1	probable leucine-rich repeat receptor-like protein kinase at5g49770-like	oxidation-reduction process; activation of MAPKK activity;		ATP binding; MAP kinase kinase kinase activity; 2-alkenal reductase [NAD(P)] activity;	1.0761	0.268108	0.573377	0.197755	1.34597	0.0387905
3733	VI	Solyc08g014270.1.1_1	ulp1 protease c-terminal catalytic domain containing protein			peptidase activity;	0.838622	0.153735	1.03546	0.152149	0.549347	0.0206226
3761	I	Solyc09g011720.2.1_1	PREDICTED: uncharacterized protein LOC101262946				1.20006	0.0444768	1.16648	0.211375	0.75395	0.412456
3813	V	Solyc01g006850.1.1_1	pentatricopeptide repeat-containing protein mitochondrial-like		mitochondrion;		0.893633	0.0382565	1.03311	0.376683	1.20451	0.018238
3817	I	Solyc10g062180.1.1_1	rna binding	mRNA splicing, via spliceosome;		RNA binding; nucleotide binding;	7.84817	0.0280837	1.2439	0.227137	11.0094	0.263785
3824	XIII	Solyc06g053590.2.1_1	nuclear-pore anchor-like	microtubule cytoskeleton organization; poly(A)+ mRNA export from nucleus; negative regulation of flower development; negative regulation of protein sumoylation; stamen development;	chloroplast; nucleolus; cytosol; nuclear envelope; plasmodesma;	protein binding;	0.763508	0.00834861	1.21637	0.097722	1.00426	0.394482
3859	VI	Solyc06g071210.2.1_1	serine threonine-protein kinase 2 19-like	protein phosphorylation; regulation of transcription, DNA-dependent;	ribosome; nucleus;	DNA binding; ATP binding; protein kinase C activity; sequence-specific DNA binding transcription factor activity;	0.892301	0.145779	1.18777	0.249622	0.783006	9.48837e-05
3882	VI	Solyc08g074250.1.1_1	late blight resistance protein homolog r1a-10-like	defense response;		ADP binding;	5.4796	0.26041	9.28172	0.572079	0.508169	0.00107558
3934	VI	Solyc07g062050.2.1_1	sh2 domain protein a	single-organism cellular process; regulation of cellular process;			3.67675	0.259733	3.19067	0.158551	0.577697	0.00182614
3955	XII	Solyc01g080760.2.1_1	wound-responsive family protein	methionine biosynthetic process; RNA splicing, via endonucleolytic cleavage and ligation;	nucleus;		0.985824	0.103777	0.719535	0.0451127	0.435511	0.00257108
3965	V	Solyc06g060380.2.1_1	sister chromatid cohesion protein pds5 homolog a-like	mitosis;	nucleus;		0.876813	0.332416	0.469499	0.146111	1.3059	0.000817455
3967	I	Solyc08g006200.1.1_1	transcriptional factor b3 family protein	transcription, DNA-dependent;			1.27606	0.0451026	1.08649	0.359217	1.2852	0.272232
3981	VI	Solyc03g095390.1.1_1	ulp1 protease c-terminal catalytic domain containing protein	proteolysis;		cysteine-type peptidase activity;	1.12757	0.267252	1.20295	0.160209	0.557991	0.0175694
3995	XIII	Solyc11g005440.1.1_1	endonuclease or glycosyl hydrolase		mitochondrion;		0.786194	0.000105183	1.26748	0.253867	1.14149	0.000507671
3999	XIV	Solyc06g069570.2.1_1	synaptosomal associated	negative regulation of defense response; N-terminal protein myristoylation; detection of biotic stimulus; response to wounding; jasmonic acid mediated signaling pathway; salicylic acid biosynthetic process; nucleotide transport; systemic acquired resistance, salicylic acid mediated signaling pathway; cytokinesis by cell plate formation; membrane fusion; regulation of plant-type hypersensitive res…	integral to membrane; chloroplast; cell plate; plasma membrane; nucleus;	SNAP receptor activity;	0.675844	0.0088824	1.341	0.422993	1.50462	0.0214062
4009	V	Solyc04g005550.1.1_1	disease resistance protein at4g27190-like	defense response;		nucleoside-triphosphatase activity; ADP binding; ATP binding;	0.689695	0.095363	1.07721	0.11076	1.22702	0.00687037
4080	V	Solyc12g013870.1.1_1	rna-binding s4 domain-containing protein		chloroplast;	RNA binding;	5.27859	0.164088	6.75594	0.253885	6.44439	0.0239797
4092	VIII	Solyc06g050300.1.1_1	serine-threonine kinase	protein phosphorylation; signal transduction;		ATP binding; protein serine/threonine kinase activity;	3.74236	0.309307	5.54685	0.00890327	1.28335	0.0368332
4166	V	Solyc03g083410.2.1_1	histone-lysine n-methyltransferase atx4-like	histone lysine methylation;	nucleus;	histone-lysine N-methyltransferase activity; zinc ion binding;	1.05109	0.261345	1.06395	0.216277	1.23678	0.0223174
4223	V	Solyc02g078670.2.1_1	cop1-interacting protein isoform 1	defense response; anthocyanin-containing compound biosynthetic process; chlorophyll biosynthetic process; response to light stimulus;	plasma membrane; nucleus;		11.4301	0.208813	12.996	0.0543752	1.86502	0.0175634
4229	V	Solyc03g093260.2.1_1	structural maintenance of chromosomes protein 2-1-like	DNA recombination; DNA repair; mitotic chromosome condensation; sister chromatid cohesion;	condensin complex; nucleus;	ATP binding;	0.928229	0.357037	1.06512	0.118352	1.22163	0.0190669
4267	VII	Solyc08g007080.2.1_1	type i inositol -trisphosphate 5-phosphatase 2-like	inositol phosphate dephosphorylation; defense response by callose deposition; response to jasmonic acid stimulus; oxidation-reduction process; seed germination; response to water deprivation; response to wounding; hyperosmotic salinity response; response to auxin stimulus; phosphatidylinositol dephosphorylation; phosphatidylinositol phosphorylation; abscisic acid mediated signaling pathway; respo…		inositol-polyphosphate 5-phosphatase activity; 2-alkenal reductase [NAD(P)] activity;	7.31341	0.0613671	3.40114	0.0059582	4.78804	0.181784
4296	V	Solyc03g007000.2.1_1	peptidase family m48 family isoform 1	proteolysis;	membrane; mitochondrion;	metalloendopeptidase activity;	3.63712	0.138431	4.7888	0.102511	4.34585	0.0346169
4332	XVII	Solyc08g082860.2.1_1	probable trehalase-like	trehalose catabolic process;	plasma membrane;	alpha,alpha-trehalase activity;	0.658122	0.00227965	0.462046	0.0113053	1.46244	0.0235718
4337	VI	Solyc10g005990.2.1_1	tuftelin-interacting protein 11-like	regulation of transcription, DNA-dependent; RNA splicing; mRNA processing;	spliceosomal complex;	DNA binding;	0.882051	0.1119	1.10427	0.174769	0.382614	0.0141273
4395	VI	Solyc06g084380.2.1_1	uncharacterized loc101203670	oxidation-reduction process;		oxidoreductase activity, acting on paired donors, with incorporation or reduction of molecular oxygen, 2-oxoglutarate as one donor, and incorporation of one atom each of oxygen into both donors;	1.05298	0.253485	0.835811	0.421827	0.484599	0.0035095
4520	VI	Solyc08g045850.2.1_1	pentatricopeptide repeat-containing protein mitochondrial-like		mitochondrion; chloroplast;		1.02564	0.41443	0.996283	0.148454	0.728373	0.0271841
4625	VI	Solyc05g051350.1.1_1	rhamnogalacturonate lyase b-like	carbohydrate metabolic process;		carbohydrate binding; lyase activity;	1.12169	0.213299	0.981095	0.276728	0.52024	0.00568191
4687	VI	Solyc01g008820.2.1_1	signal peptide peptidase-like	N-terminal protein myristoylation; pollen development; pollen germination;	integral to membrane; endoplasmic reticulum membrane;	aspartic-type endopeptidase activity;	0.812776	0.0785793	0.949924	0.0992923	0.451468	0.0033842
4710	VII	Solyc06g075260.2.1_1	vicilin-like antimicrobial peptides 2-2-like			nutrient reservoir activity;	1.02611	0.354989	1.26827	0.0338392	1.55143	0.0750191
4786	VI	Solyc06g065510.2.1_1	pentatricopeptide repeat-containing protein mitochondrial-like		mitochondrion;		1.04703	0.17728	0.83646	0.0944264	0.639275	0.021539
4799	V	Solyc05g017870.1.1_1	transposon mutator sub-class	DNA integration;	plastid; mitochondrion;	nucleic acid binding; zinc ion binding;	5.66967	0.139109	7.80414	0.146989	2.03844	0.0015444
4802	X	Solyc06g073670.2.1_1	protein far1-related sequence 3-like			zinc ion binding;	0.486837	0.105419	0.530829	0.0130441	1.04285	0.350958
4872	I	Solyc10g084220.1.1_1	protein far1-related sequence 7-like	response to red or far red light;	nucleus;	zinc ion binding;	3.28866	0.0406505	3.54899	0.296441	4.12973	0.267177
4880	VI	Solyc03g098630.2.1_1	uncharacterized loc101212209				5.23668	0.145534	5.77199	0.0927823	0.778699	7.19038e-06
4882	VI	Solyc09g075920.1.1_1	g-type lectin s-receptor-like serine threonine-protein kinase rlk1-like	recognition of pollen; protein phosphorylation;		ATP binding; protein serine/threonine kinase activity;	0.841531	0.138762	0.796464	0.11085	0.278136	0.0126947
4951	VI	Solyc04g076910.2.1_1	symplekin-like isoform x2				1.09656	0.207897	0.704606	0.0684549	0.734712	0.00362454
5024	V	Solyc09g090370.2.1_1	transcription factor gte1-like	positive regulation of seed germination; histone acetylation;	nucleus;	histone acetyltransferase activity;	57.2105	0.346607	59.784	0.189976	39.4005	9.51424e-05
5033	V	Solyc06g036490.1.1_1	abc transporter c family member 10-like	transmembrane transport; ATP catabolic process;	integral to membrane; vacuolar membrane; plasma membrane;	ATPase activity, coupled to transmembrane movement of substances; ATP binding;	0.961162	0.167344	4.17842	0.224025	6.36	0.0286602
5055	VI	Solyc04g015380.1.1_1	gdsl esterase lipase		intracellular membrane-bounded organelle; cytoplasmic part;		0.684733	0.0619162	0.818934	0.210526	0.555143	0.000975762
5076	III	Solyc06g074410.2.1_1	fatty acyl- reductase 3-like			fatty-acyl-CoA reductase (alcohol-forming) activity;	4.25876	0.0306262	5.36629	0.0116988	5.3671	0.372745
5139	V	Solyc07g064250.2.1_1	protein disulfide-isomerase 5-4-like	protein folding; Golgi vesicle transport; cell redox homeostasis; cellulose biosynthetic process;		protein disulfide isomerase activity;	8.51741	0.240797	1.15524	0.21155	1.56087	0.0474538
5160	VI	Solyc09g074790.1.1_1	potassium transporter 5-like	potassium ion transmembrane transport;	membrane;	potassium ion transmembrane transporter activity;	0.92875	0.0925094	0.547649	0.260746	0.526143	0.00194301
5178	V	Solyc08g077550.2.1_1	novel plant snare 11-like	membrane fusion; cytokinesis; vesicle-mediated transport; protein transport;	cell plate; plasma membrane;	SNAP receptor activity; protein transporter activity;	0.884604	0.157776	0.725013	0.186341	1.44779	0.0157394
5214	VI	Solyc06g064890.2.1_1	general transcription factor iie subunit 2-like	translational initiation; transcription initiation from RNA polymerase II promoter;	transcription factor TFIIE complex;	translation initiation factor activity;	1.1272	0.103763	0.818118	0.370009	0.602954	0.0142922
5251	VI	Solyc01g098200.2.1_1	vesicle-associated protein 2-2-like	intracellular transport;	endoplasmic reticulum membrane; plasma membrane;	structural molecule activity;	11.9838	0.29955	14.6557	0.383843	0.637126	0.0247749
5271	VI	Solyc10g084290.1.1_1	interactor of constitutive active rops chloroplastic-like isoform 1		chloroplast;	phosphoprotein binding;	0.855605	0.205146	0.860914	0.284148	0.76669	0.0147364
5274	VII	Solyc05g014800.1.1_1	probable histone -like	DNA mediated transformation; response to wounding; response to bacterium; nucleosome assembly;	cell wall; nucleosome; nucleolus;	DNA binding; protein heterodimerization activity;	3.87913	0.169623	4.10654	0.00227408	5.90432	0.116436
5418	VI	Solyc11g011780.1.1_1	60s ribosomal export protein nmd3-like				0.898379	0.023609	1.41514	0.106086	0.420713	1.23714e-05
5447	I	Solyc06g034310.2.1_1	nuclease harbi1-like				1.36668	0.0397839	1.25612	0.0880735	1.03961	0.187992
5481	V	Solyc12g096660.1.1_1	type i inositol -trisphosphate 5-phosphatase 12-like	phosphatidylinositol dephosphorylation;			6.14667	0.342442	5.34926	0.0929078	8.88425	0.0306882
5494	I	Solyc06g066650.2.1_1	rho guanine nucleotide exchange factor 8-like	regulation of pollen tube growth; root hair cell development; phosphorylation; embryo development ending in seed dormancy;	cytoplasm; pollen tube; nucleus; plasma membrane;	Rho guanyl-nucleotide exchange factor activity; kinase activity;	12.7912	0.0132573	13.8092	0.190961	1.04137	0.0406896
5504	VI	Solyc05g014710.2.1_1	remorin family protein		nucleus; plasma membrane;	DNA binding;	4.92106	0.156068	5.99477	0.065598	0.788737	0.00180421
5524	VI	Solyc11g072140.1.1_1	wall-associated receptor kinase 2-like	response to other organism; protein phosphorylation; anatomical structure development; MAPK cascade; single-organism developmental process;	cell periphery;	nucleotide binding; ion binding; protein serine/threonine kinase activity;	0.803935	0.289268	0.809331	0.321494	0.768684	0.00195039
5531	X	Solyc12g019140.1.1_1	polygalacturonase pectinase	carbohydrate metabolic process;	extracellular region;	polygalacturonase activity; galacturan 1,4-alpha-galacturonidase activity;	0.907766	0.0437158	0.414373	0.0115208	1.34196	0.0728683
5542	V	Solyc02g083130.2.1_1	regulator of vps4 activity in the mvb pathway protein		mitochondrion;		9.61885	0.228399	11.3922	0.343804	10.5392	0.0255243
5547	VI	Solyc01g067720.2.1_1	vesicle-associated protein 2-2-like		cell part; membrane;		12.0111	0.290844	14.3587	0.241255	0.591185	0.0172842
5548	VI	Solyc12g017510.1.1_1	isoform 1		nucleus;		0.807448	0.26208	1.02896	0.453339	0.277946	0.000148381
5562	X	Solyc11g065160.1.1_1	dna ion isoform 3	cell adhesion; cell wall macromolecule metabolic process; actin nucleation; cell wall biogenesis; protein desumoylation; nuclear-transcribed mRNA catabolic process; trichome morphogenesis; hydrogen peroxide biosynthetic process; root hair cell differentiation; vegetative to reproductive phase transition of meristem; cell wall organization;		metal ion binding;	1.36662	0.121838	0.251094	0.00151919	1.37099	0.145225
5563	V	Solyc03g119960.2.1_1	root phototropism protein 3-like				0.885768	0.362128	1.36681	0.459689	1.2893	0.00456148
5588	VI	Solyc04g024420.2.1_1	20s proteasome beta subunit pbb2	proteasomal ubiquitin-dependent protein catabolic process; response to salt stress; response to misfolded protein; proteasome core complex assembly; fatty acid beta-oxidation; glycolysis; gluconeogenesis; photorespiration; response to cadmium ion; toxin catabolic process;	cytoplasm; proteasome core complex; nucleus;	threonine-type endopeptidase activity;	1.02188	0.350671	0.756351	0.101508	0.770826	0.00214758
5616	VI	Solyc12g049410.1.1_1	nuclear pore complex protein nup107-like	transport;	nuclear pore;	protein binding;	0.572848	0.0612166	1.26221	0.165692	0.478966	0.0453509
5651	VI	Solyc01g105450.2.1_1	abc transporter g family member 11-like	ATP catabolic process;	membrane;	organic phosphonate transmembrane-transporting ATPase activity; ATP binding;	0.759254	0.174829	1.02769	0.255174	0.516703	0.0348534
5668	V	Solyc03g120810.2.1_1	kinesin-like protein kif2a-like	microtubule-based movement;	plasma membrane; nucleus; kinesin complex; microtubule;	microtubule binding; ATP binding; microtubule motor activity;	5.5412	0.209768	6.34434	0.175024	1.61466	0.0421872
5699	VI	Solyc02g067840.2.1_1	altered inheritance of mitochondria protein 32-like				0.725718	0.0902186	0.979221	0.205611	0.452032	0.0113875
5718	V	Solyc01g095320.2.1_1	bag family molecular chaperone regulator 6-like	single-organism cellular process; response to stress;		protein binding;	0.820848	0.0974238	0.862459	0.303409	1.23797	0.0390723
5758	XIV	Solyc03g043760.2.1_1	spt2 chromatin protein				0.760625	0.0188983	0.87064	0.0370613	1.24072	0.00251552
5779	VII	Solyc08g078090.1.1_1	phospholipase a1- chloroplastic-like	lipid metabolic process; ethylene biosynthetic process;	chloroplast;	phosphatidylcholine 1-acylhydrolase activity; galactolipase activity; triglyceride lipase activity;	0.752936	0.308472	1.28001	0.00707159	1.31791	0.15491
5783	VI	Solyc01g079570.2.1_1	probable beta-d-xylosidase 2-like	carbohydrate metabolic process; response to arsenic-containing substance;	extracellular region; plant-type cell wall;	beta-glucosidase activity;	1.08505	0.193934	1.03862	0.0806189	0.575871	0.00954394
5797	XIII	Solyc11g012190.1.1_1	mannan endo- -beta-mannosidase 6-like	carbohydrate metabolic process;	extracellular region;	mannan endo-1,4-beta-mannosidase activity;	0.769671	0.003618	0.999554	0.144523	0.343587	0.162073
5800	V	Solyc05g015320.2.1_1	65-kda microtubule-associated protein 8-like	cytokinesis; microtubule cytoskeleton organization;	phragmoplast; spindle; microtubule;	microtubule binding;	6.41548	0.271515	0.846573	0.27519	1.65618	0.0327662
5807	I	Solyc10g081540.1.1_1	diphthamide biosynthesis protein 2-like	peptidyl-diphthamide biosynthetic process from peptidyl-histidine; proline transport;	cytoplasm;		6.48018	0.0323788	13.3178	0.239916	10.1744	0.204733
5822	VII	Solyc02g082120.2.1_1	methyladenine glycosylase family protein	base-excision repair; protein autophosphorylation; response to blue light; regulation of proton transport;		DNA-3-methyladenine glycosylase activity;	5.92824	0.289329	3.63034	0.0248003	1.16329	0.0367858
5827	VII	Solyc10g083500.1.1_1	serine threonine-protein kinase kipk-like	protein phosphorylation;		ATP binding; protein serine/threonine kinase activity;	7.17135	0.26533	8.17657	0.0359509	8.11078	0.320499
5846	VI	Solyc12g008850.1.1_1	probable polyamine oxidase 5-like	microtubule nucleation; cytokinin mediated signaling pathway; oxidation-reduction process;		primary amine oxidase activity;	9.4634	0.322256	7.73507	0.225197	0.595576	0.0299413
5860	VI	Solyc02g080610.2.1_1	ankyrin repeat domain-containing protein 13c-like		apoplast;		0.935769	0.445051	1.05576	0.421164	0.696602	0.00222315
5891	I	Solyc11g064770.1.1_1	disease resistance protein r3a-like protein	defense response;		ADP binding;	8.19808	0.00661309	6.36828	0.238181	11.2513	0.232254
5911	VI	Solyc05g008790.2.1_1	ceramide kinase-like	protein kinase C-activating G-protein coupled receptor signaling pathway; nuclear fragmentation involved in apoptotic nuclear change; phosphorylation; ceramide metabolic process;	nucleus;	ceramide kinase activity; NAD+ kinase activity; diacylglycerol kinase activity;	0.51686	0.242679	0.576457	0.307958	0.722182	0.0349394
5918	VI	Solyc02g070010.1.1_1	pentatricopeptide repeat-containing protein at2g01860-like		mitochondrion;		1.00319	0.375149	1.03343	0.254864	0.552438	0.0380802
5965	VI	Solyc02g079450.1.1_1	fad-linked oxidoreductase			oxidoreductase activity, acting on CH-OH group of donors;	0.677542	0.273205	1.10523	0.0855383	0.761824	0.0430605
6083	X	Solyc01g102420.1.1_1	uncharacterized protein LOC100500628				1.08214	0.15471	0.775457	0.0441733	0.940355	0.0914116
6089	VIII	Solyc06g065420.1.1_1	cytochrome p450	oxidation-reduction process;		heme binding; iron ion binding; electron carrier activity; taxane 13-alpha-hydroxylase activity;	8.25636	0.116813	7.93647	0.00206932	15.5097	0.0154395
6102	VI	Solyc12g040520.1.1_1	katanin p60 atpase-containing subunit a1-like	multidimensional cell growth; cortical microtubule organization; trichome branching; plant-type cell wall biogenesis;		nucleoside-triphosphatase activity; ATP binding;	1.12588	0.256796	1.20969	0.218935	0.0405622	0.000259605
6143	XV	Solyc07g007690.2.1_1	chloride channel-like protein clc-g-like	transmembrane transport; chloride transport;	intracellular; integral to membrane;	adenyl nucleotide binding; voltage-gated chloride channel activity; protein binding;	0.703709	0.0103014	0.672621	0.0598722	0.582929	0.00612547
6310	VI	Solyc06g076590.2.1_1	PREDICTED: uncharacterized protein LOC101263914 isoform 2				4.10802	0.215098	5.42175	0.135886	0.667387	0.0239754
6340	V	Solyc01g079350.2.1_1	hit zinc -1-like conserved region isoform 1		Ino80 complex;		1.08959	0.455973	1.5017	0.166386	1.21402	0.00193756
6357	VI	Solyc03g116470.1.1_1	uncharacterized loc101218289		plastid;		0.897776	0.0306326	1.16922	0.223698	0.764325	8.28991e-06
6381	VI	Solyc03g005920.2.1_1	integrin-linked protein kinase family protein isoform 1	response to wounding; jasmonic acid mediated signaling pathway; response to water deprivation; regulation of plant-type hypersensitive response; response to chitin; protein targeting to membrane; hyperosmotic salinity response; protein phosphorylation; regulation of signal transduction; jasmonic acid biosynthetic process; abscisic acid mediated signaling pathway; salicylic acid mediated signaling…	cytosol; nucleus;	non-membrane spanning protein tyrosine kinase activity; protein serine/threonine/tyrosine kinase activity; protein serine/threonine kinase activity; ATP binding;	0.617527	0.256629	1.39523	0.463224	0.412096	0.000723307
6383	VII	Solyc01g090230.2.1_1	gram domain-containing protein 1a-like	defense response to bacterium; negative regulation of programmed cell death;	nucleus; endoplasmic reticulum;		3.21543	0.254829	3.70642	0.0306876	4.36759	0.367435
6386	VI	Solyc02g087790.1.1_1	aldose 1-epimerase-like	hexose metabolic process;		carbohydrate binding; aldose 1-epimerase activity;	0.821686	0.296039	0.678178	0.258521	0.106031	0.00115155
6387	VIII	Solyc06g007580.1.1_1	sulfate thiosulfate import atp-binding protein		mitochondrion;		8.48974	0.375602	9.1796	0.0267197	1.85067	0.0228509
6404	V	Solyc06g064990.2.1_1	gdsl esterase lipase 5-like	lipid metabolic process; response to fungus; defense response to bacterium; response to oxygen-containing compound; proline transport; response to ethylene stimulus;		lipase activity; carboxylesterase activity;	19.7388	0.347518	29.3449	0.120377	3.04361	0.0109256
6414	V	Solyc11g018670.1.1_1	dnaj heat shock n-terminal domain-containing protein	protein folding; vernalization response; regulation of mitotic cell cycle;	nucleus;	heat shock protein binding;	5.12218	0.0643101	5.90256	0.373251	1.67639	0.0289845
6429	III	Solyc12g008900.1.1_1	cytokinin dehydrogenase 3	cytokinin metabolic process; oxidation-reduction process;	vacuole; endoplasmic reticulum lumen;	primary amine oxidase activity; flavin adenine dinucleotide binding; UDP-N-acetylmuramate dehydrogenase activity; cytokinin dehydrogenase activity;	3.08369	1.60783e-05	5.52802	0.0446745	1.03946	0.00348722
6451	VI	Solyc01g081240.2.1_1	pentatricopeptide repeat-containing protein at4g02750-like		mitochondrion;		0.952013	0.15694	1.23496	0.221147	0.689884	0.00169937
6456	XII	Solyc03g112770.2.1_1	glutaredoxin-like protein	methylglyoxal catabolic process to D-lactate; cell redox homeostasis;	cytoplasm;	electron carrier activity; arsenate reductase (glutaredoxin) activity; protein disulfide oxidoreductase activity;	0.833841	0.0662425	0.708613	0.0233036	0.536089	0.00160561
6494	V	Solyc09g060110.2.1_1	probable lrr receptor-like serine threonine-protein kinase at5g48740-like	glucuronoxylan metabolic process; activation of MAPKK activity; xylan biosynthetic process;	plasma membrane;	ATP binding; MAP kinase kinase kinase activity;	1.17607	0.00100942	0.513567	0.217918	1.27853	0.0393
6551	VI	Solyc11g069820.1.1_1	abc transporter g family member 28-like	ATP catabolic process;		xenobiotic-transporting ATPase activity; ATP binding;	3.43789	0.250018	3.88414	0.11131	0.451362	0.0299788
6749	IX	Solyc03g059420.2.1_1	sister chromatid cohesion 2	protein desumoylation; regulation of cell differentiation; seed maturation; regulation of chromosome organization; meiotic sister chromatid cohesion; embryonic pattern specification; centromere complex assembly; primary shoot apical meristem specification; cell division; vegetative to reproductive phase transition of meristem; meiotic DNA double-strand break formation; reciprocal meiotic recombin…	nucleus;	zinc ion binding;	1.12393	0.0733495	1.21334	0.0294087	0.334321	0.017054
6761	VI	Solyc05g006180.2.1_1	histone acetyltransferase	chromatin modification; regulation of transcription from RNA polymerase II promoter; protein acetylation; DNA mediated transformation; photoperiodism, flowering; flower development;	nucleus;	transcription cofactor activity; metal ion binding; histone acetyltransferase activity;	0.683575	0.1267	0.734997	0.287081	0.397777	0.0198014
6834	VI	Solyc09g018170.2.1_1	probable serine threonine-protein kinase wnk5-like	activation of MAPKK activity; photoperiodism, flowering; cellular response to extracellular stimulus; cellular response to stress;	intracellular part;	protein histidine kinase binding; MAP kinase kinase kinase activity; ATP binding;	0.859811	0.298298	0.941788	0.376862	0.770441	0.00175492
6842	VI	Solyc11g065650.1.1_1	hypothetical protein CICLE_v10003531mg, partial				0.908094	0.0606355	0.512354	0.104746	0.788252	0.016861
6853	I	Solyc11g011040.1.1_1	adp-ribosylation factor-like protein	small GTPase mediated signal transduction; reciprocal meiotic recombination; cytokinin biosynthetic process; defense response to virus;	intracellular;	GTP binding;	6.33693	0.00428954	6.60315	0.218068	9.2827	0.291814
6863	VII	Solyc09g055980.1.1_1	Unknown				8.03717	0.301516	9.14459	0.0426883	0.567736	0.281531
6909	VI	Solyc01g005310.2.1_1	dynamin-related protein 1c	D-xylose metabolic process; GTP catabolic process; pollen maturation; mitochondrial fission;	cell plate; mitochondrion; plasmodesma; cell cortex; plasma membrane;	GTPase activity; GTP binding;	9.11139	0.120413	13.8848	0.402947	0.70434	0.0089275
6974	VI	Solyc02g070580.1.1_1	sterol 22-desaturase	electron transport chain;	cytoplasmic membrane-bounded vesicle;	C-22 sterol desaturase activity; electron carrier activity; monooxygenase activity; iron ion binding; heme binding;	0.998981	0.127477	0.981941	0.184351	0.515407	0.0306064
6989	VI	Solyc09g091020.2.1_1	nucleotide binding				0.914942	0.16139	0.936725	0.0641851	0.507516	0.0138655
7020	VII	Solyc03g117520.1.1_1	protein far1-related sequence 6-like	response to red or far red light;	nucleus;	zinc ion binding;	0.834493	0.021805	1.22028	0.0265778	1.21186	0.32166
7115	VI	Solyc04g064470.1.1_1	dehydroascorbate reductase	oxidation-reduction process;		glutathione dehydrogenase (ascorbate) activity;	1.03558	0.188381	0.941156	0.267108	0.456144	0.0207683
7137	I	Solyc10g074800.1.1_1	PREDICTED: uncharacterized protein LOC101258800		nucleus;		4.38938	0.0113986	9.42303	0.282979	0.742169	0.413916
7158	III	Solyc01g081490.2.1_1	rna polymerase sigma factor sigb-like	tRNA metabolic process; pentose-phosphate shunt; response to far red light; carotenoid biosynthetic process; isopentenyl diphosphate biosynthetic process, methylerythritol 4-phosphate pathway; DNA-dependent transcription, initiation; regulation of transcription, DNA-dependent; chloroplast relocation; response to blue light; rRNA processing; thylakoid membrane organization;	chloroplast; mitochondrion;	DNA-directed RNA polymerase activity; plastid sigma factor activity; DNA binding; sequence-specific DNA binding transcription factor activity;	1.20844	0.02564	1.29663	0.026321	0.693409	0.399606
7204	VI	Solyc04g010120.2.1_1	macrophage erythroblast attacher-like		cytosol; nucleus;	ATP binding;	0.840743	0.210634	1.0909	0.0737639	0.321441	0.00227863
7242	II	Solyc06g051080.2.1_1	udp-glucose pyrophosphorylase 3 isoform partial	galactolipid biosynthetic process; cellular response to phosphate starvation;	chloroplast;	nucleotidyltransferase activity;	6.36255	0.0390298	1.04154	0.283126	7.66082	0.012794
7270	VI	Solyc02g030150.1.1_1	ulp1 protease c-terminal catalytic domain containing protein	proteolysis;		cysteine-type peptidase activity;	1.07606	0.312033	0.952139	0.125103	0.42749	0.0348223
7348	VI	Solyc03g058230.1.1_1	hypothetical chloroplast rf1		chloroplast membrane; integral to membrane;		0.833369	0.162254	0.78805	0.424768	0.757827	0.0349207
7431	V	Solyc07g054420.2.1_1	folic acid binding transferase	metabolic process;	chloroplast;	folic acid binding; transferase activity;	0.974585	0.315383	0.906374	0.225795	1.22798	0.0473328
7437	VI	Solyc01g100020.2.1_1	phospholipase d p1-like	root development; cellular response to phosphate starvation; response to misfolded protein; fatty acid beta-oxidation; galactolipid biosynthetic process; cellular response to nitrogen starvation; proteasomal ubiquitin-dependent protein catabolic process; cellular response to water deprivation; toxin catabolic process; aging; proteasome core complex assembly; negative regulation of transcription, …	vacuole;	phospholipase D activity; phospholipid binding;	0.919369	0.191113	0.857751	0.226212	0.713201	0.0338499
7455	IX	Solyc04g007020.2.1_1	programmed cell death 6-interacting				1.10985	0.410068	1.23341	0.0196595	0.565463	0.0182083
7494	VII	Solyc07g066620.2.1_1	at1g56180 f14g9_20		chloroplast;		8.68432	0.253156	11.3818	0.0226364	1.38879	0.33859
7533	V	Solyc01g086700.2.1_1	multiple c2 and transmembrane domain-containing protein 1-like		plasmodesma; endoplasmic reticulum; cell wall; mitochondrion;	transferase activity, transferring glycosyl groups;	6.70519	0.327272	0.844617	0.22878	10.4488	0.0338006
7621	V	Solyc12g008500.1.1_1	receptor-like protein kinase hsl1-like	macromolecule localization; membrane organization; regulation of programmed cell death; regulation of response to stimulus; protein phosphorylation; MAPK cascade; single-organism metabolic process; immune system process; response to oxygen-containing compound; response to hormone stimulus; defense response;	integral to membrane; plasma membrane;	oxidoreductase activity; protein serine/threonine kinase activity; ATP binding;	3.47074	0.260898	4.21389	0.158713	4.64214	0.0479421
7727	VI	Solyc06g016740.1.1_1	PREDICTED: uncharacterized protein LOC101249424			nucleic acid binding;	0.900486	0.360554	1.96658	0.208268	0.420434	0.0136964
7813	VI	Solyc05g008670.2.1_1	zinc finger ccch domain-containing protein 15-like			metal ion binding;	1.00384	0.30203	0.941097	0.562753	0.611415	0.00980234
7890	V	Solyc05g007270.2.1_1	uncharacterized plant-specific domain tigr01589 family protein		nucleus;		1.10475	0.171935	0.812482	0.0283493	1.33035	0.0306176
7920	VIII	Solyc01g108790.1.1_1	3-hydroxyisobutyryl- hydrolase 1-like			catalytic activity;	0.871844	0.0640989	1.20284	0.0466967	1.35057	0.038282
7950	V	Solyc03g113190.1.1_1	c2 calcium lipid-binding plant phosphoribosyltransferase-like protein	seed dormancy process; seed germination; meristem structural organization; regulation of flower development; photomorphogenesis; vegetative to reproductive phase transition of meristem; protein ubiquitination; lipid storage; response to freezing; sugar mediated signaling pathway; embryo development ending in seed dormancy;	plasmodesma; nucleus; plasma membrane;		0.972137	0.155852	1.26741	0.186211	1.48732	0.0147958
8084	I	Solyc00g085070.2.1_1	squalene epoxidase	response to jasmonic acid stimulus; response to wounding; oxidation-reduction process;	integral to membrane;	flavin adenine dinucleotide binding; squalene monooxygenase activity;	7.171	0.0431019	8.65397	0.21135	1.93758	0.475478
8183	VI	Solyc03g031470.2.1_1	anthocyanidin reductase	negative regulation of flavonoid biosynthetic process; cellular metabolic process; oxidation-reduction process;		anthocyanidin reductase activity; coenzyme binding; nucleotide binding;	0.867607	0.0735391	1.0958	0.278513	0.778245	0.0256473
8206	VI	Solyc06g074680.2.1_1	phospholipid:diacylglycerol acyltransferase 2-like	lipid metabolic process; ethylene mediated signaling pathway;	vacuole; chloroplast; endoplasmic reticulum;	phosphatidylcholine-sterol O-acyltransferase activity; phospholipid:diacylglycerol acyltransferase activity;	0.878904	0.268563	0.903701	0.498349	0.548322	0.00576244
8246	VI	Solyc11g013510.1.1_1	unknown				1.01917	0.124773	1.34507	0.116592	0.291189	0.00319946
8346	VI	Solyc07g006410.1.1_1	PREDICTED: uncharacterized protein LOC101261931				6.04198	0.300723	5.29283	0.142628	0.498582	0.0246795
8386	I	Solyc11g011290.1.1_1	rhamnogalacturonate lyase b-like		extracellular region;	lyase activity;	1.25038	0.0219039	0.811253	0.491458	0.888419	0.0514363
8518	I	Solyc02g087000.2.1_1	potassium transporter 8-like	potassium ion transmembrane transport;	plasma membrane;	potassium ion transmembrane transporter activity;	4.68014	0.00256039	4.66111	0.105457	0.921234	0.491249
8536	VI	Solyc10g012070.2.1_1	protein chloroplastic-like	embryo development;	chloroplast;		0.930602	0.350861	0.8963	0.320293	0.786141	0.0110887
8543	VI	Solyc02g021000.2.1_1	cofactor complex c	pentose-phosphate shunt; positive regulation of catalytic activity; starch biosynthetic process; maltose metabolic process; leaf morphogenesis; cell differentiation; cytochrome b6f complex assembly; positive regulation of transcription, DNA-dependent; thylakoid membrane organization;	chloroplast thylakoid membrane;		0.966518	0.135715	1.0554	0.116901	0.0838655	0.00143392
8561	VI	Solyc08g075480.2.1_1	probable carotenoid cleavage dioxygenase chloroplastic-like	anthocyanin-containing compound biosynthetic process;	plastoglobule;	oxidoreductase activity, acting on single donors with incorporation of molecular oxygen, incorporation of two atoms of oxygen;	1.18253	0.00705447	0.730062	0.333979	0.713611	0.00714542
8765	I	Solyc05g005420.1.1_1	f-box fbd lrr-repeat protein at1g13570-like			ligase activity;	5.61254	0.0320925	9.60743	0.17964	11.6301	0.228945
8788	VII	Solyc08g065890.2.1_1	clathrin interactor epsin 1-like	protein targeting to vacuole;	Golgi apparatus; actin filament; thylakoid;	protease binding; phospholipid binding; clathrin binding;	0.947306	0.148086	1.39848	0.0329116	0.863305	0.127298
8796	V	Solyc02g020970.1.1_1	Unknown				1.12604	0.238851	1.294	0.120103	1.36101	0.0485397
8898	VI	Solyc00g025650.1.1_1	serine threonine protein kinase srpk1	translation; ncRNA metabolic process;		transferase activity, transferring phosphorus-containing groups; ligase activity; ion binding; nucleotide binding;	0.969462	0.174805	0.995564	0.364664	0.395872	0.0235813
8999	V	Solyc12g087880.1.1_1	purine permease 3-like		integral to membrane;	DNA binding;	0.997571	0.195729	0.975191	0.00424364	1.37979	0.0484932
9143	VI	Solyc04g009500.2.1_1	mediator of rna polymerase ii transcription subunit 15a-like	regulation of transcription, DNA-dependent;		transcription cofactor activity;	1.0543	0.319077	1.21325	0.148806	0.375719	0.0438132
9196	VI	Solyc10g012470.1.1_1	cytochrome p450 71a22-like				0.744994	0.365798	1.4736	0.201637	0.497797	0.00567701
9222	X	Solyc07g065620.2.1_1	poly -specific ribonuclease parn-like	embryo sac egg cell differentiation; RNA modification; response to salt stress; response to salicylic acid stimulus; response to abscisic acid stimulus;	nucleus;	nucleic acid binding; ribonuclease activity;	0.576809	0.146979	0.643206	0.0286363	0.690526	0.392405
9294	V	Solyc10g078280.2.1_1	cytochrome p450 94a1-like	oxidation-reduction process;	chloroplast;	electron carrier activity; iron ion binding; heme binding; oxygen binding; aromatase activity;	1.06479	0.0630093	1.04484	0.377765	1.45925	0.045478
9366	VIII	Solyc08g060930.2.1_1	probable carboxylesterase 17	metabolic process;		retinyl-palmitate esterase activity; methyl salicylate esterase activity; carboxylesterase activity; methyl jasmonate esterase activity; methyl indole-3-acetate esterase activity;	1.02857	0.42989	1.39546	0.0241455	1.33768	0.00209999
9601	VI	Solyc04g050570.2.1_1	gdsl esterase lipase at5g33370-like	lipid metabolic process;		hydrolase activity, acting on ester bonds;	0.957769	0.0544715	0.975843	0.155463	0.536917	0.00586668
9687	VI	Solyc07g039410.2.1_1	disease resistance protein rpp13-like	defense response;		ADP binding;	0.665293	0.217886	1.30373	0.146192	0.448474	0.0258139
9828	V	Solyc06g072670.2.1_1	dehydrogenase reductase sdr family protein 7-like	steroid metabolic process; response to abscisic acid stimulus; response to brassinosteroid stimulus; oxidation-reduction process;	chloroplast;	11-beta-hydroxysteroid dehydrogenase (NADP+) activity; 17-beta-hydroxysteroid dehydrogenase (NADP+) activity; 3-oxoacyl-[acyl-carrier-protein] reductase (NADPH) activity; 17-beta-ketosteroid reductase activity;	0.957223	0.15886	1.09006	0.43984	1.68877	0.0491923
9842	VII	Solyc03g116370.2.1_1	microtubule-associated eb1 family protein	cytokinesis by cell plate formation; positive gravitropism; thigmotropism; vegetative to reproductive phase transition of meristem;	microtubule organizing center; spindle microtubule; cortical microtubule, transverse to long axis; preprophase band; phragmoplast; nucleus;	microtubule binding;	4.49392	0.235806	6.89421	0.0153712	5.81842	0.174186
9949	VI	Solyc01g105300.2.1_1	metacaspase 2	proteolysis;		cysteine-type endopeptidase activity;	1.13336	0.108513	1.16771	0.0712199	0.422532	0.0225394
10183	VI	Solyc02g084770.2.1_1	mitochondrial folate transporter carrier-like	folic acid transport; transmembrane transport;	chloroplast envelope; mitochondrial inner membrane; integral to membrane;	folic acid transporter activity;	0.847246	0.101194	0.815846	0.0346715	0.343679	0.0197277
1	XI	Solyc01g007330.2.1_1	ribulose- -bisphosphate carboxylase oxygenase large subunit	reductive pentose-phosphate cycle; photorespiration; oxidation-reduction process;	chloroplast;	ribulose-bisphosphate carboxylase activity; monooxygenase activity; magnesium ion binding;	1.02505	0.224761	0.729496	0.0498925	1.33989	0.00376796
4	VI	Solyc07g043320.2.1_1	myosin-related family protein	response to cadmium ion; response to abscisic acid stimulus;	plasma membrane;		0.696128	0.142291	0.886886	0.0523219	0.510953	0.0215961
11	VI	Solyc09g010630.2.1_1	heat shock protein 70	response to stress; oxidation-reduction process;		2-alkenal reductase [NAD(P)] activity; ATP binding;	1.08204	0.00364369	1.13564	0.182579	0.626317	0.00872684
16	VI	Solyc01g108600.2.1_1	presequence protease chloroplastic mitochondrial-like	hydrogen peroxide catabolic process; proteolysis; chloroplast organization; ovule development; protein processing; response to cadmium ion;	mitochondrion; chloroplast envelope; chloroplast stroma; apoplast;	zinc ion binding; metalloendopeptidase activity;	0.752193	0.149536	0.877039	0.183041	0.481298	9.20026e-05
19	VI	Solyc10g086410.2.1_1	70-kda heat shock protein	response to stress;		ATP binding;	1.08204	0.00364369	1.13564	0.182579	0.626317	0.00872684
33	V	Solyc06g005710.2.1_1	protein tic chloroplastic-like	stomatal complex morphogenesis; photosynthesis, light reaction; pentose-phosphate shunt; response to far red light; carotenoid biosynthetic process; response to red light; chloroplast relocation; chlorophyll biosynthetic process; response to blue light; glucosinolate biosynthetic process; rRNA processing; thylakoid membrane organization; circadian rhythm;	chloroplast envelope; plastid chromosome; chloroplast thylakoid membrane;	nucleotide binding;	6.39294	0.188373	5.37443	0.147128	4.46404	0.00300764
45	VI	Solyc11g069790.1.1_1	rubisco subunit binding-protein alpha subunit	protein refolding; iron-sulfur cluster assembly; chloroplast organization; ovule development; embryo development ending in seed dormancy;	mitochondrion; chloroplast envelope; thylakoid; chloroplast stroma; cytosolic ribosome; membrane; apoplast;	ATP binding;	0.910626	0.245269	0.87631	0.109595	0.333819	0.00833652
49	I	Solyc08g079180.2.1_1	elongation factor chloroplastic-like	embryo development ending in seed dormancy; ovule development; positive regulation of catalytic activity; pentose-phosphate shunt; translational elongation; rRNA processing; seed germination; thylakoid membrane organization; starch biosynthetic process; maltose metabolic process; transcription from plastid promoter; iron-sulfur cluster assembly; vegetative to reproductive phase transition of meri…	chloroplast stroma; chloroplast envelope; mitochondrion; apoplast;	GTP binding; translation elongation factor activity; ATP binding; GTPase activity;	3.42579	0.0282321	3.48392	0.124895	1.46162	0.124116
68	V	Solyc02g083810.2.1_1	ferredoxin-nadp reductase	photosynthesis; electron transport chain;	chloroplast stroma; chloroplast thylakoid membrane;	flavin adenine dinucleotide binding; NADP binding; ferredoxin-NADP+ reductase activity;	47.1269	0.214129	51.1272	0.150754	2.47234	0.0159088
69	VI	Solyc05g014470.2.1_1	glyceraldehyde 3-phosphate dehydrogenase	cytoskeleton organization; pentose-phosphate shunt; gluconeogenesis; water transport; regulation of transport; isopentenyl diphosphate biosynthetic process, methylerythritol 4-phosphate pathway; response to salt stress; proteasomal protein catabolic process; defense response to bacterium; hyperosmotic response; Golgi organization; glycolysis; glucosinolate biosynthetic process; response to cadmiu…	chloroplast; cell wall; Golgi apparatus; nucleolus; cytosol; plasmodesma; plasma membrane; mitochondrion;	zinc ion binding; NAD binding; NADP binding; glyceraldehyde-3-phosphate dehydrogenase (NAD+) (phosphorylating) activity; copper ion binding;	0.764342	0.184327	2.47367	0.0815768	0.682287	4.85522e-06
82	V	Solyc05g053300.2.1_1	dihydrolipoyl dehydrogenase mitochondrial-like	hydrogen peroxide catabolic process; oxidation-reduction process; response to light stimulus; cell redox homeostasis; response to cadmium ion;	mitochondrial respiratory chain complex I; mitochondrial matrix; Golgi apparatus; apoplast;	copper ion binding; zinc ion binding; cobalt ion binding; ATP binding; flavin adenine dinucleotide binding; dihydrolipoyl dehydrogenase activity;	6.66276	0.169002	9.63691	0.100525	1.2397	0.0128389
90	II	Solyc06g071920.2.1_1	glyceraldehyde 3-phosphate dehydrogenase	cytoskeleton organization; pentose-phosphate shunt; gluconeogenesis; response to sucrose stimulus; response to hydrogen peroxide; water transport; response to salt stress; proteasomal protein catabolic process; hyperosmotic response; Golgi organization; glycolysis; response to endoplasmic reticulum stress; response to cadmium ion; aerobic respiration; response to heat; response to redox state; se…	vacuolar membrane; apoplast; chloroplast; Golgi apparatus; cytosol; mitochondrial envelope; plasma membrane; nucleus;	NAD binding; NADP binding; glyceraldehyde-3-phosphate dehydrogenase (NAD+) (phosphorylating) activity; glyceraldehyde-3-phosphate dehydrogenase (NADP+) (non-phosphorylating) activity; copper ion binding;	1.9808	0.00256936	2.35508	0.196447	1.84151	4.82817e-05
138	IX	Solyc03g111010.2.1_1	glyceraldehyde 3-phosphate dehydrogenase	glycolysis; oxidation-reduction process;	cytoplasm;	NAD binding; NADP binding; glyceraldehyde-3-phosphate dehydrogenase (NAD+) (phosphorylating) activity;	0.878283	0.315453	5.09507	0.0400951	0.187892	0.00013824
154	I	Solyc01g108630.2.1_1	nitrite reductase	response to nitrate; oxidation-reduction process;	chloroplast stroma; membrane; apoplast; mitochondrion;	ferredoxin-nitrite reductase activity; iron-sulfur cluster binding; heme binding;	7.82949	0.0380518	7.56004	0.156915	10.9598	0.344035
177	VII	Solyc03g118040.2.1_1	calnexin 1	negative regulation of defense response; Mo-molybdopterin cofactor biosynthetic process; protein folding; jasmonic acid mediated signaling pathway; response to hydrogen peroxide; systemic acquired resistance, salicylic acid mediated signaling pathway; regulation of plant-type hypersensitive response; auxin mediated signaling pathway; protein targeting to membrane; defense response to fungus; nega…	vacuolar membrane; plant-type cell wall; integral to membrane; chloroplast; endoplasmic reticulum membrane; Golgi apparatus; cytosol; plasmodesma; plasma membrane; mitochondrion;	calcium ion binding; unfolded protein binding; molybdenum ion binding;	1.0464	0.0400615	1.30884	0.0251649	0.827687	0.474622
183	X	Solyc03g118170.2.1_1	glycine--trna ligase mitochondrial-like	glycyl-tRNA aminoacylation; response to cadmium ion;	mitochondrion;	ATP binding; glycine-tRNA ligase activity;	0.970988	0.33352	0.298532	0.00553746	1.1685	0.0942453
199	VI	Solyc03g034220.2.1_1	ribulose bisphosphate carboxylase	reductive pentose-phosphate cycle; photorespiration; oxidation-reduction process;	chloroplast;	ribulose-bisphosphate carboxylase activity; monooxygenase activity; protein binding;	0.989765	0.469711	0.70296	0.13893	0.730216	0.0100301
221	V	Solyc11g051160.1.1_1	sec14 cytosolic factor family protein phosphoglyceride transfer family protein isoform 1	transport;	intracellular; integral to membrane;	transporter activity;	1.05014	0.342351	1.11208	0.406101	1.77099	0.014283
255	VI	Solyc02g085950.2.1_1	ribulose bisphosphate carboxylase	reductive pentose-phosphate cycle; photorespiration; oxidation-reduction process;	chloroplast;	ribulose-bisphosphate carboxylase activity; monooxygenase activity; protein binding;	0.989765	0.469711	0.70296	0.13893	0.730216	0.0100301
268	VIII	Solyc08g075090.2.1_1	60s ribosomal protein l7-4-like		ribosome;		1.01141	0.335697	1.32143	0.0339944	1.23283	0.0380842
308	X	Solyc09g013080.2.1_1	acetyl co-enzyme a carboxylase carboxyltransferase alpha subunit	fatty acid biosynthetic process;	acetyl-CoA carboxylase complex; chloroplast envelope; chloroplast stroma; membrane;	transferase activity; acetyl-CoA carboxylase activity;	0.563636	0.129571	0.676844	0.00219542	0.979807	0.0451511
309	VII	Solyc01g102800.2.1_1	histidine--trna ligase-like	histidyl-tRNA aminoacylation; ovule development;	cytosol;	ATP binding; histidine-tRNA ligase activity;	4.26304	0.321996	10.8398	0.0224769	1.15926	0.131067
311	VII	Solyc12g096220.1.1_1	rop guanine nucleotide exchange factor 1-like	oxidation-reduction process; regulation of pollen tube growth; cysteine biosynthetic process;		Rho guanyl-nucleotide exchange factor activity; nucleic acid binding; oxidoreductase activity, acting on paired donors, with incorporation or reduction of molecular oxygen, 2-oxoglutarate as one donor, and incorporation of one atom each of oxygen into both donors; nucleotide binding;	0.91182	0.0610363	1.45738	0.0283842	1.15422	0.168404
318	I	Solyc01g080460.2.1_1	phosphate dikinase 1	pyruvate metabolic process; phosphorylation; photosynthesis;	chloroplast stroma; nucleus; cytosol;	ligase activity; metal ion binding; pyruvate, phosphate dikinase activity; kinase activity; ATP binding;	7.13572	0.0456462	10.2321	0.244221	3.69316	0.390222
346	VI	Solyc12g006470.1.1_1	uncharacterized aminotransferase y4ub-like	root development; inositol metabolic process; response to misfolded protein; beta-alanine catabolic process; fatty acid beta-oxidation; glutamine metabolic process; gamma-aminobutyric acid catabolic process; proteasomal ubiquitin-dependent protein catabolic process; fruit development; calcium ion transport; response to salt stress; toxin catabolic process; proteasome core complex assembly; pollen…	vacuolar membrane; chloroplast; Golgi apparatus; plasma membrane; mitochondrion;	4-aminobutyrate:pyruvate transaminase activity; zinc ion binding; cobalt ion binding; N2-acetyl-L-ornithine:2-oxoglutarate 5-aminotransferase activity; pyridoxal phosphate binding;	1.00011	0.320041	6.65263	0.303195	0.548224	0.0210293
347	VII	Solyc04g072260.1.1_1	low quality protein: midasin-like	cytoskeleton organization; gluconeogenesis; proteasomal protein catabolic process; embryo sac development; nucleobase-containing compound metabolic process;	chloroplast envelope; plasmodesma; nucleus;	nucleoside-triphosphatase activity; nucleotide binding;	2.35198	0.0608485	2.19766	0.0353445	2.92371	0.0567886
356	VII	Solyc07g008370.2.1_1	60s ribosomal protein l7	RNA methylation; translation;	nucleolus; plasmodesma; chloroplast; vacuole; membrane; cytosolic large ribosomal subunit; Golgi apparatus;	structural constituent of ribosome;	0.91182	0.0610363	1.45738	0.0283842	1.15422	0.168404
372	V	Solyc04g076880.2.1_1	phosphoenolpyruvate carboxykinase	gluconeogenesis; phosphorylation;		kinase activity; phosphoenolpyruvate carboxykinase (ATP) activity; ATP binding;	0.978945	0.237209	0.863571	0.253087	1.37664	0.0391004
375	II	Solyc05g053650.2.1_1	26s proteasome non-atpase regulatory subunit 1-like	proteasomal ubiquitin-dependent protein catabolic process; proteasome assembly; response to misfolded protein; cytoskeleton organization; regulation of protein catabolic process; gluconeogenesis; gravitropism; regulation of catalytic activity;	cytosol; proteasome regulatory particle, base subcomplex; chloroplast; plasma membrane;	enzyme regulator activity;	1.3868	0.0217551	1.39765	0.0749781	1.24901	0.000902191
418	VII	Solyc07g008880.2.1_1	pre-mrna-processing-splicing factor 8-like	gravitropism; N-terminal protein myristoylation; microtubule cytoskeleton organization; methylation-dependent chromatin silencing; galactolipid biosynthetic process; cell-cell signaling; seed maturation; cytokinesis by cell plate formation; sucrose biosynthetic process; vegetative phase change; determination of bilateral symmetry; starch metabolic process; response to hypoxia; meristem initiation…	membrane; plant-type cell wall; chloroplast; cytosol; spliceosomal complex;	U5 snRNA binding; sucrose synthase activity; U6 snRNA binding;	12.5929	0.0903401	16.4197	0.0245869	1.42833	0.431891
474	VII	Solyc06g009280.1.1_1	abc transporter b family member 4-like	root hair elongation; response to water deprivation; abscisic acid mediated signaling pathway; amino acid import; toxin catabolic process; response to jasmonic acid stimulus; ATP catabolic process; proteasome assembly; auxin influx; response to cytokinin stimulus; ER to Golgi vesicle-mediated transport; auxin efflux; gravitropism; ethylene mediated signaling pathway; proteasomal ubiquitin-depende…	plasmodesma; plasma membrane; integral to membrane; nucleus;	auxin efflux transmembrane transporter activity; ATP binding; xenobiotic-transporting ATPase activity; auxin influx transmembrane transporter activity;	0.71817	0.350824	1.23409	0.0140573	0.602091	0.0505563
526	V	Solyc02g086460.2.1_1	microtubule-associated protein	cell wall pectin metabolic process; plant-type cell wall cellulose metabolic process;			3.06476	0.142129	5.15463	0.273362	5.20874	0.0281718
573	V	Solyc10g006580.2.1_1	60s ribosomal protein l8-like	translation;	nucleolus; vacuole; plasma membrane; cytosolic large ribosomal subunit; chloroplast;	structural constituent of ribosome; RNA binding;	1.05832	0.487287	1.3624	0.245865	1.2874	0.023491
602	I	Solyc01g102820.2.1_1	2-c-methyl-d-erythritol 4-phosphate cytidylyltransferase	aromatic amino acid family metabolic process; sulfur amino acid metabolic process; carotenoid biosynthetic process; unsaturated fatty acid biosynthetic process; sulfur compound biosynthetic process; isopentenyl diphosphate biosynthetic process, methylerythritol 4-phosphate pathway; vitamin metabolic process; glycine catabolic process; secondary metabolic process; lipoate metabolic process; chloro…	cytoplasmic membrane-bounded vesicle; chloroplast stroma;	2-C-methyl-D-erythritol 4-phosphate cytidylyltransferase activity;	1.29232	0.0321777	8.88337	0.189768	16.4223	0.255472
632	VI	Solyc04g081100.2.1_1	lysine-specific histone demethylase 1 isoform 3	transcription, DNA-dependent; methylation; oxidation-reduction process;	nucleus;	L-amino-acid oxidase activity; DNA binding; methyltransferase activity;	0.95655	0.188077	0.77598	0.00365986	0.6606	0.00217573
634	V	Solyc01g088700.2.1_1	eukaryotic translation initiation factor 4g-like	single-organism cellular process; translational initiation; response to abscisic acid stimulus; RNA metabolic process; response to virus;		DNA binding; translation initiation factor activity;	1.0106	0.509571	0.810619	0.443429	1.33725	0.00833656
641	VI	Solyc09g091070.1.1_1	malate chloroplastic-like isoform 1	cellular carbohydrate metabolic process; response to cold; malate metabolic process; oxidation-reduction process;	chloroplast envelope; plasma membrane; stromule; chloroplast stroma; apoplast; mitochondrion;	L-malate dehydrogenase activity;	1.0583	0.0989576	1.08897	0.196755	0.0844684	0.00100885
721	VII	Solyc11g062010.1.1_1	helicase swr1	sugar mediated signaling pathway; production of ta-siRNAs involved in RNA interference; embryo development ending in seed dormancy; cytokinesis by cell plate formation; response to freezing; DNA methylation; protein ubiquitination; ATP catabolic process; ATP-dependent chromatin remodeling; virus induced gene silencing; seed germination; chromatin silencing; production of miRNAs involved in gene s…	cytosol;	ATP binding; DNA binding; chromatin binding; ATPase activity; helicase activity;	3.1003	0.204992	4.01273	0.0254387	1.07263	0.0496146
745	V	Solyc04g071660.2.1_1	PREDICTED: uncharacterized protein LOC101253281				2.35472	0.0634174	3.89733	0.0678575	3.87015	0.0287125
836	VI	Solyc09g057660.2.1_1	peptidyl-prolyl cis-trans isomerase fkbp62-like	response to endoplasmic reticulum stress; seed germination; protein peptidyl-prolyl isomerization; protein folding; response to osmotic stress; N-terminal protein myristoylation; cellular heat acclimation; response to high light intensity; response to hydrogen peroxide;	cytosol; cell periphery;	calmodulin binding; phosphatidylinositol-3-phosphate binding; peptidyl-prolyl cis-trans isomerase activity; phosphatidylinositol-3,5-bisphosphate binding;	0.96563	0.140745	1.08572	0.272976	0.382597	0.00914616
867	V	Solyc04g050520.2.1_1	translational activator gcn1-like	defense response to bacterium; gluconeogenesis; proteasomal protein catabolic process; cytoskeleton organization;	membrane; cytosol;		0.809638	0.0993848	1.02126	0.0654165	1.27479	0.00872695
1041	VII	Solyc03g051900.2.1_1	protein rrp5 homolog	RNA methylation; rRNA processing; protein import into nucleus; embryo sac development; mRNA processing;	cytosol; nucleolus; plasma membrane;	RNA binding;	13.4183	0.0659546	17.2321	0.0457483	3.88968	0.198511
1126	V	Solyc06g084440.2.1_1	npl4-like protein 1-like		cytosol;		1.14683	0.133187	0.956865	0.0168133	1.66391	0.0298133
1149	II	Solyc08g066120.2.1_1	probable polyribonucleotide nucleotidyltransferase chloroplastic-like	chloroplast RNA processing; cellular response to phosphate starvation; carotene biosynthetic process; xanthophyll biosynthetic process; negative regulation of isopentenyl diphosphate biosynthetic process, methylerythritol 4-phosphate pathway; chlorophyll biosynthetic process; mRNA catabolic process;	chloroplast stroma;	polyribonucleotide nucleotidyltransferase activity; RNA binding; 3'-5'-exoribonuclease activity;	4.88646	0.0439996	5.9945	0.24134	1.34015	0.00425526
1174	IV	Solyc03g058920.2.1_1	mitochondrial outer membrane protein porin of 34 kda-like	transmembrane transport; regulation of anion transport; defense response to bacterium;	cell wall; nucleolus; chloroplast envelope; mitochondrial outer membrane; pore complex; vacuole; plasma membrane;	porin activity; voltage-gated anion channel activity;	3.93795	0.0427433	11.8943	0.0227651	9.83425	0.358319
1175	XII	Solyc11g010310.1.1_1	pre-mrna splicing factor atp-dependent rna helicase-like protein			ATP-dependent helicase activity; nucleic acid binding; ATP binding; zinc ion binding;	1.00034	0.320257	0.706673	0.0119301	0.368459	0.0306568
1190	VI	Solyc06g073780.2.1_1	structural maintenance of chromosomes protein 3-like	production of miRNAs involved in gene silencing by miRNA; production of ta-siRNAs involved in RNA interference; sister chromatid cohesion; defense response to virus;	nuclear matrix; cohesin complex; plasmodesma; chromatin; spindle; cytoplasm;	ATP binding; chromatin binding;	1.00832	0.0705824	1.00423	0.262802	0.594252	0.0328431
1214	VI	Solyc01g073970.2.1_1	histone h3	nucleosome assembly; cell proliferation;	nucleosome; nucleolus; plastid;	DNA binding; protein heterodimerization activity;	0.957561	0.323219	1.13812	0.290208	0.377242	0.0327512
1228	VI	Solyc11g006220.1.1_1	myosin-h heavy chain-like	protein phosphorylation; peroxisome localization; pollen exine formation; actin cytoskeleton organization; mitochondrion localization; signal transduction; Golgi localization; actin filament-based movement;	integral to membrane; myosin complex; nucleus;	protein serine/threonine kinase activity; signal transducer activity; ATP binding; motor activity; actin binding;	0.788387	0.223128	0.806563	0.0916084	0.533514	0.0151652
1248	VI	Solyc09g009800.2.1_1	b-block binding subunit of tfiiic	regulation of transcription, DNA-dependent;	nucleus;	sequence-specific DNA binding transcription factor activity; sequence-specific DNA binding;	1.04893	0.0633932	1.06359	0.0170902	0.663759	0.0288866
1255	VI	Solyc04g074580.1.1_1	histone h3	glucose catabolic process; protein targeting; nucleosome assembly;	nucleosome; nucleus;	DNA binding; protein heterodimerization activity;	0.957561	0.323219	1.13812	0.290208	0.377242	0.0327512
1259	VII	Solyc07g045540.2.1_1	glucose-6-phosphate dehydrogenase	protein autophosphorylation; isopentenyl diphosphate biosynthetic process, methylerythritol 4-phosphate pathway; response to blue light; regulation of proton transport; pentose-phosphate shunt, oxidative branch; photosynthesis;	chloroplast stroma;	protein binding; glucose-6-phosphate dehydrogenase activity; NADP binding;	8.44817	0.184558	16.3887	0.000506135	11.4508	0.371754
1266	I	Solyc08g008260.2.1_1	coiled-coil domain-containing				7.56984	0.0272169	9.50776	0.312592	0.925235	0.0811283
1271	I	Solyc03g120010.2.1_1	serine-threonine kinase receptor-associated	phosphorylation;		kinase activity;	1.33163	0.0458721	0.883216	0.218642	0.39504	0.11284
1285	VIII	Solyc09g064200.2.1_1	myosin-h heavy chain-like	root hair elongation; peroxisome localization; mitochondrion localization; Golgi localization;	peroxisome; myosin complex;	Rab GTPase binding; ATP binding; GTP-dependent protein binding; motor activity; actin binding;	13.7889	0.27326	18.0886	0.0236887	9.83735	0.0268785
1317	VI	Solyc01g097640.2.1_1	ribosome biogenesis protein bms1 homolog	mRNA export from nucleus; GTP catabolic process; protein import into nucleus; ribosome biogenesis;	nucleus;	GTP binding; GTPase activity;	0.928458	0.18448	1.20219	0.292519	0.737577	0.040149
1350	VI	Solyc05g051680.2.1_1	structural maintenance of chromosomes protein 6-like	mitotic cell cycle; chromatin silencing by small RNA; methylation-dependent chromatin silencing; response to X-ray; cell-cell signaling; regulation of DNA replication; DNA-dependent DNA replication; histone H3-K9 methylation; meiotic chromosome segregation; regulation of chromosome organization; double-strand break repair via homologous recombination; sepal formation; DNA methylation; somatic cel…	Smc5-Smc6 complex; nucleus;	ATP binding;	0.931449	0.114182	1.18817	0.342501	0.453013	3.35176e-05
1380	II	Solyc06g008090.2.1_1	myosin-h heavy chain-like	root hair elongation; peroxisome localization; mitochondrion localization; Golgi localization;	peroxisome; myosin complex;	Rab GTPase binding; ATP binding; GTP-dependent protein binding; motor activity; actin binding;	1.54176	0.0493433	2.11061	0.252025	1.58999	0.00322484
1389	VI	Solyc05g014200.2.1_1	leucine-rich repeat-containing protein isoform 2	response to salt stress; vacuolar transport;	trans-Golgi network membrane;		0.897238	0.283838	1.08028	0.318464	0.452218	0.0387901
1397	I	Solyc02g080390.2.1_1	abnormal spindle-like microcephaly-associated protein homolog	microtubule cytoskeleton organization; methylation-dependent chromatin silencing; RNA interference; chromatin silencing by small RNA; regulation of DNA replication; cytokinesis by cell plate formation; histone H3-K9 methylation; cell proliferation; sepal formation; DNA methylation; regulation of cell cycle; petal formation; DNA replication initiation;			2.58871	0.0435838	3.88276	0.104083	1.46612	0.134063
1408	VII	Solyc04g026100.1.1_1	40s ribosomal protein s16-like	translation;	nucleolus; cytosolic ribosome; cell wall; chloroplast; membrane;	structural constituent of ribosome;	0.943305	0.189073	1.31848	0.00146193	1.13439	0.383115
1437	V	Solyc11g006320.1.1_1	ubiquitin carboxyl-terminal hydrolase 12-like	ubiquitin-dependent protein catabolic process; DNA topological change;		ubiquitin thiolesterase activity; double-stranded DNA binding; cysteine-type peptidase activity;	7.50532	0.20419	10.4426	0.179262	8.72608	0.010695
1441	VIII	Solyc07g006820.2.1_1	transcription initiation factor tfiid subunit 1-a-like	translational initiation; DNA mediated transformation; RNA splicing, via endonucleolytic cleavage and ligation; transcription from RNA polymerase II promoter;	nucleus;	translation initiation factor activity; zinc ion binding; DNA binding; histone acetyltransferase activity;	2.92579	0.232309	1.99608	0.024212	4.121	0.0373425
1473	VI	Solyc02g093370.2.1_1	altered inheritance of mitochondria protein 32-like				1.01976	0.434181	1.15855	0.0157271	0.321715	0.0292247
1491	V	Solyc07g056260.2.1_1	callose synthase 7-like	callose deposition in cell wall; (1->3)-beta-D-glucan biosynthetic process; phloem transport; microsporogenesis; membrane fusion; callose deposition in phloem sieve plate;	1,3-beta-D-glucan synthase complex;	1,3-beta-D-glucan synthase activity;	7.94415	0.109764	8.30014	0.282966	1.77809	0.0114318
1503	I	Solyc08g007970.2.1_1	atp binding				8.60972	0.0395141	9.9122	0.447009	0.800273	0.00623803
1536	VI	Solyc03g062860.1.1_1	catalytic region zinc cchc-type peptidase catalytic	DNA integration;		nucleic acid binding; zinc ion binding;	0.939356	0.0206995	0.868954	0.0751436	0.537908	0.0207839
1570	XIII	Solyc01g094340.2.1_1	acetyl-coenzyme a carboxylase carboxyl transferase subunit chloroplastic-like	fatty acid biosynthetic process;	acetyl-CoA carboxylase complex;	transferase activity; acetyl-CoA carboxylase activity;	0.751099	0.0241857	1.37572	0.287492	1.13143	0.460114
1571	VI	Solyc03g117360.2.1_1	protein topless-like	regulation of transcription, DNA-dependent;			0.639839	0.388804	0.755957	0.42092	0.607548	0.00264024
1592	VI	Solyc01g006830.2.1_1	tpx2 family isoform 3	organic substance metabolic process; primary metabolic process;			0.843933	0.117146	0.924143	0.342338	0.60407	0.018774
1597	II	Solyc07g032710.2.1_1	uncharacterized loc101223218		nucleus;		2.37612	0.033463	2.30217	0.234112	2.7488	0.0469566
1626	VI	Solyc05g008780.2.1_1	cultured cell-like protein		cytosol; vacuole; nucleus; plasma membrane;		0.673552	0.217127	0.665308	0.243666	0.757497	3.81873e-05
1658	VII	Solyc09g074880.2.1_1	protein low psii accumulation1	photosystem II oxygen evolving complex assembly; thylakoid membrane organization;	chloroplast;		17.9582	0.238491	36.2832	0.0149999	2.88001	0.070771
1687	VI	Solyc11g017460.1.1_1	armadillo beta-catenin-like c2 calcium lipid-binding domain protein isoform 1			ligase activity;	0.934406	0.275984	1.14442	0.114781	0.489181	0.0168978
1704	XVI	Solyc08g067920.2.1_1	enhancer of polycomb-like transcription factor isoform 1	production of miRNAs involved in gene silencing by miRNA; virus induced gene silencing; vegetative phase change; production of ta-siRNAs involved in RNA interference;			0.59761	0.0454361	0.734646	0.0135176	1.12418	0.126459
1708	V	Solyc05g056130.2.1_1	dolichyl-diphosphooligosaccharide--protein glycosyltransferase subunit 1-like	protein glycosylation;	plant-type cell wall; plasma membrane; vacuolar membrane; integral to membrane; endoplasmic reticulum;	dolichyl-diphosphooligosaccharide-protein glycotransferase activity;	1.09794	0.380424	1.18517	0.4044	1.43552	0.00654222
1710	VI	Solyc11g010920.1.1_1	di-glucose binding protein with kinesin motor domain	mitotic cell cycle; gene silencing by RNA; microtubule cytoskeleton organization; cytokinesis by cell plate formation; histone H3-K9 methylation; sepal formation; chromatin silencing; DNA methylation; petal formation; histone phosphorylation; regulation of flower development; microtubule-based movement;	cytoplasm; microtubule; kinesin complex;	microtubule binding; minus-end-directed microtubule motor activity; ATP binding;	0.810398	0.25574	1.06686	0.568972	0.79568	0.00116026
1773	V	Solyc09g092250.2.1_1	rna recognition motif-containing protein isoform 1			metal ion binding; nucleotide binding; RNA binding;	8.19488	0.156812	10.6186	0.0594283	2.28792	0.0343522
1796	VIII	Solyc04g076350.1.1_1	kinase interacting family		plasma membrane;		4.94723	0.347204	10.9719	0.00313748	1.67522	0.000500109
1832	IV	Solyc12g010010.1.1_1	probable cyclic nucleotide-gated ion channel 5-like	transmembrane transport; potassium ion transport;	integral to membrane;	voltage-gated potassium channel activity;	9.75853	0.0489789	9.23177	0.0489812	10.3981	0.00427149
1836	VI	Solyc02g093160.2.1_1	filament-like plant protein 7-like	histone H3-K9 methylation; chromatin silencing;			1.05427	0.139534	0.805877	0.353202	0.619086	0.000522531
1845	VI	Solyc00g011890.2.1_1	arabinose kinase isoform 1	carbohydrate phosphorylation; arabinose metabolic process; galactose metabolic process; RNA processing;	plasmodesma; cytosol;	L-arabinokinase activity; ATP binding; galactokinase activity;	1.17813	0.389488	1.37322	0.319099	0.43624	0.0141065
1847	V	Solyc07g008190.2.1_1	nucleoporin-related protein		nucleus;		0.795322	0.322298	1.07015	0.17457	1.428	0.00527791
1867	V	Solyc01g095210.2.1_1	golgin candidate 4-like		Golgi apparatus;		1.00615	0.0434506	0.901561	0.248272	1.52084	0.0271012
1868	VI	Solyc04g081440.2.1_1	neutral invertase	metabolic process;	cytosol; nucleus;	sucrose alpha-glucosidase activity; glycopeptide alpha-N-acetylgalactosaminidase activity;	5.00352	0.303481	4.07785	0.110368	0.511652	0.00713623
1881	XIII	Solyc06g073760.2.1_1	lysosomal beta glucosidase-like	carbohydrate metabolic process;		beta-glucosidase activity;	0.696038	0.0186462	2.77367	0.322346	1.16961	0.340134
1883	XVI	Solyc03g006530.2.1_1	hydroxyproline-rich glycoprotein				0.717952	0.0247569	0.770225	0.000778946	0.946213	0.352418
1886	VI	Solyc12g056340.1.1_1	probable dead-box atp-dependent rna helicase 48-like		mitochondrion;	ATP-dependent helicase activity; nucleic acid binding; ATP binding;	0.971829	0.0337873	1.04548	0.0719207	0.694053	0.00982493
1918	V	Solyc06g083960.1.1_1	myosin family protein with dil domain	peroxisome localization; pollen exine formation; actin cytoskeleton organization; mitochondrion localization; signal transduction; Golgi localization; actin filament-based movement;	integral to membrane; myosin complex; nucleus;	signal transducer activity; ATP binding; motor activity; actin binding;	1.0243	0.502965	1.12805	0.146908	1.25864	0.0397852
1927	VI	Solyc11g005980.1.1_1	callose synthase 5-like	(1->3)-beta-D-glucan biosynthetic process; pollen exine formation; microsporogenesis; regulation of pollen tube growth; pollen germination; plant-type cell wall modification;	1,3-beta-D-glucan synthase complex;	1,3-beta-D-glucan synthase activity;	1.13204	0.073268	1.16462	0.0161427	0.324486	0.0180304
1941	VI	Solyc03g095620.2.1_1	uncharacterized aarf domain-containing protein kinase chloroplastic-like	chlorophyll catabolic process; maltose metabolic process; starch biosynthetic process; phosphorylation; positive regulation of catalytic activity;	plastoglobule; plasma membrane;	kinase activity;	0.773262	0.19842	1.26732	0.286524	0.31995	0.0039093
1942	VI	Solyc09g075280.1.1_1	probable exocyst complex component 6-like	protein targeting to vacuole; pollen tube growth; vacuole organization; Golgi vesicle transport; pollen germination; vesicle docking involved in exocytosis;	cytosol; exocyst; plasmodesma; plasma membrane;		0.857366	0.351294	1.10749	0.156781	0.302569	0.0235335
1956	V	Solyc01g068280.2.1_1	dna excision repair protein ercc-6-like	negative regulation of biological process; regulation of cell cycle; organ morphogenesis; xylem and phloem pattern formation; DNA replication initiation; flower morphogenesis; determination of bilateral symmetry; cell proliferation; regulation of DNA replication; response to cadmium ion;	nucleus;	DNA binding; ATP binding; transferase activity; helicase activity;	0.927985	0.340114	1.02534	0.293833	1.34055	0.0489028
1990	V	Solyc08g005300.1.1_1	dnaj heat shock n-terminal domain-containing	protein folding;		heat shock protein binding; unfolded protein binding;	36.6246	0.192775	43.5476	0.166307	10.7384	0.0309585
2000	V	Solyc02g070460.2.1_1	cullin 4	protein polyubiquitination; mitotic cell cycle; embryonic pattern specification; response to freezing; short-day photoperiodism, flowering; hormone-mediated signaling pathway; cotyledon development; cell division; regulation of cell cycle process; ubiquitin-dependent protein catabolic process; lipid storage; sugar mediated signaling pathway; RNA processing; seed germination; negative regulation o…	Cul4-RING ubiquitin ligase complex; cytosol;	ubiquitin protein ligase binding;	3.06938	0.228931	3.47625	0.0513174	3.63598	0.00238856
2019	V	Solyc10g054860.1.1_1	urb2 isoform 2				0.838389	0.321874	1.32451	0.29001	1.33877	0.000655925
2056	VI	Solyc07g007390.2.1_1	heat shock protein 70 -interacting	response to stress;			0.910134	0.267628	1.1561	0.161411	0.542769	0.0420694
2062	VI	Solyc02g081300.2.1_1	sucrose synthase 2-like	biosynthetic process; callose deposition in phloem sieve plate; sucrose metabolic process;	cell wall;	sucrose synthase activity;	1.02682	0.178204	0.946313	0.243418	0.480346	0.032141
2065	VI	Solyc05g009920.2.1_1	atp binding protein	ATP catabolic process;	plastoglobule;	ATP binding; ATPase activity;	1.10957	0.0885201	1.08279	0.378091	0.586342	0.0174559
2067	VI	Solyc07g048100.1.1_1	PREDICTED: uncharacterized protein LOC101260553				5.95479	0.0640257	7.04829	0.184188	0.646226	0.011532
2089	VII	Solyc08g075840.2.1_1	replication protein a 70 kda dna-binding subunit-like	DNA replication; response to stimulus;	nucleus;	DNA binding; zinc ion binding;	3.40061	0.31927	6.58788	0.030603	1.12107	0.183587
2098	VI	Solyc03g119940.2.1_1	uncharacterized loc101221010	microtubule cytoskeleton organization; methylation-dependent chromatin silencing; chromatin silencing by small RNA; cytokinesis by cell plate formation; histone H3-K9 methylation; double-strand break repair via homologous recombination; sepal formation; DNA methylation; petal formation; heterochromatin assembly; positive regulation of cell cycle;	cytoplasm;		0.927142	0.0643443	0.939261	0.0624073	0.442873	0.0150235
2103	VI	Solyc07g007210.2.1_1	116 kda u5 small nuclear ribonucleoprotein component-like	embryo development ending in seed dormancy; regulation of embryo sac egg cell differentiation; GTP catabolic process;	nuclear speck; cell wall; cytosol; plasma membrane; ribonucleoprotein complex;	translation elongation factor activity; GTP binding; GTPase activity;	0.90163	0.100343	0.607987	0.176744	0.588516	0.00046872
2161	V	Solyc09g010130.2.1_1	sorting nexin 1-like	intracellular signal transduction; ubiquitin-dependent protein catabolic process; positive gravitropism; root development; protein targeting to vacuole; response to misfolded protein; endosome to lysosome transport; proteasome core complex assembly; Golgi to vacuole transport; membrane fusion; auxin homeostasis; photorespiration;	cytosol; retromer complex; multivesicular body; chloroplast;	phosphatidylinositol binding; protein binding;	0.873674	0.278163	1.42099	0.0990542	1.39402	0.0347913
2165	V	Solyc01g099200.2.1_1	lipoxygenase	oxylipin biosynthetic process; oxidation-reduction process;	cytoplasm;	linoleate 13S-lipoxygenase activity; iron ion binding;	4.01253	0.140675	3.27667	0.355811	5.3311	0.00501357
2170	VI	Solyc01g096110.2.1_1	transducin family protein	cytokinesis by cell plate formation; microtubule cytoskeleton organization;		heterocyclic compound binding; organic cyclic compound binding;	0.935445	0.408424	1.42386	0.233123	0.194442	7.20411e-05
2227	VI	Solyc02g050240.2.1_1	protease 2-like	vernalization response; proteolysis;	cytosol;	serine-type exopeptidase activity; serine-type endopeptidase activity;	0.884243	0.0522503	0.929677	0.157743	0.76911	0.0011275
2262	V	Solyc08g066790.2.1_1	phospholipase d alpha 1-like	regulation of stomatal movement; seed germination; phosphatidylcholine catabolic process; response to cadmium ion; positive regulation of abscisic acid mediated signaling pathway;	chloroplast envelope; vacuole; endoplasmic reticulum; clathrin-coated vesicle; plasma membrane; nucleus; mitochondrion;	phosphatidylinositol-4,5-bisphosphate binding; phospholipase D activity; calcium ion binding; NAPE-specific phospholipase D activity;	2.19045	0.28511	2.48628	0.262048	2.11699	0.0210423
2295	VII	Solyc04g010240.2.1_1	60s ribosomal protein l35-like	translation;	nucleolus; plasma membrane; cytosolic large ribosomal subunit;	structural constituent of ribosome;	3.76725	0.202459	3.86939	0.0226116	5.76891	0.284591
2368	VI	Solyc02g021090.2.1_1	nuclease harbi1-like				1.03892	0.189638	1.28011	0.399505	0.782194	0.0415215
2455	I	Solyc02g085420.2.1_1	u1 small nuclear ribonucleoprotein 70 kda-like	production of miRNAs involved in gene silencing by miRNA; mRNA splicing, via spliceosome; post-translational protein modification; production of siRNA involved in RNA interference; positive regulation of transcription, DNA-dependent;	ribonucleoprotein complex; nucleus;	RNA binding; protein binding; nucleotide binding;	78.9287	0.0366104	90.815	0.317342	11.3156	0.299777
2463	II	Solyc11g069610.1.1_1	helicase protein mom1-like			DNA binding; ATP binding; helicase activity;	3.84253	0.0132785	5.83661	0.321071	4.30866	0.0147534
2491	VII	Solyc01g103930.2.1_1	transmembrane 9 superfamily member 3-like		trans-Golgi network; integral to membrane; Golgi medial cisterna; endosome; cis-Golgi network;		0.752284	0.306565	1.37979	0.0401281	0.907937	0.00908353
2533	VI	Solyc00g006810.2.1_1	peptidyl-prolyl cis-trans isomerase chloroplastic-like	protein folding; protein peptidyl-prolyl isomerization;	chloroplast thylakoid lumen; chloroplast thylakoid membrane;	FK506 binding; peptidyl-prolyl cis-trans isomerase activity;	1.0651	0.263348	1.15893	0.267855	0.0435158	1.03712e-07
2544	V	Solyc08g016670.2.1_1	sgs domain-containing protein	protein folding; response to high light intensity; response to endoplasmic reticulum stress; response to hydrogen peroxide; response to heat;	plasma membrane; nucleus;		0.968282	0.0383605	0.886231	0.0415583	1.49515	0.0192423
2545	VI	Solyc01g097110.1.1_1	fanconi anemia group d2 protein homolog	telomere maintenance in response to DNA damage; response to gamma radiation; multicellular organism reproduction; meiotic chromosome segregation; meiotic DNA double-strand break formation; sister chromatid cohesion; synapsis; reciprocal meiotic recombination; regulation of telomere maintenance;	chloroplast; nucleus;		1.42365	0.155699	1.10245	0.402099	0.544589	0.0221039
2549	V	Solyc12g094660.1.1_1	disease resistance protein			hydrolase activity; nucleotide binding;	1.43979	0.242955	2.03816	0.156749	1.30097	0.0165305
2566	I	Solyc02g085390.2.1_1	atp-dependent dna helicase ddm1-like	methylation-dependent chromatin silencing; chromatin silencing by small RNA; RNA interference; negative regulation of histone H4 acetylation; maintenance of chromatin silencing; cell proliferation; DNA mediated transformation; histone phosphorylation; regulation of DNA methylation; regulation of gene expression by genetic imprinting; ATP catabolic process; transposition, RNA-mediated; positive re…	nucleosome; nucleus;	protein binding; transferase activity; DNA binding; ATP-dependent DNA helicase activity; ATP binding;	9.26177	0.0495013	11.3416	0.149719	10.1367	0.234184
2591	VII	Solyc12g014350.1.1_1	probable lrr receptor-like serine threonine-protein kinase at1g53430-like	protein phosphorylation;	plasma membrane;	ATP binding; protein serine/threonine kinase activity;	8.42065	0.164743	17.8853	0.0447441	4.51064	0.252478
2659	VI	Solyc03g112660.2.1_1	protein modifier of snc1 1-like	macromolecule metabolic process;			1.0432	0.337228	1.00271	0.446565	0.394023	0.00295119
2684	V	Solyc10g081660.1.1_1	sucrose-phosphatase 2	sucrose biosynthetic process; dephosphorylation; response to cadmium ion;	plasmodesma; nucleus; cytosol;	sucrose-phosphate phosphatase activity; magnesium ion binding;	21.796	0.160132	27.3465	0.250504	24.5611	0.0348732
2704	VI	Solyc11g012810.1.1_1	bromo-adjacent domain-containing isoform 2			nucleic acid binding;	3.57257	0.240439	3.82448	0.371556	0.531381	0.0327472
2719	VII	Solyc01g058140.2.1_1	beta-glucosidase-like chloroplastic-like	response to cold; maltose metabolic process; starch biosynthetic process; glucosinolate biosynthetic process;	chloroplast outer membrane;	cation binding; cellobiose glucosidase activity;	5.52283	0.136695	6.97593	0.0144799	10.9217	0.298527
2735	V	Solyc04g016410.2.1_1	dnaj heat shock n-terminal domain-containing family protein	protein desumoylation; trichome morphogenesis; cell wall organization; vegetative to reproductive phase transition of meristem; cell adhesion; root hair cell differentiation; actin nucleation; hydrogen peroxide biosynthetic process;			4.58422	0.116116	10.9093	0.121118	1.83947	0.00240766
2762	VI	Solyc09g009080.2.1_1	protein ros1-like	base-excision repair;		endonuclease activity; 4 iron, 4 sulfur cluster binding;	1.09705	0.0839501	0.992317	0.229743	0.453431	0.0324276
2766	V	Solyc11g072490.1.1_1	atp binding	regulation of cell proliferation;	plasma membrane;		2.13417	0.0806875	1.91672	0.202097	2.6576	0.017677
2845	V	Solyc12g038340.1.1_1	translation initiation factor eif-2b subunit delta-like	cellular metabolic process;			11.1433	0.203475	21.4093	0.126136	2.20092	0.0336282
2854	V	Solyc09g064240.2.1_1	pfkb-like carbohydrate kinase family protein	D-ribose metabolic process; phosphorylation;	chloroplast;	ribokinase activity;	11.5397	0.279216	17.2518	0.287159	10.3354	0.00564312
2895	IX	Solyc08g006510.2.1_1	catalytic coenzyme binding protein	cellular metabolic process;	mitochondrion; plasma membrane;	catalytic activity; coenzyme binding; nucleotide binding;	1.12564	0.105182	1.30586	0.0207811	0.382699	0.0194825
2940	V	Solyc03g119450.2.1_1	chloroplastic group iia intron splicing facilitator chloroplastic-like	phosphatidylglycerol biosynthetic process; oxidation-reduction process; chloroplast relocation; isopentenyl diphosphate biosynthetic process, methylerythritol 4-phosphate pathway; carotenoid biosynthetic process; thylakoid membrane organization; response to abscisic acid stimulus; ncRNA metabolic process; embryo development ending in seed dormancy;	chloroplast; endoplasmic reticulum;	RNA binding; oxidoreductase activity, acting on paired donors, with incorporation or reduction of molecular oxygen; electron carrier activity; monooxygenase activity; heme binding; iron ion binding;	11.5268	0.138528	12.251	0.206064	8.20481	0.0163618
2964	VI	Solyc03g096830.2.1_1	pentatricopeptide repeat-containing protein chloroplastic-like	iron-sulfur cluster assembly; thylakoid membrane organization; maltose metabolic process; starch biosynthetic process; microtubule nucleation; positive regulation of catalytic activity; embryo development ending in seed dormancy;	chloroplast;	hydrolase activity, hydrolyzing O-glycosyl compounds;	0.521538	0.239492	0.861834	0.182897	0.425593	0.0271973
2980	VI	Solyc11g012670.1.1_1	pentatricopeptide repeat-containing protein chloroplastic-like	chloroplast RNA processing; chloroplast organization; positive regulation of translation; protein targeting to chloroplast;	chloroplast stroma;		0.708276	0.273603	0.950199	0.221995	0.623259	0.0229365
2993	VI	Solyc03g031900.1.1_1	p-loop containing nucleoside triphosphate hydrolases superfamily				1.10294	0.157212	1.20546	0.155018	0.350602	0.030813
3036	V	Solyc09g091050.2.1_1	triglyceride lipase	lipid metabolic process;	extracellular region; chloroplast;	triglyceride lipase activity;	0.790094	0.275372	1.38445	0.166663	1.21351	0.00148762
3052	VI	Solyc09g074650.2.1_1	peptide chain release factor 1-like	plastid translation; heme biosynthetic process; chloroplast relocation; carotenoid biosynthetic process; thylakoid membrane organization; ncRNA metabolic process; transcription from plastid promoter; translational termination; positive regulation of transcription, DNA-dependent;	chloroplast;	translation release factor activity, codon specific;	0.9878	0.0530452	1.14958	0.0466374	0.389821	0.0182428
3098	VI	Solyc03g007370.2.1_1	rna polymerase sigma factor rpod-like	response to red light; myo-inositol hexakisphosphate biosynthetic process; chloroplast organization; response to blue light; photosystem II assembly; DNA-dependent transcription, initiation; response to far red light; positive regulation of transcription, DNA-dependent;	mitochondrion; chloroplast;	DNA-directed RNA polymerase activity; DNA binding; plastid sigma factor activity; sequence-specific DNA binding transcription factor activity;	0.566207	0.278208	1.01356	0.440252	0.33036	0.0101515
3123	VII	Solyc07g018190.2.1_1	probable lrr receptor-like serine threonine-protein kinase at3g47570-like	phosphorylation;	membrane;	protein kinase activity; nucleotide binding;	1.95404	0.0643564	1.95617	0.0170965	2.33409	0.0651717
3239	VI	Solyc07g052900.1.1_1	mediator-associated protein 1-like				0.876097	0.357347	0.997076	0.0864806	0.396949	0.0389795
3259	V	Solyc03g031910.2.1_1	atp binding				2.21134	0.302119	3.00377	0.119486	7.23028	0.00253691
3302	XII	Solyc10g008070.2.1_1	transcription factor gte4-like	positive regulation of mitotic cell cycle; root development; DNA mediated transformation; nuclear-transcribed mRNA catabolic process;		transferase activity, transferring acyl groups; DNA binding;	0.551792	0.222517	0.588687	0.00844468	0.527984	0.0139803
3317	VI	Solyc10g024420.1.1_1	abc transporter c family member 9-like	transmembrane transport; ATP catabolic process; response to nematode;	integral to membrane; plasmodesma; plasma membrane;	ATPase activity, coupled to transmembrane movement of substances; ATP binding;	0.610376	0.0803934	1.17146	0.259634	0.0592532	0.000524244
3352	XVI	Solyc01g108160.2.1_1	autophagy isoform 1	leaf senescence; autophagy;			0.545858	0.00950473	0.684078	0.0145825	0.713367	0.305198
3401	VIII	Solyc10g085050.1.1_1	duf246 domain-containing protein at1g04910-like	endoplasmic reticulum unfolded protein response;	Golgi apparatus;	transferase activity, transferring glycosyl groups;	5.3388	0.172636	7.75402	0.0186473	1.62911	0.00528204
3489	V	Solyc03g025280.2.1_1	u2 snrnp-associated surp motif-containing	glucuronoxylan metabolic process; tissue development; protein desumoylation; regulation of chromosome organization; organ morphogenesis; vegetative to reproductive phase transition of meristem; nuclear-transcribed mRNA catabolic process; xylan biosynthetic process; RNA splicing, via endonucleolytic cleavage and ligation; hydrogen peroxide biosynthetic process; positive regulation of organelle org…	nucleus;	RNA binding; nucleotide binding;	4.76294	0.0919709	1.17969	0.101734	5.49449	0.040026
3521	V	Solyc10g083310.1.1_1	125 kda kinesin-related	microtubule cytoskeleton organization; regulation of DNA replication; reciprocal meiotic recombination; cytokinesis by cell plate formation; histone H3-K9 methylation; cell proliferation; chromatin silencing; regulation of cell cycle process; DNA methylation; mitosis; vegetative to reproductive phase transition of meristem; synapsis; regulation of flower development; DNA replication initiation; m…	cytoplasm; microtubule; kinesin complex;	microtubule motor activity; microtubule binding; ATP binding;	9.08339	0.344211	14.1556	0.272291	1.98443	0.0395983
3538	V	Solyc03g118130.2.1_1	rubredoxin-like protein		chloroplast;	iron ion binding;	13.5012	0.261697	10.8755	0.170282	2.48418	0.0355569
3590	I	Solyc01g091310.2.1_1	transducin beta-like protein 2-like	proteasomal ubiquitin-dependent protein catabolic process; proteasome assembly; response to misfolded protein; protein targeting to mitochondrion;	endoplasmic reticulum;	nucleotide binding;	10.7249	0.0269692	13.9804	0.227613	2.68839	0.260232
3694	VI	Solyc04g005060.2.1_1	uncharacterized loc101209261				1.03817	0.208188	1.02844	0.332022	0.79991	0.00348368
3699	VIII	Solyc02g081010.1.1_1	transcription factor jumonji domain-containing protein	regulation of transcription, DNA-dependent;	nucleus;	sequence-specific DNA binding transcription factor activity; zinc ion binding;	31.5725	0.097947	25.7641	0.00589302	2.80242	0.00118579
3718	XIII	Solyc10g044470.1.1_1	chloride channel	transmembrane transport; chloride transport;	plant-type vacuole membrane; plasma membrane; integral to membrane;	adenyl nucleotide binding; voltage-gated chloride channel activity;	0.389095	0.00853631	0.637311	0.179261	0.589023	0.0671291
3722	VI	Solyc02g088480.2.1_1	t-box transcription factor isoform 1				1.05834	0.00944972	0.858694	0.451528	0.783843	0.0240321
3740	X	Solyc11g044900.1.1_1	terminal uridylyltransferase 7-like		plastid;	nucleotidyltransferase activity;	0.536636	0.185113	0.664375	0.0036336	0.870505	0.397181
3796	VII	Solyc06g072290.2.1_1	kinase interacting identical	phosphorylation;		kinase activity;	1.22942	0.202298	1.27098	0.00163601	1.14014	0.343527
3869	IX	Solyc07g063590.2.1_1	myosin-j heavy chain-like	cellular iron ion homeostasis; actin filament-based movement; response to cadmium ion; transmembrane transport; ATP catabolic process;	mitochondrial inner membrane; integral to membrane; plasma membrane; myosin complex;	motor activity; ATPase activity, coupled to transmembrane movement of substances; ATP binding;	0.903136	0.207263	1.35235	0.0155282	0.706159	1.27785e-05
3904	VI	Solyc09g083380.2.1_1	histone h1 subtype 7	nucleosome assembly;	nucleosome; nucleus;	DNA binding;	0.954537	0.00448832	0.825372	0.360402	0.458056	0.0111415
3925	VI	Solyc03g043750.2.1_1	nadh dehydrogenase chloroplastic mitochondrial-like	cellular response to light stimulus; hydrogen peroxide catabolic process; oxidation-reduction process;	cell wall; intrinsic to mitochondrial inner membrane; chloroplast thylakoid; plastoglobule;	electron carrier activity; flavin adenine dinucleotide binding; NADH dehydrogenase activity;	0.779738	0.0623415	0.759769	0.379489	0.733383	0.0247669
3932	VII	Solyc02g062910.1.1_1	pentatricopeptide repeat-containing protein mitochondrial-like	protein targeting to mitochondrion;	mitochondrion;		3.03237	0.101933	3.16221	0.0377395	0.482622	0.431252
3941	VI	Solyc01g107410.2.1_1	homeobox protein	single-organism cellular process; regulation of transcription, DNA-dependent; positive regulation of cellular process;		metal ion binding; DNA binding;	0.908041	0.385204	1.27681	0.309145	0.766112	0.000364549
3961	VII	Solyc05g054860.1.1_1	receptor-like protein kinase herk 1-like	regulation of unidimensional cell growth; protein phosphorylation; nitrate transport; response to brassinosteroid stimulus; response to nitrate;	plasma membrane;	protein serine/threonine kinase activity; ATP binding;	0.832241	0.199484	1.26383	0.0426513	0.445762	0.0634798
4027	V	Solyc10g081900.1.1_1	digalactosyldiacylglycerol synthase chloroplastic-like	cellular response to phosphate starvation; photosystem I stabilization; galactolipid biosynthetic process; carotenoid biosynthetic process; phosphatidylglycerol biosynthetic process; unsaturated fatty acid biosynthetic process; lipid transport; isopentenyl diphosphate biosynthetic process, methylerythritol 4-phosphate pathway; nodulation; chlorophyll biosynthetic process; response to hypoxia;	chloroplast outer membrane; peribacteroid membrane; mitochondrion;	galactolipid galactosyltransferase activity; digalactosyldiacylglycerol synthase activity;	7.85393	0.202905	10.2323	0.124315	11.3272	0.0346855
4045	V	Solyc11g010840.1.1_1	kh domain-containing protein at4g18375-like			RNA binding;	10.6071	0.219513	13.4893	0.123345	7.43675	0.0365262
4094	V	Solyc03g065200.2.1_1	PREDICTED: uncharacterized protein LOC101251556		plasma membrane;		0.909411	0.229916	1.08235	0.479787	1.27656	0.000223855
4129	VI	Solyc09g007990.2.1_1	trf-like isoform 1			DNA binding; chromatin binding;	0.496035	0.0685651	1.12979	0.482411	0.768254	0.0359974
4158	VI	Solyc03g119440.2.1_1	plant synaptotagmin				0.663198	0.425449	1.14479	0.436254	0.53157	0.00254868
4226	V	Solyc06g075130.2.1_1	pleckstrin homology and lipid-binding start domain-containing protein	signal transduction;	nucleus; plasma membrane;	phosphatidylinositol binding;	1.02201	0.281232	1.10163	0.140233	1.31154	0.0137738
4285	VI	Solyc10g053900.1.1_1	sec14 cytosolic	root hair cell tip growth; transport; flower development;	intracellular;	phosphatidylinositol transporter activity;	0.985103	0.149532	0.88429	0.252189	0.725347	0.0132126
4291	VII	Solyc09g063080.1.1_1	uro-adherence factor a-like isoform x1				15.5761	0.0802305	16.6529	0.0450356	19.1919	0.0750873
4335	VI	Solyc08g007360.2.1_1	rgpr- isoform 1	COPII vesicle coating;			1.02151	0.13086	0.956484	0.356038	0.473698	0.0246084
4397	VI	Solyc07g052290.1.1_1	zinc metalloprotease slr1821-like	photosystem II assembly; chloroplast organization; proteolysis;	plasma membrane; integral to membrane; chloroplast inner membrane;	metalloendopeptidase activity;	7.79624	0.327211	9.68991	0.310544	0.534387	0.0306544
4522	I	Solyc07g053520.1.1_1	pentatricopeptide repeat-containing protein at3g08820-like				1.24079	0.0145469	1.19456	0.165307	0.398746	0.0706715
4612	V	Solyc02g089720.1.1_1	beta-glucan-binding protein	cell wall macromolecule catabolic process;		glucan endo-1,4-beta-glucanase activity, C-3 substituted reducing group; glucan endo-1,3-beta-glucanase activity, C-3 substituted reducing group;	1.0882	0.525172	1.19145	0.190813	1.21587	0.0458002
4637	VI	Solyc06g062860.2.1_1	ctc-interacting domain isoform 1				0.961892	0.105144	1.02663	0.403979	0.374407	0.019667
4692	VI	Solyc12g099530.1.1_1	ubiquitin-like-specific protease esd4-like	single-organism cellular process; cellular macromolecule metabolic process; regulation of flower development; protein metabolic process;		cysteine-type peptidase activity;	1.07551	0.0117562	1.1593	0.157598	0.304025	0.0132994
4781	VI	Solyc02g076710.2.1_1	oryzain alpha chain-like	proteolysis;		cysteine-type peptidase activity;	12.6951	0.15521	20.2157	0.33413	0.555731	4.89867e-05
4827	VI	Solyc08g076000.2.1_1	disease resistance protein identical	defense response;		ADP binding; ATP binding;	3.72109	0.305523	4.01322	0.276428	0.543784	0.0465156
4879	VI	Solyc07g066090.2.1_1	sec14p-like phosphatidylinositol transfer family protein	transport; protein desumoylation; hydrogen peroxide biosynthetic process; vegetative to reproductive phase transition of meristem;	Golgi apparatus;	transporter activity;	0.984912	0.0852874	1.04007	0.469745	0.513399	0.00713621
5002	VII	Solyc12g035710.1.1_1	duf21 domain-containing protein at4g14240-like		mitochondrion;	adenyl nucleotide binding;	20.4051	0.0623176	23.4958	0.0491585	2.03193	0.111468
5020	V	Solyc08g061250.2.1_1	protein kinase chloroplast	protein phosphorylation; root hair cell differentiation;		protein serine/threonine kinase activity; ATP binding; non-membrane spanning protein tyrosine kinase activity;	0.81139	0.0904654	0.763309	0.320292	1.49931	0.0153582
5112	VI	Solyc07g054390.1.1_1	qwrf3_arath ame: full=qwrf motif-containing protein 3		nucleus;		0.884079	0.129948	1.17326	0.393682	0.355858	0.00629148
5194	V	Solyc00g035010.1.1_1	ankyrin repeat protein	regulation of transcription from RNA polymerase II promoter; transcription from RNA polymerase II promoter;	nucleus;	sequence-specific DNA binding RNA polymerase II transcription factor activity; zinc ion binding;	6.22995	0.205758	9.06049	0.0990651	1.86766	0.0440932
5297	V	Solyc11g006200.1.1_1	sequence-specific dna-binding transcription factor			DNA binding;	15.6341	0.0542937	13.5638	0.0562548	11.3966	0.0113923
5333	VI	Solyc01g111600.2.1_1	farnesylated protein	heat acclimation; metal ion transport;	plasmodesma; plasma membrane; nucleus;	metal ion binding; protein binding;	0.900044	0.267883	1.01437	0.371452	0.762781	0.00920139
5336	VI	Solyc03g077920.1.1_1	multiple c2 and transmembrane domain-containing protein 2-like	long-day photoperiodism, flowering; cellular protein localization;	plasmodesma; integral to membrane; nucleus; endoplasmic reticulum;	protein binding;	0.95957	0.0051294	0.613537	0.0864511	0.053442	0.000379626
5423	X	Solyc01g048610.1.1_1	PREDICTED: uncharacterized protein LOC101260201				0.993488	0.112695	0.552076	0.0312866	1.11167	0.474547
5516	V	Solyc03g007700.1.1_1	probable membrane-associated kinase regulator 2-like	response to stimulus;			1.00651	0.0752407	1.14352	0.00872058	1.56508	0.00656708
5554	VI	Solyc09g009380.2.1_1	serine threonine-protein kinase kipk-like	protein phosphorylation;		ATP binding; protein serine/threonine kinase activity;	0.955555	0.0667082	1.17892	0.149327	0.0875141	0.000954947
5627	V	Solyc06g007630.1.1_1	adrenodoxin-like mitochondrial-like	photorespiration; ubiquitin-dependent protein catabolic process; proteasome core complex assembly; response to misfolded protein;	chloroplast; mitochondrion;	iron-sulfur cluster binding; electron carrier activity;	4.58848	0.358832	13.9504	0.157869	10.1891	0.0250193
5854	VI	Solyc08g081280.2.1_1	cyclin-dependent kinase d-1-like	protein phosphorylation;		RNA polymerase II carboxy-terminal domain kinase activity; ATP binding;	7.04202	0.211933	7.42484	0.302362	0.577698	0.0263344
5915	VII	Solyc04g017710.2.1_1	zinc finger ccch domain-containing protein 40-like			metal ion binding; nucleotide binding; RNA binding;	0.764978	0.145699	1.59767	0.019519	0.5503	0.238146
5922	V	Solyc12g038250.1.1_1	hydroxyproline-rich glycoprotein family protein	post-embryonic development;			27.8218	0.168598	38.9048	0.189724	5.76128	0.0226935
6057	VI	Solyc12g007150.1.1_1	rho guanine nucleotide exchange factor 8-like	root hair cell development; pollen tube growth; embryo development ending in seed dormancy;	cytoplasm; nucleus; plasma membrane;	Rho guanyl-nucleotide exchange factor activity;	0.982466	0.314595	0.817543	0.283	0.305832	0.00150785
6185	VI	Solyc07g043170.2.1_1	udp-glucose flavonoid 3-o-glucosyltransferase 6-like	metabolic process;		flavonol 3-O-glucosyltransferase activity;	0.893899	0.0229015	1.02958	0.51665	0.423267	0.0174999
6199	XIV	Solyc02g088540.2.1_1	trna (guanosine -2 -o)-methyltransferase-like	RNA methylation; RNA processing;	chloroplast;	tRNA (guanosine-2'-O-)-methyltransferase activity; RNA binding;	0.636138	0.0464366	1.11724	0.0255817	1.25882	0.0382184
6316	I	Solyc02g082400.2.1_1	transcription factor jumonji domain-containing isoform 1			binding;	1.22475	0.0237717	1.83799	0.109368	1.11178	0.258723
6435	V	Solyc03g096800.2.1_1	vacuolar iron transporter family protein				7.47266	0.377984	7.86453	0.235442	1.44905	0.0205162
6554	X	Solyc03g119290.2.1_1	translation elongation factor 2ef1a eif-2-gamma	translational elongation; GTP catabolic process;	cytoplasm;	translation elongation factor activity; zinc ion binding; sulfate adenylyltransferase (ATP) activity; GTPase activity; GTP binding;	0.922485	0.0722921	0.639542	0.000466693	1.05006	8.73563e-05
6696	V	Solyc04g076810.2.1_1	cbl-interacting serine threonine-protein kinase 8-like	protein autophosphorylation; response to glucose stimulus; root development; signal transduction;		ATP binding; protein tyrosine kinase activity; calmodulin-dependent protein kinase activity;	11.0375	0.178852	7.90059	0.126962	13.8971	0.0192043
6732	VI	Solyc06g008520.2.1_1	bet1-like snare 1-1 family protein	membrane fusion; ER to Golgi vesicle-mediated transport; protein transport;	plasma membrane; nucleus;	SNAP receptor activity; protein transporter activity;	10.054	0.382732	10.3395	0.360318	0.509725	0.016033
6811	VII	Solyc06g072820.2.1_1	tudor pwwp mbt superfamily isoform 1		plasmodesma;		7.83147	0.208273	7.05469	0.0307488	11.9113	0.142637
6844	XIII	Solyc07g052200.1.1_1	gcip-interacting family protein		cytoplasm;		0.772423	0.0049563	6.3645	0.203744	7.83168	0.312541
7033	VI	Solyc12g098730.1.1_1	galactolipase chloroplastic-like	negative regulation of cell growth; response to wounding; jasmonic acid biosynthetic process; thylakoid membrane organization; triglyceride catabolic process; leaf senescence; defense response to fungus;	chloroplast stroma; lipid particle;	galactolipase activity; phosphatidylcholine 1-acylhydrolase activity; triglyceride lipase activity;	0.73939	0.0674939	1.05392	0.249462	0.364797	0.013656
7120	VI	Solyc11g068970.1.1_1	aluminum-activated malate transporter 2-like	malate transport; response to aluminum ion;			6.91338	0.0912388	9.41093	0.228663	0.653315	0.00846046
7528	VI	Solyc05g047470.1.1_1	cytosolic sulfotransferase 5-like	response to organic substance; response to stress;		sulfotransferase activity;	0.830783	0.305137	0.884688	0.341424	0.461428	0.0351314
7747	VI	Solyc01g109230.2.1_1	cysteine histidine-rich c1 domain family protein	oxidation-reduction process; intracellular signal transduction;		zinc ion binding; protein-disulfide reductase activity;	1.08426	0.246015	0.995889	0.224106	0.664769	0.00127762
8878	XIII	Solyc08g079530.2.1_1	cpd photolyase	sulfate ion homeostasis; cellular response to high light intensity; regulation of transcription, DNA-dependent; UV protection; circadian rhythm; photoreactive repair; cellular response to phosphate starvation;	nucleus;	sequence-specific DNA binding transcription factor activity; deoxyribodipyrimidine photo-lyase activity;	0.310126	0.0287889	5.01319	0.0867518	1.33655	0.216276
