# Supplementary material for: Critical Role of COI1-Dependent Jasmonate Pathway in AAL toxin induced PCD in Tomato Revealed by Comparative Proteomics
Source: Sci Rep. 2016 Jun 21;6:28451. doi: 10.1038/srep28451 (PMC4914994; doi:10.1038/srep28451)
Supplement: Supplementary Table S7 [file srep28451-s8.xls]

## Sheet: Table 9_378 DE in Oxidation
Supplementary Table S7. The list of 378 differentially expressed protein with oxidation. A green color means down-regulation, but a red color shows up-regulation.
Protein Group	Type	Sequence Id	anno	GO biological process	GO cellular component	GO molecular function	CA/(CA+TA) AVE FC	CA/(CA+TA) PVal	(CA+TA+JA)/ (CA+TA) AVE FC	(CA+TA+JA)/ (CA+TA) PVal	(jai1+TA)/ (CA+TA) AVE FC	(jai1+TA)/ (CA+TA) PVal
18	O	Solyc12g005860.1.1_1	aconitate cytoplasmic-like	cytoskeleton organization; response to misfolded protein; photorespiration; gluconeogenesis; citrate metabolic process; water transport; ethylene mediated signaling pathway; isocitrate metabolic process; photosynthesis; proteasomal protein catabolic process; nitrate transport; proteasome core complex assembly; response to iron ion; hyperosmotic response; ubiquitin-dependent protein catabolic proc…	vacuolar membrane; cell wall; cytosol; chloroplast stroma;	citrate dehydratase activity; 4 iron, 4 sulfur cluster binding; isocitrate hydro-lyase (cis-aconitate-forming) activity; copper ion binding; ATP binding;	0.726006	0.00665971	4.6413	0.237105	7.04816	0.0812522
25	O	Solyc03g082920.2.1_1	luminal-binding protein 5-like	oxidation-reduction process; ER-associated protein catabolic process; polar nucleus fusion; response to heat;	cell wall; endoplasmic reticulum lumen; chloroplast; vacuole; plasma membrane;	ATP binding; 2-alkenal reductase [NAD(P)] activity;	0.571554	0.0247319	0.925401	0.111705	0.829896	0.000198789
61	S	Solyc07g042550.2.1_1	sucrose synthase	biosynthetic process; sucrose metabolic process;		sucrose synthase activity;	0.609871	0.00303102	3.75356	0.0120824	2.1708	0.00174111
72	P	Solyc01g111760.2.1_1	vacuolar atpase b subunit	pentose-phosphate shunt; gluconeogenesis; actin filament bundle assembly; response to salt stress; proteasomal protein catabolic process; ATP hydrolysis coupled proton transport; ATP biosynthetic process; actin filament capping;	vacuolar membrane; chloroplast envelope; proton-transporting V-type ATPase, V1 domain; Golgi apparatus; plasma membrane;	proton-transporting ATPase activity, rotational mechanism; proton-transporting ATP synthase activity, rotational mechanism; actin filament binding; ATP binding;	0.674382	0.0399292	4.01283	0.070328	2.39712	0.00698789
86	O	Solyc08g029000.2.1_1	lipoxygenase	oxylipin biosynthetic process; oxidation-reduction process;	cytoplasm;	linoleate 13S-lipoxygenase activity; iron ion binding;	0.561807	0.0392876	2.08433	0.324847	2.27386	0.0896462
127	P	Solyc01g059880.2.1_1	atp-citrate synthase beta chain protein 1-like	cellular carbohydrate metabolic process;	citrate lyase complex; plasma membrane; cytosol;	ATP citrate synthase activity; succinate-CoA ligase (ADP-forming) activity; lyase activity;	0.694129	0.0318258	3.31348	0.110199	6.8435	0.00194589
153	O	Solyc01g111630.2.1_1	hydroxypyruvate reductase	response to far red light; regulation of protein dephosphorylation; response to red light; photosystem II assembly; cellular response to water deprivation; oxidative photosynthetic carbon pathway; photosynthetic electron transport in photosystem I; cellular response to light stimulus; PSII associated light-harvesting complex II catabolic process; response to blue light; cysteine biosynthetic proc…	apoplast; chloroplast; peroxisome;	NAD binding; glycerate dehydrogenase activity; hydroxypyruvate reductase activity; poly(U) RNA binding;	0.753059	0.0237772	0.959894	0.130002	0.896	0.554085
235	P	Solyc12g009300.1.1_1	sucrose synthase	biosynthetic process; sucrose metabolic process;		sucrose synthase activity;	0.657664	0.0027654	1.00262	0.030435	1.28519	0.00880162
239	O	Solyc03g005260.2.1_1	atp sulfurylase chloroplastic-like	water transport; embryo development ending in seed dormancy; photorespiration; photoperiodism, flowering; selenium compound metabolic process; response to red light; regulation of proton transport; ovule development; glucosinolate biosynthetic process; sulfate assimilation; indoleacetic acid biosynthetic process; positive regulation of catalytic activity; pentose-phosphate shunt; glycolysis; resp…	chloroplast stroma; cytosol; heterotetrameric ADPG pyrophosphorylase complex; plasma membrane; mitochondrion; apoplast;	glucose-1-phosphate adenylyltransferase activity; sulfate adenylyltransferase (ATP) activity;	0.625137	0.0126264	0.898208	0.259595	1.11821	0.0208443
269	Q	Solyc07g008950.2.1_1	probable methionine--trna ligase-like	response to cadmium ion; methionyl-tRNA aminoacylation;	cytosol;	methionine-tRNA ligase activity; ATP binding; tRNA binding;	0.641942	0.0484957	0.951082	0.0451776	0.651466	0.0435689
287	O	Solyc04g008740.2.1_1	pyruvate kinase	response to cadmium ion; phosphorylation; glycolysis;	cytoplasm; plasma membrane;	pyruvate kinase activity; potassium ion binding; ATP binding; magnesium ion binding;	0.716086	0.022733	0.990702	0.101714	0.87952	0.0316612
302	R	Solyc01g091170.2.1_1	arginase	putrescine biosynthetic process from arginine; arginine catabolic process; defense response to bacterium;	mitochondrion; chloroplast;	cobalt ion binding; arginase activity; agmatinase activity;	0.739011	0.00213926	6.27912	0.00849897	0.496402	0.0896737
307	O	Solyc02g036350.2.1_1	1-aminocyclopropane-1-carboxylate oxidase	negative regulation of defense response; detection of biotic stimulus; jasmonic acid mediated signaling pathway; salicylic acid biosynthetic process; systemic acquired resistance, salicylic acid mediated signaling pathway; regulation of plant-type hypersensitive response; cellular cation homeostasis; ethylene biosynthetic process; regulation of hydrogen peroxide metabolic process; response to chi…		oxidoreductase activity, acting on paired donors, with incorporation or reduction of molecular oxygen, 2-oxoglutarate as one donor, and incorporation of one atom each of oxygen into both donors; metal ion binding; L-ascorbic acid binding; 1-aminocyclopropane-1-carboxylate oxidase activity;	0.71604	0.00347558	0.934427	0.32931	0.91785	0.199404
369	P	Solyc06g009020.2.1_1	glutathione s-transferase	auxin mediated signaling pathway; response to stress;		glutathione transferase activity;	0.680271	0.0321207	10.5714	0.23541	17.1468	0.00735647
501	O	Solyc10g006330.2.1_1	plastid movement impaired1	chloroplast relocation; rRNA processing; thylakoid membrane organization; transcription from plastid promoter; photosystem II assembly; positive regulation of transcription, DNA-dependent; regulation of protein dephosphorylation;	plasma membrane;		0.662176	0.0440787	0.947825	0.122693	0.846246	0.349984
607	O	Solyc11g069090.1.1_1	abc transporter f family member 1-like	ATP catabolic process;	plasma membrane;	heme-transporting ATPase activity; ATP binding;	0.743567	0.0262108	0.849198	0.0172116	0.955834	0.552121
628	P	Solyc01g066690.2.1_1	eukaryotic translation initiation factor 2 subunit 3-like	GTP catabolic process;		GTPase activity; GTP binding;	0.713662	0.0258385	0.935244	0.128911	1.28311	0.0224269
666	O	Solyc01g006300.2.1_1	peroxidase	response to virus; hydrogen peroxide catabolic process; oxidation-reduction process; flower development; defense response to nematode; response to ethylene stimulus;	extracellular region; Golgi apparatus;	metal ion binding; peroxidase activity; heme binding;	0.41507	0.022385	0.850022	0.32338	0.740786	0.309124
791	T	Solyc07g052140.2.1_1	sesquiterpene synthase	geranyl diphosphate metabolic process;		sesquiterpene synthase activity; magnesium ion binding;	0.526726	0.0279521	0.643273	0.00146348	1.01326	0.166023
814	T	Solyc10g083690.2.1_1	cytochrome p450 76a2-like	oxidation-reduction process;		heme binding; flavonoid 3',5'-hydroxylase activity; iron ion binding; electron carrier activity;	0.312788	0.00594033	0.759219	0.000859757	0.921761	0.206002
981	Q	Solyc10g078930.1.1_1	aha1 domain-containing protein	response to endoplasmic reticulum stress; protein folding; response to heat; positive regulation of ATPase activity; response to high light intensity; response to hydrogen peroxide;	cytosol; nucleus;	chaperone binding; ATPase activator activity;	0.677799	0.00242201	1.0579	0.030629	0.586116	0.000317694
991	O	Solyc04g055170.2.1_1	annexin 2			calcium ion binding; calcium-dependent phospholipid binding;	0.675137	0.00830801	1.30859	0.27772	1.09446	0.423484
1005	O	Solyc12g098150.1.1_1	probable voltage-gated potassium channel subunit beta-like	potassium ion transmembrane transport; oxidation-reduction process;	plasmodesma; plasma membrane;	potassium channel activity; aryl-alcohol dehydrogenase (NADP+) activity;	0.670162	0.0222382	0.759567	0.0630407	0.945403	0.411622
1051	O	Solyc01g109710.2.1_1	universal stress protein a-like protein	response to desiccation; galactolipid biosynthetic process; cellular response to phosphate starvation; cellular response to water deprivation; response to molecule of fungal origin;	cytoplasm; plasma membrane;		0.643697	0.0323845	0.771994	0.134582	0.813465	0.409206
1188	Q	Solyc01g109080.2.1_1	serine threonine-protein kinase smg1	signal transduction by phosphorylation; phosphorelay signal transduction system;	membrane;	phosphorelay sensor kinase activity; ATP binding;	0.735057	0.0468597	1.07763	0.0694327	0.715182	0.00193035
1717	O	Solyc10g012370.2.1_1	beta-cyanoalanine synthase	response to fructose stimulus; hydrogen peroxide catabolic process; water transport; detoxification of nitrogen compound; root hair cell development; isopentenyl diphosphate biosynthetic process, methylerythritol 4-phosphate pathway; response to salt stress; hyperosmotic response; Golgi organization; cysteine biosynthetic process from serine; glycolysis; regulation of protein localization; glucos…	chloroplast; mitochondrion;	transferase activity; cysteine synthase activity; L-3-cyanoalanine synthase activity; pyridoxal phosphate binding; copper ion binding;	0.637079	0.0420769	0.921068	0.012047	1.1093	0.0222026
1841	Q	Solyc11g007020.1.1_1	diphosphomevalonate decarboxylase-like	isoprenoid biosynthetic process;		diphosphomevalonate decarboxylase activity; ATP binding; protein homodimerization activity;	0.62505	0.0412658	1.10859	0.459821	0.768865	0.000176317
2077	P	Solyc08g014130.2.1_1	2-isopropylmalate synthase	leucine biosynthetic process;	chloroplast envelope; chloroplast stroma;	2-isopropylmalate synthase activity;	0.759152	0.0025449	0.946547	0.0578337	1.50745	0.000415964
2288	O	Solyc09g075640.2.1_1	protein far1-related sequence 11-like			zinc ion binding; nucleic acid binding;	0.641448	0.0064369	1.17347	0.0258533	0.597419	0.213726
2360	O	Solyc12g008370.1.1_1	snw domain-containing protein 1-like	N-terminal protein myristoylation; response to salt stress; nuclear-transcribed mRNA catabolic process; vegetative to reproductive phase transition of meristem; response to abscisic acid stimulus; positive regulation of transcription, DNA-dependent; mRNA splicing, via spliceosome; regulation of circadian rhythm; response to mannitol stimulus;	nucleolus; spliceosomal complex;		0.65782	0.0492005	0.86366	0.0509168	1.0738	0.16904
2517	O	Solyc06g060390.2.1_1	histone-lysine n-methyltransferase ashr1-like	methylation;		zinc ion binding; methyltransferase activity;	0.760876	0.000171914	1.09339	0.0151648	0.330799	0.213239
3039	O	Solyc07g037960.1.1_1	ectonucleotide pyrophosphatase phosphodiesterase family member 3-like	methionine biosynthetic process; nucleotide metabolic process; RNA splicing, via endonucleolytic cleavage and ligation;	vacuole; nucleus;	phosphodiesterase I activity;	0.683465	0.0252957	0.821609	0.163669	0.851168	0.480667
3162	T	Solyc04g009220.1.1_1	pentatricopeptide repeat-containing protein mitochondrial-like		mitochondrion;		0.763336	0.0344254	0.7816	0.0350843	0.975378	0.0159518
3543	O	Solyc01g109630.2.1_1	mterf domain-containing protein	embryo development ending in seed dormancy;	plasmodesma; chloroplast; mitochondrion;		0.778528	0.00330616	0.893739	0.181607	0.616014	0.313994
4037	O	Solyc09g090320.1.1_1	kinesin-like protein kif11-like	microtubule-based process; floral whorl development; histone modification; phyllome development; floral organ formation; chromatin silencing;	microtubule associated complex;	nucleotide binding;	0.211441	0.0055494	0.771882	0.367218	1.10757	0.317077
4703	O	Solyc01g034040.1.1_1	PREDICTED: uncharacterized protein LOC101257798				0.562192	0.0184739	0.84436	0.139173	0.81419	0.396376
4825	O	Solyc08g075530.2.1_1	alpha-glucosidase 2-like	carbohydrate metabolic process;	nucleus; chloroplast;	maltose alpha-glucosidase activity; carbohydrate binding;	0.779392	0.0332821	0.802055	0.0971311	0.891774	0.40718
5824	O	Solyc09g065590.2.1_1	forked1 isoform 1	regulation of cell proliferation; phloem or xylem histogenesis; leaf vascular tissue pattern formation; auxin mediated signaling pathway;		phosphatidylinositol binding;	0.75893	0.00569961	1.31339	0.265794	0.970207	0.0409969
7574	R	Solyc11g072750.1.1_1	chitinase 2-like	carbohydrate metabolic process;		chitinase activity;	0.470255	0.035458	1.98481	0.0253926	0.781173	0.283714
8502	O	Solyc08g079810.2.1_1	atp-binding cassette sub-family a member	mitotic cell cycle; RNA processing;			0.67709	0.0362002	1.08568	0.183206	0.617869	0.2851
17	D	Solyc02g086820.2.1_1	carbonic anhydrase	defense response to bacterium; response to cold; regulation of stomatal movement; response to carbon dioxide; defense response to fungus, incompatible interaction; carbon utilization;	cytosol; chloroplast envelope; chloroplast thylakoid membrane; chloroplast stroma; stromule; apoplast;	carbonate dehydratase activity; zinc ion binding;	1.91345	0.0353018	1.67043	0.0348835	0.920648	0.205781
27	D	Solyc09g008670.2.1_1	threonine deaminase	proteasomal protein catabolic process; cytoskeleton organization; threonine metabolic process; isoleucine biosynthetic process; gluconeogenesis; response to stress;	chloroplast;	L-threonine ammonia-lyase activity; pyridoxal phosphate binding;	21.7088	0.0192338	61.2118	0.000338837	45.8885	0.277363
30	A	Solyc10g081510.1.1_1	methionine synthase	methionine biosynthetic process; response to salt stress; methylation; response to zinc ion; response to cadmium ion;	cytosol; peroxisome; plasmodesma; chloroplast envelope; vacuolar membrane; chloroplast stroma; Golgi apparatus; plasma membrane; apoplast;	copper ion binding; methionine synthase activity; zinc ion binding; 5-methyltetrahydropteroyltriglutamate-homocysteine S-methyltransferase activity;	3.00799	0.00710456	5.12896	0.164351	1.03504	0.0116514
141	A	Solyc01g009180.2.1_1	5-methyltetrahydropteroyltriglutamate--homocysteine methyltransferase-like	methionine biosynthetic process; response to salt stress; methylation; response to zinc ion; response to cadmium ion;	cytosol; peroxisome; chloroplast envelope; chloroplast stroma; plasma membrane; apoplast;	copper ion binding; methionine synthase activity; zinc ion binding; 5-methyltetrahydropteroyltriglutamate-homocysteine S-methyltransferase activity;	2.70271	0.0190963	4.69841	0.149345	0.816926	0.0444338
171	D	Solyc06g054260.1.1_1	photosystem i reaction center subunit chloroplastic-like	photosynthesis;	photosystem I reaction center; chloroplast thylakoid membrane;		22.3926	0.0348063	51.1592	0.0395441	43.1096	0.134409
188	A	Solyc07g053260.2.1_1	14-3-3 protein			protein domain specific binding;	1.76908	0.0136512	2.33477	0.30564	2.40978	0.23217
194	A	Solyc12g098500.1.1_1	s-adenosyl-l-homocysteine hydrolase	one-carbon metabolic process; posttranscriptional gene silencing; methylation-dependent chromatin silencing; response to stress;	vacuole; plasma membrane;	copper ion binding; adenosylhomocysteinase activity;	5.32966	0.0344071	7.14745	0.0518426	1.92442	0.0684476
339	A	Solyc04g074230.2.1_1	14-3-3-like partial			protein domain specific binding;	2.27624	0.0411262	2.64691	0.254449	3.22402	0.361929
385	A	Solyc01g087120.2.1_1	atp synthase subunit mitochondrial-like	ATP synthesis coupled proton transport;	mitochondrial inner membrane;	proton-transporting ATP synthase activity, rotational mechanism;	5.43704	0.0233331	11.3794	0.0867279	10.0801	0.424865
400	A	Solyc01g009990.2.1_1	peptidyl-prolyl cis-trans isomerase cyp20- chloroplastic-like	protein peptidyl-prolyl isomerization; protein folding; cysteine biosynthetic process; NAD(P)H dehydrogenase complex assembly;	chloroplast stromal thylakoid; chloroplast thylakoid membrane; chloroplast thylakoid lumen;	peptidyl-prolyl cis-trans isomerase activity; protein histidine kinase binding;	9.12201	0.0313964	9.55359	0.287627	13.5575	0.0648093
515	A	Solyc11g011340.1.1_1	probable mannitol dehydrogenase-like	oxidation-reduction process;		zinc ion binding; oxidoreductase activity;	22.5333	0.00731723	28.3263	0.327916	44.4803	0.141878
785	A	Solyc09g018750.2.1_1	cbs domain protein	response to salt stress; cell redox homeostasis; response to temperature stimulus; hyperosmotic response; water transport; Golgi organization; glycolysis; response to cadmium ion;	mitochondrion;	adenyl nucleotide binding; cobalt ion binding;	4.37896	0.0479562	7.42011	0.0888819	7.01891	0.0876953
839	D	Solyc11g007920.1.1_1	histone superfamily protein	nucleosome assembly;	nucleosome; nucleolus; chloroplast;	DNA binding; protein heterodimerization activity;	5.09656	0.0102159	5.87887	0.0322284	1.67073	0.269637
1280	A	Solyc01g057760.2.1_1	dead-box atp-dependent rna helicase 40-like	protein import into peroxisome matrix; fatty acid beta-oxidation;	vacuole; nucleus;	nucleic acid binding; ATP-dependent helicase activity; ATP binding;	9.80254	0.0111253	0.925781	0.315805	1.06711	0.405259
1285	A	Solyc09g064200.2.1_1	myosin-h heavy chain-like	root hair elongation; peroxisome localization; mitochondrion localization; Golgi localization;	peroxisome; myosin complex;	Rab GTPase binding; ATP binding; GTP-dependent protein binding; motor activity; actin binding;	1.37917	0.0281479	0.802188	0.0541784	0.599331	0.164799
1459	A	Solyc01g099100.2.1_1	long chain acyl- synthetase peroxisomal-like	mitotic cell cycle; response to ozone; RNA processing; fatty acid biosynthetic process; peroxisome organization; response to salt stress; response to symbiotic fungus; fatty acid beta-oxidation; defense response to insect; long-chain fatty acid metabolic process;	peroxisome; membrane;	long-chain fatty acid-CoA ligase activity;	4.69869	0.00940902	6.01636	0.0845796	0.736375	0.430656
1460	A	Solyc03g116810.2.1_1	signal recognition particle 54 kda protein 2-like	GTP catabolic process; SRP-dependent cotranslational protein targeting to membrane;	signal recognition particle, endoplasmic reticulum targeting;	7S RNA binding; GTPase activity; GTP binding;	2.0129	0.00391402	1.84202	0.144081	2.79492	0.279483
1566	A	Solyc12g088830.1.1_1	protein weak chloroplast movement under blue light 1-like	chloroplast accumulation movement; chloroplast avoidance movement;	cytosol; plasma membrane;	protein binding;	6.55492	0.0333302	6.27657	0.230964	7.87789	0.432333
2178	B	Solyc11g020560.1.1_1	retrotransposon ty3-gypsy subclass	DNA recombination; RNA-dependent DNA replication; chromatin assembly or disassembly; proteolysis;	mitochondrion;	RNA binding; metal ion binding; RNA-directed DNA polymerase activity; DNA binding; aspartic-type endopeptidase activity; chromatin binding;	6.51392	0.0411858	11.8978	0.111167	4.83244	2.65055e-05
2438	E	Solyc01g080430.2.1_1	e3 ubiquitin-protein ligase rf298-like			zinc ion binding;	4.56185	0.00988768	4.68661	0.0406238	4.59375	0.0264662
3413	A	Solyc01g095690.2.1_1	pentatricopeptide repeat-containing protein mitochondrial-like		mitochondrion;		7.53398	0.0189342	6.96037	0.0556389	0.640256	0.474636
3526	A	Solyc03g007760.2.1_1	atp binding	ATP catabolic process;		ATP binding; microtubule-severing ATPase activity;	3.50127	0.0466146	4.53461	0.185293	0.850956	0.546153
3548	A	Solyc09g010180.2.1_1	probable udp-n-acetylglucosamine--peptide n-acetylglucosaminyltransferase spindly-like	mitotic cell cycle; methylation-dependent chromatin silencing; RNA interference; negative regulation of gibberellic acid mediated signaling pathway; regulation of reactive oxygen species metabolic process; nuclear-transcribed mRNA catabolic process; RNA processing; protein glycosylation; cytokinin mediated signaling pathway; positive regulation of transcription, DNA-dependent; post-translational …	cytosol; nucleus;	protein N-acetylglucosaminyltransferase activity;	6.60561	0.0360738	8.48959	0.295984	1.43348	0.298449
4152	C	Solyc02g085870.2.1_1	3-ketoacyl- synthase 6-like	regulation of proton transport; aromatic amino acid family metabolic process; response to far red light; sulfur amino acid metabolic process; response to sucrose stimulus; carotenoid biosynthetic process; very long-chain fatty acid metabolic process; unsaturated fatty acid biosynthetic process; embryo development ending in seed dormancy; multidimensional cell growth; sulfur compound biosynthetic …	membrane; endoplasmic reticulum;	fatty acid elongase activity;	3.4211	0.0431488	5.22133	0.299211	0.606118	0.0365944
4561	F	Solyc03g006110.2.1_1	cbl-interacting protein kinase 5-like	protein phosphorylation; response to abscisic acid stimulus; signal transduction;	cytosol;	ATP binding; calmodulin-dependent protein kinase activity;	1.25685	0.00527274	1.22168	0.00673356	0.746017	0.000865705
5319	A	Solyc05g010310.2.1_1	chalcone isomerase	flavonoid biosynthetic process; response to UV-B; response to karrikin;	plant-type vacuole membrane; nucleus; extrinsic to endoplasmic reticulum membrane;	chalcone isomerase activity;	23.1168	0.0425606	16.7832	0.0704326	1.36363	0.386908
5948	A	Solyc08g075670.1.1_1	formin-like protein 14-like	microsporogenesis; actin nucleation;	preprophase band; spindle; actin filament; phragmoplast;	microtubule binding; actin filament binding;	10.5263	0.00747163	13.4618	0.156003	1.32761	0.108711
6346	A	Solyc01g091380.2.1_1	65-kda microtubule-associated protein 3-like	single-organism cellular process;			6.27797	0.043829	0.841307	0.257233	1.04721	0.162018
6516	A	Solyc02g067720.1.1_1	rna exonuclease 4-like		nucleus;	nucleic acid binding; zinc ion binding; exonuclease activity;	4.06581	0.00544103	5.05987	0.204258	0.876285	0.465965
7549	A	Solyc01g006840.2.1_1	calcium-dependent protein	protein phosphorylation;	peroxisome; endoplasmic reticulum membrane;	calcium ion binding; ATP binding; calmodulin-dependent protein kinase activity;	1.21478	0.0141674	0.939412	0.247367	0.965107	0.254591
143	L	Solyc06g009960.1.1_1	elongation factor 1-	translational elongation; GTP catabolic process;	cytoplasm;	nucleotidyltransferase activity; translation elongation factor activity; GTPase activity; GTP binding;	0.687031	0.148421	0.687199	0.0497898	1.21349	0.108737
184	L	Solyc04g074480.2.1_1	3-deoxy-d-arabino-heptulosonate 7-phosphate synthase	coumarin biosynthetic process; response to endoplasmic reticulum stress; chorismate biosynthetic process; response to wounding; systemic acquired resistance; shikimate biosynthetic process; aromatic amino acid family biosynthetic process;	chloroplast; membrane;	lyase activity; 3-deoxy-7-phosphoheptulonate synthase activity;	0.815135	0.118465	0.780089	0.00803643	1.44217	0.316157
199	L	Solyc03g034220.2.1_1	ribulose bisphosphate carboxylase	reductive pentose-phosphate cycle; photorespiration; oxidation-reduction process;	chloroplast;	ribulose-bisphosphate carboxylase activity; monooxygenase activity; protein binding;	0.951471	0.0989408	0.665563	0.0282477	1.02528	0.239677
219	L	Solyc09g031970.2.1_1	alpha-glucan h isozyme-like	response to water deprivation; response to cadmium ion; starch biosynthetic process;	chloroplast; cytosol;	glycogen phosphorylase activity; pyridoxal phosphate binding;	0.905109	0.283071	0.785892	0.0396708	1.2017	0.274237
255	L	Solyc02g085950.2.1_1	ribulose bisphosphate carboxylase	reductive pentose-phosphate cycle; photorespiration; oxidation-reduction process;	chloroplast;	ribulose-bisphosphate carboxylase activity; monooxygenase activity; protein binding;	0.951471	0.0989408	0.665563	0.0282477	1.02528	0.239677
344	L	Solyc02g063150.2.1_1	ribulose bisphosphate carboxylase	reductive pentose-phosphate cycle; photorespiration; oxidation-reduction process;	chloroplast;	ribulose-bisphosphate carboxylase activity; monooxygenase activity; protein binding;	0.951471	0.0989408	0.665563	0.0282477	1.02528	0.239677
884	L	Solyc04g011900.2.1_1	uncharacterized loc101209062	pentose-phosphate shunt;	chloroplast thylakoid; membrane;		0.938843	0.0660713	0.299347	0.000734098	0.402852	0.0529721
887	L	Solyc11g011090.1.1_1	tmv resistance protein n-like	plant-type hypersensitive response; signal transduction;	cytoplasm;	ADP binding; protein binding; ATP binding; nucleoside-triphosphatase activity;	0.726769	0.202489	0.626626	0.0327505	1.09036	0.0157888
1113	L	Solyc03g114340.2.1_1	1-deoxy-d-xylulose 5-phosphate reductoisomerase	aromatic amino acid family metabolic process; pentose-phosphate shunt; sulfur amino acid metabolic process; hydrogen peroxide catabolic process; carotenoid biosynthetic process; phosphatidylglycerol biosynthetic process; unsaturated fatty acid biosynthetic process; positive regulation of catalytic activity; starch biosynthetic process; isopentenyl diphosphate biosynthetic process, methylerythrito…	chloroplast stroma;	1-deoxy-D-xylulose-5-phosphate reductoisomerase activity; isomerase activity; metal ion binding; NADPH binding;	1.19083	0.260719	0.176354	0.0173334	1.12824	0.0269987
1227	L	Solyc04g064880.2.1_1	pathogen-related protein				0.71763	0.0501714	0.766888	0.0423062	0.565042	0.223073
1528	L	Solyc01g098980.2.1_1	microtubule based kinesin motor protein	microtubule-based movement;	cytoplasm; kinesin complex; microtubule;	microtubule binding; minus-end-directed microtubule motor activity; ATP binding;	1.07884	0.0731832	0.715881	0.00130732	1.12071	0.313907
1553	L	Solyc02g087070.2.1_1	alpha-dioxygenase 1-like	nitrate transport; cellular response to salicylic acid stimulus; cell death; defense response to bacterium; cellular response to iron ion starvation; systemic acquired resistance; fatty acid alpha-oxidation; response to abscisic acid stimulus; iron ion transport; response to nitrate; cell wall modification involved in abscission; cellular response to nitric oxide;	extracellular region;	peroxidase activity; heme binding; linoleate 13S-lipoxygenase activity;	0.522815	0.3758	0.623552	0.00822224	1.06635	0.0375653
1696	M	Solyc03g120280.1.1_1	brefeldin a resistance		nucleus;		2.65777	0.251231	0.734384	0.00410439	1.23701	0.0312688
1747	N	Solyc07g044930.2.1_1	probable atp-dependent rna helicase ythdc2-like		nucleus; plastid;	ATP-dependent helicase activity; DNA binding; ATP binding;	0.705797	0.283879	0.783969	0.0419315	0.552761	0.00355777
1954	L	Solyc01g008850.2.1_1	cbl-interacting serine threonine-protein kinase 3-like	protein phosphorylation; response to cytokinin stimulus; response to abiotic stimulus; response to abscisic acid stimulus; signal transduction;	cytoplasm; nucleus;	ATP binding; calmodulin-dependent protein kinase activity;	1.02083	0.268252	0.664718	0.00635815	0.782762	0.45289
2124	N	Solyc11g062410.1.1_1	cbl-interacting serine threonine-protein kinase 3-like	protein phosphorylation; response to cytokinin stimulus; response to abiotic stimulus; response to abscisic acid stimulus; signal transduction;	cytoplasm; nucleus;	ATP binding; calmodulin-dependent protein kinase activity;	1.04183	0.337013	0.671109	0.0460504	0.557763	0.0257607
2485	L	Solyc01g006600.1.1_1	bifunctional protein aas	oxidation-reduction process; response to oxidative stress;	membrane;	heme binding; catalase activity;	0.808597	0.179733	0.761162	0.000543209	1.30299	0.0615076
3920	L	Solyc03g078740.1.1_1	ulp1 protease c-terminal catalytic domain containing protein	proteolysis;		cysteine-type peptidase activity;	0.645714	0.0599301	0.655694	0.0279156	0.676853	0.369732
7805	L	Solyc03g114440.1.1_1	ethylene-responsive transcription factor	regulation of transcription, DNA-dependent;	nucleus;	sequence-specific DNA binding transcription factor activity; DNA binding;	0.975886	0.392968	0.458134	0.00937802	0.65248	0.235129
2	I	Solyc01g007320.2.1_1	atp synthase cf1 beta subunit	ATP hydrolysis coupled proton transport; plasma membrane ATP synthesis coupled proton transport;	proton-transporting ATP synthase complex, catalytic core F(1); chloroplast thylakoid membrane;	proton-transporting ATPase activity, rotational mechanism; proton-transporting ATP synthase activity, rotational mechanism; ATP binding;	2.00818	0.352382	3.83645	0.0330839	2.63809	0.192905
3	J	Solyc03g063560.2.1_1	ferredoxin-dependent glutamate synthase chloroplastic-like	oxidation-reduction process; response to light stimulus; glutamate biosynthetic process; photorespiration; positive regulation of glycine hydroxymethyltransferase activity;	mitochondrion; chloroplast envelope; chloroplast stroma; membrane; apoplast;	glutamate synthase (ferredoxin) activity;	1.73352	0.22928	3.43925	0.0347706	3.95248	0.00687594
4	I	Solyc07g043320.2.1_1	myosin-related family protein	response to cadmium ion; response to abscisic acid stimulus;	plasma membrane;		4.36044	0.186983	3.77128	0.00764928	10.3439	0.0803902
38	J	Solyc04g007550.2.1_1	atp synthase subunit mitochondrial-like	ATP hydrolysis coupled proton transport; ATP synthesis coupled proton transport; response to cadmium ion; ATP catabolic process; response to oxidative stress;	chloroplast envelope; nucleolus; mitochondrial respiratory chain complex I; mitochondrial proton-transporting ATP synthase, catalytic core; plasma membrane;	zinc ion binding; proton-transporting ATP synthase activity, rotational mechanism; cobalt ion binding; copper ion binding; poly(U) RNA binding; ATP binding;	4.2134	0.152503	4.42469	0.0474928	4.86523	0.0122568
54	I	Solyc04g011440.2.1_1	heat shock protein 70 isoform 3	response to stress; oxidation-reduction process;		2-alkenal reductase [NAD(P)] activity; ATP binding;	0.871783	0.137975	3.52784	0.0147887	1.0684	0.323732
68	I	Solyc02g083810.2.1_1	ferredoxin-nadp reductase	photosynthesis; electron transport chain;	chloroplast stroma; chloroplast thylakoid membrane;	flavin adenine dinucleotide binding; NADP binding; ferredoxin-NADP+ reductase activity;	10.2142	0.187086	4.51485	0.0389272	4.17815	0.0700653
73	I	Solyc11g010560.1.1_1	geminivirus rep-interacting motor				2.37691	0.187151	2.68341	0.0123128	1.01078	0.433415
80	I	Solyc05g053470.2.1_1	chaperonin cpn60- mitochondrial-like	protein refolding; response to endoplasmic reticulum stress; protein targeting to mitochondrion; response to heat; chaperone-mediated protein complex assembly; response to cadmium ion; response to high light intensity; response to hydrogen peroxide;	vacuolar membrane; mitochondrial matrix; chloroplast; cytosolic ribosome; Golgi apparatus; plasma membrane;	copper ion binding; ATP binding;	0.893955	0.881162	1.23078	0.000366009	4.65929	0.0710988
94	I	Solyc09g092380.2.1_1	s-adenosyl-l-homocysteine hydrolase	one-carbon metabolic process; posttranscriptional gene silencing; methylation-dependent chromatin silencing; response to stress;	vacuole; plasma membrane;	copper ion binding; adenosylhomocysteinase activity;	3.60419	0.316413	5.26801	0.0417449	1.64434	0.113644
104	J	Solyc02g091130.2.1_1	atp synthase subunit mitochondrial-like	ATP hydrolysis coupled proton transport; ATP synthesis coupled proton transport; response to cadmium ion; ATP catabolic process; response to oxidative stress;	chloroplast envelope; nucleolus; mitochondrial respiratory chain complex I; mitochondrial proton-transporting ATP synthase complex, catalytic core F(1); plasma membrane;	zinc ion binding; proton-transporting ATP synthase activity, rotational mechanism; cobalt ion binding; copper ion binding; poly(U) RNA binding; ATP binding;	7.77746	0.313537	7.82349	0.0110145	8.90829	0.00441223
107	I	Solyc09g091180.2.1_1	chaperonin cpn60- mitochondrial-like	protein refolding; response to endoplasmic reticulum stress; protein targeting to mitochondrion; response to heat; chaperone-mediated protein complex assembly; response to cadmium ion; response to high light intensity; response to hydrogen peroxide;	vacuolar membrane; mitochondrial matrix; chloroplast; cytosolic ribosome; Golgi apparatus; plasma membrane;	copper ion binding; ATP binding;	0.98296	0.549269	1.26608	0.000704176	0.861327	0.494852
124	I	Solyc06g052050.2.1_1	luminal binding protein	oxidation-reduction process; ER-associated protein catabolic process; polar nucleus fusion; response to heat;	cell wall; endoplasmic reticulum lumen; chloroplast; vacuole; plasma membrane;	ATP binding; 2-alkenal reductase [NAD(P)] activity;	2.72047	0.151353	3.46702	0.0274438	0.916687	0.441848
140	I	Solyc11g011920.1.1_1	glutamate decarboxylase	glutamate metabolic process; response to cadmium ion; oxidation-reduction process;		pyridoxal phosphate binding; glutamate decarboxylase activity; oxidoreductase activity, acting on paired donors, with incorporation or reduction of molecular oxygen, 2-oxoglutarate as one donor, and incorporation of one atom each of oxygen into both donors; oxidoreductase activity, acting on single donors with incorporation of molecular oxygen, incorporation of two atoms of oxygen; calmodulin bin…	2.20005	0.0620787	5.73728	0.0408373	5.32584	0.159851
167	I	Solyc02g063070.2.1_1	14-3-3 protein			protein domain specific binding;	2.55243	0.336455	2.65867	0.0240635	3.06758	0.092835
200	I	Solyc12g010380.1.1_1	adenylate kinase family protein	nucleotide phosphorylation; DNA-dependent transcription, elongation; photosynthesis;	chloroplast envelope; chloroplast thylakoid membrane;	adenylate kinase activity; ATP binding;	2.56023	0.325863	4.91054	0.0334569	5.12883	0.101486
210	I	Solyc01g057830.2.1_1	30s ribosomal protein chloroplastic-like	pentose-phosphate shunt; translation; isopentenyl diphosphate biosynthetic process, methylerythritol 4-phosphate pathway; chloroplast relocation; chlorophyll biosynthetic process; photosynthetic electron transport in photosystem I; rRNA processing; thylakoid membrane organization;	membrane; ribosome; chloroplast stroma; thylakoid; mitochondrion;	structural constituent of ribosome; RNA binding;	4.97299	0.103641	4.80354	0.0178083	1.00269	0.134217
268	I	Solyc08g075090.2.1_1	60s ribosomal protein l7-4-like		ribosome;		2.63073	0.138568	3.27569	0.03053	1.18624	0.220585
298	I	Solyc02g091100.2.1_1	2-hydroxyacyl- lyase-like	toxin catabolic process; response to cyclopentenone; para-aminobenzoic acid metabolic process;	chloroplast; cytosol;	thiamine pyrophosphate binding; pyruvate decarboxylase activity; magnesium ion binding; transferase activity; oxalyl-CoA decarboxylase activity;	2.82114	0.929772	6.55745	0.00406819	7.44463	0.278795
311	I	Solyc12g096220.1.1_1	rop guanine nucleotide exchange factor 1-like	oxidation-reduction process; regulation of pollen tube growth; cysteine biosynthetic process;		Rho guanyl-nucleotide exchange factor activity; nucleic acid binding; oxidoreductase activity, acting on paired donors, with incorporation or reduction of molecular oxygen, 2-oxoglutarate as one donor, and incorporation of one atom each of oxygen into both donors; nucleotide binding;	2.15507	0.111006	2.76589	0.0224476	1.11329	0.271221
354	I	Solyc06g075010.2.1_1	ru large subunit-binding protein subunit chloroplastic-like	protein refolding; iron-sulfur cluster assembly; chloroplast organization; ovule development; embryo development ending in seed dormancy;	mitochondrion; chloroplast envelope; thylakoid; chloroplast stroma; cytosolic ribosome; membrane; apoplast;	ATP binding;	0.972291	0.292745	18.8449	0.048213	17.7548	0.41019
356	I	Solyc07g008370.2.1_1	60s ribosomal protein l7	RNA methylation; translation;	nucleolus; plasmodesma; chloroplast; vacuole; membrane; cytosolic large ribosomal subunit; Golgi apparatus;	structural constituent of ribosome;	2.63073	0.138568	3.27569	0.03053	1.18624	0.220585
379	I	Solyc11g069380.1.1_1	4-hydroxy-3-methylbut-2-en-1-yl diphosphate synthase	sulfur compound biosynthetic process; coenzyme biosynthetic process; cellular amino acid biosynthetic process; jasmonic acid biosynthetic process; salicylic acid biosynthetic process; glucosinolate metabolic process; carotenoid biosynthetic process; response to red light; regulation of proton transport; regulation of plant-type hypersensitive response; response to chitin; negative regulation of d…	chloroplast stroma; chloroplast envelope;	iron ion binding; 4-hydroxy-3-methylbut-2-en-1-yl diphosphate synthase activity; 4 iron, 4 sulfur cluster binding;	2.59493	0.309021	2.31089	0.0277202	1.77895	0.273657
448	I	Solyc11g011470.1.1_1	nadh dehydrogenase	response to oxidative stress; ubiquitin-dependent protein catabolic process; response to misfolded protein; proteasome core complex assembly; ATP synthesis coupled electron transport; gravitropism; photorespiration; embryo development ending in seed dormancy;	mitochondrial respiratory chain complex I; chloroplast;	2 iron, 2 sulfur cluster binding; NADH dehydrogenase (ubiquinone) activity; metal ion binding; electron carrier activity; 4 iron, 4 sulfur cluster binding;	14.1319	0.19912	21.0605	0.0429861	28.1156	0.12286
489	I	Solyc03g121640.2.1_1	chaperonin cpn60-like mitochondrial-like	response to cadmium ion; protein refolding;	vacuolar membrane; mitochondrion;	ATP binding;	1.02417	0.185731	1.3292	0.0479856	0.861326	0.00815022
535	I	Solyc01g006280.2.1_1	formate--tetrahydrofolate ligase-like	folic acid-containing compound biosynthetic process; tetrahydrofolate interconversion; response to cadmium ion;	cytosol; chloroplast; plasma membrane; apoplast;	copper ion binding; ATP binding; formate-tetrahydrofolate ligase activity;	3.84259	0.763703	14.2174	0.0406044	8.20507	0.0870895
648	I	Solyc10g086190.1.1_1	adenosine kinase 2-like	purine ribonucleoside salvage; response to trehalose-6-phosphate stimulus; AMP biosynthetic process; phosphorylation; response to cadmium ion;	chloroplast; plasma membrane; apoplast;	adenosine kinase activity; copper ion binding; phosphotransferase activity, alcohol group as acceptor;	19.4731	0.799584	24.9676	0.0487356	38.5572	0.331582
747	I	Solyc12g089210.1.1_1	ornithine chloroplastic-like	purine nucleotide biosynthetic process; ovule development; ornithine metabolic process;	cytosol; chloroplast stroma;	ornithine carbamoyltransferase activity; amino acid binding;	1.02083	0.363809	1.21415	0.0210462	1.5919	0.136464
760	I	Solyc11g071640.1.1_1	lysosomal beta glucosidase-like	systemic acquired resistance; carbohydrate metabolic process; response to endoplasmic reticulum stress;	plant-type cell wall; plasmodesma; extracellular region; membrane; cytosol;	beta-glucosidase activity;	0.798635	1	20.526	0.0144685	0.864179	0.574959
806	I	Solyc01g108670.2.1_1	atp binding	cytokinesis;	cytoplasm; microtubule associated complex;	nucleotide binding; microtubule motor activity;	10.6201	0.498727	9.87586	0.0288714	17.7547	0.0525356
864	I	Solyc04g080600.2.1_1	auxilin-related protein 2-like			heat shock protein binding;	5.66135	0.139489	5.04785	0.0351589	7.14437	0.147034
941	I	Solyc01g098610.2.1_1	glutathione synthetase	glutathione biosynthetic process; response to ethylene stimulus; toxin catabolic process;	cytosol; chloroplast;	glutathione synthase activity; ATP binding; magnesium ion binding; glutathione binding; protein homodimerization activity;	0.800335	0.0590867	1.2046	0.0349775	0.913351	2.765e-06
1007	I	Solyc05g053540.2.1_1	dehydratase family protein	pyrimidine ribonucleotide biosynthetic process; pollen development; branched-chain amino acid biosynthetic process;	cytosol; chloroplast stroma;	copper ion binding; dihydroxy-acid dehydratase activity;	3.54199	0.267185	3.94089	0.00919922	1.08874	0.0187541
1151	I	Solyc11g066680.1.1_1	zeatin o-glucosyltransferase-like			transferase activity, transferring glycosyl groups;	5.22659	0.145613	6.3002	0.0286286	0.75184	0.246338
1216	I	Solyc07g016200.2.1_1	20s proteasome subunit pba1	response to misfolded protein; fatty acid beta-oxidation; water transport; proteasomal ubiquitin-dependent protein catabolic process; regulation of plant-type hypersensitive response; response to salt stress; toxin catabolic process; proteasome core complex assembly; hyperosmotic response; Golgi organization; response to zinc ion; glycolysis; response to cadmium ion; response to temperature stimu…	vacuolar membrane; proteasome core complex; cytosol; nucleus;	threonine-type endopeptidase activity;	3.4948	0.319432	3.63453	0.0486848	1.36664	0.365027
1266	I	Solyc08g008260.2.1_1	coiled-coil domain-containing				0.660815	0.155226	1.52181	0.0419927	1.10183	0.0326757
1334	K	Solyc02g068340.2.1_1	kinesin-like calmodulin-binding protein homolog	pollen germination; oxidation-reduction process; ATP catabolic process; microtubule-based movement; trichome branching;	plasma membrane; kinesin complex;	oxidoreductase activity; microtubule motor activity; microtubule binding; ATPase activity; calmodulin binding; ATP binding;	0.94617	0.320075	1.21472	0.0400699	0.796809	0.00032057
1345	I	Solyc04g076540.2.1_1	golgi-body localization protein domain isoform 1	multidimensional cell growth; response to ethylene stimulus;	plasma membrane;		1.87428	0.0683256	1.59815	0.00488649	2.39599	0.193779
1356	I	Solyc04g071900.2.1_1	peroxidase 12-like	response to oxidative stress; oxidation-reduction process;	plant-type cell wall; vacuole; membrane;	metal ion binding; heme binding; peroxidase activity;	10.718	0.136965	19.5557	0.0105053	1.50657	0.0527788
1569	I	Solyc10g006900.2.1_1	protochlorophyllide chloroplastic-like	chlorophyll biosynthetic process; photosynthesis; oxidation-reduction process;	chloroplast;	protochlorophyllide reductase activity;	1.13335	0.0132588	1.20935	0.0148935	1.0023	0.057732
1634	I	Solyc03g019640.1.1_1	dnaj heat shock n-terminal domain-containing isoform 1	response to stress;		DNA binding;	1.98592	0.0616166	2.76387	0.0195881	0.597452	0.135273
1658	I	Solyc09g074880.2.1_1	protein low psii accumulation1	photosystem II oxygen evolving complex assembly; thylakoid membrane organization;	chloroplast;		15.8735	0.228689	19.884	0.0325757	2.69062	0.486478
1737	I	Solyc11g065240.1.1_1	saccharopine dehydrogenase family protein expressed	oxidation-reduction process;	chloroplast thylakoid;	oxidoreductase activity; nucleotide binding;	1.18146	0.049519	1.21157	2.9654e-05	0.68843	0.104012
1943	I	Solyc03g034340.1.1_1	hydroxysteroid 11-beta-dehydrogenase 1-like	proteolysis;		cysteine-type peptidase activity;	1.0052	0.540005	2.06354	0.0451739	0.998815	0.368804
2026	I	Solyc05g026050.2.1_1	vacuolar protein sorting-associated protein 32 homolog 2-like	vesicle-mediated transport; protein transport;	plasma membrane; ESCRT III complex;	protein binding;	22.8753	0.274116	46.0699	0.0435977	27.4957	0.0877946
2556	J	Solyc08g006980.2.1_1	mnd1-interacting protein 1-like		cytoplasm;	zinc ion binding;	0.876824	0.196269	1.35725	0.038043	1.33288	0.00850513
3402	I	Solyc12g089160.1.1_1	probable lrr receptor-like serine threonine-protein kinase at2g16250-like	phosphorylation;	membrane; cell periphery;	oxidoreductase activity; kinase activity; nucleotide binding;	7.37491	0.152629	6.64161	0.0264874	10.0321	0.528038
3492	J	Solyc01g091780.2.1_1	protein-ribulosamine 3- chloroplastic-like	chlorophyll catabolic process; phosphorylation;	chloroplast; mitochondrion;	kinase activity;	0.895294	0.0219703	1.29849	0.0267766	1.22138	0.0215059
3673	J	Solyc08g081740.2.1_1	atp binding	ATP catabolic process;		ATP binding; microtubule-severing ATPase activity;	0.75706	0.142952	1.75183	0.00774134	2.16682	0.0355905
3802	I	Solyc05g056350.2.1_1	transmembrane clptm1 family protein		integral to membrane; endoplasmic reticulum;		4.38853	0.345975	12.3602	0.038297	5.97647	0.160705
3951	I	Solyc02g078790.2.1_1	-like protein	regulation of transcription, DNA-dependent;		sequence-specific DNA binding transcription factor activity; zinc ion binding;	1.07768	0.035607	1.47558	0.00693451	1.16389	0.00814965
5290	I	Solyc03g113640.2.1_1	protein fam135b-like				2.5067	0.13717	2.91879	0.0134198	2.60916	0.19224
5382	I	Solyc06g064760.1.1_1	late blight resistance protein homolog r1b-12-like	defense response;		ADP binding;	6.77764	0.270726	6.91422	0.00614177	7.74956	0.337075
5440	K	Solyc10g006770.2.1_1	fact complex subunit spt16-like	DNA repair; regulation of transcription, DNA-dependent; DNA replication; vegetative to reproductive phase transition of meristem;	nucleolus; nuclear euchromatin; FACT complex;		1.05915	0.374321	1.26097	0.036059	0.291983	0.0248622
5443	I	Solyc03g097320.2.1_1	rna polymerase sigma factor siga-like	response to light stimulus; regulation of transcription, DNA-dependent; DNA-dependent transcription, initiation;	chloroplast;	DNA-directed RNA polymerase activity; DNA binding; sequence-specific DNA binding transcription factor activity; sigma factor activity;	9.32775	0.123959	12.1079	0.0315344	1.88706	0.340718
5562	J	Solyc11g065160.1.1_1	dna ion isoform 3	cell adhesion; cell wall macromolecule metabolic process; actin nucleation; cell wall biogenesis; protein desumoylation; nuclear-transcribed mRNA catabolic process; trichome morphogenesis; hydrogen peroxide biosynthetic process; root hair cell differentiation; vegetative to reproductive phase transition of meristem; cell wall organization;		metal ion binding;	1.11635	0.140269	1.46685	0.0287663	1.42922	0.0100967
5701	J	Solyc05g025590.2.1_1	replication protein a 70 kda dna-binding subunit-like	telomere maintenance in response to DNA damage; mitotic recombination; response to freezing; response to gamma radiation; reciprocal meiotic recombination; embryo development ending in seed dormancy; pyrimidine ribonucleotide biosynthetic process; meiotic chromosome segregation; double-strand break repair via homologous recombination; male meiosis I; meiotic DNA double-strand break formation; pho…	nuclear chromatin;	DNA binding;	7.82289	0.374149	10.7907	0.0426473	1.42222	0.0445265
5940	K	Solyc08g015710.1.1_1	f-box lrr-repeat protein at5g02930-like	riboflavin biosynthetic process;		riboflavin kinase activity; hydrolase activity;	5.25425	0.105601	5.19321	0.03247	0.317388	0.00615067
5963	I	Solyc11g005260.1.1_1	protein sensitivity to red light reduced 1-like	red or far-red light signaling pathway; circadian rhythm;			4.82512	0.304048	4.77516	0.0221311	1.02328	0.0088892
6065	I	Solyc03g078390.2.1_1	ubiquitin carboxyl-terminal hydrolase 26-like	embryonic pattern specification; response to freezing; cotyledon development; cell division; photomorphogenesis; regulation of cell cycle process; ubiquitin-dependent protein catabolic process; lipid storage; sugar mediated signaling pathway; protein ubiquitination; seed germination; vegetative to reproductive phase transition of meristem; regulation of cell differentiation; regulation of flower …	nucleolus;	ubiquitin-specific protease activity; ubiquitin thiolesterase activity;	1.18208	0.209841	1.21474	0.0366468	0.965254	0.0912006
6693	J	Solyc05g007760.1.1_1	set domain protein				6.45324	0.19789	12.8847	0.0261266	1.31378	0.029351
8319	K	Solyc08g006560.2.1_1	3-oxoacyl-(acyl-carrier-protein) synthase iii	fatty acid biosynthetic process;		3-oxoacyl-[acyl-carrier-protein] synthase activity;	1.05654	0.385108	1.38217	0.00988985	0.497306	0.0251902
89	H	Solyc04g082630.2.1_1	glyceraldehyde-3-phosphate dehydrogenase chloroplastic-like	regulation of proton transport; pentose-phosphate shunt; response to glucose stimulus; response to far red light; hydrogen peroxide catabolic process; response to sucrose stimulus; unsaturated fatty acid biosynthetic process; response to red light; photosystem II assembly; isopentenyl diphosphate biosynthetic process, methylerythritol 4-phosphate pathway; chloroplast relocation; defense response …	photosystem I; chloroplast envelope; apoplast; stromule; integral to membrane; chloroplast stroma; chloroplast thylakoid membrane;	NAD binding; NADP binding; glyceraldehyde-3-phosphate dehydrogenase (NAD+) (phosphorylating) activity; glyceraldehyde-3-phosphate dehydrogenase (NADP+) (phosphorylating) activity;	0.884544	0.0149128	1.06488	0.0411562	0.527031	0.0227252
92	H	Solyc06g073260.2.1_1	chloroplast stem-loop binding protein of 41 kda chloroplastic-like	sugar mediated signaling pathway; embryo development ending in seed dormancy; gibberellin biosynthetic process; salicylic acid biosynthetic process; leaf morphogenesis; carotenoid biosynthetic process; photorespiration; response to red light; regulation of plant-type hypersensitive response; response to chitin; positive regulation of translation; response to freezing; positive regulation of catal…	peroxisome; stromule; plasmodesma; chloroplast envelope; plastoglobule; Golgi apparatus; vacuole; ribosome; apoplast; membrane;	nutrient reservoir activity; heteropolysaccharide binding; protein binding; RNA binding;	2.24994	0.0744313	3.61683	0.134881	0.464053	1.38061e-07
96	H	Solyc12g094640.1.1_1	glyceraldehyde-3-phosphate dehydrogenase chloroplastic-like	regulation of proton transport; pentose-phosphate shunt; response to glucose stimulus; response to far red light; hydrogen peroxide catabolic process; response to sucrose stimulus; unsaturated fatty acid biosynthetic process; response to red light; photosystem II assembly; isopentenyl diphosphate biosynthetic process, methylerythritol 4-phosphate pathway; chloroplast relocation; defense response …	chloroplast envelope; apoplast; stromule; cytosol; chloroplast stroma; chloroplast thylakoid membrane;	NAD binding; NADP binding; glyceraldehyde-3-phosphate dehydrogenase (NAD+) (phosphorylating) activity; glyceraldehyde-3-phosphate dehydrogenase (NADP+) (phosphorylating) activity;	0.871284	0.118069	1.03615	0.00287087	0.525538	0.0280565
133	H	Solyc03g078400.2.1_1	actin	cytoskeleton organization; gluconeogenesis; response to wounding; glucose catabolic process; proteasomal protein catabolic process; cell division; root hair elongation; regulation of protein localization; seed germination; response to light stimulus; response to auxin stimulus;	chloroplast envelope; cell wall; nucleolus; cytosol; chloroplast stroma; cytoskeleton; plasmodesma; plasma membrane; mitochondrion;	ATP binding; structural constituent of cytoskeleton;	0.820725	0.674018	4.30433	0.0979959	0.708693	0.000701172
144	H	Solyc09g007540.2.1_1	valine--trna ligase-like	valyl-tRNA aminoacylation; regulation of translational fidelity; embryo development ending in seed dormancy;	cytosol; mitochondrion; chloroplast;	valine-tRNA ligase activity; aminoacyl-tRNA editing activity; ATP binding;	0.954731	0.212736	0.807152	0.297875	0.61985	0.00844441
149	H	Solyc04g011500.2.1_1	actin-11 isoform 1	root hair elongation;	cell wall; cytoskeleton; cytoplasm; nucleus; plasma membrane;	ATP binding;	0.82155	0.262419	0.965989	0.218049	0.588213	2.72528e-05
173	H	Solyc11g069000.1.1_1	t-complex protein 1 subunit beta-like	protein folding;	cytoplasm; anchored to plasma membrane; cell wall;	ATP binding; unfolded protein binding;	1.55485	0.42428	1.8949	0.277582	0.715688	0.0170051
218	H	Solyc02g020980.2.1_1	4-alpha-glucanotransferase dpe2-like	starch catabolic process; circadian rhythm; starch biosynthetic process; plant-type cell wall organization; maltose catabolic process; positive regulation of catalytic activity;	cytosol;	cation binding; 4-alpha-glucanotransferase activity; heteropolysaccharide binding; starch binding;	1.81645	0.260745	2.17796	0.144471	0.59427	0.00452176
228	H	Solyc08g062630.2.1_1	puromycin-sensitive aminopeptidase-like	proteasomal protein catabolic process; auxin polar transport; regulation of anion channel activity; cytoskeleton organization; gluconeogenesis;	cytosol; nucleus; plasma membrane;	zinc ion binding; aminopeptidase activity; metallopeptidase activity;	0.677124	0.0835712	1.05306	0.00664473	0.691173	0.00181821
294	H	Solyc01g102940.2.1_1	methionine s-methyltransferase-like	S-adenosylmethionine metabolic process; selenium compound metabolic process; biosynthetic process; methylation;	cytosol;	pyridoxal phosphate binding; methionine S-methyltransferase activity;	0.94465	0.103323	0.977178	0.125778	0.522268	0.000234011
309	H	Solyc01g102800.2.1_1	histidine--trna ligase-like	histidyl-tRNA aminoacylation; ovule development;	cytosol;	ATP binding; histidine-tRNA ligase activity;	1.05709	0.44486	0.957221	0.144305	0.211532	8.16505e-06
320	H	Solyc02g067750.2.1_1	carbonic anhydrase 3	carbon utilization;	chloroplast stroma;	zinc ion binding; carbonate dehydratase activity;	0.926598	0.0224456	2.14361	0.274374	0.05881	9.35386e-06
334	H	Solyc10g086460.1.1_1	actin 4		cytoskeleton; cytoplasm;	ATP binding;	0.910089	0.343965	0.877932	0.191817	0.665556	0.00015159
358	H	Solyc01g111710.2.1_1	probable 26s proteasome non-atpase regulatory subunit 3-like	regulation of protein catabolic process; regulation of catalytic activity;	plasma membrane; proteasome complex; nucleus;	enzyme regulator activity;	1.03923	0.205739	1.02621	0.0882373	0.414341	0.00155675
402	H	Solyc03g121590.2.1_1	protein root hair defective 3 homolog 1-like	GTP catabolic process;	integral to membrane; endoplasmic reticulum membrane;	GTPase activity; GTP binding;	0.693787	0.338509	0.867406	0.21643	0.405499	0.00562373
454	H	Solyc02g021420.2.1_1	villin 4 isoform 2	cytoskeleton organization; response to abscisic acid stimulus;		actin binding;	1.04337	0.264302	0.948059	0.0908946	0.642084	0.03717
470	H	Solyc06g007360.2.1_1	40s ribosomal protein s4-like	translation;	ribosome;	structural constituent of ribosome; rRNA binding;	1.10148	0.00545186	1.02882	0.269487	0.623371	0.0366309
525	H	Solyc08g061850.2.1_1	40s ribosomal protein s3-3-like	translation; response to salt stress;	nucleolus; cytosolic ribosome; vacuole; plasma membrane; small ribosomal subunit; chloroplast;	structural constituent of ribosome; RNA binding;	0.808249	0.265046	1.17574	0.0968564	0.546589	0.0102343
541	H	Solyc09g090840.2.1_1	glutamyl-trna amidotransferase subunit chloroplastic mitochondrial-like	mRNA modification; glutamyl-tRNA aminoacylation; glutaminyl-tRNAGln biosynthesis via transamidation; mitochondrial translation;	mitochondrion; chloroplast stroma; glutamyl-tRNA(Gln) amidotransferase complex;	glutaminyl-tRNA synthase (glutamine-hydrolyzing) activity; ATP binding; transferase activity;	0.818603	0.18745	0.874179	0.247969	0.640898	0.00375219
549	H	Solyc07g041310.2.1_1	40s ribosomal protein s3-3-like	translation;	small ribosomal subunit;	structural constituent of ribosome; RNA binding;	0.908808	0.0179767	1.02001	0.152445	0.799678	0.0251393
571	H	Solyc04g081970.2.1_1	thioredoxin-like protein chloroplastic-like	response to water deprivation; response to oxidative stress; cell redox homeostasis; glycerol ether metabolic process;	chloroplast envelope; chloroplast stroma;	electron carrier activity; protein disulfide oxidoreductase activity;	0.909211	0.143556	0.860616	0.160338	0.778542	0.0159783
577	H	Solyc09g009370.2.1_1	vacuolar protein sorting-associated			phospholipid binding;	0.885838	0.023164	1.02204	0.0287264	0.476359	0.000109795
625	H	Solyc10g084670.1.1_1	eukaryotic translation initiation factor 3 subunit a	formation of translation preinitiation complex; regulation of translational initiation;	cytosol; eukaryotic 43S preinitiation complex; eukaryotic translation initiation factor 3 complex; eukaryotic 48S preinitiation complex; plasma membrane;	translation initiation factor activity;	0.931552	0.624197	4.20151	0.333857	0.696172	0.0235846
755	H	Solyc12g017570.1.1_1	rab gdp dissociation inhibitor alpha-like	plasma membrane to endosome transport; protein transport;		Rab GDP-dissociation inhibitor activity;	0.654292	0.130025	0.797441	0.103771	0.55868	0.000728249
778	H	Solyc03g045050.2.1_1	nuclear matrix constituent protein 1-like	nucleus organization;	cytosol;		0.862262	0.156416	1.04064	0.231927	0.317938	2.51657e-05
796	H	Solyc10g051340.1.1_1	adenylyl cyclase-associated protein	multidimensional cell growth; glucose catabolic process; root hair elongation; polysaccharide biosynthetic process; cell tip growth; cell wall organization; actin cytoskeleton organization; anthocyanin accumulation in tissues in response to UV light; regulation of hormone levels;	cytosol;	actin binding;	0.858525	0.149817	0.954638	0.0804599	0.186912	4.23176e-06
850	H	Solyc09g009190.2.1_1	starch branching enzyme ii	glycogen biosynthetic process;		hydrolase activity, hydrolyzing O-glycosyl compounds; cation binding; 1,4-alpha-glucan branching enzyme activity;	0.955142	0.0821167	0.999714	0.0156478	0.504709	0.00848411
859	H	Solyc03g025270.2.1_1	fibrillarin 2	G2 phase of mitotic cell cycle; protein deubiquitination; pyrimidine ribonucleotide biosynthetic process; RNA methylation; histone methylation; cullin deneddylation; photomorphogenesis; protein ubiquitination; tRNA processing; endonucleolytic cleavage involved in rRNA processing; purine nucleotide biosynthetic process; positive regulation of transcription, DNA-dependent;	membrane; mediator complex; nucleolus; cytosol;	methyltransferase activity; snoRNA binding;	0.93622	0.173942	0.882629	0.361286	0.395559	0.00264899
868	H	Solyc11g069040.2.1_1	glyoxalase i	gluconeogenesis; response to cadmium ion; glycolysis; response to salt stress;	chloroplast; cytosol;	metal ion binding; lactoylglutathione lyase activity; calmodulin binding;	0.871207	0.147589	1.04699	0.118879	0.672449	0.0288656
901	H	Solyc07g005880.2.1_1	replication factor c subunit 1-like	response to DNA damage stimulus; resolution of meiotic recombination intermediates; regulation of chromatin silencing; regulation of histone H3-K9 methylation; response to abscisic acid stimulus; DNA replication;	DNA polymerase III complex; DNA replication factor C complex; nucleus;	DNA-directed DNA polymerase activity; DNA clamp loader activity; ATP binding;	0.902689	0.294752	0.986129	0.446756	0.323341	6.48489e-05
972	H	Solyc01g103750.2.1_1	atp phosphoribosyltransferase-like	starch biosynthetic process; maltose metabolic process; root hair elongation; threonine catabolic process; histidine biosynthetic process; cysteine biosynthetic process;	chloroplast stroma;	ATP phosphoribosyltransferase activity; magnesium ion binding;	1.06207	0.0457709	0.835209	0.00143305	0.737788	0.000544088
986	H	Solyc01g006330.2.1_1	probable plastid-lipid-associated protein chloroplastic-like	pentose-phosphate shunt; thylakoid membrane organization;	chloroplast envelope; chloroplast thylakoid membrane;	structural molecule activity;	0.88365	0.307844	1.09194	0.309099	0.752998	0.0235829
999	H	Solyc12g099110.1.1_1	30s ribosomal protein chloroplastic-like	pentose-phosphate shunt; translation; isopentenyl diphosphate biosynthetic process, methylerythritol 4-phosphate pathway; chloroplast relocation; chlorophyll biosynthetic process; photosynthetic electron transport in photosystem I; rRNA processing; thylakoid membrane organization;	membrane; ribosome; chloroplast stroma; thylakoid; mitochondrion;	structural constituent of ribosome; RNA binding;	2.97905	0.145275	2.61026	0.149741	0.791061	0.0385186
1044	H	Solyc01g095620.2.1_1	hydroquinone glucosyltransferase-like	response to salt stress; xenobiotic catabolic process; response to toxic substance;		hydroquinone glucosyltransferase activity; quercetin 3-O-glucosyltransferase activity;	0.964024	0.419575	1.0918	0.13506	0.70678	0.00827682
1048	H	Solyc06g008260.2.1_1	60s ribosomal protein l14-2-like	translation;	ribosome;	structural constituent of ribosome;	3.5325	0.142189	4.24341	0.281429	0.352144	0.0159323
1049	H	Solyc09g010950.2.1_1	atp-dependent zinc metalloprotease ftsh mitochondrial-like	proteolysis; protein catabolic process;	mitochondrion; integral to membrane; chloroplast thylakoid membrane;	zinc ion binding; metalloendopeptidase activity; ATP binding; microtubule-severing ATPase activity;	1.04948	0.48878	0.79415	0.261282	0.551323	0.000952075
1061	H	Solyc05g056270.2.1_1	-dimethylmalate lyase-like	metabolic process;	chloroplast;	lyase activity;	0.643243	0.307738	1.39676	0.191042	0.550932	0.0114274
1065	H	Solyc06g083820.2.1_1	60s ribosomal protein l14-2-like	translation;	nucleolus; vacuole; plasma membrane; cytosolic large ribosomal subunit; chloroplast; endoplasmic reticulum;	structural constituent of ribosome;	3.5325	0.142189	4.24341	0.281429	0.352144	0.0159323
1081	H	Solyc04g049350.2.1_1	chorismate synthase	coumarin biosynthetic process; chorismate biosynthetic process; response to wounding; N-terminal protein myristoylation; shikimate biosynthetic process; embryo development ending in seed dormancy; aromatic amino acid family biosynthetic process; amino acid transport;	nucleolus; chloroplast stroma;	chorismate synthase activity;	0.765847	0.202409	0.941134	0.00999872	0.415977	0.000369146
1120	H	Solyc12g100180.1.1_1	pleiotropic drug resistance protein 1-like	defense response; transport; ATP catabolic process;	integral to membrane; plasma membrane;	ATP binding; ATPase activity;	0.89134	0.0149311	1.21683	0.178069	0.78905	0.00182817
1129	H	Solyc02g086240.2.1_1	60s ribosomal protein l11	RNA methylation; translation;	nucleolus; plasmodesma; chloroplast; vacuole; membrane; cytosolic large ribosomal subunit; Golgi apparatus;	structural constituent of ribosome;	1.04414	0.491866	0.693154	0.0879701	0.79629	0.000192324
1179	H	Solyc04g005080.2.1_1	pyruvate dehydrogenase e1 component subunit mitochondrial-like	glycolysis; oxidation-reduction process;	mitochondrial matrix;	pyruvate dehydrogenase (acetyl-transferring) activity;	1.083	0.186253	0.816348	0.304159	0.45797	0.00933106
1181	H	Solyc03g117850.2.1_1	ribulose bisphosphate carboxylase oxygenase chloroplastic-like	carotenoid biosynthetic process; ATP catabolic process; thylakoid membrane organization;	chloroplast thylakoid membrane;	ATPase activity; ATP binding;	0.905004	0.0097594	0.953386	0.278826	0.0989872	0.000473269
1245	H	Solyc02g094470.2.1_1	mitochondrial phosphate transporter	transport; response to salt stress; pentose-phosphate shunt;	cell wall; integral to membrane; mitochondrial inner membrane; vacuolar membrane; chloroplast; Golgi apparatus; plasma membrane;	protein binding;	0.922629	0.18295	1.06655	0.0478888	0.624329	0.0412968
1324	H	Solyc02g081960.2.1_1	probable splicing factor 3a subunit 1-like	RNA processing;		RNA binding;	3.49187	0.269551	3.2292	0.252584	0.557579	0.0222316
1376	H	Solyc03g005090.2.1_1	ankyrin repeat-containing isoform 1				0.849574	0.175147	0.941462	0.139775	0.514982	8.04733e-06
1412	H	Solyc07g049690.2.1_1	fatty acid hydroperoxide lyase	indoleacetic acid biosynthetic process; fatty acid metabolic process; oxidation-reduction process; response to wounding; tryptophan catabolic process;	chloroplast envelope;	lyase activity; oxidoreductase activity, acting on paired donors, with incorporation or reduction of molecular oxygen; electron carrier activity; monooxygenase activity; heme binding; iron ion binding;	0.576609	0.146044	1.13985	0.00262704	0.672113	0.000727871
1431	H	Solyc12g096790.1.1_1	salutaridinol 7-o-acetyltransferase-like			transferase activity, transferring acyl groups other than amino-acyl groups;	0.815136	0.0372174	1.18411	0.0300453	0.50311	0.0311629
1477	H	Solyc01g091160.2.1_1	arginase	putrescine biosynthetic process from arginine; arginine catabolic process; defense response to bacterium;	mitochondrion; chloroplast;	cobalt ion binding; arginase activity; agmatinase activity;	0.705917	0.099557	2.44259	0.130408	0.458597	0.000534443
1480	H	Solyc02g064680.2.1_1	calcium-transporting atpase plasma membrane-type-like	salicylic acid biosynthetic process; regulation of ion transport; amino acid import; regulation of plant-type hypersensitive response; response to chitin; defense response to fungus; negative regulation of programmed cell death; basic amino acid transport; ATP biosynthetic process; endoplasmic reticulum unfolded protein response; protein targeting to membrane; pollen development; ER to Golgi vesi…	plasma membrane; integral to membrane; endoplasmic reticulum membrane;	calcium-transporting ATPase activity; zinc ion binding; carbonate dehydratase activity; ATP binding; calmodulin binding;	0.985321	0.131972	1.09265	0.317103	0.516057	0.00190572
1493	H	Solyc08g082070.2.1_1	hmg (high mobility group) box protein	histone phosphorylation; response to cyclopentenone; cytokinesis by cell plate formation; regulation of cell proliferation; acetyl-CoA metabolic process; microtubule cytoskeleton organization;	nucleus;	sequence-specific DNA binding transcription factor activity; DNA binding;	0.835111	0.681324	6.17507	0.135416	0.713532	0.000664748
1540	H	Solyc05g005880.2.1_1	30s ribosomal protein s13	translation; photosynthetic electron transport in photosystem I; DNA-dependent transcription, elongation; isopentenyl diphosphate biosynthetic process, methylerythritol 4-phosphate pathway; ribosome biogenesis; regulation of protein dephosphorylation;	chloroplast envelope; mitochondrial small ribosomal subunit; chloroplast stroma;	RNA binding; structural constituent of ribosome;	0.94735	0.274723	1.02947	0.0917564	0.637467	0.037853
1614	H	Solyc01g094280.2.1_1	amino acid dehydrogenase family protein	oxidation-reduction process; folic acid-containing compound biosynthetic process;	chloroplast;	methylenetetrahydrofolate dehydrogenase (NADP+) activity; methenyltetrahydrofolate cyclohydrolase activity; nucleotide binding;	1.01269	0.0793344	1.56159	0.201959	0.431312	0.00126083
1647	H	Solyc12g096770.1.1_1	salutaridinol 7-o-acetyltransferase-like			transferase activity, transferring acyl groups other than amino-acyl groups;	0.815136	0.0372174	1.18411	0.0300453	0.50311	0.0311629
1888	H	Solyc11g027880.1.1_1	sec14p-like phosphatidylinositol transfer family protein isoform 1	transport;	cytosol; integral to membrane; nucleus; chloroplast; plasma membrane;	transporter activity;	0.654472	0.278872	1.08241	0.24318	0.170712	0.00260629
1897	H	Solyc08g082400.1.1_1	uncharacterized loc101210548	protein autophosphorylation; response to blue light; regulation of proton transport; cellular cation homeostasis; divalent metal ion transport;	chloroplast thylakoid membrane;		1.0169	0.249864	1.15041	0.130559	0.645201	0.000777501
1987	H	Solyc07g042380.2.1_1	rrp12-like protein				1.27489	0.223166	1.15655	0.354111	0.402012	2.41416e-05
2011	H	Solyc10g079930.1.1_1	zeatin o-glucosyltransferase-like	metabolic process;		transferase activity, transferring hexosyl groups;	0.956653	0.00658065	0.950481	0.0852482	0.574302	0.00313868
2042	H	Solyc01g103990.2.1_1	t-complex protein 11-like protein isoform 1			phosphopantetheine binding;	0.812379	0.0191176	0.903471	0.0045683	0.738972	0.00043878
2054	H	Solyc10g085880.1.1_1	glucosyl transferase	metabolic process;	chloroplast;	anthocyanidin 3-O-glucosyltransferase activity;	0.677305	0.204144	0.876048	0.0770695	0.377899	0.000597869
2105	H	Solyc10g086550.1.1_1	atp-dependent zinc metalloprotease ftsh mitochondrial-like	proteolysis; protein catabolic process;	mitochondrion; integral to membrane; chloroplast thylakoid membrane;	zinc ion binding; metalloendopeptidase activity; ATP binding; microtubule-severing ATPase activity;	0.950428	0.302409	0.790455	0.367064	0.0551416	0.00082028
2127	H	Solyc09g061860.2.1_1	sterol 3-beta-glucosyltransferase-like	lipid glycosylation; sterol metabolic process; seed development;	plasma membrane;	beta-sitosterol UDP-glucosyltransferase activity;	0.853908	0.285568	1.08996	0.323716	0.762681	0.000359076
2140	H	Solyc04g080160.2.1_1	cop9 signalosome complex subunit 4-like	photomorphogenesis; G2 phase of mitotic cell cycle; cullin deneddylation;	COP9 signalosome; cytosol;		0.533083	0.243642	0.981035	0.0588706	0.408109	0.0343394
2175	H	Solyc03g005610.2.1_1	polyubiqutin 1	cellular protein modification process;	cytoplasm; nucleus;		0.920311	0.465672	0.946796	0.00624086	0.254078	0.0485129
2219	H	Solyc09g065340.2.1_1	uncharacterized loc101209468			metal ion binding;	0.772466	0.289149	0.905976	0.0604086	0.493613	0.0230523
2234	H	Solyc03g063240.2.1_1	fmn binding protein	pyridoxal phosphate biosynthetic process; oxidation-reduction process;	extracellular region; chloroplast;	pyridoxamine-phosphate oxidase activity; FMN binding;	0.944465	0.298371	1.00946	0.438485	0.353742	0.00879788
2297	H	Solyc03g025390.2.1_1	short-chain dehydrogenase tic chloroplastic-like	oxidation-reduction process; protein transport;	chloroplast inner membrane;	protochlorophyllide reductase activity; calmodulin binding;	1.07483	0.223069	1.02052	0.296354	0.459643	0.00115297
2303	H	Solyc10g086540.1.1_1	atp-dependent zinc metalloprotease ftsh mitochondrial-like	proteolysis; protein catabolic process;	mitochondrion; integral to membrane; chloroplast thylakoid membrane;	zinc ion binding; metalloendopeptidase activity; ATP binding; microtubule-severing ATPase activity;	4.94152	0.108171	4.30929	0.3723	0.571708	0.0156953
2366	H	Solyc02g080980.2.1_1	leucine--trna ligase-like	stomatal complex morphogenesis; embryo development ending in seed dormancy; regulation of translational fidelity; mRNA modification; iron-sulfur cluster assembly; vegetative to reproductive phase transition of meristem; chloroplast organization; leucyl-tRNA aminoacylation; rRNA processing; ovule development; thylakoid membrane organization;	chloroplast stroma; mitochondrion;	leucine-tRNA ligase activity; aminoacyl-tRNA editing activity; ATP binding;	0.651525	0.104247	0.775861	0.223652	0.579814	0.00170743
2443	H	Solyc03g025400.2.1_1	short-chain dehydrogenase tic chloroplastic-like	oxidation-reduction process; protein transport;	chloroplast inner membrane;	protochlorophyllide reductase activity; calmodulin binding;	1.04911	0.223069	0.92411	0.296354	0.398675	0.00115297
2463	H	Solyc11g069610.1.1_1	helicase protein mom1-like			DNA binding; ATP binding; helicase activity;	6.24829	0.153355	8.6061	0.154899	0.629145	0.0489124
2476	H	Solyc02g083290.2.1_1	act-like protein tyrosine kinase family protein	actin filament organization; chloroplast organization; protein phosphorylation;	cytosol;	protein tyrosine kinase activity; amino acid binding; protein serine/threonine/tyrosine kinase activity; ATP binding; protein serine/threonine kinase activity;	5.6576	0.293207	7.99818	0.203747	0.764286	0.0182797
2503	H	Solyc03g118280.1.1_1	pentatricopeptide repeat-containing protein mitochondrial-like				0.935026	0.423008	1.16998	0.29924	0.719181	0.00128495
2550	H	Solyc02g082100.2.1_1	ring u-box superfamily protein			zinc ion binding;	4.24391	0.262378	4.88681	0.256427	0.757503	0.000305947
2629	H	Solyc03g097260.2.1_1	ring fyve phd zinc finger superfamily isoform 2			zinc ion binding; nucleic acid binding;	1.05065	0.24464	1.0067	0.382936	0.354605	0.00260151
2658	H	Solyc06g062510.2.1_1	charged multivesicular body protein 1-like	protein targeting to vacuole; heat acclimation; growth; membrane fusion; Golgi vesicle transport; embryonic axis specification; embryo development ending in seed dormancy; endosome transport via multivesicular body sorting pathway;	chloroplast;	protein binding;	1.04139	0.00285807	0.772095	0.238122	0.359481	0.000691815
2679	H	Solyc04g005540.2.1_1	disease resistance protein at4g27190-like	defense response;		nucleoside-triphosphatase activity; ADP binding; ATP binding;	0.794501	0.170766	0.81336	0.30188	0.465408	0.0281739
2782	H	Solyc08g021990.1.1_1	26s protease regulatory subunit 6a homolog	gravitropism; cytoskeleton organization; response to misfolded protein; gluconeogenesis; fatty acid beta-oxidation; proteasomal ubiquitin-dependent protein catabolic process; karyogamy; toxin catabolic process; proteasome core complex assembly; embryo sac egg cell differentiation; pollen development; glucose mediated signaling pathway; ATP catabolic process;	cytosol; proteasome regulatory particle, base subcomplex; plasma membrane; nucleus;	DNA binding; ATPase activity; peptidase activity; chromatin binding; calmodulin binding; ATP binding;	0.998919	0.381056	1.058	0.0274586	0.215075	0.0135981
2897	H	Solyc07g005530.2.1_1	ubiquitin carboxyl-terminal hydrolase 23-like	nucleotide biosynthetic process; ubiquitin-dependent protein catabolic process;		ubiquitin-specific protease activity; metal ion binding; ubiquitin thiolesterase activity;	0.908634	0.280199	0.716805	0.344446	0.404752	0.0414755
2922	H	Solyc06g074250.2.1_1	vesicle-associated membrane protein 714-like	response to salt stress; vesicle-mediated transport;	integral to membrane; vacuole; Golgi apparatus;		2.67286	0.381042	2.73998	0.162453	0.623434	5.75434e-05
2928	H	Solyc09g083110.1.1_1	pentatricopeptide repeat-containing protein		mitochondrion; chloroplast;		0.779516	0.351819	1.27794	0.0912381	0.384993	0.0152489
3045	H	Solyc10g051140.1.1_1	protein binding			metal ion binding;	1.03747	0.0178294	1.14195	0.106987	0.0621791	0.000218494
3047	H	Solyc08g023640.1.1_1	pentatricopeptide repeat-containing protein at4g21065-like		mitochondrion;		0.569751	0.219086	0.887806	0.0631021	0.569873	0.0052498
3107	H	Solyc06g010200.2.1_1	helicase protein mom1-like			ion binding; heterocyclic compound binding; organic cyclic compound binding;	0.988833	0.370069	0.862905	0.115562	0.675378	0.0176645
3128	H	Solyc08g074500.2.1_1	tata-binding protein-associated factor 172-like	gravitropism;	nucleus;	helicase activity; DNA binding; ATP binding;	0.773022	0.335973	1.46078	0.129544	0.474236	0.0148073
3214	H	Solyc02g087620.2.1_1	inositol hexakisphosphate and diphosphoinositol-pentakisphosphate kinase 1-like	histone H3-K9 methylation; phosphorylation;	cytoplasm; plasma membrane;	acid phosphatase activity; kinase activity;	0.987676	0.564605	1.11052	0.100344	0.0605164	0.000144884
3235	H	Solyc05g007740.1.1_1	pentatricopeptide repeat-containing protein at2g25580-like		mitochondrion;		4.16532	0.185041	5.16731	0.238147	0.502153	0.0299451
3372	H	Solyc09g064810.2.1_1	uncharacterized membrane		extracellular region; membrane; cytoplasmic membrane-bounded vesicle;		0.897896	0.164861	0.774496	0.190761	0.322002	1.02879e-05
3462	H	Solyc09g091490.1.1_1	jmjc domain containing expressed			binding;	0.929364	0.0809394	0.82084	0.0122093	0.362359	0.030268
3470	H	Solyc02g072490.2.1_1	duf246 domain-containing protein at1g04910-like				1.02887	0.129722	1.06687	0.236961	0.659484	0.0442768
3532	H	Solyc10g077020.1.1_1	calcium and calcium calmodulin-dependent serine threonine-protein kinase isoform 1		plasma membrane;	transferase activity, transferring phosphorus-containing groups;	1.0186	0.3162	1.08858	0.0826993	0.393912	0.0267413
3672	H	Solyc12g005310.1.1_1	indole-3-acetic acid-amido synthetase -like	response to cyclopentenone; unidimensional cell growth; auxin mediated signaling pathway; auxin homeostasis;	chloroplast;	indole-3-acetic acid amido synthetase activity;	1.07424	0.0146323	1.07252	0.299935	0.534392	0.000270675
3688	H	Solyc05g005080.2.1_1	endo- -beta-glucanase	response to cytokinin stimulus; shoot system development; carbohydrate metabolic process; hyperosmotic salinity response; cortical microtubule organization; unidimensional cell growth; response to nematode;	cell plate; early endosome; Golgi apparatus; plasma membrane;	cellulase activity;	0.645187	0.0979673	0.673032	0.236925	0.601513	0.00998019
3744	H	Solyc12g062860.1.1_1	universal stress protein a-like	response to stress; response to molecule of fungal origin;	cytoplasm; plasma membrane;		1.02554	0.383027	0.935474	0.247324	0.34134	0.00376691
3815	H	Solyc03g025810.2.1_1	low-temperature-induced 65	single-organism process; response to abiotic stimulus; response to stress; response to abscisic acid stimulus;			5.83239	0.350134	13.6632	0.208046	0.210552	0.00677945
3859	H	Solyc06g071210.2.1_1	serine threonine-protein kinase 2 19-like	protein phosphorylation; regulation of transcription, DNA-dependent;	ribosome; nucleus;	DNA binding; ATP binding; protein kinase C activity; sequence-specific DNA binding transcription factor activity;	4.40158	0.321196	5.05157	0.256804	0.622734	0.0155647
3869	H	Solyc07g063590.2.1_1	myosin-j heavy chain-like	cellular iron ion homeostasis; actin filament-based movement; response to cadmium ion; transmembrane transport; ATP catabolic process;	mitochondrial inner membrane; integral to membrane; plasma membrane; myosin complex;	motor activity; ATPase activity, coupled to transmembrane movement of substances; ATP binding;	0.76064	0.0746353	1.25436	0.150101	0.514819	0.0261141
4011	H	Solyc01g086720.2.1_1	multiple c2 and transmembrane domain-containing protein 2-like		nucleus;	transferase activity, transferring glycosyl groups;	1.01353	0.114645	1.08303	0.102979	0.381333	0.000571584
4069	H	Solyc10g011870.2.1_1	reticulon family protein				0.758403	0.220472	0.88914	0.188311	0.358087	0.0155616
4286	H	Solyc10g076250.1.1_1	alanine--glyoxylate aminotransferase 2 homolog mitochondrial-like	metabolic process;		pyridoxal phosphate binding; alanine-glyoxylate transaminase activity;	1.33781	0.07329	1.00634	0.239291	0.354247	0.000758288
4463	H	Solyc08g068370.2.1_1	tom1-like protein 1-like	Golgi vesicle transport; intracellular protein transport; cellular component organization;	intracellular; plasma membrane;		0.963568	0.177307	0.996361	0.373681	0.532839	0.00558374
4483	H	Solyc02g083540.2.1_1	protein mid1-complementing activity 1-like	calcium ion import; mechanosensory behavior; post-embryonic root development;	integral to plasma membrane;		0.988413	0.226272	1.00959	0.561209	0.385448	0.0283928
4556	H	Solyc01g109910.2.1_1	ring u-box superfamily protein isoform 1			metal ion binding; catalytic activity;	1.09633	0.0263017	1.01146	0.124772	0.569199	0.00019451
4648	H	Solyc04g024540.1.1_1	hypothetical chloroplast rf2		chloroplast stroma; chromoplast stroma; mitochondrion;	ATP binding; nucleoside-triphosphatase activity;	1.03975	0.022977	0.819175	0.169389	0.137891	0.000182952
4863	H	Solyc01g057900.2.1_1	e3 ubiquitin-protein ligase upl6-like	protein ubiquitination involved in ubiquitin-dependent protein catabolic process;	nucleus; ubiquitin ligase complex;	ubiquitin-protein ligase activity;	0.727681	0.301455	0.719265	0.324935	0.385676	0.00675185
5019	H	Solyc12g056840.1.1_1	phosphopantothenate--cysteine ligase 1-like	coenzyme A biosynthetic process;		phosphopantothenate--cysteine ligase activity;	0.990158	0.534241	1.24436	0.198768	0.49042	0.00596264
5286	H	Solyc04g071920.1.1_1	probable serine threonine-protein kinase at1g54610-like	protein phosphorylation; cell division;		RNA polymerase II carboxy-terminal domain kinase activity; ATP binding;	0.843812	0.0239334	1.00451	0.284466	0.322977	0.00780505
5480	H	Solyc06g051760.2.1_1	arginyl-trna--protein transferase 1-like	protein arginylation; multicellular organismal development; arginyl-tRNA aminoacylation; regulation of biological process;	cytoplasm;	arginyltransferase activity; arginine-tRNA ligase activity; ATP binding;	1.04188	0.269902	0.827978	0.350276	0.36424	0.0111817
5481	H	Solyc12g096660.1.1_1	type i inositol -trisphosphate 5-phosphatase 12-like	phosphatidylinositol dephosphorylation;			1.071	0.294124	1.09029	0.185938	0.35736	0.0198057
5526	H	Solyc04g076400.2.1_1	protein vernalization insensitive 3-like				0.993206	0.0719617	1.07644	0.512922	0.363433	0.0119912
5674	H	Solyc11g006620.1.1_1	exocyst complex component 7-like	water transport; protein targeting to vacuole; response to salt stress; vesicle docking involved in exocytosis; mucilage biosynthetic process involved in seed coat development; root hair elongation; hyperosmotic response; Golgi organization; glycolysis; Golgi vesicle transport; response to cadmium ion; protein localization involved in auxin polar transport; response to temperature stimulus; cell …	pollen tube tip; cytosol; exocyst; extracellular vesicular exosome; plasmodesma; cell plate; plasma membrane; nucleus;		0.800179	0.339622	0.964097	0.083482	0.707032	0.00017287
5678	H	Solyc01g108110.2.1_1	glycoprotein 3-alpha-l-fucosyltransferase a-like	fucosylation; protein N-linked glycosylation;	Golgi cisterna membrane; integral to membrane;	glycoprotein 3-alpha-L-fucosyltransferase activity;	4.83333	0.228416	4.41589	0.278248	0.523827	0.0125936
5714	H	Solyc11g072960.1.1_1	ankyrin repeat-containing protein at5g02620-like				1.00726	0.227853	0.809234	0.393597	0.663149	0.0361841
5799	H	Solyc10g049950.1.1_1	ulp1 protease c-terminal catalytic domain containing protein				0.939785	0.184939	0.911839	0.00358046	0.623682	0.0178612
5882	H	Solyc06g007280.2.1_1	pentatricopeptide repeat-containing protein mitochondrial-like				1.10004	0.0513788	0.964805	0.0243194	0.584355	0.00021502
5896	H	Solyc12g049380.1.1_1	uncharacterized loc101207004				1.03616	0.10817	0.99788	0.00999736	0.378919	0.0270019
6268	H	Solyc04g071290.2.1_1	ubiquitin carboxyl-terminal hydrolase family protein		mitochondrion;		3.62171	0.250597	3.68097	0.161957	0.553676	0.000430417
6658	H	Solyc09g090760.2.1_1	probable folate-biopterin transporter chloroplastic-like				1.18189	0.0553116	0.754893	0.290245	0.0726407	0.00289282
6740	H	Solyc01g079400.2.1_1	protein trichome birefringence-like 6				1.00927	0.423768	0.723953	0.29242	0.501138	0.0092143
6761	H	Solyc05g006180.2.1_1	histone acetyltransferase	chromatin modification; regulation of transcription from RNA polymerase II promoter; protein acetylation; DNA mediated transformation; photoperiodism, flowering; flower development;	nucleus;	transcription cofactor activity; metal ion binding; histone acetyltransferase activity;	0.974767	0.343909	0.81516	0.248532	0.0516966	2.38788e-05
6772	H	Solyc03g044060.2.1_1	formin-like protein 6-like	actin cytoskeleton organization;	nucleolus; phragmoplast; plasma membrane; cell wall; spindle;	actin binding;	0.849512	0.0591065	1.10771	0.232732	0.346729	0.0148972
6879	H	Solyc12g008380.1.1_1	PREDICTED: uncharacterized protein LOC101257239		vacuole;		1.0053	0.0808944	1.16436	0.0949754	0.484201	0.0380273
7080	H	Solyc09g075190.2.1_1	gamma-tubulin complex component 4 homolog	growth; regulation of flower development; floral organ formation; histone modification; cortical microtubule organization; microtubule nucleation;	microtubule organizing center; mitochondrion; microtubule; spindle pole; tubulin complex; plasmodesma;	tubulin binding;	0.959137	0.137225	1.01992	0.482867	0.345062	0.00145751
7180	H	Solyc11g009090.1.1_1	polyadenylate-binding protein 2-like		nucleus;	RNA binding; nucleotide binding;	1.03063	0.128695	1.11955	0.0360726	0.68957	0.0282188
7371	H	Solyc05g052960.2.1_1	btb poz and math domain-containing protein 3-like	cellular response to salt stress; regulation of protein ubiquitination;	nucleus; cytosol;	identical protein binding;	0.907818	0.134752	0.966995	0.108743	0.523697	0.0106911
7386	H	Solyc03g115790.1.1_1	pentatricopeptide repeat-containing protein at5g66520-like				0.998602	0.0823338	0.965132	0.0642264	0.46422	0.00288757
7479	H	Solyc02g091940.2.1_1	at5g13970 mac12_6		nucleus;		0.684891	0.0568824	0.798012	0.194697	0.383234	0.0206168
7517	H	Solyc09g074240.1.1_1	probable lrr receptor-like serine threonine-protein kinase rkf3-like	signal transduction by phosphorylation; protein phosphorylation;	plasma membrane; extracellular region;	receptor signaling protein serine/threonine kinase activity; ATP binding;	5.50483	0.224955	0.965078	0.0912132	0.531295	0.026901
7987	H	Solyc11g018740.1.1_1	albino3-like protein mitochondrial-like		membrane; mitochondrion;		0.888352	0.382628	1.10284	0.450041	0.461392	0.024015
8226	H	Solyc01g007060.2.1_1	btb poz domain-containing protein at3g05675-like		nucleus;		0.835218	0.0211205	0.973157	0.113827	0.641539	0.0434582
8637	H	Solyc06g084820.1.1_1	geraniol 8-hydroxylase-like	oxidation-reduction process;		heme binding; oxidoreductase activity, acting on paired donors, with incorporation or reduction of molecular oxygen; monooxygenase activity; iron ion binding; electron carrier activity;	8.35349	0.233134	10.0517	0.255239	0.695216	0.0385828
8684	H	Solyc08g014580.2.1_1	inositol polyphosphate 5-phosphatase	root development; response to wounding; inositol phosphate dephosphorylation; plant-type cell wall modification; auxin homeostasis; phosphatidylinositol dephosphorylation; sugar mediated signaling pathway; response to blue light; response to abscisic acid stimulus; phloem or xylem histogenesis; response to nutrient; pollen tube growth; phosphatidylinositol phosphorylation;	Cul4-RING ubiquitin ligase complex; cytoplasm; nucleus;	exonuclease activity; inositol-polyphosphate 5-phosphatase activity; inositol-1,4,5-trisphosphate 5-phosphatase activity; endonuclease activity;	0.945641	0.144753	1.17274	0.157567	0.400562	0.0206382
9777	H	Solyc03g044940.1.1_1	nuclease harbi1-like				0.872906	0.0991231	0.916629	0.0212878	0.0378263	0.000401878
10199	H	Solyc08g067060.1.1_1	pentatricopeptide repeat-containing protein		mitochondrion;		0.920181	0.123566	1.07491	0.22112	0.035728	6.34128e-05
26	G	Solyc12g015880.1.1_1	molecular chaperone hsp90-1	protein folding; defense response signaling pathway, resistance gene-dependent;	cytoplasm;	ATP binding; unfolded protein binding;	0.670497	0.756334	5.20504	0.219471	4.68148	0.0472128
32	G	Solyc05g008460.2.1_1	atp synthase subunit mitochondrial-like	ATP hydrolysis coupled proton transport; ATP synthesis coupled proton transport; response to cadmium ion; ATP catabolic process; response to oxidative stress;	chloroplast envelope; nucleolus; mitochondrial respiratory chain complex I; mitochondrial proton-transporting ATP synthase, catalytic core; plasma membrane;	zinc ion binding; proton-transporting ATP synthase activity, rotational mechanism; cobalt ion binding; copper ion binding; poly(U) RNA binding; ATP binding;	5.4409	0.17599	5.51474	0.0548264	6.16894	0.00863477
88	G	Solyc10g055670.1.1_1	v-type proton atpase subunit b2	pentose-phosphate shunt; gluconeogenesis; actin filament bundle assembly; response to salt stress; proteasomal protein catabolic process; ATP hydrolysis coupled proton transport; ATP biosynthetic process; actin filament capping;	vacuolar membrane; chloroplast envelope; proton-transporting V-type ATPase, V1 domain; Golgi apparatus; plasma membrane;	proton-transporting ATPase activity, rotational mechanism; proton-transporting ATP synthase activity, rotational mechanism; actin filament binding; ATP binding;	0.726487	0.230073	3.51691	0.137594	2.52851	0.030228
108	G	Solyc09g031780.2.1_1	protein chloroplastic-like	chloroplast organization; protein import into chloroplast stroma;	Tic complex; viral envelope;	protein binding;	2.59231	0.71142	5.14646	0.118442	7.31167	0.0350159
130	G	Solyc07g005390.2.1_1	nadp-dependent glyceraldehyde-3-phosphate dehydrogenase-like	chloroplast relocation; cysteine biosynthetic process; oxidation-reduction process;	cytoplasm;	3-chloroallyl aldehyde dehydrogenase activity; glyceraldehyde-3-phosphate dehydrogenase (NADP+) (non-phosphorylating) activity;	0.990707	0.0700846	1.11184	0.151316	1.27576	0.046763
158	G	Solyc06g083190.2.1_1	70 kda peptidyl-prolyl isomerase	response to endoplasmic reticulum stress; seed germination; protein peptidyl-prolyl isomerization; protein folding; response to osmotic stress; N-terminal protein myristoylation; cellular heat acclimation; response to high light intensity; response to hydrogen peroxide;	cytosol; cell periphery;	calmodulin binding; phosphatidylinositol-3-phosphate binding; peptidyl-prolyl cis-trans isomerase activity; phosphatidylinositol-3,5-bisphosphate binding;	0.841993	0.310878	5.0333	0.241247	6.15748	0.00014596
181	G	Solyc02g088610.2.1_1	chaperone protein chloroplastic-like	ATP catabolic process; response to heat; chloroplast organization; protein processing;	chloroplast stroma;	ATP binding; ATPase activity;	0.979621	0.729982	2.63462	0.152968	2.29683	0.0191988
185	G	Solyc11g062130.1.1_1	adp atp translocator	cytoskeleton organization; gluconeogenesis; membrane fusion; regulation of plant-type hypersensitive response; basic amino acid transport; proteasomal protein catabolic process; protein targeting to membrane; negative regulation of programmed cell death; amino acid import; ammonium transport; ER to Golgi vesicle-mediated transport; purine nucleotide transport; transmembrane transport; regulation …	vacuolar membrane; chloroplast envelope; mitochondrial inner membrane; integral to membrane; cell wall; nucleolus; plasma membrane;	ATP:ADP antiporter activity; copper ion binding;	2.16697	0.406486	1.14892	0.143067	2.4646	0.0220647
192	G	Solyc07g056140.2.1_1	adp-glucose pyrophosphorylase small subunit	regulation of proton transport; pentose-phosphate shunt; photorespiration; response to far red light; response to sucrose stimulus; positive regulation of catalytic activity; embryo development ending in seed dormancy; starch biosynthetic process; response to red light; isopentenyl diphosphate biosynthetic process, methylerythritol 4-phosphate pathway; maltose metabolic process; photoperiodism, f…	apoplast; heterotetrameric ADPG pyrophosphorylase complex; amyloplast; chloroplast stroma;	glucose-1-phosphate adenylyltransferase activity; ATP binding;	6.56666	0.470116	16.7589	0.186565	21.5652	0.0103905
195	G	Solyc11g065620.1.1_1	sulfite reductase	sulfide oxidation, using siroheme sulfite reductase; sterol biosynthetic process; regulation of DNA replication; water transport; response to salt stress; negative regulation of transcription, DNA-dependent; hyperosmotic response; Golgi organization; glycolysis; glucosinolate biosynthetic process; response to cadmium ion; response to cold; indoleacetic acid biosynthetic process; cysteine biosynth…	chloroplast envelope; apoplast; stromule; membrane; chloroplast nucleoid;	sulfite reductase (ferredoxin) activity; 4 iron, 4 sulfur cluster binding; heme binding; sulfite reductase activity; DNA binding; copper ion binding;	1.94121	0.577984	0.802975	0.240944	3.89215	0.00189276
285	G	Solyc03g111840.2.1_1	31 kda chloroplastic-like	cold acclimation; protein targeting to chloroplast; base conversion or substitution editing; mRNA processing; iron-sulfur cluster assembly; RNA stabilization; leaf morphogenesis; cell differentiation; positive regulation of transcription, DNA-dependent; aromatic amino acid family biosynthetic process; innate immune response;	chloroplast envelope; chloroplast stroma; chloroplast thylakoid membrane; ribonucleoprotein complex;	nucleotide binding; poly(U) RNA binding;	1.12045	0.0735831	1.1314	0.047398	1.27859	0.00817027
303	G	Solyc12g014380.1.1_1	glucose-6-phosphate isomerase	gluconeogenesis; flavonoid biosynthetic process; response to sucrose stimulus; positive regulation of catalytic activity; starch biosynthetic process; plant-type cell wall organization; isopentenyl diphosphate biosynthetic process, methylerythritol 4-phosphate pathway; positive regulation of flower development; maltose metabolic process; glycolysis; response to UV-B; defense response to fungus, i…	chloroplast envelope; cytosol; chloroplast stroma;	glucose-6-phosphate isomerase activity;	0.700096	0.129441	1.24831	0.232152	1.32918	0.0442901
310	G	Solyc01g103480.2.1_1	coatomer subunit delta-like	retrograde vesicle-mediated transport, Golgi to ER; N-terminal protein myristoylation; intracellular protein transport;	COPI vesicle coat; cytosol; plasmodesma; clathrin adaptor complex;		2.61105	0.808497	6.38831	0.146002	1.30743	0.00330345
367	G	Solyc08g078390.2.1_1	peroxisomal acyl- oxidase 1a	response to fungus; response to wounding; jasmonic acid biosynthetic process; fatty acid beta-oxidation; pollen development; defense response to insect; long-chain fatty acid metabolic process; response to cadmium ion;	peroxisome;	acyl-CoA dehydrogenase activity; acyl-CoA oxidase activity; flavin adenine dinucleotide binding;	0.797045	0.157025	5.04434	0.415886	1.40655	0.0113486
370	G	Solyc01g103010.2.1_1	cullin-associated nedd8-dissociated protein 1-like	mitotic cell cycle; response to freezing; cell adhesion; embryo development ending in seed dormancy; actin nucleation; floral organ formation; photomorphogenesis; lipid storage; xylem and phloem pattern formation; sugar mediated signaling pathway; trichome morphogenesis; meristem structural organization; protein ubiquitination; seed germination; root hair cell differentiation; vegetative to repro…	cell wall; cytosol; plasma membrane; nucleus;	protein binding;	0.883507	0.346991	7.46085	0.0621948	1.84165	0.00240508
415	G	Solyc10g085020.1.1_1	tubulin beta-1 chain-like	cytoskeleton organization; gluconeogenesis; response to salt stress; proteasomal protein catabolic process; GTP catabolic process; protein polymerization; response to cadmium ion; microtubule-based movement;	vacuole; tubulin complex; cell wall; Golgi apparatus; nucleolus; microtubule; plasma membrane;	GTP binding; GTPase activity; structural constituent of cytoskeleton;	0.785765	0.177361	5.98395	0.121477	1.52596	0.00103187
429	G	Solyc06g076640.2.1_1	tubulin beta-1 chain-like	cytoskeleton organization; gluconeogenesis; response to salt stress; proteasomal protein catabolic process; GTP catabolic process; protein polymerization; microtubule-based movement;	membrane; tubulin complex; Golgi apparatus; microtubule;	protein binding; GTP binding; GTPase activity; structural constituent of cytoskeleton;	0.785765	0.177361	5.98395	0.121477	1.52596	0.00103187
452	G	Solyc10g051020.1.1_1	secologanin synthase-like	oxidation-reduction process;		heme binding; oxidoreductase activity, acting on paired donors, with incorporation or reduction of molecular oxygen; monooxygenase activity; iron ion binding; electron carrier activity;	6.85526	0.153211	2.35659	0.132952	3.12073	0.0014732
478	G	Solyc04g081490.2.1_1	tubulin beta-1 chain	cytoskeleton organization; gluconeogenesis; multidimensional cell growth; proteasomal protein catabolic process; anthocyanin accumulation in tissues in response to UV light; GTP catabolic process; root hair elongation; regulation of hormone levels; protein polymerization; polysaccharide biosynthetic process; cell tip growth; microtubule-based movement; cell wall organization;	vacuole; microtubule;	GTP binding; GTPase activity; structural constituent of cytoskeleton;	0.84703	0.222071	5.97576	0.198834	1.41438	0.0174438
619	G	Solyc10g081130.1.1_1	proteasome subunit alpha type-3-like	proteasomal ubiquitin-dependent protein catabolic process; response to salt stress; response to misfolded protein; response to cold; proteasome core complex assembly; hyperosmotic response; water transport; Golgi organization; glycolysis; gluconeogenesis; photorespiration; response to cadmium ion;	cytosol; vacuolar membrane; proteasome core complex, alpha-subunit complex; nucleus; plasma membrane; apoplast;	threonine-type endopeptidase activity;	20.5681	0.293471	24.2932	0.0644797	3.69348	0.00350597
646	G	Solyc06g066790.2.1_1	n-alpha-acetyltransferase auxiliary subunit-like	embryo development ending in seed dormancy; vegetative to reproductive phase transition of meristem;	membrane; cytosol; plasmodesma;		3.00736	0.242989	3.53757	0.283983	3.37272	0.00898156
759	G	Solyc08g075700.2.1_1	60s ribosomal protein l13-2-like	translation;	nucleolus; plasma membrane; cell wall; cytosolic large ribosomal subunit;	structural constituent of ribosome;	4.54943	0.220561	5.24938	0.0976402	1.44175	0.013725
932	G	Solyc11g068640.1.1_1	protein tplate-like	pollen development; Golgi vesicle transport; cellulose biosynthetic process; endocytosis;	phragmoplast; cell plate; plasmodesma; plasma membrane; nucleus; cytosol;		11.7958	0.231404	20.2717	0.272967	1.34817	0.0473081
1074	G	Solyc01g107130.2.1_1	vacuolar-sorting receptor 3-like		membrane; vacuole; Golgi transport complex;	calcium ion binding;	0.459562	0.177583	1.1429	0.14897	1.2394	0.0237163
1102	G	Solyc06g053400.2.1_1	2-isopropylmalate synthase	leucine biosynthetic process;	chloroplast envelope; chloroplast stroma;	2-isopropylmalate synthase activity;	0.80008	0.0137516	0.997295	0.0677563	1.48825	0.0199982
1111	G	Solyc03g058350.2.1_1	eukaryotic translation initiation factor 5b-like	translational initiation; GTP catabolic process;		translation initiation factor activity; GTPase activity; GTP binding;	4.14819	0.307263	5.39972	0.0921098	1.56749	0.00290454
1177	G	Solyc03g082890.2.1_1	thylakoid lumenal kda chloroplastic-like	carotenoid biosynthetic process; unsaturated fatty acid biosynthetic process; cellular cation homeostasis; isopentenyl diphosphate biosynthetic process, methylerythritol 4-phosphate pathway; photosynthesis; chlorophyll biosynthetic process; divalent metal ion transport; rRNA processing; thylakoid membrane organization;	chloroplast stroma; chloroplast thylakoid lumen; chloroplast thylakoid membrane;		1.0459	0.0487222	1.09651	0.435941	1.22731	0.00216362
1197	G	Solyc05g056160.2.1_1	proteasome subunit beta type-5-like	response to cadmium ion; ubiquitin-dependent protein catabolic process;	cytoplasm; proteasome core complex; nucleus;	threonine-type endopeptidase activity;	5.31161	0.131862	9.08382	0.170895	1.71722	0.00550749
1217	G	Solyc03g118640.2.1_1	ketose-bisphosphate aldolase class-ii family protein	pentose-phosphate shunt; valine metabolic process; glycolysis;	mitochondrion; nucleus;	3-hydroxyisobutyrate dehydrogenase activity; zinc ion binding; nucleotide binding; phosphogluconate dehydrogenase (decarboxylating) activity; coenzyme binding; fructose-bisphosphate aldolase activity;	0.877107	0.279807	0.946052	0.109074	1.32191	0.00675474
1236	G	Solyc01g088560.2.1_1	ras-related protein rabh1b-like	small GTPase mediated signal transduction; secretion by cell; intra-Golgi vesicle-mediated transport; membrane fusion; protein transport;	cytosol; Golgi membrane; plasmodesma; endosome; vacuolar membrane; trans-Golgi network; plasma membrane;	protein binding; hydrolase activity; GTP binding;	0.960868	0.160362	1.0502	0.163771	1.24157	0.0371098
1260	G	Solyc10g054910.1.1_1	cyclophilin	protein folding; protein peptidyl-prolyl isomerization;	cytoplasm;	peptide binding; peptidyl-prolyl cis-trans isomerase activity;	7.67718	0.327949	8.4243	0.218434	9.16647	0.0333164
1283	G	Solyc04g080270.2.1_1	leucine-rich repeat-containing protein ddb_g0290503-like isoform x2		nucleus;		0.771742	0.886374	10.3375	0.117415	1.21552	0.0258021
1291	G	Solyc04g080610.2.1_1	ornithine chloroplastic-like	purine nucleotide biosynthetic process; ovule development; ornithine metabolic process;	cytosol; chloroplast stroma;	ornithine carbamoyltransferase activity; amino acid binding;	0.866728	0.0979566	1.02679	0.0643031	1.37503	0.0275458
1308	G	Solyc10g078240.1.1_1	p-coumaroyl quinate shikimate 3 -hydroxylase	oxidation-reduction process;		heme binding; oxidoreductase activity, acting on paired donors, with incorporation or reduction of molecular oxygen; monooxygenase activity; iron ion binding; electron carrier activity;	0.820013	0.194115	1.01813	0.291615	1.20718	0.0350338
1530	G	Solyc07g064970.2.1_1	microtubule-associated protein map65-1a	microtubule bundle formation; cytokinesis; microtubule nucleation; positive regulation of microtubule polymerization;	cortical microtubule, transverse to long axis; preprophase band; spindle; phragmoplast; nucleus;	microtubule binding;	6.33786	0.314828	0.736679	0.097641	1.25011	0.0205941
1533	G	Solyc11g010190.1.1_1	prohibitin- mitochondrial-like	cell growth; response to salt stress; cell division; response to auxin stimulus; mitochondrion organization; lateral root development; response to nitric oxide;	mitochondrion; nucleolus; plant-type cell wall; chloroplast; vacuole; plasma membrane; respiratory chain complex I;		8.37126	0.212579	11.3322	0.282299	10.8351	0.00613121
1564	G	Solyc06g061070.2.1_1	glycine cleavage system h mitochondrial-like	glycine decarboxylation via glycine cleavage system;	chloroplast; thylakoid; nucleus; glycine cleavage complex; mitochondrion;	aminomethyltransferase activity;	0.729641	0.144246	0.621251	0.181745	1.61897	0.00441704
1593	G	Solyc04g071890.2.1_1	peroxidase 12-like	response to oxidative stress; oxidation-reduction process;	plant-type cell wall; vacuole; membrane;	metal ion binding; heme binding; peroxidase activity;	8.59779	0.206502	15.8985	0.309315	1.20506	0.00824102
1608	G	Solyc05g055450.2.1_1	rna-binding protein nova-1-like	RNA splicing; regulation by virus of viral protein levels in host cell;	nucleus;	ubiquitin thiolesterase activity; single-stranded RNA binding;	0.825566	0.151549	0.966344	0.0587373	1.29609	0.00592031
1659	G	Solyc12g088990.1.1_1	exocyst complex component sec3a-like		exocyst; cytosol; plasma membrane;		7.82984	0.206442	7.71249	0.228803	9.39853	0.00122986
1705	G	Solyc05g051510.2.1_1	prohibitin- mitochondrial-like	cell growth; response to salt stress; cell division; response to auxin stimulus; mitochondrion organization; lateral root development; response to nitric oxide;	mitochondrion; nucleolus; plant-type cell wall; chloroplast; vacuole; plasma membrane; respiratory chain complex I;		4.53036	0.212579	6.92276	0.282299	6.92629	0.00613121
1756	G	Solyc08g007040.2.1_1	glycine cleavage system h mitochondrial-like	glycine decarboxylation via glycine cleavage system;	chloroplast; thylakoid; nucleus; glycine cleavage complex; mitochondrion;	aminomethyltransferase activity;	0.712471	0.102893	0.827205	0.229109	1.51032	0.0306964
1794	G	Solyc02g069150.2.1_1	vesicle-associated membrane protein 726-like	vesicle-mediated transport;	integral to membrane;		3.09553	0.290532	0.757343	0.126709	1.48654	0.00668714
1834	G	Solyc04g050820.1.1_1	myo-inositol-1-phosphate synthase	phospholipid biosynthetic process; inositol biosynthetic process;	cytoplasm;	inositol-3-phosphate synthase activity;	9.80062	0.297437	3.94693	0.196087	7.38694	0.00499317
1835	G	Solyc07g053730.2.1_1	nucleolar gtp-binding protein 1-like	ribosome biogenesis;	nucleolus;	GTP binding;	1.95986	0.172013	2.80515	0.124728	2.55839	0.00762077
2007	G	Solyc10g084760.1.1_1	e3 ubiquitin-protein ligase ubr2-like	wax biosynthetic process; regulation of seed germination; ubiquitin-dependent protein catabolic process; regulation of lipid catabolic process; cuticle hydrocarbon biosynthetic process; response to abscisic acid stimulus;	nucleus;	ubiquitin-protein ligase activity;	4.18001	0.319351	5.50727	0.143768	5.93215	0.000190448
2018	G	Solyc10g045240.1.1_1	vicianin hydrolase-like	carbohydrate metabolic process;		hydrolase activity, hydrolyzing O-glycosyl compounds;	17.1166	0.26916	15.2442	0.318783	16.3488	0.00510292
2048	G	Solyc02g020910.2.1_1	myosin-j heavy chain-like		phragmoplast; cell plate; plasma membrane; myosin complex;	ATP binding; motor activity;	0.753784	0.243452	1.02996	0.40114	1.22666	0.0125471
2057	G	Solyc04g081050.1.1_1	uncharacterized tpr repeat-containing protein at1g05150-like	methionine biosynthetic process; RNA splicing, via endonucleolytic cleavage and ligation; microtubule nucleation;	plasmodesma; endosome; trans-Golgi network; Golgi apparatus; nucleus; plasma membrane;	zinc ion binding; calcium ion binding; transferase activity, transferring glycosyl groups;	0.549946	0.150801	0.461258	0.0506442	1.34553	0.000399418
2144	G	Solyc02g082810.2.1_1	polynucleotide adenylyltransferase family protein	RNA processing;	chloroplast; mitochondrion;	RNA binding; nucleotidyltransferase activity;	1.0709	0.370137	0.944514	0.32457	1.30066	0.0261484
2184	G	Solyc03g114580.2.1_1	uridine-cytidine kinase c-like	UMP biosynthetic process; response to abscisic acid stimulus; phosphorylation;	cytosol;	uridine kinase activity; phosphotransferase activity, alcohol group as acceptor; ATP binding;	0.558544	0.158592	4.91822	0.138746	1.31064	0.0352545
2315	G	Solyc03g044000.1.1_1	60s ribosomal protein l26-1-like	response to cold; translation;	nucleolus; plasma membrane; cytosolic large ribosomal subunit; chloroplast;	structural constituent of ribosome;	0.72521	0.175342	1.26404	0.133632	1.20405	0.0152585
2426	G	Solyc04g070980.2.1_1	cycloartenol synthase	phosphatidylglycerol biosynthetic process; isopentenyl diphosphate biosynthetic process, methylerythritol 4-phosphate pathway; chlorophyll biosynthetic process; carotenoid biosynthetic process; thylakoid membrane organization; pollen development; unsaturated fatty acid biosynthetic process; tetracyclic triterpenoid biosynthetic process; pentacyclic triterpenoid biosynthetic process; sterol biosyn…	integral to membrane; vacuole;	cycloartenol synthase activity;	5.0968	0.402609	7.23849	0.2872	1.64493	0.0164896
2461	G	Solyc12g098180.1.1_1	vesicle-associated membrane protein 726-like	sepal formation; vesicle-mediated transport; petal formation; protein targeting to plasma membrane; cell plate formation involved in plant-type cell wall biogenesis;	cell plate; integral to membrane; plasmodesma; endosome; chloroplast; plasma membrane;		4.02242	0.162807	0.874073	0.304443	2.02923	0.0479765
2506	G	Solyc01g094660.2.1_1	u-box domain-containing protein 33-like	response to stress; protein ubiquitination; protein phosphorylation;	plasma membrane; ubiquitin ligase complex;	ATP binding; ubiquitin-protein ligase activity; protein serine/threonine kinase activity;	1.15591	0.32335	0.937544	0.226012	1.34642	0.0274376
2671	G	Solyc03g123760.2.1_1	phytoene desaturase	protein autophosphorylation; oxidation-reduction process; response to herbicide; carotenoid biosynthetic process; regulation of proton transport; carotene biosynthetic process;	chloroplast envelope; chromoplast; chloroplast thylakoid;	phytoene dehydrogenase activity; oxidoreductase activity, acting on paired donors, with incorporation or reduction of molecular oxygen;	1.0166	0.0723691	1.06248	0.26175	1.58257	0.0188321
2684	G	Solyc10g081660.1.1_1	sucrose-phosphatase 2	sucrose biosynthetic process; dephosphorylation; response to cadmium ion;	plasmodesma; nucleus; cytosol;	sucrose-phosphate phosphatase activity; magnesium ion binding;	8.73572	0.101816	0.91629	0.357024	10.4802	0.0303447
2816	G	Solyc05g055730.2.1_1	methylenetetrahydrofolate reductase	tetrahydrofolate interconversion; oxidation-reduction process; methionine metabolic process;		methylenetetrahydrofolate reductase (NADPH) activity;	1.05119	0.404495	1.52484	0.168455	1.70981	0.0280826
2923	G	Solyc07g064200.2.1_1	cobra-like protein 10-like	cellulose microfibril organization; cell growth;	plasma membrane; anchored to membrane;	hydrolase activity, hydrolyzing O-glycosyl compounds; polysaccharide binding;	12.2926	0.175479	13.6773	0.206228	1.43324	0.00629617
2957	G	Solyc12g038430.1.1_1	kinesin-like calmodulin-binding protein homolog	pollen germination; oxidation-reduction process; ATP catabolic process; microtubule-based movement; trichome branching;	plasma membrane; kinesin complex;	oxidoreductase activity; microtubule motor activity; microtubule binding; ATPase activity; calmodulin binding; ATP binding;	4.69904	0.4181	7.3553	0.197586	5.09387	0.000585658
3013	G	Solyc07g065000.2.1_1	phd finger protein			binding;	0.813737	0.621655	3.05868	0.143606	2.79534	0.0196236
3021	G	Solyc03g005860.2.1_1	abc transporter b family member 9-like	transmembrane transport; ATP catabolic process;	integral to membrane;	ATPase activity, coupled to transmembrane movement of substances; ATP binding;	1.19191	0.166285	1.09127	0.197498	1.62324	0.000461969
3028	G	Solyc02g090160.2.1_1	guanine nucleotide-binding protein alpha-2 subunit	response to fructose stimulus; G-protein coupled receptor signaling pathway; response to glucose stimulus; response to sucrose stimulus; regulation of root morphogenesis; GTP catabolic process; response to abscisic acid stimulus; response to mannitol stimulus;	nucleus;	signal transducer activity; GTP binding; G-protein beta/gamma-subunit complex binding; GTPase activity;	9.55459	0.0664127	14.7322	0.100828	1.29982	0.0217152
3136	G	Solyc04g079850.1.1_1	pentatricopeptide repeat-containing protein at1g19290-like		mitochondrion;		8.13447	0.265052	9.97093	0.226898	3.11728	0.034706
3173	G	Solyc01g044270.2.1_1	dnaj heat shock n-terminal domain-containing isoform 1	protein folding; response to stress;		unfolded protein binding; heat shock protein binding;	7.38595	0.312686	43.6585	0.195596	5.03215	0.00527327
3238	G	Solyc08g078080.2.1_1	pentatricopeptide repeat-containing protein mitochondrial-like		mitochondrion;		24.5119	0.158644	58.5124	0.263265	27.4878	0.00549585
3298	G	Solyc12g036810.1.1_1	kinesin motor protein		cytoplasm; protein complex; cytoskeletal part; microtubule cytoskeleton;	nucleotide binding; microtubule motor activity;	11.1159	0.220603	10.1455	0.274765	12.6085	0.0302854
3308	G	Solyc03g097690.2.1_1	probable serine threonine-protein kinase at1g54610-like	protein phosphorylation;	plasma membrane;	RNA polymerase II carboxy-terminal domain kinase activity; ATP binding;	1.00296	0.199028	1.09898	0.188209	1.28698	0.0426196
3616	G	Solyc05g054030.2.1_1	c2h2-like zinc finger protein			binding;	3.15974	0.335185	3.626	0.257622	2.9837	0.00453318
3871	G	Solyc04g074190.2.1_1	probable protein phosphatase 2c 10-like	systemic acquired resistance; regulation of defense response; response to molecule of bacterial origin; protein dephosphorylation;	plasma membrane;	metal ion binding; protein serine/threonine phosphatase activity;	0.647628	0.829502	3.90133	0.0849176	1.2078	0.00478125
4089	G	Solyc11g071570.1.1_1	gamma-tubulin complex component	microtubule cytoskeleton organization;	microtubule organizing center; spindle pole;		0.908242	0.146787	8.42934	0.336616	1.31997	0.0381964
4151	G	Solyc09g014660.1.1_1	PREDICTED: uncharacterized protein LOC101253658				1.06126	0.105654	1.03144	0.331733	1.64886	0.01001
4210	G	Solyc10g018350.1.1_1	vesicle-associated protein 1-1-like		protein storage vacuole; cytosol; integral to membrane; endoplasmic reticulum membrane; nucleus; plasma membrane;	structural molecule activity;	0.955494	0.0348391	0.889741	0.218824	1.61329	0.015054
4289	G	Solyc03g120020.2.1_1	boron transporter 4-like	borate transmembrane transport;	integral to membrane; mitochondrion;	inorganic anion exchanger activity; borate transmembrane transporter activity;	5.60261	0.188724	0.911891	0.246051	2.14561	3.82695e-05
4306	G	Solyc12g099220.1.1_1	della protein	transcription, DNA-dependent;			0.817852	0.0051443	0.88978	0.139583	1.46614	0.0256157
4384	G	Solyc07g005950.2.1_1	pentatricopeptide repeat-containing protein chloroplastic-like	cell cycle; mRNA modification;	nucleus; mitochondrion;		0.961483	0.337193	1.11154	0.221781	1.20046	0.0134402
4533	G	Solyc01g093970.2.1_1	polygalacturonate 4-alpha-galacturonosyltransferase-like	regulation of meristem growth; homogalacturonan biosynthetic process;	endosome; trans-Golgi network; Golgi apparatus;	polygalacturonate 4-alpha-galacturonosyltransferase activity;	8.22823	0.262606	19.5261	0.480489	2.20554	0.0166741
4643	G	Solyc08g076530.2.1_1	nucleic acid binding			nucleic acid binding; nucleotide binding;	0.761871	0.18949	6.47729	0.0951716	11.5193	0.024736
4664	G	Solyc01g104760.2.1_1	sequence-specific dna binding transcription factors		nucleus;	chromatin binding;	8.263	0.0746656	1.22403	0.176778	1.32427	0.000612952
4804	G	Solyc03g093160.2.1_1	luc7 n_terminus domain-containing protein		nucleus;	RNA binding;	1.00732	0.0944794	1.20632	0.126422	1.24493	0.0188235
5262	G	Solyc07g052590.1.1_1	pentatricopeptide repeat-containing protein chloroplastic-like		mitochondrion;		14.3009	0.160708	6.43271	0.257707	15.3418	0.04432
5884	G	Solyc02g078860.2.1_1	pap-specific phosphatase hal2-like	phosphatidylinositol phosphorylation; sulfur compound metabolic process;		inositol-1,4-bisphosphate 1-phosphatase activity; 3'(2'),5'-bisphosphate nucleotidase activity;	7.76031	0.071314	11.614	0.217837	2.03052	0.0482112
6283	G	Solyc08g077800.2.1_1	dna repair endonuclease uvh1-like	response to radiation; response to oxidative stress; resolution of meiotic recombination intermediates; double-strand break repair via homologous recombination; nucleotide-excision repair, DNA incision, 5'-to lesion; meiotic mismatch repair;	nucleotide-excision repair factor 1 complex;	single-stranded DNA binding; single-stranded DNA endodeoxyribonuclease activity;	6.67197	0.252528	4.84623	0.1719	7.94839	0.0494132
6318	G	Solyc07g061740.2.1_1	ankyrin repeat-containing protein at3g12360-like				1.09945	0.134805	1.16131	0.286041	1.22615	0.010969
6487	G	Solyc02g069920.2.1_1	2-succinylbenzoate-- chloroplastic peroxisomal-like	phylloquinone biosynthetic process;	peroxisome; chloroplast; mitochondrion;	AMP binding; o-succinylbenzoate-CoA ligase activity;	5.9713	0.194497	6.76578	0.145345	9.58262	0.0441338
6535	G	Solyc10g009590.2.1_1	trichome birefringence-like 25 isoform 2				11.3659	0.199277	15.3043	0.157934	1.93533	0.0446028
6710	G	Solyc01g021660.1.1_1	ulp1 protease c-terminal catalytic domain containing protein	proteolysis;		cysteine-type peptidase activity;	1.16649	0.0923356	0.908059	0.0177019	1.61175	0.042418
6860	G	Solyc09g008130.2.1_1	phosphoglycerate kinase-like	tRNA modification; phosphorylation; RNA (guanine-N7)-methylation; glycolysis;		phosphoglycerate kinase activity; tRNA (guanine-N7-)-methyltransferase activity;	4.83416	0.0941126	2.84003	0.225228	4.63097	0.00116548
6964	G	Solyc09g008860.2.1_1	probable leucine-rich repeat receptor-like protein kinase at1g68400-like	protein phosphorylation; regulation of transcription, DNA-dependent; transmembrane receptor protein tyrosine kinase signaling pathway;	integral to membrane; nucleus; plasma membrane;	protein serine/threonine kinase activity; DNA binding; ATP binding;	5.42725	0.200656	8.77842	0.323845	1.70526	0.0131499
7458	G	Solyc10g011750.2.1_1	late embryogenesis abundant hydroxyproline-rich glycoprotein				0.933834	0.457629	3.9845	0.367449	5.23216	0.00163271
7467	G	Solyc06g009520.2.1_1	pentatricopeptide repeat-containing protein chloroplastic-like	mitochondria-nucleus signaling pathway; chloroplast-nucleus signaling pathway;	chloroplast;	DNA binding;	4.07363	0.252506	4.24137	0.126661	4.39889	0.024074
7566	G	Solyc05g051400.2.1_1	mitochondrial uncoupling protein 5-like	dicarboxylic acid transport; transmembrane transport; mitochondrial transport;	integral to membrane; mitochondrial membrane;	dicarboxylic acid transmembrane transporter activity;	3.85253	0.0756491	3.60708	0.361344	5.08738	0.00612666
7688	G	Solyc05g009790.1.1_1	ap2 erf and b3 domain-containing transcription repressor tem1-like	negative regulation of flower development; regulation of transcription, DNA-dependent; photoperiodism, flowering; response to brassinosteroid stimulus; leaf development; lateral root development;	nucleus;	DNA binding; sequence-specific DNA binding transcription factor activity;	0.656647	0.0611526	1.08057	0.47379	1.21251	0.0250628
