# Supplementary material for: Critical Role of COI1-Dependent Jasmonate Pathway in AAL toxin induced PCD in Tomato Revealed by Comparative Proteomics
Source: Sci Rep. 2016 Jun 21;6:28451. doi: 10.1038/srep28451 (PMC4914994; doi:10.1038/srep28451)
Supplement: Supplementary Table S9 [file srep28451-s10.xls]

## Sheet: Table 11_164 Ex change by oxida
Supplementary Table S9. Comparative analysis of 164 proteins was changed expression level by oxidation. A green color means down-regulation, but a red color shows up-regulation.
Protein Group	Type	Sequence Id	anno	GO biological process	GO cellular component	GO molecular function	CA/(CA+TA) AVE FC	CA/(CA+TA) PVal	(CA+TA+JA)/ (CA+TA) AVE FC	(CA+TA+JA)/ (CA+TA) PVal	(jai1+TA)/ (CA+TA) AVE FC	(jai1+TA)/ (CA+TA) PVal
3413	A'	Solyc01g095690.2.1_1	pentatricopeptide repeat-containing protein mitochondrial-like		mitochondrion;		7.53398	0.0189342	6.96037	0.0556389	0.640256	0.474636
3526	A'	Solyc03g007760.2.1_1	atp binding	ATP catabolic process;		ATP binding; microtubule-severing ATPase activity;	3.50127	0.0466146	4.53461	0.185293	0.850956	0.546153
5319	A'	Solyc05g010310.2.1_1	chalcone isomerase	flavonoid biosynthetic process; response to UV-B; response to karrikin;	plant-type vacuole membrane; nucleus; extrinsic to endoplasmic reticulum membrane;	chalcone isomerase activity;	23.1168	0.0425606	16.7832	0.0704326	1.36363	0.386908
5948	A'	Solyc08g075670.1.1_1	formin-like protein 14-like	microsporogenesis; actin nucleation;	preprophase band; spindle; actin filament; phragmoplast;	microtubule binding; actin filament binding;	10.5263	0.00747163	13.4618	0.156003	1.32761	0.108711
7549	A'	Solyc01g006840.2.1_1	calcium-dependent protein	protein phosphorylation;	peroxisome; endoplasmic reticulum membrane;	calcium ion binding; ATP binding; calmodulin-dependent protein kinase activity;	1.21478	0.0141674	0.939412	0.247367	0.965107	0.254591
4152	C'	Solyc02g085870.2.1_1	3-ketoacyl- synthase 6-like	regulation of proton transport; aromatic amino acid family metabolic process; response to far red light; sulfur amino acid metabolic process; response to sucrose stimulus; carotenoid biosynthetic process; very long-chain fatty acid metabolic process; unsaturated fatty acid biosynthetic process; embryo development ending in seed dormancy; multidimensional cell growth; sulfur compound biosynthetic …	membrane; endoplasmic reticulum;	fatty acid elongase activity;	3.4211	0.0431488	5.22133	0.299211	0.606118	0.0365944
4561	F'	Solyc03g006110.2.1_1	cbl-interacting protein kinase 5-like	protein phosphorylation; response to abscisic acid stimulus; signal transduction;	cytosol;	ATP binding; calmodulin-dependent protein kinase activity;	1.25685	0.00527274	1.22168	0.00673356	0.746017	0.000865705
285	G'	Solyc03g111840.2.1_1	31 kda chloroplastic-like	cold acclimation; protein targeting to chloroplast; base conversion or substitution editing; mRNA processing; iron-sulfur cluster assembly; RNA stabilization; leaf morphogenesis; cell differentiation; positive regulation of transcription, DNA-dependent; aromatic amino acid family biosynthetic process; innate immune response;	chloroplast envelope; chloroplast stroma; chloroplast thylakoid membrane; ribonucleoprotein complex;	nucleotide binding; poly(U) RNA binding;	1.12045	0.0735831	1.1314	0.047398	1.27859	0.00817027
310	G'	Solyc01g103480.2.1_1	coatomer subunit delta-like	retrograde vesicle-mediated transport, Golgi to ER; N-terminal protein myristoylation; intracellular protein transport;	COPI vesicle coat; cytosol; plasmodesma; clathrin adaptor complex;		2.61105	0.808497	6.38831	0.146002	1.30743	0.00330345
452	G'	Solyc10g051020.1.1_1	secologanin synthase-like	oxidation-reduction process;		heme binding; oxidoreductase activity, acting on paired donors, with incorporation or reduction of molecular oxygen; monooxygenase activity; iron ion binding; electron carrier activity;	6.85526	0.153211	2.35659	0.132952	3.12073	0.0014732
1177	G'	Solyc03g082890.2.1_1	thylakoid lumenal kda chloroplastic-like	carotenoid biosynthetic process; unsaturated fatty acid biosynthetic process; cellular cation homeostasis; isopentenyl diphosphate biosynthetic process, methylerythritol 4-phosphate pathway; photosynthesis; chlorophyll biosynthetic process; divalent metal ion transport; rRNA processing; thylakoid membrane organization;	chloroplast stroma; chloroplast thylakoid lumen; chloroplast thylakoid membrane;		1.0459	0.0487222	1.09651	0.435941	1.22731	0.00216362
1197	G'	Solyc05g056160.2.1_1	proteasome subunit beta type-5-like	response to cadmium ion; ubiquitin-dependent protein catabolic process;	cytoplasm; proteasome core complex; nucleus;	threonine-type endopeptidase activity;	5.31161	0.131862	9.08382	0.170895	1.71722	0.00550749
1217	G'	Solyc03g118640.2.1_1	ketose-bisphosphate aldolase class-ii family protein	pentose-phosphate shunt; valine metabolic process; glycolysis;	mitochondrion; nucleus;	3-hydroxyisobutyrate dehydrogenase activity; zinc ion binding; nucleotide binding; phosphogluconate dehydrogenase (decarboxylating) activity; coenzyme binding; fructose-bisphosphate aldolase activity;	0.877107	0.279807	0.946052	0.109074	1.32191	0.00675474
1236	G'	Solyc01g088560.2.1_1	ras-related protein rabh1b-like	small GTPase mediated signal transduction; secretion by cell; intra-Golgi vesicle-mediated transport; membrane fusion; protein transport;	cytosol; Golgi membrane; plasmodesma; endosome; vacuolar membrane; trans-Golgi network; plasma membrane;	protein binding; hydrolase activity; GTP binding;	0.960868	0.160362	1.0502	0.163771	1.24157	0.0371098
1260	G'	Solyc10g054910.1.1_1	cyclophilin	protein folding; protein peptidyl-prolyl isomerization;	cytoplasm;	peptide binding; peptidyl-prolyl cis-trans isomerase activity;	7.67718	0.327949	8.4243	0.218434	9.16647	0.0333164
1283	G'	Solyc04g080270.2.1_1	leucine-rich repeat-containing protein ddb_g0290503-like isoform x2		nucleus;		0.771742	0.886374	10.3375	0.117415	1.21552	0.0258021
1308	G'	Solyc10g078240.1.1_1	p-coumaroyl quinate shikimate 3 -hydroxylase	oxidation-reduction process;		heme binding; oxidoreductase activity, acting on paired donors, with incorporation or reduction of molecular oxygen; monooxygenase activity; iron ion binding; electron carrier activity;	0.820013	0.194115	1.01813	0.291615	1.20718	0.0350338
1530	G'	Solyc07g064970.2.1_1	microtubule-associated protein map65-1a	microtubule bundle formation; cytokinesis; microtubule nucleation; positive regulation of microtubule polymerization;	cortical microtubule, transverse to long axis; preprophase band; spindle; phragmoplast; nucleus;	microtubule binding;	6.33786	0.314828	0.736679	0.097641	1.25011	0.0205941
1533	G'	Solyc11g010190.1.1_1	prohibitin- mitochondrial-like	cell growth; response to salt stress; cell division; response to auxin stimulus; mitochondrion organization; lateral root development; response to nitric oxide;	mitochondrion; nucleolus; plant-type cell wall; chloroplast; vacuole; plasma membrane; respiratory chain complex I;		8.37126	0.212579	11.3322	0.282299	10.8351	0.00613121
1564	G'	Solyc06g061070.2.1_1	glycine cleavage system h mitochondrial-like	glycine decarboxylation via glycine cleavage system;	chloroplast; thylakoid; nucleus; glycine cleavage complex; mitochondrion;	aminomethyltransferase activity;	0.729641	0.144246	0.621251	0.181745	1.61897	0.00441704
1608	G'	Solyc05g055450.2.1_1	rna-binding protein nova-1-like	RNA splicing; regulation by virus of viral protein levels in host cell;	nucleus;	ubiquitin thiolesterase activity; single-stranded RNA binding;	0.825566	0.151549	0.966344	0.0587373	1.29609	0.00592031
1705	G'	Solyc05g051510.2.1_1	prohibitin- mitochondrial-like	cell growth; response to salt stress; cell division; response to auxin stimulus; mitochondrion organization; lateral root development; response to nitric oxide;	mitochondrion; nucleolus; plant-type cell wall; chloroplast; vacuole; plasma membrane; respiratory chain complex I;		4.53036	0.212579	6.92276	0.282299	6.92629	0.00613121
1756	G'	Solyc08g007040.2.1_1	glycine cleavage system h mitochondrial-like	glycine decarboxylation via glycine cleavage system;	chloroplast; thylakoid; nucleus; glycine cleavage complex; mitochondrion;	aminomethyltransferase activity;	0.712471	0.102893	0.827205	0.229109	1.51032	0.0306964
2007	G'	Solyc10g084760.1.1_1	e3 ubiquitin-protein ligase ubr2-like	wax biosynthetic process; regulation of seed germination; ubiquitin-dependent protein catabolic process; regulation of lipid catabolic process; cuticle hydrocarbon biosynthetic process; response to abscisic acid stimulus;	nucleus;	ubiquitin-protein ligase activity;	4.18001	0.319351	5.50727	0.143768	5.93215	0.000190448
2018	G'	Solyc10g045240.1.1_1	vicianin hydrolase-like	carbohydrate metabolic process;		hydrolase activity, hydrolyzing O-glycosyl compounds;	17.1166	0.26916	15.2442	0.318783	16.3488	0.00510292
2144	G'	Solyc02g082810.2.1_1	polynucleotide adenylyltransferase family protein	RNA processing;	chloroplast; mitochondrion;	RNA binding; nucleotidyltransferase activity;	1.0709	0.370137	0.944514	0.32457	1.30066	0.0261484
2461	G'	Solyc12g098180.1.1_1	vesicle-associated membrane protein 726-like	sepal formation; vesicle-mediated transport; petal formation; protein targeting to plasma membrane; cell plate formation involved in plant-type cell wall biogenesis;	cell plate; integral to membrane; plasmodesma; endosome; chloroplast; plasma membrane;		4.02242	0.162807	0.874073	0.304443	2.02923	0.0479765
2506	G'	Solyc01g094660.2.1_1	u-box domain-containing protein 33-like	response to stress; protein ubiquitination; protein phosphorylation;	plasma membrane; ubiquitin ligase complex;	ATP binding; ubiquitin-protein ligase activity; protein serine/threonine kinase activity;	1.15591	0.32335	0.937544	0.226012	1.34642	0.0274376
2816	G'	Solyc05g055730.2.1_1	methylenetetrahydrofolate reductase	tetrahydrofolate interconversion; oxidation-reduction process; methionine metabolic process;		methylenetetrahydrofolate reductase (NADPH) activity;	1.05119	0.404495	1.52484	0.168455	1.70981	0.0280826
2923	G'	Solyc07g064200.2.1_1	cobra-like protein 10-like	cellulose microfibril organization; cell growth;	plasma membrane; anchored to membrane;	hydrolase activity, hydrolyzing O-glycosyl compounds; polysaccharide binding;	12.2926	0.175479	13.6773	0.206228	1.43324	0.00629617
3021	G'	Solyc03g005860.2.1_1	abc transporter b family member 9-like	transmembrane transport; ATP catabolic process;	integral to membrane;	ATPase activity, coupled to transmembrane movement of substances; ATP binding;	1.19191	0.166285	1.09127	0.197498	1.62324	0.000461969
3136	G'	Solyc04g079850.1.1_1	pentatricopeptide repeat-containing protein at1g19290-like		mitochondrion;		8.13447	0.265052	9.97093	0.226898	3.11728	0.034706
3238	G'	Solyc08g078080.2.1_1	pentatricopeptide repeat-containing protein mitochondrial-like		mitochondrion;		24.5119	0.158644	58.5124	0.263265	27.4878	0.00549585
3298	G'	Solyc12g036810.1.1_1	kinesin motor protein		cytoplasm; protein complex; cytoskeletal part; microtubule cytoskeleton;	nucleotide binding; microtubule motor activity;	11.1159	0.220603	10.1455	0.274765	12.6085	0.0302854
3616	G'	Solyc05g054030.2.1_1	c2h2-like zinc finger protein			binding;	3.15974	0.335185	3.626	0.257622	2.9837	0.00453318
3871	G'	Solyc04g074190.2.1_1	probable protein phosphatase 2c 10-like	systemic acquired resistance; regulation of defense response; response to molecule of bacterial origin; protein dephosphorylation;	plasma membrane;	metal ion binding; protein serine/threonine phosphatase activity;	0.647628	0.829502	3.90133	0.0849176	1.2078	0.00478125
4210	G'	Solyc10g018350.1.1_1	vesicle-associated protein 1-1-like		protein storage vacuole; cytosol; integral to membrane; endoplasmic reticulum membrane; nucleus; plasma membrane;	structural molecule activity;	0.955494	0.0348391	0.889741	0.218824	1.61329	0.015054
4289	G'	Solyc03g120020.2.1_1	boron transporter 4-like	borate transmembrane transport;	integral to membrane; mitochondrion;	inorganic anion exchanger activity; borate transmembrane transporter activity;	5.60261	0.188724	0.911891	0.246051	2.14561	3.82695e-05
4533	G'	Solyc01g093970.2.1_1	polygalacturonate 4-alpha-galacturonosyltransferase-like	regulation of meristem growth; homogalacturonan biosynthetic process;	endosome; trans-Golgi network; Golgi apparatus;	polygalacturonate 4-alpha-galacturonosyltransferase activity;	8.22823	0.262606	19.5261	0.480489	2.20554	0.0166741
4643	G'	Solyc08g076530.2.1_1	nucleic acid binding			nucleic acid binding; nucleotide binding;	0.761871	0.18949	6.47729	0.0951716	11.5193	0.024736
4664	G'	Solyc01g104760.2.1_1	sequence-specific dna binding transcription factors		nucleus;	chromatin binding;	8.263	0.0746656	1.22403	0.176778	1.32427	0.000612952
4804	G'	Solyc03g093160.2.1_1	luc7 n_terminus domain-containing protein		nucleus;	RNA binding;	1.00732	0.0944794	1.20632	0.126422	1.24493	0.0188235
5262	G'	Solyc07g052590.1.1_1	pentatricopeptide repeat-containing protein chloroplastic-like		mitochondrion;		14.3009	0.160708	6.43271	0.257707	15.3418	0.04432
5884	G'	Solyc02g078860.2.1_1	pap-specific phosphatase hal2-like	phosphatidylinositol phosphorylation; sulfur compound metabolic process;		inositol-1,4-bisphosphate 1-phosphatase activity; 3'(2'),5'-bisphosphate nucleotidase activity;	7.76031	0.071314	11.614	0.217837	2.03052	0.0482112
6283	G'	Solyc08g077800.2.1_1	dna repair endonuclease uvh1-like	response to radiation; response to oxidative stress; resolution of meiotic recombination intermediates; double-strand break repair via homologous recombination; nucleotide-excision repair, DNA incision, 5'-to lesion; meiotic mismatch repair;	nucleotide-excision repair factor 1 complex;	single-stranded DNA binding; single-stranded DNA endodeoxyribonuclease activity;	6.67197	0.252528	4.84623	0.1719	7.94839	0.0494132
6318	G'	Solyc07g061740.2.1_1	ankyrin repeat-containing protein at3g12360-like				1.09945	0.134805	1.16131	0.286041	1.22615	0.010969
6487	G'	Solyc02g069920.2.1_1	2-succinylbenzoate-- chloroplastic peroxisomal-like	phylloquinone biosynthetic process;	peroxisome; chloroplast; mitochondrion;	AMP binding; o-succinylbenzoate-CoA ligase activity;	5.9713	0.194497	6.76578	0.145345	9.58262	0.0441338
6964	G'	Solyc09g008860.2.1_1	probable leucine-rich repeat receptor-like protein kinase at1g68400-like	protein phosphorylation; regulation of transcription, DNA-dependent; transmembrane receptor protein tyrosine kinase signaling pathway;	integral to membrane; nucleus; plasma membrane;	protein serine/threonine kinase activity; DNA binding; ATP binding;	5.42725	0.200656	8.77842	0.323845	1.70526	0.0131499
7458	G'	Solyc10g011750.2.1_1	late embryogenesis abundant hydroxyproline-rich glycoprotein				0.933834	0.457629	3.9845	0.367449	5.23216	0.00163271
7467	G'	Solyc06g009520.2.1_1	pentatricopeptide repeat-containing protein chloroplastic-like	mitochondria-nucleus signaling pathway; chloroplast-nucleus signaling pathway;	chloroplast;	DNA binding;	4.07363	0.252506	4.24137	0.126661	4.39889	0.024074
7566	G'	Solyc05g051400.2.1_1	mitochondrial uncoupling protein 5-like	dicarboxylic acid transport; transmembrane transport; mitochondrial transport;	integral to membrane; mitochondrial membrane;	dicarboxylic acid transmembrane transporter activity;	3.85253	0.0756491	3.60708	0.361344	5.08738	0.00612666
7688	G'	Solyc05g009790.1.1_1	ap2 erf and b3 domain-containing transcription repressor tem1-like	negative regulation of flower development; regulation of transcription, DNA-dependent; photoperiodism, flowering; response to brassinosteroid stimulus; leaf development; lateral root development;	nucleus;	DNA binding; sequence-specific DNA binding transcription factor activity;	0.656647	0.0611526	1.08057	0.47379	1.21251	0.0250628
173	H'	Solyc11g069000.1.1_1	t-complex protein 1 subunit beta-like	protein folding;	cytoplasm; anchored to plasma membrane; cell wall;	ATP binding; unfolded protein binding;	1.55485	0.42428	1.8949	0.277582	0.715688	0.0170051
334	H'	Solyc10g086460.1.1_1	actin 4		cytoskeleton; cytoplasm;	ATP binding;	0.910089	0.343965	0.877932	0.191817	0.665556	0.00015159
525	H'	Solyc08g061850.2.1_1	40s ribosomal protein s3-3-like	translation; response to salt stress;	nucleolus; cytosolic ribosome; vacuole; plasma membrane; small ribosomal subunit; chloroplast;	structural constituent of ribosome; RNA binding;	0.808249	0.265046	1.17574	0.0968564	0.546589	0.0102343
755	H'	Solyc12g017570.1.1_1	rab gdp dissociation inhibitor alpha-like	plasma membrane to endosome transport; protein transport;		Rab GDP-dissociation inhibitor activity;	0.654292	0.130025	0.797441	0.103771	0.55868	0.000728249
796	H'	Solyc10g051340.1.1_1	adenylyl cyclase-associated protein	multidimensional cell growth; glucose catabolic process; root hair elongation; polysaccharide biosynthetic process; cell tip growth; cell wall organization; actin cytoskeleton organization; anthocyanin accumulation in tissues in response to UV light; regulation of hormone levels;	cytosol;	actin binding;	0.858525	0.149817	0.954638	0.0804599	0.186912	4.23176e-06
850	H'	Solyc09g009190.2.1_1	starch branching enzyme ii	glycogen biosynthetic process;		hydrolase activity, hydrolyzing O-glycosyl compounds; cation binding; 1,4-alpha-glucan branching enzyme activity;	0.955142	0.0821167	0.999714	0.0156478	0.504709	0.00848411
859	H'	Solyc03g025270.2.1_1	fibrillarin 2	G2 phase of mitotic cell cycle; protein deubiquitination; pyrimidine ribonucleotide biosynthetic process; RNA methylation; histone methylation; cullin deneddylation; photomorphogenesis; protein ubiquitination; tRNA processing; endonucleolytic cleavage involved in rRNA processing; purine nucleotide biosynthetic process; positive regulation of transcription, DNA-dependent;	membrane; mediator complex; nucleolus; cytosol;	methyltransferase activity; snoRNA binding;	0.93622	0.173942	0.882629	0.361286	0.395559	0.00264899
868	H'	Solyc11g069040.2.1_1	glyoxalase i	gluconeogenesis; response to cadmium ion; glycolysis; response to salt stress;	chloroplast; cytosol;	metal ion binding; lactoylglutathione lyase activity; calmodulin binding;	0.871207	0.147589	1.04699	0.118879	0.672449	0.0288656
999	H'	Solyc12g099110.1.1_1	30s ribosomal protein chloroplastic-like	pentose-phosphate shunt; translation; isopentenyl diphosphate biosynthetic process, methylerythritol 4-phosphate pathway; chloroplast relocation; chlorophyll biosynthetic process; photosynthetic electron transport in photosystem I; rRNA processing; thylakoid membrane organization;	membrane; ribosome; chloroplast stroma; thylakoid; mitochondrion;	structural constituent of ribosome; RNA binding;	2.97905	0.145275	2.61026	0.149741	0.791061	0.0385186
1044	H'	Solyc01g095620.2.1_1	hydroquinone glucosyltransferase-like	response to salt stress; xenobiotic catabolic process; response to toxic substance;		hydroquinone glucosyltransferase activity; quercetin 3-O-glucosyltransferase activity;	0.964024	0.419575	1.0918	0.13506	0.70678	0.00827682
1048	H'	Solyc06g008260.2.1_1	60s ribosomal protein l14-2-like	translation;	ribosome;	structural constituent of ribosome;	3.5325	0.142189	4.24341	0.281429	0.352144	0.0159323
1065	H'	Solyc06g083820.2.1_1	60s ribosomal protein l14-2-like	translation;	nucleolus; vacuole; plasma membrane; cytosolic large ribosomal subunit; chloroplast; endoplasmic reticulum;	structural constituent of ribosome;	3.5325	0.142189	4.24341	0.281429	0.352144	0.0159323
1129	H'	Solyc02g086240.2.1_1	60s ribosomal protein l11	RNA methylation; translation;	nucleolus; plasmodesma; chloroplast; vacuole; membrane; cytosolic large ribosomal subunit; Golgi apparatus;	structural constituent of ribosome;	1.04414	0.491866	0.693154	0.0879701	0.79629	0.000192324
1181	H'	Solyc03g117850.2.1_1	ribulose bisphosphate carboxylase oxygenase chloroplastic-like	carotenoid biosynthetic process; ATP catabolic process; thylakoid membrane organization;	chloroplast thylakoid membrane;	ATPase activity; ATP binding;	0.905004	0.0097594	0.953386	0.278826	0.0989872	0.000473269
1480	H'	Solyc02g064680.2.1_1	calcium-transporting atpase plasma membrane-type-like	salicylic acid biosynthetic process; regulation of ion transport; amino acid import; regulation of plant-type hypersensitive response; response to chitin; defense response to fungus; negative regulation of programmed cell death; basic amino acid transport; ATP biosynthetic process; endoplasmic reticulum unfolded protein response; protein targeting to membrane; pollen development; ER to Golgi vesi…	plasma membrane; integral to membrane; endoplasmic reticulum membrane;	calcium-transporting ATPase activity; zinc ion binding; carbonate dehydratase activity; ATP binding; calmodulin binding;	0.985321	0.131972	1.09265	0.317103	0.516057	0.00190572
1493	H'	Solyc08g082070.2.1_1	hmg (high mobility group) box protein	histone phosphorylation; response to cyclopentenone; cytokinesis by cell plate formation; regulation of cell proliferation; acetyl-CoA metabolic process; microtubule cytoskeleton organization;	nucleus;	sequence-specific DNA binding transcription factor activity; DNA binding;	0.835111	0.681324	6.17507	0.135416	0.713532	0.000664748
1540	H'	Solyc05g005880.2.1_1	30s ribosomal protein s13	translation; photosynthetic electron transport in photosystem I; DNA-dependent transcription, elongation; isopentenyl diphosphate biosynthetic process, methylerythritol 4-phosphate pathway; ribosome biogenesis; regulation of protein dephosphorylation;	chloroplast envelope; mitochondrial small ribosomal subunit; chloroplast stroma;	RNA binding; structural constituent of ribosome;	0.94735	0.274723	1.02947	0.0917564	0.637467	0.037853
1888	H'	Solyc11g027880.1.1_1	sec14p-like phosphatidylinositol transfer family protein isoform 1	transport;	cytosol; integral to membrane; nucleus; chloroplast; plasma membrane;	transporter activity;	0.654472	0.278872	1.08241	0.24318	0.170712	0.00260629
1897	H'	Solyc08g082400.1.1_1	uncharacterized loc101210548	protein autophosphorylation; response to blue light; regulation of proton transport; cellular cation homeostasis; divalent metal ion transport;	chloroplast thylakoid membrane;		1.0169	0.249864	1.15041	0.130559	0.645201	0.000777501
1987	H'	Solyc07g042380.2.1_1	rrp12-like protein				1.27489	0.223166	1.15655	0.354111	0.402012	2.41416e-05
2042	H'	Solyc01g103990.2.1_1	t-complex protein 11-like protein isoform 1			phosphopantetheine binding;	0.812379	0.0191176	0.903471	0.0045683	0.738972	0.00043878
2105	H'	Solyc10g086550.1.1_1	atp-dependent zinc metalloprotease ftsh mitochondrial-like	proteolysis; protein catabolic process;	mitochondrion; integral to membrane; chloroplast thylakoid membrane;	zinc ion binding; metalloendopeptidase activity; ATP binding; microtubule-severing ATPase activity;	0.950428	0.302409	0.790455	0.367064	0.0551416	0.00082028
2140	H'	Solyc04g080160.2.1_1	cop9 signalosome complex subunit 4-like	photomorphogenesis; G2 phase of mitotic cell cycle; cullin deneddylation;	COP9 signalosome; cytosol;		0.533083	0.243642	0.981035	0.0588706	0.408109	0.0343394
2175	H'	Solyc03g005610.2.1_1	polyubiqutin 1	cellular protein modification process;	cytoplasm; nucleus;		0.920311	0.465672	0.946796	0.00624086	0.254078	0.0485129
2219	H'	Solyc09g065340.2.1_1	uncharacterized loc101209468			metal ion binding;	0.772466	0.289149	0.905976	0.0604086	0.493613	0.0230523
2297	H'	Solyc03g025390.2.1_1	short-chain dehydrogenase tic chloroplastic-like	oxidation-reduction process; protein transport;	chloroplast inner membrane;	protochlorophyllide reductase activity; calmodulin binding;	1.07483	0.223069	1.02052	0.296354	0.459643	0.00115297
2303	H'	Solyc10g086540.1.1_1	atp-dependent zinc metalloprotease ftsh mitochondrial-like	proteolysis; protein catabolic process;	mitochondrion; integral to membrane; chloroplast thylakoid membrane;	zinc ion binding; metalloendopeptidase activity; ATP binding; microtubule-severing ATPase activity;	4.94152	0.108171	4.30929	0.3723	0.571708	0.0156953
2366	H'	Solyc02g080980.2.1_1	leucine--trna ligase-like	stomatal complex morphogenesis; embryo development ending in seed dormancy; regulation of translational fidelity; mRNA modification; iron-sulfur cluster assembly; vegetative to reproductive phase transition of meristem; chloroplast organization; leucyl-tRNA aminoacylation; rRNA processing; ovule development; thylakoid membrane organization;	chloroplast stroma; mitochondrion;	leucine-tRNA ligase activity; aminoacyl-tRNA editing activity; ATP binding;	0.651525	0.104247	0.775861	0.223652	0.579814	0.00170743
2782	H'	Solyc08g021990.1.1_1	26s protease regulatory subunit 6a homolog	gravitropism; cytoskeleton organization; response to misfolded protein; gluconeogenesis; fatty acid beta-oxidation; proteasomal ubiquitin-dependent protein catabolic process; karyogamy; toxin catabolic process; proteasome core complex assembly; embryo sac egg cell differentiation; pollen development; glucose mediated signaling pathway; ATP catabolic process;	cytosol; proteasome regulatory particle, base subcomplex; plasma membrane; nucleus;	DNA binding; ATPase activity; peptidase activity; chromatin binding; calmodulin binding; ATP binding;	0.998919	0.381056	1.058	0.0274586	0.215075	0.0135981
2922	H'	Solyc06g074250.2.1_1	vesicle-associated membrane protein 714-like	response to salt stress; vesicle-mediated transport;	integral to membrane; vacuole; Golgi apparatus;		2.67286	0.381042	2.73998	0.162453	0.623434	5.75434e-05
2928	H'	Solyc09g083110.1.1_1	pentatricopeptide repeat-containing protein		mitochondrion; chloroplast;		0.779516	0.351819	1.27794	0.0912381	0.384993	0.0152489
3047	H'	Solyc08g023640.1.1_1	pentatricopeptide repeat-containing protein at4g21065-like		mitochondrion;		0.569751	0.219086	0.887806	0.0631021	0.569873	0.0052498
3214	H'	Solyc02g087620.2.1_1	inositol hexakisphosphate and diphosphoinositol-pentakisphosphate kinase 1-like	histone H3-K9 methylation; phosphorylation;	cytoplasm; plasma membrane;	acid phosphatase activity; kinase activity;	0.987676	0.564605	1.11052	0.100344	0.0605164	0.000144884
3235	H'	Solyc05g007740.1.1_1	pentatricopeptide repeat-containing protein at2g25580-like		mitochondrion;		4.16532	0.185041	5.16731	0.238147	0.502153	0.0299451
3372	H'	Solyc09g064810.2.1_1	uncharacterized membrane		extracellular region; membrane; cytoplasmic membrane-bounded vesicle;		0.897896	0.164861	0.774496	0.190761	0.322002	1.02879e-05
3688	H'	Solyc05g005080.2.1_1	endo- -beta-glucanase	response to cytokinin stimulus; shoot system development; carbohydrate metabolic process; hyperosmotic salinity response; cortical microtubule organization; unidimensional cell growth; response to nematode;	cell plate; early endosome; Golgi apparatus; plasma membrane;	cellulase activity;	0.645187	0.0979673	0.673032	0.236925	0.601513	0.00998019
3744	H'	Solyc12g062860.1.1_1	universal stress protein a-like	response to stress; response to molecule of fungal origin;	cytoplasm; plasma membrane;		1.02554	0.383027	0.935474	0.247324	0.34134	0.00376691
3815	H'	Solyc03g025810.2.1_1	low-temperature-induced 65	single-organism process; response to abiotic stimulus; response to stress; response to abscisic acid stimulus;			5.83239	0.350134	13.6632	0.208046	0.210552	0.00677945
3859	H'	Solyc06g071210.2.1_1	serine threonine-protein kinase 2 19-like	protein phosphorylation; regulation of transcription, DNA-dependent;	ribosome; nucleus;	DNA binding; ATP binding; protein kinase C activity; sequence-specific DNA binding transcription factor activity;	4.40158	0.321196	5.05157	0.256804	0.622734	0.0155647
4483	H'	Solyc02g083540.2.1_1	protein mid1-complementing activity 1-like	calcium ion import; mechanosensory behavior; post-embryonic root development;	integral to plasma membrane;		0.988413	0.226272	1.00959	0.561209	0.385448	0.0283928
4556	H'	Solyc01g109910.2.1_1	ring u-box superfamily protein isoform 1			metal ion binding; catalytic activity;	1.09633	0.0263017	1.01146	0.124772	0.569199	0.00019451
4648	H'	Solyc04g024540.1.1_1	hypothetical chloroplast rf2		chloroplast stroma; chromoplast stroma; mitochondrion;	ATP binding; nucleoside-triphosphatase activity;	1.03975	0.022977	0.819175	0.169389	0.137891	0.000182952
5019	H'	Solyc12g056840.1.1_1	phosphopantothenate--cysteine ligase 1-like	coenzyme A biosynthetic process;		phosphopantothenate--cysteine ligase activity;	0.990158	0.534241	1.24436	0.198768	0.49042	0.00596264
5286	H'	Solyc04g071920.1.1_1	probable serine threonine-protein kinase at1g54610-like	protein phosphorylation; cell division;		RNA polymerase II carboxy-terminal domain kinase activity; ATP binding;	0.843812	0.0239334	1.00451	0.284466	0.322977	0.00780505
5480	H'	Solyc06g051760.2.1_1	arginyl-trna--protein transferase 1-like	protein arginylation; multicellular organismal development; arginyl-tRNA aminoacylation; regulation of biological process;	cytoplasm;	arginyltransferase activity; arginine-tRNA ligase activity; ATP binding;	1.04188	0.269902	0.827978	0.350276	0.36424	0.0111817
5481	H'	Solyc12g096660.1.1_1	type i inositol -trisphosphate 5-phosphatase 12-like	phosphatidylinositol dephosphorylation;			1.071	0.294124	1.09029	0.185938	0.35736	0.0198057
5526	H'	Solyc04g076400.2.1_1	protein vernalization insensitive 3-like				0.993206	0.0719617	1.07644	0.512922	0.363433	0.0119912
5678	H'	Solyc01g108110.2.1_1	glycoprotein 3-alpha-l-fucosyltransferase a-like	fucosylation; protein N-linked glycosylation;	Golgi cisterna membrane; integral to membrane;	glycoprotein 3-alpha-L-fucosyltransferase activity;	4.83333	0.228416	4.41589	0.278248	0.523827	0.0125936
5714	H'	Solyc11g072960.1.1_1	ankyrin repeat-containing protein at5g02620-like				1.00726	0.227853	0.809234	0.393597	0.663149	0.0361841
5882	H'	Solyc06g007280.2.1_1	pentatricopeptide repeat-containing protein mitochondrial-like				1.10004	0.0513788	0.964805	0.0243194	0.584355	0.00021502
5896	H'	Solyc12g049380.1.1_1	uncharacterized loc101207004				1.03616	0.10817	0.99788	0.00999736	0.378919	0.0270019
6268	H'	Solyc04g071290.2.1_1	ubiquitin carboxyl-terminal hydrolase family protein		mitochondrion;		3.62171	0.250597	3.68097	0.161957	0.553676	0.000430417
6658	H'	Solyc09g090760.2.1_1	probable folate-biopterin transporter chloroplastic-like				1.18189	0.0553116	0.754893	0.290245	0.0726407	0.00289282
6740	H'	Solyc01g079400.2.1_1	protein trichome birefringence-like 6				1.00927	0.423768	0.723953	0.29242	0.501138	0.0092143
6761	H'	Solyc05g006180.2.1_1	histone acetyltransferase	chromatin modification; regulation of transcription from RNA polymerase II promoter; protein acetylation; DNA mediated transformation; photoperiodism, flowering; flower development;	nucleus;	transcription cofactor activity; metal ion binding; histone acetyltransferase activity;	0.974767	0.343909	0.81516	0.248532	0.0516966	2.38788e-05
6772	H'	Solyc03g044060.2.1_1	formin-like protein 6-like	actin cytoskeleton organization;	nucleolus; phragmoplast; plasma membrane; cell wall; spindle;	actin binding;	0.849512	0.0591065	1.10771	0.232732	0.346729	0.0148972
6879	H'	Solyc12g008380.1.1_1	PREDICTED: uncharacterized protein LOC101257239		vacuole;		1.0053	0.0808944	1.16436	0.0949754	0.484201	0.0380273
7180	H'	Solyc11g009090.1.1_1	polyadenylate-binding protein 2-like		nucleus;	RNA binding; nucleotide binding;	1.03063	0.128695	1.11955	0.0360726	0.68957	0.0282188
7371	H'	Solyc05g052960.2.1_1	btb poz and math domain-containing protein 3-like	cellular response to salt stress; regulation of protein ubiquitination;	nucleus; cytosol;	identical protein binding;	0.907818	0.134752	0.966995	0.108743	0.523697	0.0106911
7386	H'	Solyc03g115790.1.1_1	pentatricopeptide repeat-containing protein at5g66520-like				0.998602	0.0823338	0.965132	0.0642264	0.46422	0.00288757
7479	H'	Solyc02g091940.2.1_1	at5g13970 mac12_6		nucleus;		0.684891	0.0568824	0.798012	0.194697	0.383234	0.0206168
7517	H'	Solyc09g074240.1.1_1	probable lrr receptor-like serine threonine-protein kinase rkf3-like	signal transduction by phosphorylation; protein phosphorylation;	plasma membrane; extracellular region;	receptor signaling protein serine/threonine kinase activity; ATP binding;	5.50483	0.224955	0.965078	0.0912132	0.531295	0.026901
8637	H'	Solyc06g084820.1.1_1	geraniol 8-hydroxylase-like	oxidation-reduction process;		heme binding; oxidoreductase activity, acting on paired donors, with incorporation or reduction of molecular oxygen; monooxygenase activity; iron ion binding; electron carrier activity;	8.35349	0.233134	10.0517	0.255239	0.695216	0.0385828
9777	H'	Solyc03g044940.1.1_1	nuclease harbi1-like				0.872906	0.0991231	0.916629	0.0212878	0.0378263	0.000401878
10199	H'	Solyc08g067060.1.1_1	pentatricopeptide repeat-containing protein		mitochondrion;		0.920181	0.123566	1.07491	0.22112	0.035728	6.34128e-05
80	I'	Solyc05g053470.2.1_1	chaperonin cpn60- mitochondrial-like	protein refolding; response to endoplasmic reticulum stress; protein targeting to mitochondrion; response to heat; chaperone-mediated protein complex assembly; response to cadmium ion; response to high light intensity; response to hydrogen peroxide;	vacuolar membrane; mitochondrial matrix; chloroplast; cytosolic ribosome; Golgi apparatus; plasma membrane;	copper ion binding; ATP binding;	0.893955	0.881162	1.23078	0.000366009	4.65929	0.0710988
167	I'	Solyc02g063070.2.1_1	14-3-3 protein			protein domain specific binding;	2.55243	0.336455	2.65867	0.0240635	3.06758	0.092835
354	I'	Solyc06g075010.2.1_1	ru large subunit-binding protein subunit chloroplastic-like	protein refolding; iron-sulfur cluster assembly; chloroplast organization; ovule development; embryo development ending in seed dormancy;	mitochondrion; chloroplast envelope; thylakoid; chloroplast stroma; cytosolic ribosome; membrane; apoplast;	ATP binding;	0.972291	0.292745	18.8449	0.048213	17.7548	0.41019
448	I'	Solyc11g011470.1.1_1	nadh dehydrogenase	response to oxidative stress; ubiquitin-dependent protein catabolic process; response to misfolded protein; proteasome core complex assembly; ATP synthesis coupled electron transport; gravitropism; photorespiration; embryo development ending in seed dormancy;	mitochondrial respiratory chain complex I; chloroplast;	2 iron, 2 sulfur cluster binding; NADH dehydrogenase (ubiquinone) activity; metal ion binding; electron carrier activity; 4 iron, 4 sulfur cluster binding;	14.1319	0.19912	21.0605	0.0429861	28.1156	0.12286
648	I'	Solyc10g086190.1.1_1	adenosine kinase 2-like	purine ribonucleoside salvage; response to trehalose-6-phosphate stimulus; AMP biosynthetic process; phosphorylation; response to cadmium ion;	chloroplast; plasma membrane; apoplast;	adenosine kinase activity; copper ion binding; phosphotransferase activity, alcohol group as acceptor;	19.4731	0.799584	24.9676	0.0487356	38.5572	0.331582
747	I'	Solyc12g089210.1.1_1	ornithine chloroplastic-like	purine nucleotide biosynthetic process; ovule development; ornithine metabolic process;	cytosol; chloroplast stroma;	ornithine carbamoyltransferase activity; amino acid binding;	1.02083	0.363809	1.21415	0.0210462	1.5919	0.136464
1007	I'	Solyc05g053540.2.1_1	dehydratase family protein	pyrimidine ribonucleotide biosynthetic process; pollen development; branched-chain amino acid biosynthetic process;	cytosol; chloroplast stroma;	copper ion binding; dihydroxy-acid dehydratase activity;	3.54199	0.267185	3.94089	0.00919922	1.08874	0.0187541
1151	I'	Solyc11g066680.1.1_1	zeatin o-glucosyltransferase-like			transferase activity, transferring glycosyl groups;	5.22659	0.145613	6.3002	0.0286286	0.75184	0.246338
1216	I'	Solyc07g016200.2.1_1	20s proteasome subunit pba1	response to misfolded protein; fatty acid beta-oxidation; water transport; proteasomal ubiquitin-dependent protein catabolic process; regulation of plant-type hypersensitive response; response to salt stress; toxin catabolic process; proteasome core complex assembly; hyperosmotic response; Golgi organization; response to zinc ion; glycolysis; response to cadmium ion; response to temperature stimu…	vacuolar membrane; proteasome core complex; cytosol; nucleus;	threonine-type endopeptidase activity;	3.4948	0.319432	3.63453	0.0486848	1.36664	0.365027
1569	I'	Solyc10g006900.2.1_1	protochlorophyllide chloroplastic-like	chlorophyll biosynthetic process; photosynthesis; oxidation-reduction process;	chloroplast;	protochlorophyllide reductase activity;	1.13335	0.0132588	1.20935	0.0148935	1.0023	0.057732
1737	I'	Solyc11g065240.1.1_1	saccharopine dehydrogenase family protein expressed	oxidation-reduction process;	chloroplast thylakoid;	oxidoreductase activity; nucleotide binding;	1.18146	0.049519	1.21157	2.9654e-05	0.68843	0.104012
3802	I'	Solyc05g056350.2.1_1	transmembrane clptm1 family protein		integral to membrane; endoplasmic reticulum;		4.38853	0.345975	12.3602	0.038297	5.97647	0.160705
3951	I'	Solyc02g078790.2.1_1	-like protein	regulation of transcription, DNA-dependent;		sequence-specific DNA binding transcription factor activity; zinc ion binding;	1.07768	0.035607	1.47558	0.00693451	1.16389	0.00814965
5290	I'	Solyc03g113640.2.1_1	protein fam135b-like				2.5067	0.13717	2.91879	0.0134198	2.60916	0.19224
5443	I'	Solyc03g097320.2.1_1	rna polymerase sigma factor siga-like	response to light stimulus; regulation of transcription, DNA-dependent; DNA-dependent transcription, initiation;	chloroplast;	DNA-directed RNA polymerase activity; DNA binding; sequence-specific DNA binding transcription factor activity; sigma factor activity;	9.32775	0.123959	12.1079	0.0315344	1.88706	0.340718
5963	I'	Solyc11g005260.1.1_1	protein sensitivity to red light reduced 1-like	red or far-red light signaling pathway; circadian rhythm;			4.82512	0.304048	4.77516	0.0221311	1.02328	0.0088892
3492	J'	Solyc01g091780.2.1_1	protein-ribulosamine 3- chloroplastic-like	chlorophyll catabolic process; phosphorylation;	chloroplast; mitochondrion;	kinase activity;	0.895294	0.0219703	1.29849	0.0267766	1.22138	0.0215059
3673	J'	Solyc08g081740.2.1_1	atp binding	ATP catabolic process;		ATP binding; microtubule-severing ATPase activity;	0.75706	0.142952	1.75183	0.00774134	2.16682	0.0355905
5562	J'	Solyc11g065160.1.1_1	dna ion isoform 3	cell adhesion; cell wall macromolecule metabolic process; actin nucleation; cell wall biogenesis; protein desumoylation; nuclear-transcribed mRNA catabolic process; trichome morphogenesis; hydrogen peroxide biosynthetic process; root hair cell differentiation; vegetative to reproductive phase transition of meristem; cell wall organization;		metal ion binding;	1.11635	0.140269	1.46685	0.0287663	1.42922	0.0100967
5701	J'	Solyc05g025590.2.1_1	replication protein a 70 kda dna-binding subunit-like	telomere maintenance in response to DNA damage; mitotic recombination; response to freezing; response to gamma radiation; reciprocal meiotic recombination; embryo development ending in seed dormancy; pyrimidine ribonucleotide biosynthetic process; meiotic chromosome segregation; double-strand break repair via homologous recombination; male meiosis I; meiotic DNA double-strand break formation; pho…	nuclear chromatin;	DNA binding;	7.82289	0.374149	10.7907	0.0426473	1.42222	0.0445265
1334	K'	Solyc02g068340.2.1_1	kinesin-like calmodulin-binding protein homolog	pollen germination; oxidation-reduction process; ATP catabolic process; microtubule-based movement; trichome branching;	plasma membrane; kinesin complex;	oxidoreductase activity; microtubule motor activity; microtubule binding; ATPase activity; calmodulin binding; ATP binding;	0.94617	0.320075	1.21472	0.0400699	0.796809	0.00032057
5440	K'	Solyc10g006770.2.1_1	fact complex subunit spt16-like	DNA repair; regulation of transcription, DNA-dependent; DNA replication; vegetative to reproductive phase transition of meristem;	nucleolus; nuclear euchromatin; FACT complex;		1.05915	0.374321	1.26097	0.036059	0.291983	0.0248622
5940	K'	Solyc08g015710.1.1_1	f-box lrr-repeat protein at5g02930-like	riboflavin biosynthetic process;		riboflavin kinase activity; hydrolase activity;	5.25425	0.105601	5.19321	0.03247	0.317388	0.00615067
8319	K'	Solyc08g006560.2.1_1	3-oxoacyl-(acyl-carrier-protein) synthase iii	fatty acid biosynthetic process;		3-oxoacyl-[acyl-carrier-protein] synthase activity;	1.05654	0.385108	1.38217	0.00988985	0.497306	0.0251902
219	L'	Solyc09g031970.2.1_1	alpha-glucan h isozyme-like	response to water deprivation; response to cadmium ion; starch biosynthetic process;	chloroplast; cytosol;	glycogen phosphorylase activity; pyridoxal phosphate binding;	0.905109	0.283071	0.785892	0.0396708	1.2017	0.274237
887	L'	Solyc11g011090.1.1_1	tmv resistance protein n-like	plant-type hypersensitive response; signal transduction;	cytoplasm;	ADP binding; protein binding; ATP binding; nucleoside-triphosphatase activity;	0.726769	0.202489	0.626626	0.0327505	1.09036	0.0157888
1553	L'	Solyc02g087070.2.1_1	alpha-dioxygenase 1-like	nitrate transport; cellular response to salicylic acid stimulus; cell death; defense response to bacterium; cellular response to iron ion starvation; systemic acquired resistance; fatty acid alpha-oxidation; response to abscisic acid stimulus; iron ion transport; response to nitrate; cell wall modification involved in abscission; cellular response to nitric oxide;	extracellular region;	peroxidase activity; heme binding; linoleate 13S-lipoxygenase activity;	0.522815	0.3758	0.623552	0.00822224	1.06635	0.0375653
1954	L'	Solyc01g008850.2.1_1	cbl-interacting serine threonine-protein kinase 3-like	protein phosphorylation; response to cytokinin stimulus; response to abiotic stimulus; response to abscisic acid stimulus; signal transduction;	cytoplasm; nucleus;	ATP binding; calmodulin-dependent protein kinase activity;	1.02083	0.268252	0.664718	0.00635815	0.782762	0.45289
2485	L'	Solyc01g006600.1.1_1	bifunctional protein aas	oxidation-reduction process; response to oxidative stress;	membrane;	heme binding; catalase activity;	0.808597	0.179733	0.761162	0.000543209	1.30299	0.0615076
3920	L'	Solyc03g078740.1.1_1	ulp1 protease c-terminal catalytic domain containing protein	proteolysis;		cysteine-type peptidase activity;	0.645714	0.0599301	0.655694	0.0279156	0.676853	0.369732
7805	L'	Solyc03g114440.1.1_1	ethylene-responsive transcription factor	regulation of transcription, DNA-dependent;	nucleus;	sequence-specific DNA binding transcription factor activity; DNA binding;	0.975886	0.392968	0.458134	0.00937802	0.65248	0.235129
1696	M'	Solyc03g120280.1.1_1	brefeldin a resistance		nucleus;		2.65777	0.251231	0.734384	0.00410439	1.23701	0.0312688
1005	O'	Solyc12g098150.1.1_1	probable voltage-gated potassium channel subunit beta-like	potassium ion transmembrane transport; oxidation-reduction process;	plasmodesma; plasma membrane;	potassium channel activity; aryl-alcohol dehydrogenase (NADP+) activity;	0.670162	0.0222382	0.759567	0.0630407	0.945403	0.411622
2360	O'	Solyc12g008370.1.1_1	snw domain-containing protein 1-like	N-terminal protein myristoylation; response to salt stress; nuclear-transcribed mRNA catabolic process; vegetative to reproductive phase transition of meristem; response to abscisic acid stimulus; positive regulation of transcription, DNA-dependent; mRNA splicing, via spliceosome; regulation of circadian rhythm; response to mannitol stimulus;	nucleolus; spliceosomal complex;		0.65782	0.0492005	0.86366	0.0509168	1.0738	0.16904
2517	O'	Solyc06g060390.2.1_1	histone-lysine n-methyltransferase ashr1-like	methylation;		zinc ion binding; methyltransferase activity;	0.760876	0.000171914	1.09339	0.0151648	0.330799	0.213239
3039	O'	Solyc07g037960.1.1_1	ectonucleotide pyrophosphatase phosphodiesterase family member 3-like	methionine biosynthetic process; nucleotide metabolic process; RNA splicing, via endonucleolytic cleavage and ligation;	vacuole; nucleus;	phosphodiesterase I activity;	0.683465	0.0252957	0.821609	0.163669	0.851168	0.480667
3543	O'	Solyc01g109630.2.1_1	mterf domain-containing protein	embryo development ending in seed dormancy;	plasmodesma; chloroplast; mitochondrion;		0.778528	0.00330616	0.893739	0.181607	0.616014	0.313994
4037	O'	Solyc09g090320.1.1_1	kinesin-like protein kif11-like	microtubule-based process; floral whorl development; histone modification; phyllome development; floral organ formation; chromatin silencing;	microtubule associated complex;	nucleotide binding;	0.211441	0.0055494	0.771882	0.367218	1.10757	0.317077
4703	O'	Solyc01g034040.1.1_1	PREDICTED: uncharacterized protein LOC101257798				0.562192	0.0184739	0.84436	0.139173	0.81419	0.396376
8502	O'	Solyc08g079810.2.1_1	atp-binding cassette sub-family a member	mitotic cell cycle; RNA processing;			0.67709	0.0362002	1.08568	0.183206	0.617869	0.2851
369	P'	Solyc06g009020.2.1_1	glutathione s-transferase	auxin mediated signaling pathway; response to stress;		glutathione transferase activity;	0.680271	0.0321207	10.5714	0.23541	17.1468	0.00735647
628	P'	Solyc01g066690.2.1_1	eukaryotic translation initiation factor 2 subunit 3-like	GTP catabolic process;		GTPase activity; GTP binding;	0.713662	0.0258385	0.935244	0.128911	1.28311	0.0224269
981	Q'	Solyc10g078930.1.1_1	aha1 domain-containing protein	response to endoplasmic reticulum stress; protein folding; response to heat; positive regulation of ATPase activity; response to high light intensity; response to hydrogen peroxide;	cytosol; nucleus;	chaperone binding; ATPase activator activity;	0.677799	0.00242201	1.0579	0.030629	0.586116	0.000317694
1188	Q'	Solyc01g109080.2.1_1	serine threonine-protein kinase smg1	signal transduction by phosphorylation; phosphorelay signal transduction system;	membrane;	phosphorelay sensor kinase activity; ATP binding;	0.735057	0.0468597	1.07763	0.0694327	0.715182	0.00193035
1841	Q'	Solyc11g007020.1.1_1	diphosphomevalonate decarboxylase-like	isoprenoid biosynthetic process;		diphosphomevalonate decarboxylase activity; ATP binding; protein homodimerization activity;	0.62505	0.0412658	1.10859	0.459821	0.768865	0.000176317
7574	R'	Solyc11g072750.1.1_1	chitinase 2-like	carbohydrate metabolic process;		chitinase activity;	0.470255	0.035458	1.98481	0.0253926	0.781173	0.283714
3162	T'	Solyc04g009220.1.1_1	pentatricopeptide repeat-containing protein mitochondrial-like		mitochondrion;		0.763336	0.0344254	0.7816	0.0350843	0.975378	0.0159518
